# Supplementary material for: Construction and validation of a novel cuproptosis-related long noncoding RNA signature for predicting the outcome of prostate cancer
Source: Front Genet. 2022 Dec 6;13:976850. doi: 10.3389/fgene.2022.976850 (PMC9763621; doi:10.3389/fgene.2022.976850)
Supplement: Supplementary file 2 [file DataSheet1.ZIP]

Archive with 347 entries (320 files):
- Source data for review purpose only/
- Source data for review purpose only/Source data/
- Source data for review purpose only/Source data/01.clinical/
- Source data for review purpose only/Source data/01.clinical/ChangeHai clinical data_all.xls
- Source data for review purpose only/Source data/01.clinical/TCGA-pca_patient.xlsx
- Source data for review purpose only/Source data/02.cuproptosisExp/
- Source data for review purpose only/Source data/02.cuproptosisExp/cuproptosisExp.txt
- Source data for review purpose only/Source data/02.cuproptosisExp/gene.txt
- Source data for review purpose only/Source data/03.cuproptosisLnc/
- Source data for review purpose only/Source data/03.cuproptosisLnc/corResult.txt
- Source data for review purpose only/Source data/03.cuproptosisLnc/cuproptosis09.cor.R
- Source data for review purpose only/Source data/03.cuproptosisLnc/cuproptosis09.cor.R.bak
- Source data for review purpose only/Source data/03.cuproptosisLnc/cuproptosisExp.txt
- Source data for review purpose only/Source data/03.cuproptosisLnc/cuproptosisLncExp.txt
- Source data for review purpose only/Source data/03.cuproptosisLnc/lncRNA.txt
- Source data for review purpose only/Source data/03.cuproptosisLnc/risk.all.txt
- Source data for review purpose only/Source data/04.ggalluvial/
- Source data for review purpose only/Source data/04.ggalluvial/corResult.txt
- Source data for review purpose only/Source data/04.ggalluvial/cuproptosis12.ggalluvial.R
- Source data for review purpose only/Source data/04.ggalluvial/cuproptosis12.ggalluvial.R.bak
- Source data for review purpose only/Source data/04.ggalluvial/ggalluvial.pdf
- Source data for review purpose only/Source data/05.mergeTime/
- Source data for review purpose only/Source data/05.mergeTime/2022.6.1 Changhai clinical data_all.xls
- Source data for review purpose only/Source data/05.mergeTime/2022.6.1 TCGA-pca_patient.xlsx
- Source data for review purpose only/Source data/05.mergeTime/cuproptosis13.mergeTime.R
- Source data for review purpose only/Source data/05.mergeTime/cuproptosisLncExp.txt
- Source data for review purpose only/Source data/05.mergeTime/expTime.txt
- Source data for review purpose only/Source data/05.mergeTime/time.txt
- Source data for review purpose only/Source data/05.mergeTime/time.xls
- Source data for review purpose only/Source data/06.model/
- Source data for review purpose only/Source data/06.model/cuproptosis14.model.R
- Source data for review purpose only/Source data/06.model/data.test.txt
- Source data for review purpose only/Source data/06.model/data.train.txt
- Source data for review purpose only/Source data/06.model/expTime.txt
- Source data for review purpose only/Source data/06.model/lasso.SigExp.txt
- Source data for review purpose only/Source data/06.model/lasso.cvfit.pdf
- Source data for review purpose only/Source data/06.model/lasso.lambda.pdf
- Source data for review purpose only/Source data/06.model/multiCox.txt
- Source data for review purpose only/Source data/06.model/risk.all.txt
- Source data for review purpose only/Source data/06.model/risk.test.txt
- Source data for review purpose only/Source data/06.model/risk.train.txt
- Source data for review purpose only/Source data/06.model/uni.SigExp.txt
- Source data for review purpose only/Source data/06.model/uni.foreast.pdf
- Source data for review purpose only/Source data/06.model/uni.trainCox.txt
- Source data for review purpose only/Source data/07.cliStat/
- Source data for review purpose only/Source data/07.cliStat/2022.6.1 Changhai clinical data_all.xls
- Source data for review purpose only/Source data/07.cliStat/2022.6.1 TCGA-pca_patient.xlsx
- Source data for review purpose only/Source data/07.cliStat/all.clinical.xls
- Source data for review purpose only/Source data/07.cliStat/cliStat.result.xls
- Source data for review purpose only/Source data/07.cliStat/clinical.txt
- Source data for review purpose only/Source data/07.cliStat/cuproptosis15.cliStat.R
- Source data for review purpose only/Source data/07.cliStat/data.test.txt
- Source data for review purpose only/Source data/07.cliStat/data.train.txt
- Source data for review purpose only/Source data/08.corplot/
- Source data for review purpose only/Source data/08.corplot/cor.pdf
- Source data for review purpose only/Source data/08.corplot/cuproptosis16.corplot.R
- Source data for review purpose only/Source data/08.corplot/cuproptosisExp.txt
- Source data for review purpose only/Source data/08.corplot/cuproptosisLncExp.txt
- Source data for review purpose only/Source data/08.corplot/risk.all.txt
- Source data for review purpose only/Source data/09.survival/
- Source data for review purpose only/Source data/09.survival/cuproptosis17.survial.R
- Source data for review purpose only/Source data/09.survival/cuproptosis17.survial.R.bak
- Source data for review purpose only/Source data/09.survival/risk.all.txt
- Source data for review purpose only/Source data/09.survival/risk.test.txt
- Source data for review purpose only/Source data/09.survival/risk.train.txt
- Source data for review purpose only/Source data/09.survival/surv.all.pdf
- Source data for review purpose only/Source data/09.survival/surv.test.pdf
- Source data for review purpose only/Source data/09.survival/surv.train.pdf
- Source data for review purpose only/Source data/10.riskPlot/
- Source data for review purpose only/Source data/10.riskPlot/all.heatmap.pdf
- Source data for review purpose only/Source data/10.riskPlot/all.riskScore.pdf
- Source data for review purpose only/Source data/10.riskPlot/all.survStat.pdf
- Source data for review purpose only/Source data/10.riskPlot/cuproptosis19.riskPlot.R
- Source data for review purpose only/Source data/10.riskPlot/cuproptosis19.riskPlot.R.bak
- Source data for review purpose only/Source data/10.riskPlot/risk.all.txt
- Source data for review purpose only/Source data/10.riskPlot/risk.test.txt
- Source data for review purpose only/Source data/10.riskPlot/risk.train.txt
- Source data for review purpose only/Source data/10.riskPlot/test.heatmap.pdf
- Source data for review purpose only/Source data/10.riskPlot/test.riskScore.pdf
- Source data for review purpose only/Source data/10.riskPlot/test.survStat.pdf
- Source data for review purpose only/Source data/10.riskPlot/train.heatmap.pdf
- Source data for review purpose only/Source data/10.riskPlot/train.riskScore.pdf
- Source data for review purpose only/Source data/10.riskPlot/train.survStat.pdf
- Source data for review purpose only/Source data/11.indep/
- Source data for review purpose only/Source data/11.indep/all.multiCox.pdf
- Source data for review purpose only/Source data/11.indep/all.multiCox.txt
- Source data for review purpose only/Source data/11.indep/all.uniCox.pdf
- Source data for review purpose only/Source data/11.indep/all.uniCox.txt
- Source data for review purpose only/Source data/11.indep/clinical.txt
- Source data for review purpose only/Source data/11.indep/cuproptosis20.indep.R
- Source data for review purpose only/Source data/11.indep/risk.all.txt
- Source data for review purpose only/Source data/12.ROC/
- Source data for review purpose only/Source data/12.ROC/ROC.pdf
- Source data for review purpose only/Source data/12.ROC/cliROC.pdf
- Source data for review purpose only/Source data/12.ROC/clinical.txt
- Source data for review purpose only/Source data/12.ROC/cuproptosis21.ROC.R
- Source data for review purpose only/Source data/12.ROC/cuproptosis21.ROC.R.bak
- Source data for review purpose only/Source data/12.ROC/risk.all.txt
- Source data for review purpose only/Source data/13.C-index/
- Source data for review purpose only/Source data/13.C-index/C-index.pdf
- Source data for review purpose only/Source data/13.C-index/clinical.txt
- Source data for review purpose only/Source data/13.C-index/cuproptosis22.C-index.R
- Source data for review purpose only/Source data/13.C-index/cuproptosis22.C-index.R.bak
- Source data for review purpose only/Source data/13.C-index/risk.all.txt
- Source data for review purpose only/Source data/14.Nomo/
- Source data for review purpose only/Source data/14.Nomo/calibration.pdf
- Source data for review purpose only/Source data/14.Nomo/clinical.txt
- Source data for review purpose only/Source data/14.Nomo/cuproptosis23.Nomo.R
- Source data for review purpose only/Source data/14.Nomo/cuproptosis23.Nomo.R.bak
- Source data for review purpose only/Source data/14.Nomo/nomoRisk.txt
- Source data for review purpose only/Source data/14.Nomo/nomogram.pdf
- Source data for review purpose only/Source data/14.Nomo/risk.all.txt
- Source data for review purpose only/Source data/15.cliGroupSur/
- Source data for review purpose only/Source data/15.cliGroupSur/all.clinical.xls
- Source data for review purpose only/Source data/15.cliGroupSur/clinical.txt
- Source data for review purpose only/Source data/15.cliGroupSur/cuproptosis24.cliGroupSur.R
- Source data for review purpose only/Source data/15.cliGroupSur/cuproptosis24.cliGroupSur.R.bak
- Source data for review purpose only/Source data/15.cliGroupSur/risk.all.txt
- Source data for review purpose only/Source data/15.cliGroupSur/survival.Ageí▄63.pdf
- Source data for review purpose only/Source data/15.cliGroupSur/survival.Ageú╛63.pdf
- Source data for review purpose only/Source data/15.cliGroupSur/survival.GS_6-7.pdf
- Source data for review purpose only/Source data/15.cliGroupSur/survival.GS_8-10.pdf
- Source data for review purpose only/Source data/15.cliGroupSur/survival.N_N0.pdf
- Source data for review purpose only/Source data/15.cliGroupSur/survival.N_N1.pdf
- Source data for review purpose only/Source data/15.cliGroupSur/survival.SM_NO.pdf
- Source data for review purpose only/Source data/15.cliGroupSur/survival.SM_YES.pdf
- Source data for review purpose only/Source data/15.cliGroupSur/survival.T_T2.pdf
- Source data for review purpose only/Source data/15.cliGroupSur/survival.T_T3-T4.pdf
- Source data for review purpose only/Source data/16.PCA/
- Source data for review purpose only/Source data/16.PCA/PCA.allGene.pdf
- Source data for review purpose only/Source data/16.PCA/PCA.cuproptosisGene.pdf
- Source data for review purpose only/Source data/16.PCA/PCA.cuproptosisLncRNA.pdf
- Source data for review purpose only/Source data/16.PCA/PCA.riskLnc.pdf
- Source data for review purpose only/Source data/16.PCA/cuproptosis25.PCA.R
- Source data for review purpose only/Source data/16.PCA/cuproptosisExp.txt
- Source data for review purpose only/Source data/16.PCA/cuproptosisLncExp.txt
- Source data for review purpose only/Source data/16.PCA/risk.all.txt
- Source data for review purpose only/Source data/17riskDiff/
- Source data for review purpose only/Source data/17riskDiff/cuproptosis26.riskDiff.R
- Source data for review purpose only/Source data/17riskDiff/cuproptosis26.riskDiff.R.bak
- Source data for review purpose only/Source data/17riskDiff/risk.all.txt
- Source data for review purpose only/Source data/17riskDiff/riskDiff.txt
- Source data for review purpose only/Source data/18.GO/
- Source data for review purpose only/Source data/18.GO/GO.circlize.pdf
- Source data for review purpose only/Source data/18.GO/GO.txt
- Source data for review purpose only/Source data/18.GO/barplot.color.pdf
- Source data for review purpose only/Source data/18.GO/barplot.pdf
- Source data for review purpose only/Source data/18.GO/bubble.pdf
- Source data for review purpose only/Source data/18.GO/cuproptosis27.GO.R
- Source data for review purpose only/Source data/18.GO/cuproptosis27.GO.R.bak
- Source data for review purpose only/Source data/18.GO/riskDiff.txt
- Source data for review purpose only/Source data/19.KEGG/
- Source data for review purpose only/Source data/19.KEGG/KEGG.circlize.pdf
- Source data for review purpose only/Source data/19.KEGG/KEGG.txt
- Source data for review purpose only/Source data/19.KEGG/barplot.pdf
- Source data for review purpose only/Source data/19.KEGG/bubble.pdf
- Source data for review purpose only/Source data/19.KEGG/cuproptosis28.KEGG.R
- Source data for review purpose only/Source data/19.KEGG/cuproptosis28.KEGG.R.bak
- Source data for review purpose only/Source data/19.KEGG/riskDiff.txt
- Source data for review purpose only/Source data/20.immFunction/
- Source data for review purpose only/Source data/20.immFunction/cuproptosis29.immFunction.R
- Source data for review purpose only/Source data/20.immFunction/cuproptosis29.immFunction.R.bak
- Source data for review purpose only/Source data/20.immFunction/heatmap.pdf
- Source data for review purpose only/Source data/20.immFunction/immFunScore.txt
- Source data for review purpose only/Source data/20.immFunction/immune.gmt
- Source data for review purpose only/Source data/20.immFunction/risk.all.txt
- Source data for review purpose only/Source data/21.maftools/
- Source data for review purpose only/Source data/21.maftools/ann.txt
- Source data for review purpose only/Source data/21.maftools/cuproptosis31.maftools.R
- Source data for review purpose only/Source data/21.maftools/cuproptosis31.maftools.R.bak
- Source data for review purpose only/Source data/21.maftools/geneMut.txt
- Source data for review purpose only/Source data/21.maftools/high.maf
- Source data for review purpose only/Source data/21.maftools/high.pdf
- Source data for review purpose only/Source data/21.maftools/low.maf
- Source data for review purpose only/Source data/21.maftools/low.pdf
- Source data for review purpose only/Source data/21.maftools/risk.all.txt
- Source data for review purpose only/Source data/22.riskTMB/
- Source data for review purpose only/Source data/22.riskTMB/TMB.txt
- Source data for review purpose only/Source data/22.riskTMB/cuproptosis32.riskTMB.R
- Source data for review purpose only/Source data/22.riskTMB/cuproptosis32.riskTMB.R.bak
- Source data for review purpose only/Source data/22.riskTMB/risk.all.txt
- Source data for review purpose only/Source data/22.riskTMB/riskTMB.pdf
- Source data for review purpose only/Source data/23.tmbSur/
- Source data for review purpose only/Source data/23.tmbSur/TMB-risk.survival.pdf
- Source data for review purpose only/Source data/23.tmbSur/TMB.survival.pdf
- Source data for review purpose only/Source data/23.tmbSur/TMB.txt
- Source data for review purpose only/Source data/23.tmbSur/cuproptosis33.tmbSur.R
- Source data for review purpose only/Source data/23.tmbSur/cuproptosis33.tmbSur.R.bak
- Source data for review purpose only/Source data/23.tmbSur/risk.all.txt
- Source data for review purpose only/Source data/24.Sankey/
- Source data for review purpose only/Source data/24.Sankey/Sankey.pdf
- Source data for review purpose only/Source data/24.Sankey/mRNA-lncRNA-risk.txt
- Source data for review purpose only/Source data/24.Sankey/mRNA-lncRNA-risk.xls
- Source data for review purpose only/Source data/24.Sankey/╔ú╗∙═╝
- Source data for review purpose only/Source data/24.Sankey/╔ú╗∙═╝.bak
- Source data for review purpose only/Source data/25.pRRophetic/
- Source data for review purpose only/Source data/25.pRRophetic/Cor.17-AAG.pdf
- Source data for review purpose only/Source data/25.pRRophetic/Cor.5-Fluorouracil.pdf
- Source data for review purpose only/Source data/25.pRRophetic/Cor.681640.pdf
- Source data for review purpose only/Source data/25.pRRophetic/Cor.A-770041.pdf
- Source data for review purpose only/Source data/25.pRRophetic/Cor.AKT inhibitor VIII.pdf
- Source data for review purpose only/Source data/25.pRRophetic/Cor.AMG-706.pdf
- Source data for review purpose only/Source data/25.pRRophetic/Cor.AS605240.pdf
- Source data for review purpose only/Source data/25.pRRophetic/Cor.AUY922.pdf
- Source data for review purpose only/Source data/25.pRRophetic/Cor.BIRB 0796.pdf
- Source data for review purpose only/Source data/25.pRRophetic/Cor.BMS-509744.pdf
- Source data for review purpose only/Source data/25.pRRophetic/Cor.Belinostat.pdf
- Source data for review purpose only/Source data/25.pRRophetic/Cor.Bexarotene.pdf
- Source data for review purpose only/Source data/25.pRRophetic/Cor.Bleomycin.pdf
- Source data for review purpose only/Source data/25.pRRophetic/Cor.Bortezomib.pdf
- Source data for review purpose only/Source data/25.pRRophetic/Cor.Bosutinib.pdf
- Source data for review purpose only/Source data/25.pRRophetic/Cor.CAY10603.pdf
- Source data for review purpose only/Source data/25.pRRophetic/Cor.CGP-082996.pdf
- Source data for review purpose only/Source data/25.pRRophetic/Cor.CGP-60474.pdf
- Source data for review purpose only/Source data/25.pRRophetic/Cor.CMK.pdf
- Source data for review purpose only/Source data/25.pRRophetic/Cor.CP724714.pdf
- Source data for review purpose only/Source data/25.pRRophetic/Cor.Cytarabine.pdf
- Source data for review purpose only/Source data/25.pRRophetic/Cor.DMOG.pdf
- Source data for review purpose only/Source data/25.pRRophetic/Cor.Doxorubicin.pdf
- Source data for review purpose only/Source data/25.pRRophetic/Cor.EX-527.pdf
- Source data for review purpose only/Source data/25.pRRophetic/Cor.Embelin.pdf
- Source data for review purpose only/Source data/25.pRRophetic/Cor.Epothilone B.pdf
- Source data for review purpose only/Source data/25.pRRophetic/Cor.Erlotinib.pdf
- Source data for review purpose only/Source data/25.pRRophetic/Cor.Etoposide.pdf
- Source data for review purpose only/Source data/25.pRRophetic/Cor.FH535.pdf
- Source data for review purpose only/Source data/25.pRRophetic/Cor.Foretinib.pdf
- Source data for review purpose only/Source data/25.pRRophetic/Cor.IPA-3.pdf
- Source data for review purpose only/Source data/25.pRRophetic/Cor.Imatinib.pdf
- Source data for review purpose only/Source data/25.pRRophetic/Cor.JW-7-52-1.pdf
- Source data for review purpose only/Source data/25.pRRophetic/Cor.KIN001-135.pdf
- Source data for review purpose only/Source data/25.pRRophetic/Cor.KIN001-270.pdf
- Source data for review purpose only/Source data/25.pRRophetic/Cor.LAQ824.pdf
- Source data for review purpose only/Source data/25.pRRophetic/Cor.LFM-A13.pdf
- Source data for review purpose only/Source data/25.pRRophetic/Cor.LY317615.pdf
- Source data for review purpose only/Source data/25.pRRophetic/Cor.Lapatinib.pdf
- Source data for review purpose only/Source data/25.pRRophetic/Cor.MG-132.pdf
- Source data for review purpose only/Source data/25.pRRophetic/Cor.MP470.pdf
- Source data for review purpose only/Source data/25.pRRophetic/Cor.MS-275.pdf
- Source data for review purpose only/Source data/25.pRRophetic/Cor.Mitomycin C.pdf
- Source data for review purpose only/Source data/25.pRRophetic/Cor.OSI-930.pdf
- Source data for review purpose only/Source data/25.pRRophetic/Cor.OSU-03012.pdf
- Source data for review purpose only/Source data/25.pRRophetic/Cor.Obatoclax Mesylate.pdf
- Source data for review purpose only/Source data/25.pRRophetic/Cor.PAC-1.pdf
- Source data for review purpose only/Source data/25.pRRophetic/Cor.PF-562271.pdf
- Source data for review purpose only/Source data/25.pRRophetic/Cor.Pazopanib.pdf
- Source data for review purpose only/Source data/25.pRRophetic/Cor.Phenformin.pdf
- Source data for review purpose only/Source data/25.pRRophetic/Cor.Pyrimethamine.pdf
- Source data for review purpose only/Source data/25.pRRophetic/Cor.QS11.pdf
- Source data for review purpose only/Source data/25.pRRophetic/Cor.RO-3306.pdf
- Source data for review purpose only/Source data/25.pRRophetic/Cor.Rapamycin.pdf
- Source data for review purpose only/Source data/25.pRRophetic/Cor.Ruxolitinib.pdf
- Source data for review purpose only/Source data/25.pRRophetic/Cor.SB 216763.pdf
- Source data for review purpose only/Source data/25.pRRophetic/Cor.SL 0101-1.pdf
- Source data for review purpose only/Source data/25.pRRophetic/Cor.Salubrinal.pdf
- Source data for review purpose only/Source data/25.pRRophetic/Cor.Saracatinib.pdf
- Source data for review purpose only/Source data/25.pRRophetic/Cor.Shikonin.pdf
- Source data for review purpose only/Source data/25.pRRophetic/Cor.Sunitinib.pdf
- Source data for review purpose only/Source data/25.pRRophetic/Cor.TAE684.pdf
- Source data for review purpose only/Source data/25.pRRophetic/Cor.TGX221.pdf
- Source data for review purpose only/Source data/25.pRRophetic/Cor.TL-2-105.pdf
- Source data for review purpose only/Source data/25.pRRophetic/Cor.Temsirolimus.pdf
- Source data for review purpose only/Source data/25.pRRophetic/Cor.Thapsigargin.pdf
- Source data for review purpose only/Source data/25.pRRophetic/Cor.Tipifarnib.pdf
- Source data for review purpose only/Source data/25.pRRophetic/Cor.Tivozanib.pdf
- Source data for review purpose only/Source data/25.pRRophetic/Cor.Vinorelbine.pdf
- Source data for review purpose only/Source data/25.pRRophetic/Cor.WH-4-023.pdf
- Source data for review purpose only/Source data/25.pRRophetic/Cor.WZ3105.pdf
- Source data for review purpose only/Source data/25.pRRophetic/Cor.YM155.pdf
- Source data for review purpose only/Source data/25.pRRophetic/Cor.Z-LLNle-CHO.pdf
- Source data for review purpose only/Source data/25.pRRophetic/Cor.ZSTK474.pdf
- Source data for review purpose only/Source data/25.pRRophetic/cuproptosis35.pRRophetic.R
- Source data for review purpose only/Source data/25.pRRophetic/cuproptosis35.pRRophetic.R.bak
- Source data for review purpose only/Source data/25.pRRophetic/durgSenstivity.17-AAG.pdf
- Source data for review purpose only/Source data/25.pRRophetic/durgSenstivity.5-Fluorouracil.pdf
- Source data for review purpose only/Source data/25.pRRophetic/durgSenstivity.681640.pdf
- Source data for review purpose only/Source data/25.pRRophetic/durgSenstivity.A-770041.pdf
- Source data for review purpose only/Source data/25.pRRophetic/durgSenstivity.AKT inhibitor VIII.pdf
- Source data for review purpose only/Source data/25.pRRophetic/durgSenstivity.AMG-706.pdf
- Source data for review purpose only/Source data/25.pRRophetic/durgSenstivity.AS605240.pdf
- Source data for review purpose only/Source data/25.pRRophetic/durgSenstivity.AUY922.pdf
- Source data for review purpose only/Source data/25.pRRophetic/durgSenstivity.BIRB 0796.pdf
- Source data for review purpose only/Source data/25.pRRophetic/durgSenstivity.BMS-509744.pdf
- Source data for review purpose only/Source data/25.pRRophetic/durgSenstivity.Belinostat.pdf
- Source data for review purpose only/Source data/25.pRRophetic/durgSenstivity.Bexarotene.pdf
- Source data for review purpose only/Source data/25.pRRophetic/durgSenstivity.Bleomycin.pdf
- Source data for review purpose only/Source data/25.pRRophetic/durgSenstivity.Bortezomib.pdf
- Source data for review purpose only/Source data/25.pRRophetic/durgSenstivity.Bosutinib.pdf
- Source data for review purpose only/Source data/25.pRRophetic/durgSenstivity.CAY10603.pdf
- Source data for review purpose only/Source data/25.pRRophetic/durgSenstivity.CGP-082996.pdf
- Source data for review purpose only/Source data/25.pRRophetic/durgSenstivity.CGP-60474.pdf
- Source data for review purpose only/Source data/25.pRRophetic/durgSenstivity.CMK.pdf
- Source data for review purpose only/Source data/25.pRRophetic/durgSenstivity.CP724714.pdf
- Source data for review purpose only/Source data/25.pRRophetic/durgSenstivity.Cytarabine.pdf
- Source data for review purpose only/Source data/25.pRRophetic/durgSenstivity.DMOG.pdf
- Source data for review purpose only/Source data/25.pRRophetic/durgSenstivity.Doxorubicin.pdf
- Source data for review purpose only/Source data/25.pRRophetic/durgSenstivity.EX-527.pdf
- Source data for review purpose only/Source data/25.pRRophetic/durgSenstivity.Embelin.pdf
- Source data for review purpose only/Source data/25.pRRophetic/durgSenstivity.Epothilone B.pdf
- Source data for review purpose only/Source data/25.pRRophetic/durgSenstivity.Erlotinib.pdf
- Source data for review purpose only/Source data/25.pRRophetic/durgSenstivity.Etoposide.pdf
[truncated: 47 more entries]
