# Supplementary material for: Construction and validation of a novel cuproptosis-related long noncoding RNA signature for predicting the outcome of prostate cancer
Source: Front Genet. 2022 Dec 6;13:976850. doi: 10.3389/fgene.2022.976850 (PMC9763621; doi:10.3389/fgene.2022.976850)
Supplement: Supplementary file 2 [file DataSheet1.ZIP › Source data for review purpose only/Source data/01.clinical/ChangeHai clinical data_all.xls]

## Sheet: ChangHai data
Sequencing ID	N-BCR	follow-up	Age	PSA	GS	Pathology T Stage	Pathology N stage	Pathology M stage	Surgical Margin
1	0	75	70	21.78	7	pT2c	pN0	pM0	YES
6	1	84	59	22.88	9	pT3a	pN0	pM1a	YES
10	NO	36	65	18.91	7	pT3a	pN0	pM0	NO
12	1	62	69	89.63	9	pT2b	pN0	pM0	NO
18	0	72	65	7.6	9	pT3b	pNx	pMx	NO
19	0	65	75	16.748	9	pT2b	pN0	pM0	NO
23	0	72	74	22	7	pT3a	pN0	pM0	NO
26	0	70	67	8.1	9	pT3a	pN1	pM0	NO
28	YES	1	68	92.47	9	pT4	pN1	pM1a	YES
31	1	47	66	73.29	9	pT3a	pN0	pM1a	YES
32	NO	41	88	9.93	9	pT3a	pN0	pM0	NO
34	1	60	64	12.34	8	pT2c	pN0	pM0	YES
47	YES	2	70	90.81	9	pT3b	pN0	pM0	YES
50	0	0	78	12.56	7	pT2a	pN0	pM0	NO
54	1	11	67	6.637	6	pT2c	pNX	pMx	NO
57	NO	42	72	36.46	9	pT3b	pN0	pM0	YES
58	1	61	69	7.89	8	pT2a	pN0	pM0	NO
60	1	50	77	1.25	8	pT3a	pN0	pM0	NO
61	0	28	70	15.41	8	pT2c	pN0	pMx	NO
62	0	67	56	29.054	8	pT3a	pN0		NO
64	1	54	66	86.03	9	pT2c	pN0		YES
67	0	69	51	62.4	9	pT3b	pN1	pM1a	YES
69	0	80	75	47.911	8	pT3a	pN0	pMx	NO
71	0	66	61	31.567	9	pT3b	pN0		YES
72	0	34	72	34.41	9	pT3a	pn0	pMx	YES
78	0	63	74	22.02	9	pT3b	pN1		YES
84	0	70	69	285.9	8	pT3b	pN1		YES
85	YES	10	75	16.85	9	pT3b	pN0	M0	YES
92	1	36	75	8	6	pT2a	pN0	M0	NO
96	0	67	74	10.304	7	pT2b	pN0		NO
103	1	56	68	78.128	8	pT3b	pN0	pMx	YES
109	1	59	66	17.5	8	pT3a	pN0	pM0	NO
111	0	64	74	18.716	7	pT2c	pN0	M0	NO
114	1	52	75	24.7	7	pT3a	pNx	pMx	NO
120	0	81	68	31.229	7	pT2c	pN0		NO
123	NO	18	65	23.39	7	pT2c	pN0	pMx	NO
124	0	77	66	55.98	9	pT2c	pN1	M0	YES
125	1	56	74	25.348	9	pT3b	pN0	pMx	NO
132	0	0	65	11.29	7	pT3a	pNx	pMx	NO
133	1	66	69	44	9	pT3a	pN0	pMx	NO
139	0	64	78	51.64	9	pT2c	pN0	pMx	NO
160	0	66	72	32	6	pT2c	pNX	pMx	NO
162	1	39	60	14.8	6	pT2a	pN0	pMx	YES
166	0	87	67	300	8	pT2c	pN0	pMx	NO
167	0	64	74	15.64	7	pT2c	pNX	pMx	YES
172	YES	0.5	67	38.03	9	pT3b	pN0	pMx	YES
178	0	72	65	8.29	7	pT2c	pNX	pMx	YES
182	1	34	76	24.475	6	pT2b	pNx	pM0	NO
185	0	90	64	6.517	7	pT2c	pN0	pM1b	YES
186	0	77	69	16.76	7	pT2c	pN0	pM1a	YES
198	0	24	67	11.36	8	pT3a	pN0	pM0	NO
201	0	88	55	60.076	9	pT3b	pN1	pM1a	YES
202	NO	25	70	10.735	8	pT2c	pN0	pM0	NO
209	0	70	62	37.88	7	pT2c	pN0	pM1a	NO
210	1	54	74	19.409	7	pT2c	pN0	pM0	NO
216	0	68	68	9.11	7	pT3a	pNx	pMx	YES
229	0	76	69	95.36	9	pT3a	pN1	pM1a	YES
231	NO	23	74	37.93	7	pT3a	pN0	pM0	YES
232	0	63	70	37.19	9	pT3b	pN0	pM0	YES
233	1	30	69	23.85	7	pT3a	pN0	pM0	NO
237	YES	1	60	1270.14	9	pT3b	pN1	pM0	NO
250	1	48	72	13.843	7	pT2c	pNX	pMx	YES
258	0	85	68	8.2	7	pT2c	pN0	pM0	NO
265	0	13	64	7.31	7	pT2c	pN0	pM0	NO
271	1	61	69	13.717	7	pT2c	pN0	pM0	YES
273	NO	21	72	24.3	7	pT3a	pN0	pM1a	NO
279	1	37	78	34.56	7	pT2c	pN0	pMX	NO
283	0	29	62	10.515	7	pT2c	pN0	pM0	NO
286	1	53	71	13.937	9	pT3b	pN1	NA	YES
289	0	69	64	6.444	7	pT2b	pNx	pM0	YES
300	1	50	71	16.45	9	pT4	pN0	pM1a	NO
312	0	66	64	10.3	7	pT3a	pN0	pM0	YES
314	0	100	64	11.232	7	pT3a	pN0	pM0	NO
318	0	94	78	30.31	7	pT3a	pN0	pM0	NO
319	1	62	69	26.85	7	pT3a	pN0	pM0	NO
325	0	2	76	13	9	pT3a	pN0	pMx	NO
326	1	39	63	77.705	7	pT3a	pN0	pMx	NO
329	1	43	71	13.35	9	pT3a	pN0	pM0	NO
330	1	34	70	18.41	9	pT3a	pN0	pM0	YES
334	1	68	79	11.428	7	pT3b	pN0	pM0	YES
335	1	68	64	5.473	7	pT2c	pN0	pM0	YES
339	0	37	66	8.01	7	pT2c	pN0	pM0	NO
340	1	57	78	19.04	7	pT2c	pN0	pM0	YES
342	0	5	71	32.255	9	pT3b	pN0	pM0	YES
349	0	87	73	23.43	7	pT3a	pN0	pM1a	YES
373	NO	23	61	19.3	8	pT2c	pN0	pMx	NO
375	0	103	66	6.75	7	pT2c	pN0	pM0	NO
378	1	27	73	9.44	8	pT2c	pN0	pM0	NO
384	NA	NA	64	14.86	7	pT2c	pN1	pM0	NO
391	0	96	64	7.82	9	pT2c	pN0	pM0	NO
393	0	34	67	30.56	7	pT3a	pN0	pM1a	YES
399	0	90	60	85.763	7	pT3a	pN1	pM0	YES
405	0	64	67	5.44	7	pT3a	pNx	pM0	NO
408	0	71	78	10.53	7	pT2c	pNx	pMx	NO
431	0	1	61	28.82	NA	pT2b	pNx	PMx	NA
434	1	24	69	28.84	9	pT3b	pN0	PMx	NO
438	0	108	60	164.9	9	pT2c	pN1	PMx	NO
467	1	85	56	10.9	7	pT2c	pN0	PMx	NO
473	0	94	59	29.353	7	pT3a	pN0	PMx	NO
480	0	68	76	9.38	8	pT2c	pN0	pM0	YES
482	0	37	77	18.51	7	pT3a	pN0	pM0	NO
487	YES	0	82	44.384	7	pT3b	pN0	pM0	YES
496	YES	7	66	124.8	7	pT3b	pN0	pM0	NO
498	0	84	65	19.673	8	pT2c	pN0	pM0	YES
502	0	79	62	28.73	8	pT2c	pN0	pM0	YES
508	0	68	71	21.964	6	pT2c	pN0	pM0	NO
509	0	81	70	7.64	9	pT3a	pN0	pM0	NO
513	0	52	78	26	9	pT2b	pN0	pM0	NO
515	0	92	70	7.62	6	pT3a	pN0	pM0	YES
521	0	69	61	16.833	7	pT2a	pNx	pMx	NO
551	0	27	78	12.414	7	pT2c	pN0	NA	NO
558	0	74	74	34.7	8	pT2c	pN0	pMx	NO
563	1	64	67	15.8	6	pT3a	pNX	pMx	YES
565	0	65	66	22.9	7	pT2c	pN0	NA	YES
574	0	62	79	>100	9	pT4	pN1	NA	YES
576	0	78	68	14.5	7	pT3a	pNX	0	NO
577	0	114	74	8.886	7	pT3a	pNX	NA	NO
585	0	54	78	1.29	9	pT3a	pN1	pM0	NO
587	0	17	76	19.4	9	pT2	pN0	pMx	NO
595	0	65	68	10	7	pT2c	pN0	M0	NO
600	0	70	72	9	6	pT2c	pN0	NA	YES
605	0	67	70	12.26	7	pT3b	pN1	M0	NO
607	1	119	68	28.6	7	pT2a	pN0	M1b	YES
608	0	118	50	48.3	7	pT4	pN0	M1b	NO
613	NA	NA	68	17	7	pT3a	pN0	M0	YES
637	0	59	57	58.6	9	pT3b	pN0	pM0	NO
643	1	65	68	21.752	7	pT2c	pN1	Mx	NO
659	1	44	64	98	7	pT2	pN0	M0	NO
661	0	94	63	7	6	pT2	pN0	M0	NO
705	0	14	63	38.773	7	pT2c	pN0	M0	NO
716	1	55	53	82.252	8	pT2a	pNx	M0	NO
727	0	74	60	1.86	8	pT2a	pNx	Mx	NO
728	0	86	68	69.94	7	pT2c	pNx	Mx	NO
729	NO	14	64	>100	7	pT3b	pN1	Mx	YES
