# Supplementary material for: Construction and validation of a novel cuproptosis-related long noncoding RNA signature for predicting the outcome of prostate cancer
Source: Front Genet. 2022 Dec 6;13:976850. doi: 10.3389/fgene.2022.976850 (PMC9763621; doi:10.3389/fgene.2022.976850)
Supplement: Supplementary file 2 [file DataSheet1.ZIP › Source data for review purpose only/Source data/01.clinical/TCGA-pca_patient.xlsx]

## Sheet: data_bcr_clinical_data_patient
PATIENT_ID	GLEASON_SCORE	BONE_SCAN_RESULT	DIAGNOSTIC_MRI_RESULT	LYMPH_NODES_EXAMINED	LYMPH_NODES_EXAMINED_HE_COUNT	RESIDUAL_TUMOR	TUMOR_STATUS	DAYS_TO_PSA	PSA_MOST_RECENT_RESULTS	BIOCHEMICAL_RECURRENCE_INDICATOR	DAYS_TO_BIOCHEMICAL_RECURRENCE_FIRST	AGE	CLIN_M_STAGE	CLIN_T_STAGE	PATH_N_STAGE	PATH_T_STAGE	OS_STATUS	OS_MONTHS	DFS_STATUS	DFS_MONTHS
TCGA-2A-A8VL	6	Normal (no evidence of prostate cancer) [cM0]	NO	YES	0	R0	TUMOR FREE	585	0.05	NO	[Not Available]	51	M0	[Unknown]	N0	T2b	0:LIVING	20.4	0:DiseaseFree	20.4
TCGA-2A-A8VO	6	Normal (no evidence of prostate cancer) [cM0]	YES	NO	[Not Available]	R1	TUMOR FREE	1332	0.05	NO	[Not Available]	57	M0	T1c	[Not Available]	T3a	0:LIVING	55.88	0:DiseaseFree	55.88
TCGA-2A-A8VT	9	Normal (no evidence of prostate cancer) [cM0]	YES	YES	2	R1	[Discrepancy]	995	0.05	NO	[Not Available]	47	M0	T2c	N1	T4	0:LIVING	45.11	0:DiseaseFree	45.11
TCGA-2A-A8VV	6	Equivocal	YES	YES	0	R0	TUMOR FREE	560	0.05	NO	[Not Available]	52	M0	T2b	N0	T2b	0:LIVING	22.04	0:DiseaseFree	22.04
TCGA-2A-A8VX	8	Normal (no evidence of prostate cancer) [cM0]	YES	YES	0	R0	TUMOR FREE	1033	0.05	NO	[Not Available]	70	M0	T2c	N0	T3b	0:LIVING	45.27	0:DiseaseFree	45.27
TCGA-2A-A8W1	7	Normal (no evidence of prostate cancer) [cM0]	NO	YES	0	R1	[Not Available]	-122	0.05	NO	[Not Available]	54	M0	T1c	N0	T3a	0:LIVING	3.68	0:DiseaseFree	3.68
TCGA-2A-A8W3	9	Normal (no evidence of prostate cancer) [cM0]	YES	YES	0	R0	[Discrepancy]	771	0.36	YES	198	69	M0	T2b	N0	T3a	0:LIVING	28.35	1:Recurred/Progressed	6.5
TCGA-2A-AAYF	7	[Not Available]	YES	NO	[Not Available]	R0	TUMOR FREE	972	0.05	NO	[Not Available]	57	M0	T1c	[Not Available]	T3a	0:LIVING	44.81	0:DiseaseFree	44.81
TCGA-2A-AAYO	6	[Not Available]	YES	NO	[Not Available]	R0	TUMOR FREE	922	0.05	NO	[Not Available]	57	M0	T1c	[Not Available]	T2c	0:LIVING	41.79	0:DiseaseFree	41.79
TCGA-2A-AAYU	6	[Not Available]	YES	YES	0	R1	TUMOR FREE	269	0.05	NO	[Not Available]	56	M0	T1c	N0	T3a	0:LIVING	20.2	0:DiseaseFree	20.2
TCGA-4L-AA1F	8	Abnormal (not related to prostate cancer)	YES	YES	0	R1	TUMOR FREE	350	3.5	NO	[Not Available]	64	M1a	T2c	N0	T3b	0:LIVING	11.5	0:DiseaseFree	11.5
TCGA-CH-5737	7	Normal (no evidence of prostate cancer) [cM0]	YES	YES	0	R0	TUMOR FREE	[Discrepancy]	14.69	NO	[Not Available]	73	M0	[Not Available]	N0	T2c	0:LIVING	2.99	0:DiseaseFree	2.99
TCGA-CH-5738	6	[Not Available]	NO	NO	[Not Available]	R0	TUMOR FREE	195	0.01	NO	[Not Available]	72	M0	[Not Available]	[Not Available]	[Discrepancy]	0:LIVING	6.96	0:DiseaseFree	6.96
TCGA-CH-5739	7	[Not Available]	NO	YES	0	R0	TUMOR FREE	586	0.02	NO	[Not Available]	65	M0	[Not Available]	N0	T3a	0:LIVING	22.04	0:DiseaseFree	22.04
TCGA-CH-5740	7	Normal (no evidence of prostate cancer) [cM0]	YES	YES	0	R0	TUMOR FREE	[Discrepancy]	1.6	NO	[Not Available]	57	M0	[Not Available]	N0	T2c	0:LIVING	1.02	0:DiseaseFree	1.02
TCGA-CH-5741	9	Normal (no evidence of prostate cancer) [cM0]	NO	YES	1	R1	TUMOR FREE	339	0.02	NO	[Not Available]	56	M0	[Not Available]	N1	T3b	0:LIVING	12.98	0:DiseaseFree	12.98
TCGA-CH-5743	7	Normal (no evidence of prostate cancer) [cM0]	NO	YES	0	R0	TUMOR FREE	394	0.1	NO	[Not Available]	66	M0	[Not Available]	N0	T2c	0:LIVING	13.96	1:Recurred/Progressed	13.96
TCGA-CH-5744	7	Normal (no evidence of prostate cancer) [cM0]	NO	YES	0	R0	TUMOR FREE	48	9.63	NO	[Not Available]	64	M0	[Not Available]	N0	T2c	0:LIVING	1.97	0:DiseaseFree	1.97
TCGA-CH-5745	7	Normal (no evidence of prostate cancer) [cM0]	NO	YES	0	R0	TUMOR FREE	84	4.3	NO	[Not Available]	68	M0	[Not Available]	N0	T3a	0:LIVING	2.99	0:DiseaseFree	2.99
TCGA-CH-5746	7	Normal (no evidence of prostate cancer) [cM0]	NO	YES	0	R1	TUMOR FREE	693	0.1	NO	[Not Available]	57	M0	[Not Available]	N0	T2c	0:LIVING	24.01	0:DiseaseFree	24.01
TCGA-CH-5748	7	[Not Available]	NO	YES	0	R1	WITH TUMOR	[Not Available]	[Not Available]	[Not Available]	[Not Available]	64	[Not Available]	[Not Available]	N0	T3a	0:LIVING	1.02	0:DiseaseFree	1.02
TCGA-CH-5750	7	Normal (no evidence of prostate cancer) [cM0]	NO	YES	0	R0	TUMOR FREE	337	0.02	NO	[Not Available]	72	M0	[Not Available]	N0	T2c	0:LIVING	13.01	0:DiseaseFree	13.01
TCGA-CH-5751	10	Equivocal	YES	YES	1	R1	TUMOR FREE	1004	0.01	NO	[Not Available]	68	M0	[Not Available]	N1	T4	0:LIVING	34.99	1:Recurred/Progressed	11.99
TCGA-CH-5752	8	Normal (no evidence of prostate cancer) [cM0]	NO	YES	0	R0	TUMOR FREE	868	0.02	NO	[Not Available]	66	M0	[Not Available]	N0	T3a	0:LIVING	30.98	0:DiseaseFree	30.98
TCGA-CH-5753	9	Normal (no evidence of prostate cancer) [cM0]	NO	YES	3	R0	TUMOR FREE	31	4.53	NO	[Not Available]	70	M0	[Not Available]	N1	T3b	0:LIVING	1.02	0:DiseaseFree	1.02
TCGA-CH-5754	9	Normal (no evidence of prostate cancer) [cM0]	NO	YES	3	R1	WITH TUMOR	62	37.36	NO	[Not Available]	65	M0	[Not Available]	N1	T3b	0:LIVING	2.04	0:DiseaseFree	2.04
TCGA-CH-5761	9	Normal (no evidence of prostate cancer) [cM0]	YES	YES	0	R0	TUMOR FREE	39	8.49	NO	[Not Available]	61	M0	[Not Available]	N0	T3b	0:LIVING	0.92	0:DiseaseFree	0.92
TCGA-CH-5762	7	Normal (no evidence of prostate cancer) [cM0]	NO	YES	0	R1	[Discrepancy]	1313	0.01	NO	[Not Available]	60	M0	[Not Available]	N0	T3b	0:LIVING	43.99	0:DiseaseFree	43.99
TCGA-CH-5763	7	Normal (no evidence of prostate cancer) [cM0]	NO	YES	0	R0	TUMOR FREE	360	0.1	NO	[Not Available]	66	M0	[Not Available]	N0	T3a	0:LIVING	11.99	0:DiseaseFree	11.99
TCGA-CH-5764	7	Normal (no evidence of prostate cancer) [cM0]	NO	YES	0	R0	TUMOR FREE	29	13.95	NO	[Not Available]	66	M0	[Not Available]	N0	T3b	0:LIVING	1.02	0:DiseaseFree	1.02
TCGA-CH-5765	7	Normal (no evidence of prostate cancer) [cM0]	NO	YES	0	R0	TUMOR FREE	694	0.02	NO	[Not Available]	55	M0	[Not Available]	N0	T3a	0:LIVING	23	0:DiseaseFree	23
TCGA-CH-5766	7	Normal (no evidence of prostate cancer) [cM0]	NO	YES	1	R0	TUMOR FREE	39	13.9	NO	[Not Available]	55	M0	[Not Available]	N1	T3a	0:LIVING	1.02	0:DiseaseFree	1.02
TCGA-CH-5767	7	[Not Available]	NO	YES	0	R0	TUMOR FREE	377	0.04	NO	[Not Available]	66	M0	[Not Available]	N0	T2c	0:LIVING	15.05	0:DiseaseFree	15.05
TCGA-CH-5768	6	Normal (no evidence of prostate cancer) [cM0]	NO	YES	0	R0	TUMOR FREE	634	0.1	NO	[Not Available]	72	M0	[Not Available]	N0	T3a	0:LIVING	24.01	0:DiseaseFree	24.01
TCGA-CH-5769	9	Normal (no evidence of prostate cancer) [cM0]	NO	YES	0	R1	WITH TUMOR	60	11.16	NO	[Not Available]	48	M0	[Not Available]	N0	T3b	0:LIVING	2.04	0:DiseaseFree	2.04
TCGA-CH-5771	7	Normal (no evidence of prostate cancer) [cM0]	NO	YES	0	R0	TUMOR FREE	396	0.03	NO	[Not Available]	63	M0	[Not Available]	N0	T2c	0:LIVING	13.01	0:DiseaseFree	13.01
TCGA-CH-5772	9	Normal (no evidence of prostate cancer) [cM0]	YES	YES	0	R1	TUMOR FREE	424	0.03	NO	[Not Available]	63	M0	[Not Available]	N0	T3a	0:LIVING	15.97	0:DiseaseFree	15.97
TCGA-CH-5788	7	Normal (no evidence of prostate cancer) [cM0]	NO	YES	6	R0	[Discrepancy]	786	3.58	YES	786	69	M0	[Not Available]	N1	T3b	0:LIVING	26.97	0:DiseaseFree	26.97
TCGA-CH-5789	7	[Not Available]	[Not Available]	[Not Available]	0	R0	TUMOR FREE	229	0.02	NO	[Not Available]	61	M0	[Not Available]	N0	T3a	0:LIVING	9.99	0:DiseaseFree	9.99
TCGA-CH-5790	7	[Not Available]	NO	YES	0	R0	TUMOR FREE	914	0.1	NO	[Not Available]	64	M0	[Not Available]	N0	T2c	0:LIVING	32	0:DiseaseFree	32
TCGA-CH-5791	7	Normal (no evidence of prostate cancer) [cM0]	NO	YES	0	R1	[Not Available]	882	0.18	NO	[Not Available]	72	M0	[Not Available]	N0	T3a	0:LIVING	32.98	1:Recurred/Progressed	32
TCGA-CH-5792	9	Normal (no evidence of prostate cancer) [cM0]	NO	YES	0	R1	WITH TUMOR	91	11.49	NO	[Not Available]	57	M0	[Not Available]	N0	T3a	0:LIVING	2.99	0:DiseaseFree	2.99
TCGA-CH-5794	7	Normal (no evidence of prostate cancer) [cM0]	NO	YES	0	R0	TUMOR FREE	821	0.01	NO	[Not Available]	65	M0	[Not Available]	N0	T2b	0:LIVING	28.98	0:DiseaseFree	28.98
TCGA-EJ-5494	7	[Not Available]	[Not Available]	YES	0	R0	TUMOR FREE	184	[Not Available]	NO	[Not Available]	50	M0	T2a	N0	T3a	0:LIVING	48.52	0:DiseaseFree	48.52
TCGA-EJ-5495	8	Normal (no evidence of prostate cancer) [cM0]	NO	YES	1	R0	TUMOR FREE	606	0.13	NO	[Not Available]	68	M0	T1c	N1	T3b	0:LIVING	57.82	0:DiseaseFree	57.82
TCGA-EJ-5496	7	Normal (no evidence of prostate cancer) [cM0]	NO	YES	0	R0	TUMOR FREE	595	0.1	NO	[Not Available]	59	M0	T1c	N0	T2c	0:LIVING	19.55	0:DiseaseFree	19.55
TCGA-EJ-5497	7	[Not Available]	NO	YES	0	R0	TUMOR FREE	204	0.1	NO	[Not Available]	47	M0	T2c	N0	T2c	0:LIVING	13.3	0:DiseaseFree	13.3
TCGA-EJ-5498	7	Normal (no evidence of prostate cancer) [cM0]	NO	YES	0	R0	TUMOR FREE	537	0.1	NO	[Not Available]	56	[Not Available]	T2c	N0	T2c	0:LIVING	56.5	0:DiseaseFree	56.5
TCGA-EJ-5499	7	[Not Available]	[Not Available]	YES	0	R0	TUMOR FREE	533	0.1	NO	[Not Available]	61	M0	T2b	N0	T3a	0:LIVING	46.48	0:DiseaseFree	46.48
TCGA-EJ-5501	7	Normal (no evidence of prostate cancer) [cM0]	NO	YES	0	R0	TUMOR FREE	729	0.1	NO	[Not Available]	55	M0	T2b	N0	T3b	0:LIVING	44.84	0:DiseaseFree	44.84
TCGA-EJ-5502	7	Normal (no evidence of prostate cancer) [cM0]	NO	YES	0	R0	TUMOR FREE	603	0.1	NO	[Not Available]	50	M0	T2c	N0	T2c	0:LIVING	38.47	0:DiseaseFree	38.47
TCGA-EJ-5503	8	Normal (no evidence of prostate cancer) [cM0]	NO	YES	0	R0	TUMOR FREE	530	0.1	NO	[Not Available]	50	M0	T2b	N0	T3a	0:LIVING	45.7	0:DiseaseFree	45.7
TCGA-EJ-5504	7	Normal (no evidence of prostate cancer) [cM0]	NO	YES	1	R1	WITH TUMOR	77	1	YES	77	65	M0	T2c	N1	T3a	0:LIVING	46.88	0:DiseaseFree	46.88
TCGA-EJ-5505	7	Normal (no evidence of prostate cancer) [cM0]	NO	YES	0	R0	TUMOR FREE	448	0.1	NO	[Not Available]	57	M0	T1c	N0	T2c	0:LIVING	30.29	0:DiseaseFree	30.29
TCGA-EJ-5506	8	[Not Available]	NO	YES	1	RX	TUMOR FREE	356	0.1	NO	[Not Available]	67	M0	T3b	N1	T3b	0:LIVING	45.37	0:DiseaseFree	45.37
TCGA-EJ-5507	9	[Not Available]	NO	YES	2	R0	TUMOR FREE	182	0.1	NO	[Not Available]	54	M0	T2c	N1	T3b	0:LIVING	47.86	0:DiseaseFree	47.86
TCGA-EJ-5508	7	[Not Available]	NO	YES	0	R0	TUMOR FREE	907	0.1	NO	[Not Available]	65	M0	T1c	N0	T3a	0:LIVING	64.55	0:DiseaseFree	64.55
TCGA-EJ-5509	7	[Not Available]	NO	YES	0	R0	TUMOR FREE	1102	0.1	NO	[Not Available]	63	M0	T2a	N0	T2c	0:LIVING	48.09	0:DiseaseFree	48.09
TCGA-EJ-5510	7	Normal (no evidence of prostate cancer) [cM0]	NO	YES	0	R0	TUMOR FREE	738	0.1	NO	[Not Available]	48	M0	T1c	N0	T2c	0:LIVING	61.99	0:DiseaseFree	61.99
TCGA-EJ-5511	7	Normal (no evidence of prostate cancer) [cM0]	NO	YES	0	R0	TUMOR FREE	788	0.04	NO	[Not Available]	55	M0	T2b	N0	T3a	0:LIVING	48.49	0:DiseaseFree	48.49
TCGA-EJ-5512	7	[Not Available]	[Not Available]	YES	0	R0	TUMOR FREE	782	0	NO	[Not Available]	46	M0	T1c	N0	T2c	0:LIVING	56.93	0:DiseaseFree	56.93
TCGA-EJ-5514	9	Normal (no evidence of prostate cancer) [cM0]	NO	YES	0	R0	TUMOR FREE	724	0.1	NO	[Not Available]	66	M0	T1c	N0	T2c	0:LIVING	60.09	0:DiseaseFree	60.09
TCGA-EJ-5515	7	Normal (no evidence of prostate cancer) [cM0]	NO	YES	0	R0	TUMOR FREE	1061	0.1	NO	[Not Available]	60	M0	T1c	N0	T3a	0:LIVING	60.18	0:DiseaseFree	60.18
TCGA-EJ-5516	7	Normal (no evidence of prostate cancer) [cM0]	NO	YES	0	R0	TUMOR FREE	730	0.12	NO	[Not Available]	49	M0	T2b	N0	T3a	0:LIVING	62.06	0:DiseaseFree	62.06
TCGA-EJ-5517	6	[Not Available]	NO	YES	0	R0	TUMOR FREE	187	0.1	NO	[Not Available]	55	M0	T1c	N0	T2c	0:LIVING	62.06	0:DiseaseFree	62.06
TCGA-EJ-5518	9	Normal (no evidence of prostate cancer) [cM0]	NO	[Discrepancy]	0	R1	WITH TUMOR	1195	0.1	NO	[Not Available]	66	M0	T3b	N0	T4	0:LIVING	69.58	1:Recurred/Progressed	69.12
TCGA-EJ-5519	8	Normal (no evidence of prostate cancer) [cM0]	NO	YES	3	R0	TUMOR FREE	1153	0.2	YES	84	64	M0	T2c	N1	T3b	0:LIVING	64.45	0:DiseaseFree	64.45
TCGA-EJ-5521	7	[Not Available]	NO	YES	0	R0	TUMOR FREE	240	0.1	NO	[Not Available]	63	M0	T1c	N0	T3a	0:LIVING	74.87	0:DiseaseFree	74.87
TCGA-EJ-5522	7	[Not Available]	NO	YES	0	R0	TUMOR FREE	1403	0.1	NO	[Not Available]	51	M0	T2a	N0	T2c	0:LIVING	68.3	0:DiseaseFree	68.3
TCGA-EJ-5524	9	[Not Available]	NO	YES	0	R0	WITH TUMOR	811	0.1	NO	[Not Available]	57	M0	T2b	N0	T3a	0:LIVING	61.83	1:Recurred/Progressed	8.71
TCGA-EJ-5525	9	Normal (no evidence of prostate cancer) [cM0]	NO	YES	0	R0	WITH TUMOR	521	3	YES	338	67	M0	T3a	N0	T2c	0:LIVING	36.63	1:Recurred/Progressed	17.94
TCGA-EJ-5526	8	Normal (no evidence of prostate cancer) [cM0]	NO	YES	1	R0	WITH TUMOR	175	0.1	NO	[Not Available]	56	M0	T1c	N1	T3a	0:LIVING	62.71	1:Recurred/Progressed	62.71
TCGA-EJ-5527	7	[Not Available]	NO	YES	0	R0	TUMOR FREE	217	0.1	NO	[Not Available]	69	M0	T2a	N0	T3a	0:LIVING	58.41	0:DiseaseFree	58.41
TCGA-EJ-5530	7	[Not Available]	NO	YES	0	R0	TUMOR FREE	586	0.1	NO	[Not Available]	61	M0	T2c	N0	T2c	0:LIVING	60.18	0:DiseaseFree	60.18
TCGA-EJ-5531	7	[Not Available]	NO	YES	0	R0	TUMOR FREE	724	0.1	NO	[Not Available]	62	M0	T2b	N0	T3a	0:LIVING	41.82	0:DiseaseFree	41.82
TCGA-EJ-5532	7	[Not Available]	NO	YES	0	R0	TUMOR FREE	926	0.1	NO	[Not Available]	57	M0	T1c	N0	T3a	0:LIVING	60.05	0:DiseaseFree	60.05
TCGA-EJ-5542	7	Normal (no evidence of prostate cancer) [cM0]	YES	YES	0	R0	TUMOR FREE	519	0.1	NO	[Not Available]	60	M0	T2b	N0	T3a	0:LIVING	49.7	0:DiseaseFree	49.7
TCGA-EJ-7115	7	Normal (no evidence of prostate cancer) [cM0]	NO	YES	0	R0	TUMOR FREE	204	0.1	NO	[Not Available]	65	M0	T1c	N0	T3a	0:LIVING	88.27	0:DiseaseFree	88.27
TCGA-EJ-7123	7	[Not Available]	NO	YES	0	R0	TUMOR FREE	1491	0.1	NO	[Not Available]	59	M0	T1c	N0	T2c	0:LIVING	84.49	0:DiseaseFree	84.49
TCGA-EJ-7125	7	Normal (no evidence of prostate cancer) [cM0]	NO	YES	0	R0	TUMOR FREE	1860	0.1	NO	[Not Available]	44	M0	T1c	N0	T2c	0:LIVING	93.63	0:DiseaseFree	93.63
TCGA-EJ-7218	7	[Not Available]	[Not Available]	YES	0	R0	TUMOR FREE	1473	0.1	NO	[Not Available]	71	M0	T2a	N0	T2c	0:LIVING	83.51	0:DiseaseFree	83.51
TCGA-EJ-7312	7	[Not Available]	[Not Available]	YES	0	R0	TUMOR FREE	376	0.1	NO	[Not Available]	58	M0	T3b	N0	T3b	0:LIVING	36.1	0:DiseaseFree	36.1
TCGA-EJ-7314	7	[Not Available]	NO	YES	0	R0	TUMOR FREE	295	0.1	NO	[Not Available]	62	M0	T2c	N0	T3b	0:LIVING	37.78	0:DiseaseFree	37.78
TCGA-EJ-7315	7	[Not Available]	NO	YES	0	R0	TUMOR FREE	289	0.1	NO	[Not Available]	68	M0	T2a	N0	T3a	0:LIVING	33.11	0:DiseaseFree	33.11
TCGA-EJ-7317	7	[Not Available]	[Not Available]	YES	0	R0	TUMOR FREE	285	0.1	NO	[Not Available]	71	M0	T1c	N0	T2c	0:LIVING	25.33	0:DiseaseFree	25.33
TCGA-EJ-7318	7	[Not Available]	[Not Available]	NO	[Not Available]	R0	WITH TUMOR	189	0.08	YES	189	51	M0	T3a	[Not Available]	T3a	0:LIVING	33.8	1:Recurred/Progressed	12.48
TCGA-EJ-7321	6	Normal (no evidence of prostate cancer) [cM0]	NO	YES	0	R0	TUMOR FREE	128	0.1	NO	[Not Available]	57	M0	T1c	N0	T3a	0:LIVING	27.07	0:DiseaseFree	27.07
TCGA-EJ-7325	7	[Not Available]	[Not Available]	YES	0	R0	TUMOR FREE	507	0.1	NO	[Not Available]	63	M0	T3b	N0	T3b	0:LIVING	35.15	0:DiseaseFree	35.15
TCGA-EJ-7327	7	[Not Available]	NO	YES	0	R0	TUMOR FREE	175	0.1	NO	[Not Available]	61	M0	T2a	N0	T3b	0:LIVING	30.32	0:DiseaseFree	30.32
TCGA-EJ-7328	7	[Not Available]	NO	YES	0	R0	TUMOR FREE	[Not Available]	[Not Available]	[Not Available]	[Not Available]	70	M0	T1c	N0	T3a	0:LIVING	27.66	0:DiseaseFree	27.66
TCGA-EJ-7330	7	[Not Available]	NO	YES	0	R0	TUMOR FREE	191	0.1	NO	[Not Available]	68	M0	T1c	N0	T3a	0:LIVING	6.27	0:DiseaseFree	6.27
TCGA-EJ-7331	7	[Not Available]	NO	YES	0	R0	TUMOR FREE	189	0.8	YES	189	64	M0	T1c	N0	T2c	0:LIVING	24.38	0:DiseaseFree	24.38
TCGA-EJ-7781	7	[Not Available]	NO	YES	0	R0	TUMOR FREE	169	0.1	NO	[Not Available]	65	M0	T1c	N0	T2c	0:LIVING	35.25	0:DiseaseFree	35.25
TCGA-EJ-7782	8	Normal (no evidence of prostate cancer) [cM0]	NO	YES	0	R0	TUMOR FREE	350	0.1	NO	[Not Available]	71	M0	T2c	N0	T2c	0:LIVING	38.34	0:DiseaseFree	38.34
TCGA-EJ-7783	7	[Not Available]	NO	YES	0	R0	TUMOR FREE	172	0.7	YES	81	70	M0	T2c	N0	T3a	0:LIVING	25.85	0:DiseaseFree	25.85
TCGA-EJ-7784	7	Normal (no evidence of prostate cancer) [cM0]	NO	YES	0	R0	TUMOR FREE	167	0.1	NO	[Not Available]	63	M0	T2c	N0	T2c	0:LIVING	25.66	0:DiseaseFree	25.66
TCGA-EJ-7785	7	[Not Available]	NO	YES	0	R0	TUMOR FREE	259	0.1	NO	[Not Available]	54	M0	T2b	N0	T3a	0:LIVING	38.67	0:DiseaseFree	38.67
TCGA-EJ-7786	7	[Not Available]	NO	YES	0	R0	TUMOR FREE	79	0.1	NO	[Not Available]	62	M0	T1c	N0	T2c	0:LIVING	36.01	0:DiseaseFree	36.01
TCGA-EJ-7788	7	[Not Available]	NO	YES	0	R0	TUMOR FREE	52	0.2	NO	[Not Available]	53	M0	T3b	N0	T3b	0:LIVING	28.22	0:DiseaseFree	28.22
TCGA-EJ-7789	7	[Not Available]	NO	YES	0	R0	TUMOR FREE	[Not Available]	[Not Available]	[Not Available]	[Not Available]	66	M0	T1c	N0	T3a	0:LIVING	36.3	0:DiseaseFree	36.3
TCGA-EJ-7791	7	[Not Available]	NO	YES	0	R0	TUMOR FREE	217	0.1	NO	[Not Available]	67	M0	T1c	N0	T2c	0:LIVING	36.73	0:DiseaseFree	36.73
TCGA-EJ-7792	7	[Not Available]	NO	YES	0	R0	TUMOR FREE	526	0.13	NO	[Not Available]	53	M0	T1c	N0	T2c	0:LIVING	45.86	0:DiseaseFree	45.86
TCGA-EJ-7793	7	[Not Available]	NO	NO	[Not Available]	R0	TUMOR FREE	114	0.1	NO	[Not Available]	49	M0	T2c	[Not Available]	T2c	0:LIVING	3.75	0:DiseaseFree	3.75
TCGA-EJ-7794	7	Normal (no evidence of prostate cancer) [cM0]	NO	YES	0	R0	TUMOR FREE	285	0.1	NO	[Not Available]	67	M0	T2c	N0	T2c	0:LIVING	42.9	0:DiseaseFree	42.9
TCGA-EJ-7797	7	[Not Available]	NO	YES	0	R0	TUMOR FREE	187	0.1	NO	[Not Available]	53	M0	T1c	N0	T2c	0:LIVING	32.29	0:DiseaseFree	32.29
TCGA-EJ-8468	8	Normal (no evidence of prostate cancer) [cM0]	[Not Available]	YES	0	R0	TUMOR FREE	1961	0.1	NO	[Not Available]	63	[Not Available]	T3a	N0	T3a	0:LIVING	77.1	0:DiseaseFree	77.1
TCGA-EJ-8469	9	[Not Available]	[Not Available]	YES	0	RX	WITH TUMOR	1925	3.1	YES	1925	46	M0	T3a	N0	T3a	0:LIVING	76.35	1:Recurred/Progressed	63.24
TCGA-EJ-8470	7	[Not Available]	[Not Available]	YES	0	[Not Available]	TUMOR FREE	[Not Available]	[Not Available]	[Not Available]	[Not Available]	58	M0	T2c	N0	T2c	0:LIVING	38.07	0:DiseaseFree	38.07
TCGA-EJ-8472	8	[Not Available]	[Not Available]	YES	0	R0	TUMOR FREE	196	0.4	YES	196	63	M0	T3a	N0	T3a	0:LIVING	24.84	1:Recurred/Progressed	6.44
TCGA-EJ-8474	8	Normal (no evidence of prostate cancer) [cM0]	[Not Available]	YES	0	R0	TUMOR FREE	766	0.01	NO	[Not Available]	69	M0	T3a	N0	T3a	0:LIVING	25.16	0:DiseaseFree	25.16
TCGA-EJ-A46B	8	Normal (no evidence of prostate cancer) [cM0]	[Not Available]	YES	0	R0	TUMOR FREE	157	0.1	NO	[Not Available]	66	M0	T1c	N0	T3a	0:LIVING	21.58	0:DiseaseFree	21.58
TCGA-EJ-A46D	8	Normal (no evidence of prostate cancer) [cM0]	[Not Available]	YES	0	[Not Available]	TUMOR FREE	122	0.03	NO	[Not Available]	53	M0	T2c	N0	T2c	0:LIVING	20.57	0:DiseaseFree	20.57
TCGA-EJ-A46E	8	Normal (no evidence of prostate cancer) [cM0]	[Not Available]	YES	0	R0	TUMOR FREE	503	0.1	NO	[Not Available]	57	M0	T1c	N0	[Not Available]	0:LIVING	17.21	0:DiseaseFree	17.21
TCGA-EJ-A46F	8	Normal (no evidence of prostate cancer) [cM0]	[Not Available]	YES	1	R0	TUMOR FREE	215	19.8	YES	215	57	M0	T2c	N1	T3b	0:LIVING	25.72	1:Recurred/Progressed	7.06
TCGA-EJ-A46G	8	Normal (no evidence of prostate cancer) [cM0]	[Not Available]	YES	0	R0	TUMOR FREE	93	0.1	NO	[Not Available]	71	M0	T3a	N0	T3a	0:LIVING	21.94	0:DiseaseFree	21.94
TCGA-EJ-A46H	7	Normal (no evidence of prostate cancer) [cM0]	[Not Available]	YES	[Not Available]	R0	TUMOR FREE	131	0.1	NO	[Not Available]	60	M0	T1c	N0	T2c	0:LIVING	23.78	0:DiseaseFree	23.78
TCGA-EJ-A46I	7	[Not Available]	[Not Available]	[Not Available]	[Not Available]	R0	TUMOR FREE	484	0.1	NO	[Not Available]	57	M0	T1c	N0	T3a	0:LIVING	21.94	0:DiseaseFree	21.94
TCGA-EJ-A65B	9	[Not Available]	[Not Available]	YES	0	R1	TUMOR FREE	536	0.01	NO	[Not Available]	55	M0	T3b	N0	T3b	0:LIVING	23.32	0:DiseaseFree	23.32
TCGA-EJ-A65D	8	[Not Available]	[Not Available]	YES	0	R0	TUMOR FREE	393	0.1	NO	[Not Available]	66	M0	T3a	N0	T3a	0:LIVING	12.91	0:DiseaseFree	12.91
TCGA-EJ-A65E	7	[Not Available]	[Not Available]	YES	0	R0	TUMOR FREE	254	0.1	NO	[Not Available]	67	M0	T3b	N0	T3b	0:LIVING	13.7	0:DiseaseFree	13.7
TCGA-EJ-A65F	9	[Not Available]	[Not Available]	YES	0	R0	[Discrepancy]	75	0.8	YES	75	59	M0	T3b	N0	T3b	0:LIVING	18.4	1:Recurred/Progressed	2.46
TCGA-EJ-A65G	8	[Not Available]	[Not Available]	YES	0	R0	TUMOR FREE	152	0.1	NO	[Not Available]	57	M0	T2c	N0	T2c	0:LIVING	21.88	0:DiseaseFree	21.88
TCGA-EJ-A65J	9	[Not Available]	[Not Available]	YES	0	R0	TUMOR FREE	91	0.1	NO	[Not Available]	62	M0	T3a	N0	T3a	0:LIVING	14.82	0:DiseaseFree	14.82
TCGA-EJ-A65M	6	[Not Available]	[Not Available]	YES	0	[Not Available]	TUMOR FREE	230	0.1	NO	[Not Available]	65	M0	T2c	N0	T2c	0:LIVING	7.56	0:DiseaseFree	7.56
TCGA-EJ-A6RA	8	[Not Available]	[Not Available]	YES	1	R0	WITH TUMOR	353	0.652	YES	353	70	M0	T3b	N1	T3b	0:LIVING	11.6	1:Recurred/Progressed	11.6
TCGA-EJ-A6RC	7	[Not Available]	[Not Available]	YES	0	R0	TUMOR FREE	693	0.1	NO	[Not Available]	64	M0	T1c	N0	[Not Available]	0:LIVING	28.68	0:DiseaseFree	28.68
TCGA-EJ-A7NF	7	[Not Available]	[Not Available]	YES	0	R0	TUMOR FREE	117	0.1	NO	[Not Available]	56	M0	T2c	N0	T2c	0:LIVING	8.21	0:DiseaseFree	8.21
TCGA-EJ-A7NG	7	[Not Available]	[Not Available]	YES	0	R0	TUMOR FREE	264	0.1	NO	[Not Available]	64	M0	T3a	N0	T3a	0:LIVING	14.19	0:DiseaseFree	14.19
TCGA-EJ-A7NH	7	[Not Available]	[Not Available]	YES	[Not Available]	R0	TUMOR FREE	105	0.1	NO	[Not Available]	56	M0	T2c	N0	T2c	0:LIVING	15.57	0:DiseaseFree	15.57
TCGA-EJ-A7NJ	8	[Not Available]	[Not Available]	YES	0	R0	TUMOR FREE	92	0.1	NO	[Not Available]	59	M0	T2c	N0	T2c	0:LIVING	6.47	0:DiseaseFree	6.47
TCGA-EJ-A7NK	7	[Not Available]	[Not Available]	YES	0	R0	TUMOR FREE	295	0.1	NO	[Not Available]	58	M0	T3a	N0	T3a	0:LIVING	15.64	0:DiseaseFree	15.64
TCGA-EJ-A7NM	9	[Not Available]	[Not Available]	YES	3	R0	TUMOR FREE	128	0.1	NO	[Not Available]	64	M0	T3b	N1	T3b	0:LIVING	4.2	0:DiseaseFree	4.2
TCGA-EJ-A7NN	7	[Not Available]	[Not Available]	YES	3	R1	TUMOR FREE	197	0.3	YES	197	61	M0	T3b	N1	T3b	0:LIVING	6.47	1:Recurred/Progressed	6.47
TCGA-EJ-A8FN	7	[Not Available]	[Not Available]	YES	0	R0	TUMOR FREE	203	0.1	NO	[Not Available]	58	M0	T2c	N0	T2c	0:LIVING	10.81	0:DiseaseFree	10.81
TCGA-EJ-A8FO	7	[Not Available]	[Not Available]	YES	0	R0	TUMOR FREE	156	0.1	NO	[Not Available]	51	M0	T3a	N0	T3a	0:LIVING	9.26	0:DiseaseFree	9.26
TCGA-EJ-A8FP	8	[Not Available]	[Not Available]	YES	0	R0	WITH TUMOR	117	0.2	YES	117	59	M0	T2c	N0	T2c	0:LIVING	9.82	1:Recurred/Progressed	3.84
TCGA-EJ-A8FS	7	[Not Available]	[Not Available]	YES	0	R0	WITH TUMOR	216	0.3	YES	216	66	M0	T3a	N0	T3a	0:LIVING	8.74	1:Recurred/Progressed	7.1
TCGA-EJ-A8FU	8	[Not Available]	[Not Available]	YES	0	R0	TUMOR FREE	[Not Available]	[Not Available]	[Not Available]	[Not Available]	64	M0	T3a	N0	T3a	0:LIVING	4.53	0:DiseaseFree	4.53
TCGA-EJ-AB20	6	[Not Available]	[Not Available]	YES	0	R0	TUMOR FREE	131	0.1	NO	[Not Available]	61	M0	T2c	N0	T2c	0:LIVING	4.3	0:DiseaseFree	4.3
TCGA-EJ-AB27	6	[Not Available]	[Not Available]	YES	0	R0	TUMOR FREE	145	0.1	NO	[Not Available]	51	M0	T1c	N0	T2c	0:LIVING	4.76	0:DiseaseFree	4.76
TCGA-FC-7708	7	[Not Available]	NO	YES	0	RX	TUMOR FREE	[Not Available]	[Not Available]	NO	[Not Available]	52	M0	T1c	N0	T3a	0:LIVING	28.38	0:DiseaseFree	28.38
TCGA-FC-7961	9	[Not Available]	[Not Available]	YES	0	[Not Available]	TUMOR FREE	[Not Available]	[Not Available]	[Not Available]	[Not Available]	62	M0	T1c	N0	T3a	0:LIVING	15.41	0:DiseaseFree	15.41
TCGA-FC-A4JI	8	Normal (no evidence of prostate cancer) [cM0]	NO	NO	[Not Available]	R0	TUMOR FREE	[Not Available]	[Not Available]	[Not Available]	[Not Available]	70	M0	T4	[Not Available]	T3a	0:LIVING	28.81	0:DiseaseFree	28.81
TCGA-FC-A5OB	9	Abnormal (not related to prostate cancer)	NO	YES	0	R1	WITH TUMOR	110	5.22	NO	[Not Available]	53	M0	T3a	N0	T3b	0:LIVING	22.34	0:DiseaseFree	22.34
TCGA-FC-A66V	7	Normal (no evidence of prostate cancer) [cM0]	NO	YES	0	R0	TUMOR FREE	-164	10.8	NO	[Not Available]	74	M0	T3b	N0	T3b	0:LIVING	17.21	0:DiseaseFree	17.21
TCGA-FC-A6HD	7	Normal (no evidence of prostate cancer) [cM0]	NO	YES	0	R0	[Not Available]	[Not Available]	[Not Available]	[Not Available]	[Not Available]	77	M0	T3a	N0	T3a	0:LIVING	25.92	0:DiseaseFree	25.92
TCGA-FC-A8O0	6	[Not Available]	YES	YES	0	R0	TUMOR FREE	18	7.82	NO	[Not Available]	68	M0	T2c	N0	T3a	0:LIVING	20.24	0:DiseaseFree	20.24
TCGA-G9-6329	7	Normal (no evidence of prostate cancer) [cM0]	NO	NO	[Not Available]	R0	TUMOR FREE	923	0.03	NO	[Not Available]	67	M0	T1c	[Not Available]	T2c	0:LIVING	41.59	0:DiseaseFree	41.59
TCGA-G9-6332	7	Normal (no evidence of prostate cancer) [cM0]	NO	YES	0	R0	TUMOR FREE	2090	0.73	[Not Available]	[Not Available]	55	M0	T2b	N0	T3a	0:LIVING	87.29	1:Recurred/Progressed	42.21
TCGA-G9-6333	7	Normal (no evidence of prostate cancer) [cM0]	NO	YES	0	R0	TUMOR FREE	1920	0.03	NO	[Not Available]	66	M0	T1c	N0	T2c	0:LIVING	80.98	0:DiseaseFree	80.98
TCGA-G9-6336	7	Normal (no evidence of prostate cancer) [cM0]	NO	YES	0	R1	TUMOR FREE	1669	0.1	NO	[Not Available]	57	M0	T2c	N0	[Not Available]	0:LIVING	67.94	0:DiseaseFree	67.94
TCGA-G9-6338	7	Normal (no evidence of prostate cancer) [cM0]	NO	YES	0	R1	WITH TUMOR	1634	0.05	[Not Available]	[Not Available]	61	M0	T1c	N0	T3a	0:LIVING	66.62	0:DiseaseFree	66.62
TCGA-G9-6339	7	Normal (no evidence of prostate cancer) [cM0]	NO	YES	0	R0	TUMOR FREE	2110	0.03	NO	1634	58	M0	T3b	N0	T3b	0:LIVING	83.8	1:Recurred/Progressed	53.68
TCGA-G9-6342	6	Normal (no evidence of prostate cancer) [cM0]	NO	NO	[Not Available]	R0	TUMOR FREE	1338	0.05	NO	[Not Available]	61	M0	T2c	[Not Available]	T3a	0:LIVING	55.72	0:DiseaseFree	55.72
TCGA-G9-6343	7	[Not Available]	NO	NO	[Not Available]	R0	TUMOR FREE	554	0.03	NO	[Not Available]	62	M0	T2a	[Not Available]	T2c	0:LIVING	80.49	0:DiseaseFree	80.49
TCGA-G9-6347	6	[Not Available]	NO	NO	[Not Available]	R0	TUMOR FREE	1718	0.03	NO	[Not Available]	59	M0	T1c	[Not Available]	T2c	0:LIVING	68.63	0:DiseaseFree	68.63
TCGA-G9-6348	7	Abnormal (not related to prostate cancer)	NO	[Discrepancy]	0	R0	TUMOR FREE	1136	0.02	NO	[Not Available]	68	M0	T3a	N0	T2c	0:LIVING	49.77	0:DiseaseFree	49.77
TCGA-G9-6351	7	Normal (no evidence of prostate cancer) [cM0]	NO	NO	[Not Available]	R1	TUMOR FREE	1215	0.03	NO	[Not Available]	51	M0	T1c	[Not Available]	T2c	0:LIVING	67.28	0:DiseaseFree	67.28
TCGA-G9-6353	7	[Not Available]	NO	NO	[Not Available]	R1	TUMOR FREE	590	0.1	NO	[Not Available]	58	M0	T1c	[Not Available]	T3a	0:LIVING	50.66	0:DiseaseFree	50.66
TCGA-G9-6354	7	[Not Available]	NO	NO	[Not Available]	R0	TUMOR FREE	525	0.03	NO	[Not Available]	55	M0	T1c	[Not Available]	T2b	0:LIVING	67.87	0:DiseaseFree	67.87
TCGA-G9-6356	9	Normal (no evidence of prostate cancer) [cM0]	NO	YES	0	R1	TUMOR FREE	986	0.13	NO	[Not Available]	60	M0	T1c	N0	T3b	0:LIVING	47.11	0:DiseaseFree	47.11
TCGA-G9-6361	7	Normal (no evidence of prostate cancer) [cM0]	NO	YES	0	R1	TUMOR FREE	1002	0.1	NO	[Not Available]	61	M0	T2c	N0	T3a	0:LIVING	46.48	0:DiseaseFree	46.48
TCGA-G9-6362	7	Normal (no evidence of prostate cancer) [cM0]	NO	YES	0	R1	TUMOR FREE	815	0.07	NO	[Not Available]	57	M0	T1c	N0	T3a	0:LIVING	47.4	0:DiseaseFree	47.4
TCGA-G9-6363	7	Normal (no evidence of prostate cancer) [cM0]	NO	YES	0	R0	TUMOR FREE	993	0.03	NO	[Not Available]	64	M0	T2b	N0	T4	0:LIVING	45.27	0:DiseaseFree	45.27
TCGA-G9-6364	7	[Not Available]	NO	YES	0	R0	TUMOR FREE	841	0.03	NO	[Not Available]	72	M0	[Not Available]	N0	T3a	0:LIVING	39.36	0:DiseaseFree	39.36
TCGA-G9-6365	7	[Not Available]	NO	YES	0	R1	TUMOR FREE	804	0.01	NO	[Not Available]	71	[Not Available]	T2a	N0	T4	0:LIVING	44.78	0:DiseaseFree	44.78
TCGA-G9-6366	7	[Not Available]	NO	NO	[Not Available]	R0	[Not Available]	101	0.1	NO	[Not Available]	61	[Not Available]	T1c	[Not Available]	T3b	0:LIVING	63.96	0:DiseaseFree	63.96
TCGA-G9-6367	9	Normal (no evidence of prostate cancer) [cM0]	NO	YES	0	R1	WITH TUMOR	836	0.42	[Not Available]	[Not Available]	60	M0	T2b	N0	T3a	0:LIVING	40.14	0:DiseaseFree	40.14
TCGA-G9-6369	7	Normal (no evidence of prostate cancer) [cM0]	NO	YES	0	R0	TUMOR FREE	851	0.03	NO	[Not Available]	55	M0	T1c	N0	T2c	0:LIVING	39.91	0:DiseaseFree	39.91
TCGA-G9-6370	7	[Not Available]	NO	YES	0	R0	TUMOR FREE	806	0.03	NO	[Not Available]	52	M0	T1c	N0	T3b	0:LIVING	37.98	0:DiseaseFree	37.98
TCGA-G9-6371	6	[Not Available]	NO	NO	[Not Available]	R1	TUMOR FREE	846	0.03	NO	[Not Available]	58	M0	T1c	[Not Available]	T2c	0:LIVING	40.28	0:DiseaseFree	40.28
TCGA-G9-6373	7	Normal (no evidence of prostate cancer) [cM0]	NO	NO	[Not Available]	R0	TUMOR FREE	[Not Available]	[Not Available]	[Not Available]	[Not Available]	68	M0	T2b	[Not Available]	T3a	0:LIVING	26.64	0:DiseaseFree	26.64
TCGA-G9-6377	7	Abnormal (not related to prostate cancer)	NO	YES	0	R0	TUMOR FREE	518	0.03	NO	[Not Available]	61	M0	T2b	N0	T2c	0:LIVING	31.47	0:DiseaseFree	31.47
TCGA-G9-6378	7	Normal (no evidence of prostate cancer) [cM0]	NO	NO	[Not Available]	R1	TUMOR FREE	223	0.03	NO	[Not Available]	54	M0	T1c	[Not Available]	T2c	0:LIVING	37.94	0:DiseaseFree	37.94
TCGA-G9-6379	7	[Not Available]	NO	YES	0	R1	TUMOR FREE	1393	0.03	NO	[Not Available]	68	M0	T1b	N0	T3b	0:LIVING	58.41	0:DiseaseFree	58.41
TCGA-G9-6384	7	[Not Available]	NO	YES	0	R0	TUMOR FREE	390	0.03	NO	[Not Available]	53	M0	T1c	N0	T3a	0:LIVING	25.13	0:DiseaseFree	25.13
TCGA-G9-6385	7	Normal (no evidence of prostate cancer) [cM0]	NO	NO	[Not Available]	R0	TUMOR FREE	336	0.064	NO	[Not Available]	66	M0	T1c	[Not Available]	T2c	0:LIVING	27.27	0:DiseaseFree	27.27
TCGA-G9-6494	7	Normal (no evidence of prostate cancer) [cM0]	NO	YES	0	R1	WITH TUMOR	1423	1.13	[Not Available]	[Not Available]	66	M0	T1c	N0	T4	0:LIVING	58.18	0:DiseaseFree	58.18
TCGA-G9-6496	7	Normal (no evidence of prostate cancer) [cM0]	NO	YES	0	R0	TUMOR FREE	703	0.03	NO	[Not Available]	61	M0	T1c	N0	T2c	0:LIVING	56.7	0:DiseaseFree	56.7
TCGA-G9-6498	7	Normal (no evidence of prostate cancer) [cM0]	NO	NO	[Not Available]	R1	TUMOR FREE	1608	0.03	NO	1342	53	M0	T1c	[Not Available]	T3a	0:LIVING	64.13	1:Recurred/Progressed	44.09
TCGA-G9-6499	9	Equivocal	NO	YES	0	R0	TUMOR FREE	1109	0.11	NO	[Not Available]	66	M0	T3a	N0	T3a	0:LIVING	50.69	0:DiseaseFree	50.69
TCGA-G9-7509	6	[Not Available]	NO	NO	[Not Available]	R0	TUMOR FREE	352	0.03	NO	[Not Available]	48	M0	T1c	[Not Available]	T2c	0:LIVING	52.89	0:DiseaseFree	52.89
TCGA-G9-7510	8	Normal (no evidence of prostate cancer) [cM0]	NO	YES	0	R1	TUMOR FREE	674	0.03	NO	[Not Available]	66	M0	T1c	N0	T3a	0:LIVING	38.93	0:DiseaseFree	38.93
TCGA-G9-7519	7	Abnormal (not related to prostate cancer)	NO	NO	[Not Available]	R0	TUMOR FREE	457	0.03	NO	[Not Available]	58	M0	T1c	[Not Available]	T2c	0:LIVING	27.89	0:DiseaseFree	27.89
TCGA-G9-7521	8	Normal (no evidence of prostate cancer) [cM0]	YES	YES	1	R0	TUMOR FREE	487	0.06	NO	[Not Available]	52	M0	T3a	N1	T3a	0:LIVING	30.95	0:DiseaseFree	30.95
TCGA-G9-7522	7	[Not Available]	NO	YES	0	R0	TUMOR FREE	452	0.1	NO	[Not Available]	49	M0	T1c	N0	T2c	0:LIVING	35.41	0:DiseaseFree	35.41
TCGA-G9-7523	10	Abnormal (not related to prostate cancer)	NO	YES	0	R1	TUMOR FREE	324	0.03	NO	[Not Available]	44	M0	T1c	N0	T3a	0:LIVING	28.15	0:DiseaseFree	28.15
TCGA-G9-7525	7	Normal (no evidence of prostate cancer) [cM0]	NO	YES	0	R0	TUMOR FREE	512	0.03	NO	[Not Available]	64	M0	T1c	N0	T2c	0:LIVING	32.65	0:DiseaseFree	32.65
TCGA-G9-A9S0	8	Normal (no evidence of prostate cancer) [cM0]	NO	YES	5	R1	WITH TUMOR	759	10.87	YES	429	53	M0	T2a	N1	T3b	1:DECEASED	25.99	1:Recurred/Progressed	21.35
TCGA-G9-A9S4	8	Normal (no evidence of prostate cancer) [cM0]	NO	YES	4	R1	TUMOR FREE	753	0.03	NO	[Not Available]	62	M0	T2a	N1	T3b	0:LIVING	29.76	0:DiseaseFree	29.76
TCGA-G9-A9S7	8	Abnormal (not related to prostate cancer)	NO	YES	0	R0	WITH TUMOR	643	0.13	NO	[Not Available]	55	M0	T2a	N0	T3a	0:LIVING	23.92	0:DiseaseFree	23.92
TCGA-H9-7775	7	[Not Available]	[Not Available]	NO	[Not Available]	[Not Available]	[Not Available]	73	0.04	NO	[Not Available]	68	[Not Available]	[Not Available]	[Not Available]	T2c	0:LIVING	6.08	0:DiseaseFree	6.08
TCGA-H9-A6BX	6	[Not Available]	NO	NO	[Not Available]	R0	TUMOR FREE	570	0.04	NO	[Not Available]	60	[Not Available]	[Not Available]	[Not Available]	T2c	0:LIVING	30.91	0:DiseaseFree	30.91
TCGA-H9-A6BY	7	[Not Available]	[Not Available]	YES	0	RX	[Not Available]	[Not Available]	[Not Available]	[Not Available]	[Not Available]	63	[Not Available]	T1c	N0	T3a	0:LIVING	3.68	0:DiseaseFree	3.68
TCGA-HC-7075	6	[Not Available]	[Not Available]	NO	[Not Available]	R0	TUMOR FREE	96	0.01	[Not Available]	[Not Available]	63	M0	T1c	[Not Available]	T2a	0:LIVING	19.74	0:DiseaseFree	19.74
TCGA-HC-7077	6	Normal (no evidence of prostate cancer) [cM0]	NO	NO	[Not Available]	R0	TUMOR FREE	1749	0.83	[Not Available]	[Not Available]	64	M0	T1c	[Not Available]	T3a	0:LIVING	69.48	0:DiseaseFree	69.48
TCGA-HC-7078	7	Normal (no evidence of prostate cancer) [cM0]	NO	YES	0	R0	TUMOR FREE	1409	0.01	[Not Available]	[Not Available]	69	M0	T1c	N0	T3a	0:LIVING	65.21	0:DiseaseFree	65.21
TCGA-HC-7079	7	[Not Available]	NO	YES	0	R0	WITH TUMOR	126	0.1	[Not Available]	[Not Available]	51	M0	T3a	N0	T3a	0:LIVING	38.9	1:Recurred/Progressed	12.48
TCGA-HC-7080	7	Normal (no evidence of prostate cancer) [cM0]	NO	YES	0	R0	TUMOR FREE	104	0.1	NO	[Not Available]	66	M0	T2a	N0	T2a	0:LIVING	36.33	1:Recurred/Progressed	29.37
TCGA-HC-7081	9	[Not Available]	[Not Available]	NO	[Not Available]	R2	WITH TUMOR	[Not Available]	[Not Available]	[Not Available]	[Not Available]	62	[Not Available]	[Not Available]	[Not Available]	T3b	0:LIVING	37.32	0:DiseaseFree	37.32
TCGA-HC-7209	6	[Not Available]	[Not Available]	YES	0	R0	TUMOR FREE	108	0.05	[Not Available]	[Not Available]	60	[Not Available]	T2b	N0	T2c	0:LIVING	14.45	0:DiseaseFree	14.45
TCGA-HC-7210	7	[Not Available]	[Not Available]	YES	0	R0	TUMOR FREE	149	0.1	[Not Available]	[Not Available]	74	[Not Available]	[Not Available]	N0	T2a	0:LIVING	28.52	0:DiseaseFree	28.52
TCGA-HC-7211	7	Normal (no evidence of prostate cancer) [cM0]	NO	YES	0	R0	TUMOR FREE	-17	10.9	[Not Available]	[Not Available]	62	M0	T2a	N0	T2c	0:LIVING	40.11	0:DiseaseFree	40.11
TCGA-HC-7212	7	[Not Available]	[Not Available]	YES	0	[Not Available]	[Not Available]	424	0.28	[Not Available]	[Not Available]	56	M0	[Not Available]	N0	T2a	0:LIVING	28.58	0:DiseaseFree	28.58
TCGA-HC-7213	9	[Not Available]	YES	YES	0	R0	TUMOR FREE	170	4.09	YES	170	53	M0	T3b	N0	T3b	0:LIVING	40.05	1:Recurred/Progressed	5.58
TCGA-HC-7230	7	[Not Available]	[Not Available]	YES	0	R0	TUMOR FREE	[Not Available]	3	[Not Available]	[Not Available]	50	[Not Available]	[Not Available]	N0	T2c	0:LIVING	32.88	0:DiseaseFree	32.88
TCGA-HC-7231	7	[Not Available]	[Not Available]	NO	[Not Available]	R0	TUMOR FREE	[Not Available]	[Not Available]	[Not Available]	[Not Available]	66	M0	T1c	[Not Available]	T2c	0:LIVING	30.85	0:DiseaseFree	30.85
TCGA-HC-7232	9	[Not Available]	[Not Available]	NO	[Not Available]	R0	TUMOR FREE	[Not Available]	[Not Available]	[Not Available]	[Not Available]	66	[Not Available]	[Not Available]	[Not Available]	T3b	0:LIVING	38.14	1:Recurred/Progressed	25.16
TCGA-HC-7233	7	[Not Available]	[Not Available]	YES	0	R1	WITH TUMOR	[Not Available]	[Not Available]	[Not Available]	[Not Available]	73	[Not Available]	[Not Available]	N0	T2a	0:LIVING	44.51	0:DiseaseFree	44.51
TCGA-HC-7736	7	[Not Available]	[Not Available]	YES	0	R0	TUMOR FREE	102	0.02	[Not Available]	[Not Available]	59	M0	T2b	N0	T2c	0:LIVING	36.24	0:DiseaseFree	36.24
TCGA-HC-7737	7	Normal (no evidence of prostate cancer) [cM0]	NO	YES	1	R0	TUMOR FREE	147	0.1	[Not Available]	[Not Available]	55	M0	T1c	N1	T2c	0:LIVING	35.81	0:DiseaseFree	35.81
TCGA-HC-7738	7	[Not Available]	[Not Available]	NO	[Not Available]	R0	TUMOR FREE	[Not Available]	[Not Available]	[Not Available]	[Not Available]	58	M0	[Not Available]	[Not Available]	T2c	0:LIVING	31.67	1:Recurred/Progressed	13.8
TCGA-HC-7740	7	[Not Available]	[Not Available]	YES	0	R0	TUMOR FREE	154	0	[Not Available]	[Not Available]	59	M0	T2a	N0	T2c	0:LIVING	23.55	0:DiseaseFree	23.55
TCGA-HC-7741	7	Normal (no evidence of prostate cancer) [cM0]	[Not Available]	YES	0	R0	TUMOR FREE	146	0.1	NO	[Not Available]	67	M0	[Not Available]	N0	T3b	0:LIVING	89.52	0:DiseaseFree	89.52
TCGA-HC-7742	7	[Not Available]	[Not Available]	YES	0	R0	WITH TUMOR	113	0.1	NO	[Not Available]	58	M0	[Not Available]	N0	T3a	0:LIVING	30.81	0:DiseaseFree	30.81
TCGA-HC-7744	7	Normal (no evidence of prostate cancer) [cM0]	YES	YES	0	R1	WITH TUMOR	282	0.04	NO	[Not Available]	46	M0	[Not Available]	N0	T3b	0:LIVING	17.44	0:DiseaseFree	17.44
TCGA-HC-7745	7	[Not Available]	NO	YES	0	R0	TUMOR FREE	[Not Available]	[Not Available]	[Not Available]	[Not Available]	65	[Not Available]	[Not Available]	N0	T3b	0:LIVING	23.69	0:DiseaseFree	23.69
TCGA-HC-7747	7	Normal (no evidence of prostate cancer) [cM0]	NO	YES	0	[Not Available]	TUMOR FREE	392	0.19	NO	[Not Available]	52	M0	T2b	N0	T2c	0:LIVING	24.57	0:DiseaseFree	24.57
TCGA-HC-7748	6	[Not Available]	[Not Available]	YES	0	R0	TUMOR FREE	99	0.1	[Not Available]	[Not Available]	60	[Not Available]	[Not Available]	N0	T2a	0:LIVING	26.02	0:DiseaseFree	26.02
TCGA-HC-7749	7	[Not Available]	[Not Available]	YES	0	R0	TUMOR FREE	102	0.1	[Not Available]	[Not Available]	70	M0	[Not Available]	N0	T3a	0:LIVING	23.78	0:DiseaseFree	23.78
TCGA-HC-7750	7	[Not Available]	[Not Available]	NO	[Not Available]	R0	TUMOR FREE	83	0.1	[Not Available]	[Not Available]	50	M0	T2b	[Not Available]	T2c	0:LIVING	17.15	0:DiseaseFree	17.15
TCGA-HC-7752	7	[Not Available]	[Not Available]	YES	0	R0	TUMOR FREE	138	0.1	[Not Available]	[Not Available]	61	M0	[Not Available]	N0	T2c	0:LIVING	25.69	0:DiseaseFree	25.69
TCGA-HC-7817	7	Normal (no evidence of prostate cancer) [cM0]	YES	NO	[Not Available]	[Not Available]	TUMOR FREE	171	0.1	NO	[Not Available]	52	M0	[Not Available]	[Not Available]	T3b	0:LIVING	30.49	0:DiseaseFree	30.49
TCGA-HC-7818	7	[Not Available]	[Not Available]	YES	0	R0	TUMOR FREE	99	0.01	[Not Available]	[Not Available]	66	M0	T2b	N0	T2c	0:LIVING	30.81	0:DiseaseFree	30.81
TCGA-HC-7819	8	[Not Available]	YES	YES	0	R2	WITH TUMOR	172	0.01	[Not Available]	[Not Available]	53	M0	T2c	N0	T2c	0:LIVING	17.84	0:DiseaseFree	17.84
TCGA-HC-7820	7	[Not Available]	[Not Available]	NO	[Not Available]	R0	TUMOR FREE	[Not Available]	[Not Available]	[Not Available]	[Not Available]	72	[Not Available]	[Not Available]	[Not Available]	T2c	0:LIVING	24.54	0:DiseaseFree	24.54
TCGA-HC-7821	8	[Not Available]	[Not Available]	YES	2	[Not Available]	WITH TUMOR	236	0.01	NO	[Not Available]	54	M0	[Not Available]	N1	T3b	0:LIVING	31.41	0:DiseaseFree	31.41
TCGA-HC-8212	7	[Not Available]	[Not Available]	YES	0	R0	TUMOR FREE	640	3.27	[Not Available]	[Not Available]	53	[Not Available]	[Not Available]	N0	T3a	0:LIVING	71.58	0:DiseaseFree	71.58
TCGA-HC-8213	6	[Not Available]	[Not Available]	NO	[Not Available]	R0	TUMOR FREE	[Not Available]	[Not Available]	[Not Available]	[Not Available]	48	[Not Available]	[Not Available]	[Not Available]	T2c	0:LIVING	19.35	0:DiseaseFree	19.35
TCGA-HC-8216	7	Normal (no evidence of prostate cancer) [cM0]	NO	YES	0	R0	TUMOR FREE	137	0.19	[Not Available]	[Not Available]	58	M0	T2a	N0	T3a	0:LIVING	22.4	0:DiseaseFree	22.4
TCGA-HC-8256	7	[Not Available]	[Not Available]	NO	[Not Available]	R0	TUMOR FREE	[Not Available]	[Not Available]	[Not Available]	[Not Available]	53	M0	[Not Available]	[Not Available]	T2c	0:LIVING	28.25	0:DiseaseFree	28.25
TCGA-HC-8257	7	[Not Available]	[Not Available]	YES	1	R1	WITH TUMOR	726	0.1	NO	[Not Available]	70	[Not Available]	[Not Available]	N1	T3b	0:LIVING	23.85	0:DiseaseFree	23.85
TCGA-HC-8258	6	[Not Available]	[Not Available]	YES	0	[Not Available]	TUMOR FREE	162	0.01	NO	[Not Available]	56	[Not Available]	[Not Available]	N0	T2c	0:LIVING	27.83	0:DiseaseFree	27.83
TCGA-HC-8259	6	[Not Available]	[Not Available]	NO	[Not Available]	R0	TUMOR FREE	123	0.01	NO	[Not Available]	50	M0	T1c	[Not Available]	T2a	0:LIVING	30.35	0:DiseaseFree	30.35
TCGA-HC-8260	7	[Not Available]	[Not Available]	YES	0	R1	WITH TUMOR	106	0.01	NO	[Not Available]	43	M0	[Not Available]	N0	T2c	0:LIVING	22.54	0:DiseaseFree	22.54
TCGA-HC-8261	7	[Not Available]	[Not Available]	NO	[Not Available]	R0	TUMOR FREE	[Not Available]	[Not Available]	[Not Available]	[Not Available]	48	[Not Available]	[Not Available]	[Not Available]	T2c	0:LIVING	17.94	0:DiseaseFree	17.94
TCGA-HC-8262	8	[Not Available]	[Not Available]	YES	0	R0	TUMOR FREE	112	0.1	NO	[Not Available]	57	[Not Available]	[Not Available]	N0	T2c	0:LIVING	22.31	0:DiseaseFree	22.31
TCGA-HC-8264	9	[Not Available]	[Not Available]	YES	1	R1	WITH TUMOR	[Not Available]	[Not Available]	[Not Available]	[Not Available]	60	[Not Available]	[Not Available]	N1	T3b	0:LIVING	1.58	0:DiseaseFree	1.58
TCGA-HC-8265	8	[Not Available]	[Not Available]	YES	0	R1	WITH TUMOR	119	0.1	NO	[Not Available]	66	[Not Available]	[Not Available]	N0	T3a	0:LIVING	15.87	0:DiseaseFree	15.87
TCGA-HC-8266	8	[Not Available]	[Not Available]	YES	0	R1	WITH TUMOR	[Not Available]	[Not Available]	[Not Available]	[Not Available]	55	M0	[Not Available]	N0	T3b	0:LIVING	15.54	0:DiseaseFree	15.54
TCGA-HC-A48F	8	Normal (no evidence of prostate cancer) [cM0]	NO	YES	1	R1	WITH TUMOR	[Not Available]	[Not Available]	[Not Available]	[Not Available]	47	M0	T1c	N1	T2c	0:LIVING	22.34	0:DiseaseFree	22.34
TCGA-HC-A4ZV	9	[Not Available]	[Not Available]	YES	0	R1	WITH TUMOR	[Not Available]	[Not Available]	[Not Available]	[Not Available]	56	[Not Available]	T2c	N0	T3b	0:LIVING	0.76	0:DiseaseFree	0.76
TCGA-HC-A631	9	Normal (no evidence of prostate cancer) [cM0]	[Not Available]	YES	0	R1	WITH TUMOR	[Not Available]	[Not Available]	[Not Available]	[Not Available]	67	M0	T2	N0	T2c	0:LIVING	1.77	0:DiseaseFree	1.77
TCGA-HC-A632	9	[Not Available]	[Not Available]	YES	0	R0	TUMOR FREE	[Not Available]	[Not Available]	NO	[Not Available]	68	M0	T1c	N0	T3a	0:LIVING	2	0:DiseaseFree	2
TCGA-HC-A6AL	7	[Not Available]	NO	YES	0	R0	TUMOR FREE	[Not Available]	[Not Available]	[Not Available]	[Not Available]	64	M0	T1c	N0	T2c	0:LIVING	2.2	0:DiseaseFree	2.2
TCGA-HC-A6AN	7	[Not Available]	[Not Available]	YES	0	R1	WITH TUMOR	[Not Available]	[Not Available]	[Not Available]	[Not Available]	67	M0	T1c	N0	T3a	0:LIVING	1.61	0:DiseaseFree	1.61
TCGA-HC-A6AO	7	[Not Available]	YES	NO	[Not Available]	R0	TUMOR FREE	[Not Available]	[Not Available]	[Not Available]	[Not Available]	52	M0	T1c	[Not Available]	T2c	0:LIVING	17.41	0:DiseaseFree	17.41
TCGA-HC-A6AP	7	[Not Available]	NO	NO	[Not Available]	RX	[Not Available]	[Not Available]	[Not Available]	[Not Available]	[Not Available]	61	M0	T1c	[Not Available]	T2c	0:LIVING	2.33	0:DiseaseFree	2.33
TCGA-HC-A6AQ	7	Normal (no evidence of prostate cancer) [cM0]	NO	NO	[Not Available]	R0	TUMOR FREE	[Not Available]	[Not Available]	[Not Available]	[Not Available]	60	M0	T1c	[Not Available]	T2c	0:LIVING	3.48	0:DiseaseFree	3.48
TCGA-HC-A6AS	7	Normal (no evidence of prostate cancer) [cM0]	NO	YES	0	R0	TUMOR FREE	[Not Available]	[Not Available]	[Not Available]	[Not Available]	70	M0	T1c	N0	T2a	0:LIVING	1.45	0:DiseaseFree	1.45
TCGA-HC-A6HX	7	[Not Available]	[Not Available]	YES	0	R0	TUMOR FREE	[Not Available]	[Not Available]	[Not Available]	[Not Available]	55	M0	T1c	N0	T2c	0:LIVING	1.25	0:DiseaseFree	1.25
TCGA-HC-A6HY	7	[Not Available]	[Not Available]	NO	[Not Available]	R0	TUMOR FREE	[Not Available]	[Not Available]	[Not Available]	[Not Available]	51	M0	T1c	[Not Available]	T2c	0:LIVING	4.4	0:DiseaseFree	4.4
TCGA-HC-A76W	7	Normal (no evidence of prostate cancer) [cM0]	NO	YES	0	R1	WITH TUMOR	213	0.01	NO	[Not Available]	73	M0	T2	N0	T3b	0:LIVING	7	0:DiseaseFree	7
TCGA-HC-A76X	7	Normal (no evidence of prostate cancer) [cM0]	[Not Available]	YES	0	R0	TUMOR FREE	150	0.01	NO	[Not Available]	62	M0	T1c	N0	T2c	0:LIVING	4.93	0:DiseaseFree	4.93
TCGA-HC-A8CY	9	Abnormal (not related to prostate cancer)	NO	YES	1	R1	WITH TUMOR	290	0.9	[Not Available]	[Not Available]	63	M0	T1c	N1	T3a	0:LIVING	9.53	0:DiseaseFree	9.53
TCGA-HC-A8D0	7	Normal (no evidence of prostate cancer) [cM0]	YES	YES	0	R0	TUMOR FREE	110	0.01	NO	[Not Available]	61	M0	T1c	N0	T2a	0:LIVING	25.46	0:DiseaseFree	25.46
TCGA-HC-A8D1	7	Normal (no evidence of prostate cancer) [cM0]	NO	YES	0	R0	TUMOR FREE	168	0.01	NO	[Not Available]	68	M0	T2	N0	T2c	0:LIVING	18.82	0:DiseaseFree	18.82
TCGA-HC-A9TE	9	Normal (no evidence of prostate cancer) [cM0]	NO	YES	1	R1	WITH TUMOR	134	0.064	NO	[Not Available]	64	M0	T2c	N0	T3b	0:LIVING	19.28	1:Recurred/Progressed	7.1
TCGA-HC-A9TH	9	Normal (no evidence of prostate cancer) [cM0]	[Not Available]	YES	0	R1	WITH TUMOR	295	0.38	NO	[Not Available]	58	M0	T1b	N0	T3b	0:LIVING	27.73	1:Recurred/Progressed	11.53
TCGA-HI-7168	9	Normal (no evidence of prostate cancer) [cM0]	YES	YES	0	R0	[Not Available]	2289	0.3	YES	308	62	M0	T1c	N0	T3b	0:LIVING	109.17	1:Recurred/Progressed	82.29
TCGA-HI-7169	7	Normal (no evidence of prostate cancer) [cM0]	NO	YES	0	R1	TUMOR FREE	1941	0.1	NO	[Not Available]	55	M0	T2b	N0	T3a	0:LIVING	88.17	0:DiseaseFree	88.17
TCGA-HI-7170	6	Normal (no evidence of prostate cancer) [cM0]	YES	YES	0	R0	TUMOR FREE	1746	0.1	NO	[Not Available]	58	M0	T1c	N0	T2c	0:LIVING	82.85	0:DiseaseFree	82.85
TCGA-HI-7171	9	Normal (no evidence of prostate cancer) [cM0]	YES	YES	0	R1	WITH TUMOR	631	0.7	YES	218	56	M0	T3a	N0	T3b	1:DECEASED	43.66	[Not Available]	[Not Available]
TCGA-J4-8198	7	[Not Available]	[Not Available]	NO	[Not Available]	[Not Available]	[Not Available]	76	0.1	NO	[Not Available]	49	M0	T1c	[Not Available]	T3b	0:LIVING	20.17	0:DiseaseFree	20.17
TCGA-J4-8200	7	Normal (no evidence of prostate cancer) [cM0]	NO	YES	0	R0	TUMOR FREE	196	0.1	NO	[Not Available]	47	M0	T2	N0	T2c	0:LIVING	40.01	0:DiseaseFree	40.01
TCGA-J4-A67K	7	[Not Available]	[Not Available]	NO	[Not Available]	R0	TUMOR FREE	557	0.1	NO	[Not Available]	68	M0	T2b	[Not Available]	T2c	0:LIVING	32.98	0:DiseaseFree	32.98
TCGA-J4-A67L	7	[Not Available]	[Not Available]	YES	0	R0	TUMOR FREE	518	0.01	NO	[Not Available]	54	M0	T2a	N0	T3a	0:LIVING	25.3	0:DiseaseFree	25.3
TCGA-J4-A67M	7	[Not Available]	[Not Available]	YES	0	R0	TUMOR FREE	482	0.1	NO	[Not Available]	55	M0	T2a	N0	T3a	0:LIVING	30.91	0:DiseaseFree	30.91
TCGA-J4-A67N	7	[Not Available]	[Not Available]	YES	0	R0	WITH TUMOR	503	0.7	YES	442	61	M0	T2a	N0	T3a	0:LIVING	30.78	1:Recurred/Progressed	14.52
TCGA-J4-A67O	7	[Not Available]	[Not Available]	YES	0	R0	TUMOR FREE	490	0.1	NO	[Not Available]	59	M0	T2a	N0	T2c	0:LIVING	27.56	0:DiseaseFree	27.56
TCGA-J4-A67Q	6	[Not Available]	[Not Available]	NO	[Not Available]	[Not Available]	TUMOR FREE	616	0.1	NO	[Not Available]	77	M0	T2b	[Not Available]	T2c	0:LIVING	32.03	0:DiseaseFree	32.03
TCGA-J4-A67R	7	[Not Available]	[Not Available]	YES	0	R0	TUMOR FREE	454	0.1	NO	[Not Available]	65	M0	T1c	N0	T2c	0:LIVING	29.89	0:DiseaseFree	29.89
TCGA-J4-A67S	7	[Not Available]	[Not Available]	YES	0	R1	WITH TUMOR	522	0.1	NO	[Not Available]	63	M0	T2b	N0	T3a	0:LIVING	27.37	1:Recurred/Progressed	23.26
TCGA-J4-A67T	7	[Not Available]	[Not Available]	NO	[Not Available]	R0	TUMOR FREE	154	0.1	NO	[Not Available]	63	M0	T1c	[Not Available]	T2c	0:LIVING	6.01	0:DiseaseFree	6.01
TCGA-J4-A6G1	8	[Not Available]	YES	YES	0	R0	[Not Available]	178	0.1	NO	[Not Available]	68	M0	T2b	N0	T3a	0:LIVING	25.26	0:DiseaseFree	25.26
TCGA-J4-A6G3	8	Normal (no evidence of prostate cancer) [cM0]	YES	YES	0	R1	TUMOR FREE	528	0.4	NO	[Not Available]	57	M0	T2	N0	T3b	0:LIVING	27.89	1:Recurred/Progressed	20.3
TCGA-J4-A6M7	7	[Not Available]	[Not Available]	NO	[Not Available]	R0	TUMOR FREE	279	0.1	NO	[Not Available]	53	M0	T2	[Not Available]	T2c	0:LIVING	16.82	0:DiseaseFree	16.82
TCGA-J4-A83I	7	[Not Available]	[Not Available]	YES	0	R0	TUMOR FREE	257	0.1	NO	[Not Available]	63	M0	T1c	N0	T3a	0:LIVING	22.5	0:DiseaseFree	22.5
TCGA-J4-A83J	7	[Not Available]	[Not Available]	YES	0	R1	[Not Available]	235	0.04	NO	[Not Available]	68	M0	T1c	N0	T2c	0:LIVING	22.86	0:DiseaseFree	22.86
TCGA-J4-A83K	6	[Not Available]	[Not Available]	NO	[Not Available]	R0	TUMOR FREE	205	0.1	NO	[Not Available]	52	M0	T1c	[Not Available]	T2c	0:LIVING	10.78	0:DiseaseFree	10.78
TCGA-J4-A83L	7	[Not Available]	[Not Available]	YES	0	R0	TUMOR FREE	316	0.1	NO	[Not Available]	61	M0	T1c	N0	T2c	0:LIVING	23.65	0:DiseaseFree	23.65
TCGA-J4-A83M	7	[Not Available]	[Not Available]	YES	0	R1	[Not Available]	437	0.2	NO	[Not Available]	64	M0	T2c	N0	T2c	0:LIVING	17.84	1:Recurred/Progressed	17.12
TCGA-J4-A83N	7	[Not Available]	[Not Available]	NO	[Not Available]	R0	TUMOR FREE	530	0.1	NO	[Not Available]	57	M0	T1c	[Not Available]	T2c	0:LIVING	32.59	1:Recurred/Progressed	14.22
TCGA-J4-AATV	6	[Not Available]	[Not Available]	YES	[Not Available]	R1	[Not Available]	358	0	NO	[Not Available]	71	M0	[Not Available]	N0	T2c	0:LIVING	18.17	0:DiseaseFree	18.17
TCGA-J4-AATZ	9	Normal (no evidence of prostate cancer) [cM0]	YES	YES	0	R1	WITH TUMOR	386	0	NO	79	66	M0	[Not Available]	N0	T3a	0:LIVING	13.53	1:Recurred/Progressed	2.6
TCGA-J4-AAU2	6	[Not Available]	[Not Available]	YES	0	R0	TUMOR FREE	224	0	NO	[Not Available]	59	M0	[Not Available]	N0	T2c	0:LIVING	27.1	0:DiseaseFree	27.1
TCGA-J9-A52B	9	Normal (no evidence of prostate cancer) [cM0]	NO	YES	0	R1	[Not Available]	414	0.01	NO	85	62	[Not Available]	T3b	N0	T3b	0:LIVING	13.86	1:Recurred/Progressed	1.87
TCGA-J9-A52C	9	Normal (no evidence of prostate cancer) [cM0]	NO	NO	[Not Available]	R0	[Not Available]	178	0.03	NO	[Not Available]	57	[Not Available]	T1c	[Not Available]	T3b	0:LIVING	5.85	0:DiseaseFree	5.85
TCGA-J9-A52D	9	Normal (no evidence of prostate cancer) [cM0]	NO	NO	[Not Available]	R0	TUMOR FREE	146	0.059	NO	[Not Available]	71	M0	T2b	[Not Available]	T3a	0:LIVING	6.96	0:DiseaseFree	6.96
TCGA-J9-A52E	9	Normal (no evidence of prostate cancer) [cM0]	NO	YES	0	R1	TUMOR FREE	393	0.01	NO	89	65	[Not Available]	T2c	N0	T3b	0:LIVING	10.61	0:DiseaseFree	10.61
TCGA-J9-A8CK	9	Normal (no evidence of prostate cancer) [cM0]	NO	NO	[Not Available]	R1	TUMOR FREE	321	0.01	NO	[Not Available]	66	M0	T3a	[Not Available]	T3a	0:LIVING	10.55	0:DiseaseFree	10.55
TCGA-J9-A8CL	9	Equivocal	NO	NO	[Not Available]	R1	WITH TUMOR	405	12.01	YES	132	66	M0	T3a	[Not Available]	T3b	0:LIVING	13.3	1:Recurred/Progressed	4.34
TCGA-J9-A8CM	9	Normal (no evidence of prostate cancer) [cM0]	NO	YES	1	R1	WITH TUMOR	463	0.55	YES	344	66	M0	T2c	N1	T3b	0:LIVING	15.21	1:Recurred/Progressed	11.3
TCGA-J9-A8CN	6	[Not Available]	NO	NO	[Not Available]	R1	TUMOR FREE	963	0.03	NO	[Not Available]	53	M0	T1c	[Not Available]	T3a	0:LIVING	40.64	0:DiseaseFree	40.64
TCGA-J9-A8CP	7	[Not Available]	NO	NO	[Not Available]	R0	TUMOR FREE	298	0.01	NO	[Not Available]	66	M0	T2a	[Not Available]	T3a	0:LIVING	12.68	0:DiseaseFree	12.68
TCGA-KC-A4BL	7	Abnormal (not related to prostate cancer)	YES	YES	0	R0	WITH TUMOR	206	3.15	YES	193	65	M0	T1c	N0	T2c	0:LIVING	30.68	1:Recurred/Progressed	6.34
TCGA-KC-A4BN	7	[Not Available]	YES	YES	0	R0	TUMOR FREE	529	0	NO	[Not Available]	55	M0	T1c	N0	T2a	0:LIVING	59.63	0:DiseaseFree	59.63
TCGA-KC-A4BO	7	Abnormal (not related to prostate cancer)	YES	YES	0	R0	TUMOR FREE	478	0.04	NO	[Not Available]	55	M0	T1c	N0	T2c	0:LIVING	19.94	0:DiseaseFree	19.94
TCGA-KC-A4BR	9	Abnormal (not related to prostate cancer)	YES	YES	1	R0	WITH TUMOR	1258	0	NO	1022	75	M0	T2	N1	T3b	0:LIVING	44.32	1:Recurred/Progressed	33.57
TCGA-KC-A4BV	9	Normal (no evidence of prostate cancer) [cM0]	YES	YES	0	R0	WITH TUMOR	1328	0.53	YES	1328	66	M0	T2	N0	T3a	0:LIVING	43.63	1:Recurred/Progressed	43.63
TCGA-KC-A7F3	7	Normal (no evidence of prostate cancer) [cM0]	YES	YES	0	R0	TUMOR FREE	664	0	NO	[Not Available]	67	M0	T1c	N0	T2c	0:LIVING	21.85	0:DiseaseFree	21.85
TCGA-KC-A7F5	7	Normal (no evidence of prostate cancer) [cM0]	YES	YES	0	R0	TUMOR FREE	91	0	NO	[Not Available]	54	M0	T2c	N0	T2c	0:LIVING	2.99	0:DiseaseFree	2.99
TCGA-KC-A7F6	7	Abnormal (not related to prostate cancer)	YES	YES	0	R0	TUMOR FREE	193	0	NO	[Not Available]	63	M0	T1c	N0	T2c	0:LIVING	8.64	0:DiseaseFree	8.64
TCGA-KC-A7FA	7	Abnormal (not related to prostate cancer)	YES	YES	0	R0	TUMOR FREE	161	0	NO	[Not Available]	63	M0	T2c	N0	T3a	0:LIVING	19.65	0:DiseaseFree	19.65
TCGA-KC-A7FD	7	[Not Available]	YES	YES	0	R0	TUMOR FREE	144	0	NO	[Not Available]	62	M0	T1c	N0	T3a	0:LIVING	8.87	0:DiseaseFree	8.87
TCGA-KC-A7FE	7	Abnormal (not related to prostate cancer)	YES	YES	0	R1	TUMOR FREE	185	0	NO	[Not Available]	62	M0	T1c	N0	T2c	0:LIVING	11.56	0:DiseaseFree	11.56
TCGA-KK-A59V	9	[Not Available]	NO	YES	0	R0	TUMOR FREE	2500	0.1	NO	[Not Available]	64	M0	T3a	N0	T3b	0:LIVING	113.01	0:DiseaseFree	113.01
TCGA-KK-A59X	9	Normal (no evidence of prostate cancer) [cM0]	NO	YES	2	R1	TUMOR FREE	[Not Available]	[Not Available]	[Not Available]	[Not Available]	55	M0	T3a	N1	T3b	0:LIVING	83.28	1:Recurred/Progressed	73.36
TCGA-KK-A59Y	9	Normal (no evidence of prostate cancer) [cM0]	NO	YES	2	RX	TUMOR FREE	1359	0.1	NO	[Not Available]	56	M0	T3a	N1	T3a	0:LIVING	64.65	0:DiseaseFree	64.65
TCGA-KK-A59Z	7	Normal (no evidence of prostate cancer) [cM0]	NO	YES	0	R0	TUMOR FREE	849	0.1	NO	[Not Available]	66	M0	T2b	N0	T2c	0:LIVING	86.33	0:DiseaseFree	86.33
TCGA-KK-A5A1	9	Normal (no evidence of prostate cancer) [cM0]	NO	YES	0	R1	[Not Available]	420	0.1	NO	[Not Available]	72	M0	T3a	N0	T3b	1:DECEASED	81.11	1:Recurred/Progressed	6.67
TCGA-KK-A6DY	7	[Not Available]	NO	YES	0	R1	WITH TUMOR	903	0.1	NO	[Not Available]	50	M0	T1c	N0	T2c	0:LIVING	141.1	0:DiseaseFree	141.1
TCGA-KK-A6E0	9	Normal (no evidence of prostate cancer) [cM0]	NO	YES	0	R0	WITH TUMOR	941	0.3	YES	941	59	M0	T2b	N0	T3a	0:LIVING	48.72	1:Recurred/Progressed	30.91
TCGA-KK-A6E1	9	Normal (no evidence of prostate cancer) [cM0]	NO	YES	5	RX	TUMOR FREE	356	0.1	NO	[Not Available]	57	M0	T2c	N1	T3b	0:LIVING	72.21	0:DiseaseFree	72.21
TCGA-KK-A6E2	7	[Not Available]	NO	YES	0	R0	TUMOR FREE	438	0.1	NO	[Not Available]	54	M0	T2a	N0	T2c	0:LIVING	165.05	0:DiseaseFree	165.05
TCGA-KK-A6E3	7	Normal (no evidence of prostate cancer) [cM0]	NO	YES	0	R0	TUMOR FREE	1065	0.1	NO	[Not Available]	56	M0	T1c	N0	T2c	0:LIVING	67.54	0:DiseaseFree	67.54
TCGA-KK-A6E4	7	[Not Available]	NO	YES	0	R0	TUMOR FREE	890	0.1	NO	[Not Available]	69	M0	T1c	N0	T2b	1:DECEASED	115.05	[Not Available]	[Not Available]
TCGA-KK-A6E5	7	Normal (no evidence of prostate cancer) [cM0]	NO	YES	0	R0	TUMOR FREE	1496	0.1	NO	[Not Available]	63	M0	T1c	N0	T3b	0:LIVING	68.1	0:DiseaseFree	68.1
TCGA-KK-A6E6	9	[Not Available]	NO	YES	0	R0	TUMOR FREE	3447	0.1	NO	[Not Available]	69	M0	T2b	N0	T3a	0:LIVING	113.24	0:DiseaseFree	113.24
TCGA-KK-A6E7	9	Normal (no evidence of prostate cancer) [cM0]	YES	YES	1	R1	WITH TUMOR	1847	0.1	NO	[Not Available]	46	M0	T1c	N1	T3a	0:LIVING	90.67	1:Recurred/Progressed	30.39
TCGA-KK-A6E8	9	Normal (no evidence of prostate cancer) [cM0]	YES	YES	0	RX	TUMOR FREE	1769	0.1	NO	[Not Available]	68	M0	T1c	N0	T2c	0:LIVING	58.15	0:DiseaseFree	58.15
TCGA-KK-A7AP	9	Normal (no evidence of prostate cancer) [cM0]	NO	YES	2	R1	[Not Available]	[Not Available]	[Not Available]	[Not Available]	[Not Available]	55	M0	T2b	N1	T3b	0:LIVING	6.44	0:DiseaseFree	6.44
TCGA-KK-A7AQ	7	[Not Available]	YES	YES	0	R0	TUMOR FREE	1385	0.1	NO	1217	62	M0	T2a	N0	T2c	0:LIVING	52.89	1:Recurred/Progressed	39.98
TCGA-KK-A7AU	9	[Not Available]	YES	YES	3	R1	TUMOR FREE	1621	0	NO	207	63	M0	T2b	N1	T3b	0:LIVING	58.31	1:Recurred/Progressed	6.8
TCGA-KK-A7AV	7	[Not Available]	YES	YES	0	RX	TUMOR FREE	822	0.1	NO	[Not Available]	58	M0	T1c	N0	T2c	0:LIVING	27	0:DiseaseFree	27
TCGA-KK-A7AW	7	[Not Available]	NO	YES	1	R0	TUMOR FREE	204	0.8	YES	204	57	M0	T2a	N1	T3a	0:LIVING	34.63	0:DiseaseFree	34.63
TCGA-KK-A7AY	7	[Not Available]	NO	YES	0	R0	TUMOR FREE	1572	0.2	NO	1124	60	M0	T2a	N0	T2c	0:LIVING	57.62	1:Recurred/Progressed	36.93
TCGA-KK-A7AZ	7	[Not Available]	YES	YES	0	R0	[Not Available]	[Not Available]	[Not Available]	[Not Available]	[Not Available]	56	[Not Available]	T2b	N0	T3a	0:LIVING	49.9	0:DiseaseFree	49.9
TCGA-KK-A7B0	9	[Not Available]	NO	YES	0	R0	[Not Available]	999	0.1	NO	606	67	M0	T2b	N0	T3b	0:LIVING	43.66	1:Recurred/Progressed	19.91
TCGA-KK-A7B1	7	[Not Available]	YES	YES	0	R0	[Not Available]	179	0.1	NO	[Not Available]	65	M0	T1c	N0	T3a	0:LIVING	34.92	0:DiseaseFree	34.92
TCGA-KK-A7B2	9	Normal (no evidence of prostate cancer) [cM0]	NO	YES	1	R0	WITH TUMOR	845	0.3	NO	[Not Available]	68	M0	T1c	N1	T3a	0:LIVING	36.1	1:Recurred/Progressed	22.73
TCGA-KK-A7B3	9	[Not Available]	YES	YES	0	R0	TUMOR FREE	637	0.1	NO	[Not Available]	62	M0	T3a	N0	T3b	0:LIVING	29.53	1:Recurred/Progressed	9.66
TCGA-KK-A7B4	9	Equivocal	YES	YES	8	R1	WITH TUMOR	637	0.6	YES	637	64	M0	T3b	N1	T3b	0:LIVING	32.42	1:Recurred/Progressed	31.64
TCGA-KK-A8I4	7	Normal (no evidence of prostate cancer) [cM0]	YES	YES	1	R0	WITH TUMOR	1964	0.2	NO	1155	64	M0	T2c	N1	T3b	0:LIVING	74.21	1:Recurred/Progressed	71.02
TCGA-KK-A8I5	7	[Not Available]	NO	YES	[Not Available]	R0	TUMOR FREE	1979	0.1	NO	[Not Available]	55	M0	T2a	N0	T2b	0:LIVING	101.71	0:DiseaseFree	101.71
TCGA-KK-A8I6	7	Normal (no evidence of prostate cancer) [cM0]	YES	YES	0	R0	TUMOR FREE	668	0.2	NO	[Not Available]	58	M0	T2b	N0	T3a	0:LIVING	21.94	0:DiseaseFree	21.94
TCGA-KK-A8I7	9	[Not Available]	NO	YES	0	R1	TUMOR FREE	1877	0.1	NO	1088	55	M0	T2c	N0	T3b	0:LIVING	65.77	1:Recurred/Progressed	57.69
TCGA-KK-A8I8	9	[Not Available]	YES	YES	[Not Available]	R1	TUMOR FREE	757	0.1	NO	[Not Available]	69	M0	T2a	N0	T3b	0:LIVING	31.77	0:DiseaseFree	31.77
TCGA-KK-A8I9	8	Normal (no evidence of prostate cancer) [cM0]	YES	YES	[Not Available]	RX	TUMOR FREE	721	0.1	NO	[Not Available]	61	M0	T2b	N0	T3a	0:LIVING	32.88	1:Recurred/Progressed	30.88
TCGA-KK-A8IA	9	Normal (no evidence of prostate cancer) [cM0]	NO	YES	3	RX	[Not Available]	1383	0.1	NO	[Not Available]	69	M0	T3b	N1	T3b	0:LIVING	63.44	0:DiseaseFree	63.44
TCGA-KK-A8IB	9	[Not Available]	NO	YES	[Not Available]	R0	[Not Available]	[Not Available]	[Not Available]	[Not Available]	[Not Available]	65	M0	T2a	N0	T3a	0:LIVING	2.73	0:DiseaseFree	2.73
TCGA-KK-A8IC	9	Normal (no evidence of prostate cancer) [cM0]	NO	YES	[Not Available]	R0	WITH TUMOR	2047	0.9	YES	1060	54	M0	T1c	N0	T3b	0:LIVING	67.38	1:Recurred/Progressed	34.82
TCGA-KK-A8ID	9	Normal (no evidence of prostate cancer) [cM0]	NO	YES	2	R1	TUMOR FREE	1924	0.1	NO	[Not Available]	70	M0	T2b	N1	T3b	0:LIVING	69.22	0:DiseaseFree	69.22
TCGA-KK-A8IF	7	[Not Available]	YES	YES	[Not Available]	R0	WITH TUMOR	788	0.7	YES	648	57	M0	T2a	N0	T3a	0:LIVING	26.41	1:Recurred/Progressed	21.29
TCGA-KK-A8IG	7	Normal (no evidence of prostate cancer) [cM0]	NO	YES	[Not Available]	R1	TUMOR FREE	2211	0.1	NO	[Not Available]	55	M0	T2a	N0	T3a	0:LIVING	82.29	0:DiseaseFree	82.29
TCGA-KK-A8IH	7	[Not Available]	NO	YES	[Not Available]	R0	TUMOR FREE	1634	0.1	NO	[Not Available]	50	M0	T2b	N0	T3a	0:LIVING	66.13	0:DiseaseFree	66.13
TCGA-KK-A8II	9	Normal (no evidence of prostate cancer) [cM0]	NO	YES	[Not Available]	R0	WITH TUMOR	2891	39.8	YES	626	61	M0	T2c	N0	T3a	1:DECEASED	113.9	1:Recurred/Progressed	60.91
TCGA-KK-A8IJ	7	Normal (no evidence of prostate cancer) [cM0]	NO	YES	1	R0	[Not Available]	167	0.1	NO	[Not Available]	59	M0	T3a	N1	T3b	0:LIVING	51.22	1:Recurred/Progressed	10.09
TCGA-KK-A8IK	9	Abnormal (not related to prostate cancer)	NO	YES	[Not Available]	R0	TUMOR FREE	[Not Available]	0	NO	[Not Available]	56	M0	T1c	N0	T2c	0:LIVING	67.41	0:DiseaseFree	67.41
TCGA-KK-A8IL	9	[Not Available]	YES	YES	1	R1	[Not Available]	144	0.1	NO	[Not Available]	65	M0	T1c	N1	T3b	1:DECEASED	20.63	[Not Available]	[Not Available]
TCGA-KK-A8IM	7	[Not Available]	NO	YES	[Not Available]	R0	TUMOR FREE	1438	0.1	NO	[Not Available]	55	M0	T2a	N0	T2c	0:LIVING	62.91	0:DiseaseFree	62.91
TCGA-M7-A71Y	7	[Not Available]	NO	NO	[Not Available]	R0	TUMOR FREE	158	[Not Available]	NO	[Not Available]	55	[Not Available]	T1c	[Not Available]	T2c	0:LIVING	16.2	0:DiseaseFree	16.2
TCGA-M7-A71Z	7	[Not Available]	NO	YES	0	R0	TUMOR FREE	209	[Not Available]	NO	[Not Available]	62	[Not Available]	T2a	N0	T3a	0:LIVING	21.12	0:DiseaseFree	21.12
TCGA-M7-A720	6	[Not Available]	NO	NO	[Not Available]	R0	TUMOR FREE	302	[Not Available]	NO	[Not Available]	53	[Not Available]	T1c	[Not Available]	T2c	0:LIVING	12.61	0:DiseaseFree	12.61
TCGA-M7-A721	7	Normal (no evidence of prostate cancer) [cM0]	YES	NO	[Not Available]	R1	TUMOR FREE	162	[Not Available]	NO	[Not Available]	70	M0	T1c	[Not Available]	T2c	0:LIVING	13.14	0:DiseaseFree	13.14
TCGA-M7-A722	8	Normal (no evidence of prostate cancer) [cM0]	NO	YES	0	R1	WITH TUMOR	559	[Not Available]	YES	559	65	M0	T2a	N0	T3a	0:LIVING	34.82	1:Recurred/Progressed	18.36
TCGA-M7-A723	7	Normal (no evidence of prostate cancer) [cM0]	NO	YES	1	R1	TUMOR FREE	62	0.1	NO	[Not Available]	54	M0	T1c	N1	T3b	0:LIVING	25.07	0:DiseaseFree	25.07
TCGA-M7-A724	8	Abnormal (not related to prostate cancer)	NO	YES	0	R1	WITH TUMOR	483	[Not Available]	NO	[Not Available]	64	M0	T1c	N0	T3a	0:LIVING	29.2	0:DiseaseFree	29.2
TCGA-M7-A725	7	Normal (no evidence of prostate cancer) [cM0]	NO	YES	0	R1	TUMOR FREE	96	[Not Available]	NO	[Not Available]	56	M0	T3a	N0	T3b	0:LIVING	18.82	0:DiseaseFree	18.82
TCGA-MG-AAMC	9	[Not Available]	[Not Available]	[Not Available]	[Not Available]	R0	TUMOR FREE	54	0.01	NO	[Not Available]	59	M0	T1c	N0	T3a	0:LIVING	5.68	0:DiseaseFree	5.68
TCGA-QU-A6IL	7	[Not Available]	[Not Available]	YES	0	R0	TUMOR FREE	91	0.2	NO	[Not Available]	64	M0	T2a	N0	T2c	0:LIVING	3.19	0:DiseaseFree	3.19
TCGA-QU-A6IM	7	Equivocal	YES	YES	0	R0	[Not Available]	896	0.1	NO	[Not Available]	59	M0	T2b	N0	T2a	0:LIVING	40.97	0:DiseaseFree	40.97
TCGA-QU-A6IN	7	Normal (no evidence of prostate cancer) [cM0]	YES	YES	0	R0	TUMOR FREE	3428	0.1	NO	[Not Available]	61	M0	T1c	N0	T2c	0:LIVING	140.08	0:DiseaseFree	140.08
TCGA-QU-A6IO	6	[Not Available]	NO	YES	0	R1	TUMOR FREE	1436	0.1	NO	[Not Available]	53	M0	T1c	N0	T2c	0:LIVING	122.08	0:DiseaseFree	122.08
TCGA-QU-A6IP	6	[Not Available]	NO	YES	0	R0	[Not Available]	2620	0	NO	[Not Available]	66	M0	T2a	N0	T2a	0:LIVING	86.07	0:DiseaseFree	86.07
TCGA-SU-A7E7	8	Normal (no evidence of prostate cancer) [cM0]	NO	YES	0	R0	TUMOR FREE	426	0.01	NO	[Not Available]	60	M0	T2b	N0	T2b	0:LIVING	18.1	0:DiseaseFree	18.1
TCGA-TK-A8OK	7	[Not Available]	[Not Available]	[Not Available]	[Not Available]	[Not Available]	[Not Available]	[Not Available]	[Not Available]	[Not Available]	[Not Available]	73	M0	[Not Available]	[Not Available]	[Not Available]	0:LIVING	0.89	0:DiseaseFree	0.89
TCGA-TP-A8TT	7	Normal (no evidence of prostate cancer) [cM0]	NO	YES	0	R0	[Not Available]	237	0.024	NO	[Not Available]	64	M0	T1c	N0	T3a	0:LIVING	17.28	0:DiseaseFree	17.28
TCGA-TP-A8TV	7	[Not Available]	NO	YES	0	R1	TUMOR FREE	249	0.019	NO	[Not Available]	62	M0	T1c	N0	T2c	0:LIVING	20.04	0:DiseaseFree	20.04
TCGA-V1-A8MF	6	[Not Available]	NO	YES	0	R1	[Not Available]	1218	0.14	NO	[Not Available]	65	M0	T2c	N0	T3a	0:LIVING	47.6	0:DiseaseFree	47.6
TCGA-V1-A8MG	7	[Not Available]	NO	NO	[Not Available]	R1	[Not Available]	583	0.03	NO	[Not Available]	53	M0	T2c	[Not Available]	T3b	0:LIVING	28.15	0:DiseaseFree	28.15
TCGA-V1-A8MJ	7	[Not Available]	NO	YES	1	R0	[Not Available]	1230	0.015	NO	[Not Available]	58	M0	T2a	N1	T3a	0:LIVING	58.84	0:DiseaseFree	58.84
TCGA-V1-A8MK	6	[Not Available]	NO	NO	[Not Available]	R0	[Not Available]	-1	0.83	YES	[Not Available]	41	M0	T2a	N0	T2c	0:LIVING	16.69	0:DiseaseFree	16.69
TCGA-V1-A8ML	7	[Not Available]	NO	YES	0	R0	[Not Available]	448	0.01	NO	[Not Available]	63	M0	T2b	N0	T2c	0:LIVING	14.72	0:DiseaseFree	14.72
TCGA-V1-A8MM	7	[Not Available]	NO	YES	0	R0	[Not Available]	990	0.37	YES	990	60	M0	T2b	N0	T3a	0:LIVING	39.26	1:Recurred/Progressed	32.52
TCGA-V1-A8MU	7	[Not Available]	NO	YES	1	R1	[Not Available]	1384	0.015	NO	[Not Available]	56	M0	T2b	N1	T3a	0:LIVING	61.63	0:DiseaseFree	61.63
TCGA-V1-A8WL	7	[Not Available]	NO	YES	0	R0	[Not Available]	1175	0.015	NO	[Not Available]	64	M0	T1c	N0	T3a	0:LIVING	63.99	0:DiseaseFree	63.99
TCGA-V1-A8WN	6	[Not Available]	NO	NO	[Not Available]	R0	[Not Available]	463	0.02	NO	[Not Available]	47	M0	T2a	[Not Available]	T2c	0:LIVING	30.35	0:DiseaseFree	30.35
TCGA-V1-A8WS	6	[Not Available]	NO	NO	[Not Available]	R0	[Not Available]	474	0.09	NO	[Not Available]	56	M0	T1c	[Not Available]	T3b	0:LIVING	15.57	0:DiseaseFree	15.57
TCGA-V1-A8WV	9	[Not Available]	NO	YES	1	R0	[Not Available]	686	0.01	NO	[Not Available]	52	M0	T2a	N1	T3b	0:LIVING	22.54	0:DiseaseFree	22.54
TCGA-V1-A8WW	9	[Not Available]	YES	YES	1	R0	[Not Available]	695	0.015	NO	105	59	M0	T2b	N1	T3b	0:LIVING	35.41	0:DiseaseFree	35.41
TCGA-V1-A8X3	7	[Not Available]	NO	YES	0	R1	[Not Available]	202	0.03	NO	[Not Available]	51	M0	T1c	N0	T2c	0:LIVING	6.64	0:DiseaseFree	6.64
TCGA-V1-A9O5	9	[Not Available]	NO	YES	6	R1	[Not Available]	1776	3.26	YES	124	64	M0	T2b	N1	T4	0:LIVING	63.47	1:Recurred/Progressed	4.07
TCGA-V1-A9O7	9	[Not Available]	YES	YES	0	R1	[Not Available]	2425	9.69	YES	921	60	M0	T2b	N0	T3a	0:LIVING	82.1	1:Recurred/Progressed	26.91
TCGA-V1-A9O9	8	[Not Available]	NO	YES	0	R0	[Not Available]	-53	5.04	YES	[Not Available]	56	M0	[Not Available]	N0	T3b	0:LIVING	94.28	0:DiseaseFree	94.28
TCGA-V1-A9OA	9	[Not Available]	YES	YES	1	R0	[Not Available]	510	0.01	NO	[Not Available]	61	M0	T2c	N1	T3b	0:LIVING	20.89	0:DiseaseFree	20.89
TCGA-V1-A9OF	6	[Not Available]	NO	NO	[Not Available]	R1	[Not Available]	1184	0.01	NO	[Not Available]	49	M0	T1c	[Not Available]	T2c	0:LIVING	38.9	0:DiseaseFree	38.9
TCGA-V1-A9OH	8	[Not Available]	NO	NO	[Not Available]	R0	[Not Available]	1253	0.01	NO	[Not Available]	63	M0	T1c	[Not Available]	T2b	0:LIVING	78.94	0:DiseaseFree	78.94
TCGA-V1-A9OL	9	[Not Available]	NO	YES	0	R0	[Not Available]	559	0.01	NO	131	65	M0	T2	N0	T3b	0:LIVING	62.84	1:Recurred/Progressed	3.45
TCGA-V1-A9OQ	6	[Not Available]	NO	NO	[Not Available]	R1	[Not Available]	371	0.01	NO	[Not Available]	67	M0	T1c	[Not Available]	T3a	0:LIVING	12.19	0:DiseaseFree	12.19
TCGA-V1-A9OT	6	[Not Available]	NO	NO	[Not Available]	R1	[Not Available]	349	0.01	YES	[Not Available]	61	M0	T1c	[Not Available]	T2c	0:LIVING	15.64	1:Recurred/Progressed	9.59
TCGA-V1-A9OX	8	[Not Available]	NO	YES	0	R0	[Not Available]	256	0.04	NO	[Not Available]	56	M0	[Not Available]	N0	T2c	0:LIVING	37.25	0:DiseaseFree	37.25
TCGA-V1-A9OY	7	[Not Available]	NO	YES	1	R1	[Not Available]	170	0.099	NO	[Not Available]	57	M0	T2	N1	T3a	0:LIVING	35.05	0:DiseaseFree	35.05
TCGA-V1-A9Z7	9	[Not Available]	NO	YES	0	R0	[Not Available]	-75	28.1	YES	[Not Available]	54	M0	T2	N0	T3b	0:LIVING	28.71	0:DiseaseFree	28.71
TCGA-V1-A9Z8	9	[Not Available]	NO	YES	0	R1	[Not Available]	181	0.01	NO	[Not Available]	59	M0	[Not Available]	N0	T3b	0:LIVING	27.17	0:DiseaseFree	27.17
TCGA-V1-A9Z9	9	[Not Available]	YES	YES	0	R0	[Not Available]	291	0.015	NO	[Not Available]	63	M0	T1c	N0	T2c	0:LIVING	17.74	0:DiseaseFree	17.74
TCGA-V1-A9ZG	9	[Not Available]	NO	YES	0	R0	[Not Available]	893	0.015	NO	[Not Available]	64	M0	T1c	N0	T2c	0:LIVING	49.84	0:DiseaseFree	49.84
TCGA-V1-A9ZI	9	[Not Available]	NO	YES	0	R0	[Not Available]	86	3.11	YES	86	68	M0	[Not Available]	N0	T3b	0:LIVING	53.88	0:DiseaseFree	53.88
TCGA-V1-A9ZK	8	[Not Available]	NO	YES	0	R0	[Not Available]	1049	0.01	NO	[Not Available]	68	M0	T2a	N0	T3b	0:LIVING	45.43	0:DiseaseFree	45.43
TCGA-V1-A9ZR	8	[Not Available]	NO	YES	[Not Available]	R1	[Not Available]	54	1.44	YES	[Not Available]	68	M0	T2c	N0	T4	0:LIVING	44.71	0:DiseaseFree	44.71
TCGA-VN-A88I	8	Abnormal (not related to prostate cancer)	YES	YES	0	R0	WITH TUMOR	269	0.16	NO	[Not Available]	59	M0	T1c	N0	T3a	0:LIVING	8.84	0:DiseaseFree	8.84
TCGA-VN-A88K	8	Equivocal	YES	YES	15	R0	[Not Available]	776	0	NO	[Not Available]	58	M0	T1c	N1	T3a	0:LIVING	25.49	0:DiseaseFree	25.49
TCGA-VN-A88L	7	[Not Available]	YES	YES	0	R0	TUMOR FREE	394	0	NO	[Not Available]	54	M0	T1c	N0	T2c	0:LIVING	24.51	0:DiseaseFree	24.51
TCGA-VN-A88M	7	[Not Available]	YES	YES	0	R0	TUMOR FREE	[Not Available]	[Not Available]	[Not Available]	[Not Available]	55	M0	T1c	N0	T2c	0:LIVING	6.21	0:DiseaseFree	6.21
TCGA-VN-A88N	7	Equivocal	YES	YES	0	R0	TUMOR FREE	176	0	NO	[Not Available]	62	M0	T1c	N0	T2c	0:LIVING	25.16	0:DiseaseFree	25.16
TCGA-VN-A88O	7	[Not Available]	YES	YES	0	R0	TUMOR FREE	376	0	NO	[Not Available]	49	M0	T1c	N0	T2c	0:LIVING	15.8	0:DiseaseFree	15.8
TCGA-VN-A88P	7	Abnormal (not related to prostate cancer)	YES	YES	0	R0	TUMOR FREE	917	0	NO	[Not Available]	60	M0	T1c	N0	T2c	0:LIVING	41.39	0:DiseaseFree	41.39
TCGA-VN-A88Q	8	Abnormal (not related to prostate cancer)	YES	YES	0	R0	TUMOR FREE	1000	0	NO	[Not Available]	60	M0	T2a	N0	T2c	0:LIVING	44.88	0:DiseaseFree	44.88
TCGA-VN-A88R	8	Abnormal (not related to prostate cancer)	YES	YES	0	R0	[Not Available]	459	0.15	NO	[Not Available]	53	M0	T1c	N0	T2c	0:LIVING	25.76	1:Recurred/Progressed	16.82
TCGA-VN-A943	8	[Not Available]	YES	YES	0	R0	TUMOR FREE	132	0.01	NO	[Not Available]	71	M0	T1c	N0	T2c	0:LIVING	16.29	0:DiseaseFree	16.29
TCGA-VP-A872	8	Normal (no evidence of prostate cancer) [cM0]	NO	YES	0	R0	TUMOR FREE	3253	0.01	NO	[Not Available]	60	M0	T2	N0	T3a	0:LIVING	119.28	0:DiseaseFree	119.28
TCGA-VP-A875	7	Abnormal (not related to prostate cancer)	NO	YES	0	R0	[Not Available]	867	0.01	NO	[Not Available]	67	M0	T2a	N0	T3a	0:LIVING	75.85	0:DiseaseFree	75.85
TCGA-VP-A876	8	Normal (no evidence of prostate cancer) [cM0]	NO	YES	0	R0	TUMOR FREE	2576	0.1	NO	[Not Available]	46	[Not Available]	T1c	N0	T2c	0:LIVING	109.49	0:DiseaseFree	109.49
TCGA-VP-A878	9	Normal (no evidence of prostate cancer) [cM0]	NO	YES	1	R1	[Not Available]	2704	0.1	NO	98	58	[Not Available]	T1c	N1	T2c	0:LIVING	102.83	1:Recurred/Progressed	77.33
TCGA-VP-A879	9	Normal (no evidence of prostate cancer) [cM0]	NO	YES	0	R0	[Not Available]	688	0.01	NO	[Not Available]	70	M0	T1c	N0	T2b	1:DECEASED	23.92	[Not Available]	[Not Available]
TCGA-VP-A87B	8	Normal (no evidence of prostate cancer) [cM0]	NO	YES	0	R0	TUMOR FREE	2309	3.37	NO	[Not Available]	63	M0	T1c	N0	T2b	0:LIVING	89.42	1:Recurred/Progressed	81.24
TCGA-VP-A87C	7	Normal (no evidence of prostate cancer) [cM0]	NO	YES	0	R0	TUMOR FREE	1690	0.5	NO	[Not Available]	67	M0	T1c	N0	T2c	0:LIVING	55.52	0:DiseaseFree	55.52
TCGA-VP-A87D	9	Normal (no evidence of prostate cancer) [cM0]	YES	YES	3	R0	TUMOR FREE	1853	0.2	YES	1194	54	M0	T1c	N1	T3a	0:LIVING	60.87	1:Recurred/Progressed	39.22
TCGA-VP-A87E	6	Normal (no evidence of prostate cancer) [cM0]	NO	YES	0	R0	TUMOR FREE	2037	0.11	NO	[Not Available]	59	M0	T1c	N0	T2c	0:LIVING	66.92	0:DiseaseFree	66.92
TCGA-VP-A87H	9	[Not Available]	NO	YES	0	R2	WITH TUMOR	663	0.01	NO	[Not Available]	76	M0	T2	N0	T3b	0:LIVING	21.78	0:DiseaseFree	21.78
TCGA-VP-A87J	7	Normal (no evidence of prostate cancer) [cM0]	NO	YES	1	R2	WITH TUMOR	1296	0.13	NO	[Not Available]	56	M0	T2a	N1	T3a	0:LIVING	58.28	0:DiseaseFree	58.28
TCGA-VP-A87K	8	Normal (no evidence of prostate cancer) [cM0]	NO	YES	0	R1	WITH TUMOR	655	0.3	YES	473	63	M0	T1c	N0	T3b	0:LIVING	42.9	1:Recurred/Progressed	22.9
TCGA-VP-AA1N	9	Normal (no evidence of prostate cancer) [cM0]	NO	YES	0	R1	TUMOR FREE	542	0.01	NO	[Not Available]	70	M0	T1c	N0	T3a	0:LIVING	44.84	0:DiseaseFree	44.84
TCGA-WW-A8ZI	8	Normal (no evidence of prostate cancer) [cM0]	NO	YES	0	R0	TUMOR FREE	176	0	NO	[Not Available]	70	M0	T2c	N0	T2c	0:LIVING	14.75	0:DiseaseFree	14.75
TCGA-X4-A8KQ	9	[Not Available]	NO	YES	0	RX	TUMOR FREE	963	0.25	NO	[Not Available]	65	M0	T1c	N0	T3b	0:LIVING	45.43	0:DiseaseFree	45.43
TCGA-X4-A8KS	7	[Not Available]	NO	NO	[Not Available]	RX	TUMOR FREE	797	0.01	NO	[Not Available]	61	M0	T2c	[Not Available]	T2c	0:LIVING	32.16	0:DiseaseFree	32.16
TCGA-XA-A8JR	7	[Not Available]	[Not Available]	YES	0	R2	TUMOR FREE	69	0	NO	[Not Available]	68	M0	[Not Available]	N0	T2c	0:LIVING	12.35	0:DiseaseFree	12.35
TCGA-XJ-A83F	7	[Not Available]	NO	YES	0	RX	TUMOR FREE	762	0.01	NO	[Not Available]	67	[Not Available]	[Not Available]	N0	T3a	0:LIVING	37.02	0:DiseaseFree	37.02
TCGA-XJ-A83G	7	[Not Available]	[Not Available]	YES	0	[Not Available]	TUMOR FREE	1126	0.01	NO	[Not Available]	51	[Not Available]	T1c	N0	T3b	0:LIVING	48	0:DiseaseFree	48
TCGA-XJ-A83H	7	[Not Available]	NO	NO	[Not Available]	R0	[Not Available]	1280	0.03	NO	[Not Available]	57	M0	T2a	[Not Available]	T2c	0:LIVING	42.05	0:DiseaseFree	42.05
TCGA-XJ-A9DI	9	Normal (no evidence of prostate cancer) [cM0]	NO	YES	0	R0	TUMOR FREE	1461	0.1	NO	[Not Available]	62	M0	T2b	N0	T3b	0:LIVING	48	0:DiseaseFree	48
TCGA-XJ-A9DK	8	[Not Available]	NO	NO	[Not Available]	R0	[Not Available]	275	0.1	NO	[Not Available]	63	M0	T1c	[Not Available]	T2c	0:LIVING	9.03	0:DiseaseFree	9.03
TCGA-XJ-A9DQ	6	[Not Available]	NO	NO	[Not Available]	R0	[Not Available]	[Not Available]	[Not Available]	NO	[Not Available]	48	M0	T1c	[Not Available]	T2a	0:LIVING	2.99	0:DiseaseFree	2.99
TCGA-XJ-A9DX	9	[Not Available]	NO	YES	2	R1	TUMOR FREE	790	0.05	NO	[Not Available]	51	M1c	T1c	N1	T3b	0:LIVING	31.96	0:DiseaseFree	31.96
TCGA-XK-AAIR	8	[Not Available]	NO	YES	0	R0	TUMOR FREE	953	0.09	NO	[Not Available]	75	M0	T1c	N0	T2c	0:LIVING	31.93	0:DiseaseFree	31.93
TCGA-XK-AAIV	10	Normal (no evidence of prostate cancer) [cM0]	YES	YES	2	R1	WITH TUMOR	85	0.32	NO	[Not Available]	63	M0	T1c	N1	T3b	0:LIVING	37.22	0:DiseaseFree	37.22
TCGA-XK-AAIW	9	Normal (no evidence of prostate cancer) [cM0]	NO	YES	0	R1	WITH TUMOR	769	0.09	NO	[Not Available]	78	M0	T2b	N0	T3b	0:LIVING	40.01	1:Recurred/Progressed	14.03
TCGA-XK-AAJ3	8	Normal (no evidence of prostate cancer) [cM0]	NO	YES	0	R0	TUMOR FREE	863	0.09	NO	[Not Available]	56	M0	T1c	N0	T3a	0:LIVING	41.46	0:DiseaseFree	41.46
TCGA-XK-AAJA	7	Normal (no evidence of prostate cancer) [cM0]	NO	YES	0	R0	[Not Available]	712	0.09	NO	[Not Available]	62	M0	T2a	N0	T3a	0:LIVING	30.55	0:DiseaseFree	30.55
TCGA-XK-AAJP	7	Normal (no evidence of prostate cancer) [cM0]	YES	YES	0	R0	TUMOR FREE	889	0.09	NO	[Not Available]	66	M0	T1c	N0	T3a	0:LIVING	41.36	0:DiseaseFree	41.36
TCGA-XK-AAJR	7	Normal (no evidence of prostate cancer) [cM0]	NO	YES	0	R0	TUMOR FREE	753	0.09	YES	131	61	M0	T1c	N0	T3a	0:LIVING	36.93	1:Recurred/Progressed	4.3
TCGA-XK-AAJT	7	Normal (no evidence of prostate cancer) [cM0]	NO	YES	0	R1	WITH TUMOR	566	0.09	NO	[Not Available]	75	M0	T1c	N0	T3a	0:LIVING	47.11	0:DiseaseFree	47.11
TCGA-XK-AAJU	7	Normal (no evidence of prostate cancer) [cM0]	NO	YES	0	R0	TUMOR FREE	1206	0.09	NO	[Not Available]	65	M0	T1c	N0	T2c	0:LIVING	51.77	0:DiseaseFree	51.77
TCGA-XK-AAK1	7	Normal (no evidence of prostate cancer) [cM0]	NO	YES	0	R0	TUMOR FREE	614	0.09	NO	[Not Available]	62	M0	T1c	N0	T2c	0:LIVING	32.16	0:DiseaseFree	32.16
TCGA-XQ-A8TA	10	Prostate Cancer Metastases Present [cM1b]	YES	[Not Available]	[Not Available]	[Not Available]	WITH TUMOR	62	323	YES	[Not Available]	59	M1b	T3a	[Not Available]	[Not Available]	1:DECEASED	4.8	[Not Available]	[Not Available]
TCGA-XQ-A8TB	9	Abnormal (not related to prostate cancer)	NO	YES	0	R1	TUMOR FREE	674	0	NO	[Not Available]	67	M0	T2a	N0	T3b	0:LIVING	25.3	0:DiseaseFree	25.3
TCGA-Y6-A8TL	6	[Not Available]	NO	YES	0	R0	TUMOR FREE	775	0	NO	[Not Available]	65	[Not Available]	T2a	N0	T3a	0:LIVING	32.59	0:DiseaseFree	32.59
TCGA-Y6-A9XI	8	[Not Available]	NO	YES	0	R1	TUMOR FREE	519	0.06	NO	[Not Available]	72	[Not Available]	[Not Available]	N0	[Discrepancy]	0:LIVING	17.28	0:DiseaseFree	17.28
TCGA-YJ-A8SW	9	[Not Available]	[Not Available]	YES	0	R1	[Not Available]	148	0.38	YES	148	67	[Not Available]	T1c	N0	T3b	0:LIVING	4.86	0:DiseaseFree	4.86
TCGA-YL-A8HJ	9	Normal (no evidence of prostate cancer) [cM0]	NO	NO	[Not Available]	R0	TUMOR FREE	1589	0.03	NO	[Not Available]	58	M0	[Not Available]	[Not Available]	T3b	0:LIVING	52.92	0:DiseaseFree	52.92
TCGA-YL-A8HK	9	Normal (no evidence of prostate cancer) [cM0]	NO	YES	0	R1	WITH TUMOR	1491	1	YES	1376	59	M0	[Not Available]	N0	T3b	0:LIVING	48.98	1:Recurred/Progressed	45.2
TCGA-YL-A8HL	9	Normal (no evidence of prostate cancer) [cM0]	NO	YES	2	R1	[Not Available]	1173	0.03	NO	[Not Available]	58	M0	[Not Available]	N1	T3b	0:LIVING	51.41	0:DiseaseFree	51.41
TCGA-YL-A8HM	9	Normal (no evidence of prostate cancer) [cM0]	NO	YES	0	R0	TUMOR FREE	1124	0.03	NO	[Not Available]	66	M0	[Not Available]	N0	T3b	0:LIVING	48.69	1:Recurred/Progressed	48.39
TCGA-YL-A8HO	7	Abnormal (not related to prostate cancer)	NO	YES	0	R1	[Not Available]	2168	0.01	NO	1068	67	M0	[Not Available]	N0	T3a	0:LIVING	75.69	1:Recurred/Progressed	35.09
TCGA-YL-A8S8	9	Normal (no evidence of prostate cancer) [cM0]	NO	YES	0	R1	WITH TUMOR	1890	1.36	YES	679	68	M0	[Not Available]	N0	T3a	0:LIVING	62.09	1:Recurred/Progressed	22.31
TCGA-YL-A8S9	9	Normal (no evidence of prostate cancer) [cM0]	NO	YES	0	R1	[Not Available]	1839	0.03	NO	[Not Available]	63	M0	[Not Available]	N0	T3a	0:LIVING	60.51	1:Recurred/Progressed	33.05
TCGA-YL-A8SA	8	[Not Available]	NO	YES	0	R1	[Not Available]	467	0.06	NO	[Not Available]	69	M0	T2b	N0	T3b	0:LIVING	16.82	0:DiseaseFree	16.82
TCGA-YL-A8SB	9	Normal (no evidence of prostate cancer) [cM0]	NO	YES	0	R1	[Not Available]	1384	0.23	NO	[Not Available]	62	M0	[Not Available]	N0	T3a	0:LIVING	56.47	1:Recurred/Progressed	45.47
TCGA-YL-A8SC	9	Normal (no evidence of prostate cancer) [cM0]	NO	YES	0	R1	WITH TUMOR	1261	0.65	NO	[Not Available]	66	M0	[Not Available]	N0	T3a	0:LIVING	41.43	1:Recurred/Progressed	4.99
TCGA-YL-A8SF	8	Normal (no evidence of prostate cancer) [cM0]	NO	YES	0	R1	[Not Available]	1247	0.01	NO	[Not Available]	62	M0	[Not Available]	N0	T3b	0:LIVING	45.11	0:DiseaseFree	45.11
TCGA-YL-A8SH	7	[Not Available]	NO	YES	0	R0	TUMOR FREE	617	0.06	NO	[Not Available]	69	M0	[Not Available]	N0	T3a	1:DECEASED	28.75	[Not Available]	[Not Available]
TCGA-YL-A8SI	9	Normal (no evidence of prostate cancer) [cM0]	NO	YES	0	R0	WITH TUMOR	1441	0.48	NO	1423	69	M0	[Not Available]	N0	T3a	0:LIVING	53.02	1:Recurred/Progressed	46.75
TCGA-YL-A8SJ	9	[Not Available]	NO	YES	0	R0	WITH TUMOR	1426	0.24	YES	752	60	M0	[Not Available]	N0	T3b	0:LIVING	45.83	1:Recurred/Progressed	24.7
TCGA-YL-A8SK	9	Normal (no evidence of prostate cancer) [cM0]	NO	YES	4	R1	[Not Available]	924	0.03	NO	[Not Available]	67	M0	[Not Available]	N1	T3b	0:LIVING	46.25	0:DiseaseFree	46.25
TCGA-YL-A8SL	8	Normal (no evidence of prostate cancer) [cM0]	NO	YES	3	R0	TUMOR FREE	623	0	NO	[Not Available]	74	M0	[Not Available]	N1	T3b	0:LIVING	32.42	0:DiseaseFree	32.42
TCGA-YL-A8SO	9	[Not Available]	[Not Available]	NO	[Not Available]	R1	[Not Available]	3247	0	NO	[Not Available]	64	M0	T1a	[Not Available]	T3a	0:LIVING	114.29	0:DiseaseFree	114.29
TCGA-YL-A8SP	9	[Not Available]	[Not Available]	NO	[Not Available]	R1	WITH TUMOR	2155	0.38	NO	[Not Available]	58	M0	T2a	[Not Available]	T3b	0:LIVING	77.73	1:Recurred/Progressed	66.89
TCGA-YL-A8SQ	9	Normal (no evidence of prostate cancer) [cM0]	NO	YES	0	R1	WITH TUMOR	1943	1.1	YES	329	61	M0	[Not Available]	N0	T3b	0:LIVING	68.43	1:Recurred/Progressed	10.81
TCGA-YL-A8SR	9	Normal (no evidence of prostate cancer) [cM0]	NO	YES	0	R1	[Not Available]	222	0.06	NO	[Not Available]	64	M0	T1c	N0	T3a	0:LIVING	8.97	0:DiseaseFree	8.97
TCGA-YL-A9WH	9	Normal (no evidence of prostate cancer) [cM0]	NO	YES	1	R1	[Not Available]	349	0.03	NO	[Not Available]	67	M0	[Not Available]	N1	T3b	0:LIVING	14.03	0:DiseaseFree	14.03
TCGA-YL-A9WI	9	Normal (no evidence of prostate cancer) [cM0]	NO	YES	1	R0	[Not Available]	1259	0.03	NO	[Not Available]	63	M0	[Not Available]	N1	T3a	0:LIVING	53.32	0:DiseaseFree	53.32
TCGA-YL-A9WJ	8	Normal (no evidence of prostate cancer) [cM0]	YES	YES	1	R1	WITH TUMOR	838	3.1	YES	76	47	M0	T4	N1	T3b	1:DECEASED	60.94	1:Recurred/Progressed	48.49
TCGA-YL-A9WK	9	Normal (no evidence of prostate cancer) [cM0]	NO	YES	0	R1	WITH TUMOR	1871	15.6	YES	1009	63	M0	T2b	N0	T3b	0:LIVING	70.17	1:Recurred/Progressed	33.15
TCGA-YL-A9WL	9	Normal (no evidence of prostate cancer) [cM0]	NO	YES	0	R0	WITH TUMOR	740	6.4	YES	740	59	M0	T2a	N0	T3a	0:LIVING	24.31	1:Recurred/Progressed	24.31
TCGA-YL-A9WX	9	Abnormal (not related to prostate cancer)	YES	YES	1	R1	WITH TUMOR	1610	0.76	YES	1506	68	M0	T3a	N1	T3b	0:LIVING	49.87	1:Recurred/Progressed	49.47
TCGA-YL-A9WY	9	Normal (no evidence of prostate cancer) [cM0]	YES	YES	11	R1	WITH TUMOR	765	1.8	YES	765	57	M0	T3a	N1	T3b	0:LIVING	36.07	1:Recurred/Progressed	32.03
TCGA-ZG-A8QW	9	Normal (no evidence of prostate cancer) [cM0]	YES	YES	1	R0	[Not Available]	[Not Available]	[Not Available]	[Not Available]	[Not Available]	72	M0	T3a	N1	T3b	0:LIVING	3.09	0:DiseaseFree	3.09
TCGA-ZG-A8QX	6	[Not Available]	NO	YES	0	R0	[Not Available]	[Not Available]	[Not Available]	[Not Available]	[Not Available]	56	M0	T1c	N0	T2c	0:LIVING	14.52	0:DiseaseFree	14.52
TCGA-ZG-A8QY	9	Normal (no evidence of prostate cancer) [cM0]	YES	YES	1	RX	[Not Available]	[Not Available]	[Not Available]	[Not Available]	[Not Available]	67	M0	T2c	N1	T3b	0:LIVING	13.27	0:DiseaseFree	13.27
TCGA-ZG-A8QZ	9	Normal (no evidence of prostate cancer) [cM0]	NO	YES	1	R1	TUMOR FREE	239	0.01	NO	[Not Available]	65	M0	T2a	N1	T3b	0:LIVING	10.12	0:DiseaseFree	10.12
TCGA-ZG-A9KY	9	Normal (no evidence of prostate cancer) [cM0]	NO	YES	2	R1	[Not Available]	[Not Available]	[Not Available]	[Not Available]	[Not Available]	73	M0	T1c	N1	T4	0:LIVING	4.27	0:DiseaseFree	4.27
TCGA-ZG-A9L0	9	Normal (no evidence of prostate cancer) [cM0]	NO	YES	7	R1	TUMOR FREE	[Not Available]	[Not Available]	[Not Available]	[Not Available]	71	M0	[Not Available]	N1	T3b	0:LIVING	11.66	0:DiseaseFree	11.66
TCGA-ZG-A9L1	9	[Not Available]	[Not Available]	YES	1	R1	WITH TUMOR	1147	0.07	NO	[Not Available]	66	M0	T1c	N1	T3b	0:LIVING	42.77	0:DiseaseFree	42.77
TCGA-ZG-A9L2	9	Normal (no evidence of prostate cancer) [cM0]	NO	YES	0	R1	WITH TUMOR	1137	0.01	YES	180	70	M0	T3a	N0	T3b	0:LIVING	37.91	1:Recurred/Progressed	5.91
TCGA-ZG-A9L4	9	[Not Available]	[Not Available]	YES	0	R1	[Not Available]	1108	0.03	NO	[Not Available]	61	M0	T1c	N0	T3b	0:LIVING	36.4	0:DiseaseFree	36.4
TCGA-ZG-A9L5	9	[Not Available]	NO	YES	1	R1	WITH TUMOR	[Not Available]	[Not Available]	NO	[Not Available]	58	M0	T2a	N1	T4	0:LIVING	29.83	0:DiseaseFree	29.83
TCGA-ZG-A9L6	9	Normal (no evidence of prostate cancer) [cM0]	NO	YES	0	R1	WITH TUMOR	664	0.36	YES	664	64	M0	T1c	N0	T3b	0:LIVING	22.57	1:Recurred/Progressed	21.81
TCGA-ZG-A9L9	9	Normal (no evidence of prostate cancer) [cM0]	YES	YES	3	R1	WITH TUMOR	[Not Available]	[Not Available]	NO	51	60	M0	T2b	N1	T3b	0:LIVING	20.27	1:Recurred/Progressed	1.68
TCGA-ZG-A9LB	9	Normal (no evidence of prostate cancer) [cM0]	NO	YES	0	R1	WITH TUMOR	485	0.02	NO	[Not Available]	72	M0	T2a	N0	T3b	0:LIVING	19.15	0:DiseaseFree	19.15
TCGA-ZG-A9LM	9	[Not Available]	NO	YES	2	R0	TUMOR FREE	121	0	NO	[Not Available]	72	M0	T2b	N1	T3a	0:LIVING	12.42	0:DiseaseFree	12.42
TCGA-ZG-A9LN	9	Normal (no evidence of prostate cancer) [cM0]	YES	YES	6	R1	WITH TUMOR	90	7.42	NO	[Not Available]	57	M0	T1c	N1	T3b	0:LIVING	3.78	0:DiseaseFree	3.78
TCGA-ZG-A9LS	9	Normal (no evidence of prostate cancer) [cM0]	NO	YES	3	R1	WITH TUMOR	147	0.03	NO	[Not Available]	64	M0	T2a	N1	T3b	0:LIVING	16.95	0:DiseaseFree	16.95
TCGA-ZG-A9LU	9	Normal (no evidence of prostate cancer) [cM0]	YES	YES	0	R1	WITH TUMOR	549	0.7	NO	[Not Available]	67	M0	T2b	N0	T3a	0:LIVING	19.02	0:DiseaseFree	19.02
TCGA-ZG-A9LY	9	Normal (no evidence of prostate cancer) [cM0]	NO	YES	1	R1	TUMOR FREE	288	0.01	NO	[Not Available]	60	M0	T2b	N1	T3b	0:LIVING	12.16	0:DiseaseFree	12.16
TCGA-ZG-A9LZ	9	Normal (no evidence of prostate cancer) [cM0]	NO	YES	0	R1	WITH TUMOR	692	2.19	YES	310	66	M0	T3a	N0	T3b	0:LIVING	22.73	0:DiseaseFree	22.73
TCGA-ZG-A9M4	9	Normal (no evidence of prostate cancer) [cM0]	NO	YES	1	R1	WITH TUMOR	218	0.95	NO	[Not Available]	65	M0	T2a	N1	T3b	0:LIVING	17.97	0:DiseaseFree	17.97
TCGA-ZG-A9MC	9	Normal (no evidence of prostate cancer) [cM0]	YES	YES	2	R1	WITH TUMOR	427	31.85	NO	[Not Available]	69	M0	T2a	N1	T3b	0:LIVING	14.95	0:DiseaseFree	14.95
TCGA-ZG-A9N3	9	Normal (no evidence of prostate cancer) [cM0]	YES	YES	1	R1	WITH TUMOR	244	0.1	NO	[Not Available]	73	M0	T1c	N1	T3b	0:LIVING	11.47	0:DiseaseFree	11.47
TCGA-ZG-A9ND	9	Normal (no evidence of prostate cancer) [cM0]	NO	YES	0	R0	TUMOR FREE	184	0.08	NO	[Not Available]	55	M0	T1c	N0	T3a	0:LIVING	13.47	0:DiseaseFree	13.47
TCGA-ZG-A9NI	9	Normal (no evidence of prostate cancer) [cM0]	NO	YES	0	R1	TUMOR FREE	99	0.03	NO	[Not Available]	73	M0	T2a	N0	T3b	0:LIVING	4.34	0:DiseaseFree	4.34

## Sheet: Sheet1
PATIENT_ID	GLEASON_SCORE	DIAGNOSTIC_MRI_RESULT	LYMPH_NODES_EXAMINED	LYMPH_NODES_EXAMINED_HE_COUNT	RESIDUAL_TUMOR	TUMOR_STATUS	DAYS_TO_PSA	BIOCHEMICAL_RECURRENCE_INDICATOR	DAYS_TO_BIOCHEMICAL_RECURRENCE_FIRST	AGE	CLIN_M_STAGE	CLIN_T_STAGE	PATH_N_STAGE	PATH_T_STAGE	OS_STATUS	OS_MONTHS	DFS_STATUS	DFS_MONTHS
TCGA-2A-A8VL	6	NO	YES	0	R0	TUMOR FREE	585	NO	[Not Available]	51	M0	[Unknown]	N0	T2b	0:LIVING	20.4	0:DiseaseFree	20.4
TCGA-2A-A8VO	6	YES	NO	[Not Available]	R1	TUMOR FREE	1332	NO	[Not Available]	57	M0	T1c	[Not Available]	T3a	0:LIVING	55.88	0:DiseaseFree	55.88
TCGA-2A-A8VT	9	YES	YES	2	R1	[Discrepancy]	995	NO	[Not Available]	47	M0	T2c	N1	T4	0:LIVING	45.11	0:DiseaseFree	45.11
TCGA-2A-A8VV	6	YES	YES	0	R0	TUMOR FREE	560	NO	[Not Available]	52	M0	T2b	N0	T2b	0:LIVING	22.04	0:DiseaseFree	22.04
TCGA-2A-A8VX	8	YES	YES	0	R0	TUMOR FREE	1033	NO	[Not Available]	70	M0	T2c	N0	T3b	0:LIVING	45.27	0:DiseaseFree	45.27
TCGA-2A-A8W1	7	NO	YES	0	R1	[Not Available]	-122	NO	[Not Available]	54	M0	T1c	N0	T3a	0:LIVING	3.68	0:DiseaseFree	3.68
TCGA-2A-A8W3	9	YES	YES	0	R0	[Discrepancy]	771	YES	198	69	M0	T2b	N0	T3a	0:LIVING	28.35	1:Recurred/Progressed	6.5
TCGA-2A-AAYF	7	YES	NO	[Not Available]	R0	TUMOR FREE	972	NO	[Not Available]	57	M0	T1c	[Not Available]	T3a	0:LIVING	44.81	0:DiseaseFree	44.81
TCGA-2A-AAYO	6	YES	NO	[Not Available]	R0	TUMOR FREE	922	NO	[Not Available]	57	M0	T1c	[Not Available]	T2c	0:LIVING	41.79	0:DiseaseFree	41.79
TCGA-2A-AAYU	6	YES	YES	0	R1	TUMOR FREE	269	NO	[Not Available]	56	M0	T1c	N0	T3a	0:LIVING	20.2	0:DiseaseFree	20.2
TCGA-4L-AA1F	8	YES	YES	0	R1	TUMOR FREE	350	NO	[Not Available]	64	M1a	T2c	N0	T3b	0:LIVING	11.5	0:DiseaseFree	11.5
TCGA-CH-5737	7	YES	YES	0	R0	TUMOR FREE	[Discrepancy]	NO	[Not Available]	73	M0	[Not Available]	N0	T2c	0:LIVING	2.99	0:DiseaseFree	2.99
TCGA-CH-5738	6	NO	NO	[Not Available]	R0	TUMOR FREE	195	NO	[Not Available]	72	M0	[Not Available]	[Not Available]	[Discrepancy]	0:LIVING	6.96	0:DiseaseFree	6.96
TCGA-CH-5739	7	NO	YES	0	R0	TUMOR FREE	586	NO	[Not Available]	65	M0	[Not Available]	N0	T3a	0:LIVING	22.04	0:DiseaseFree	22.04
TCGA-CH-5740	7	YES	YES	0	R0	TUMOR FREE	[Discrepancy]	NO	[Not Available]	57	M0	[Not Available]	N0	T2c	0:LIVING	1.02	0:DiseaseFree	1.02
TCGA-CH-5741	9	NO	YES	1	R1	TUMOR FREE	339	NO	[Not Available]	56	M0	[Not Available]	N1	T3b	0:LIVING	12.98	0:DiseaseFree	12.98
TCGA-CH-5743	7	NO	YES	0	R0	TUMOR FREE	394	NO	[Not Available]	66	M0	[Not Available]	N0	T2c	0:LIVING	13.96	1:Recurred/Progressed	13.96
TCGA-CH-5744	7	NO	YES	0	R0	TUMOR FREE	48	NO	[Not Available]	64	M0	[Not Available]	N0	T2c	0:LIVING	1.97	0:DiseaseFree	1.97
TCGA-CH-5745	7	NO	YES	0	R0	TUMOR FREE	84	NO	[Not Available]	68	M0	[Not Available]	N0	T3a	0:LIVING	2.99	0:DiseaseFree	2.99
TCGA-CH-5746	7	NO	YES	0	R1	TUMOR FREE	693	NO	[Not Available]	57	M0	[Not Available]	N0	T2c	0:LIVING	24.01	0:DiseaseFree	24.01
TCGA-CH-5748	7	NO	YES	0	R1	WITH TUMOR	[Not Available]	[Not Available]	[Not Available]	64	[Not Available]	[Not Available]	N0	T3a	0:LIVING	1.02	0:DiseaseFree	1.02
TCGA-CH-5750	7	NO	YES	0	R0	TUMOR FREE	337	NO	[Not Available]	72	M0	[Not Available]	N0	T2c	0:LIVING	13.01	0:DiseaseFree	13.01
TCGA-CH-5751	10	YES	YES	1	R1	TUMOR FREE	1004	NO	[Not Available]	68	M0	[Not Available]	N1	T4	0:LIVING	34.99	1:Recurred/Progressed	11.99
TCGA-CH-5752	8	NO	YES	0	R0	TUMOR FREE	868	NO	[Not Available]	66	M0	[Not Available]	N0	T3a	0:LIVING	30.98	0:DiseaseFree	30.98
TCGA-CH-5753	9	NO	YES	3	R0	TUMOR FREE	31	NO	[Not Available]	70	M0	[Not Available]	N1	T3b	0:LIVING	1.02	0:DiseaseFree	1.02
TCGA-CH-5754	9	NO	YES	3	R1	WITH TUMOR	62	NO	[Not Available]	65	M0	[Not Available]	N1	T3b	0:LIVING	2.04	0:DiseaseFree	2.04
TCGA-CH-5761	9	YES	YES	0	R0	TUMOR FREE	39	NO	[Not Available]	61	M0	[Not Available]	N0	T3b	0:LIVING	0.92	0:DiseaseFree	0.92
TCGA-CH-5762	7	NO	YES	0	R1	[Discrepancy]	1313	NO	[Not Available]	60	M0	[Not Available]	N0	T3b	0:LIVING	43.99	0:DiseaseFree	43.99
TCGA-CH-5763	7	NO	YES	0	R0	TUMOR FREE	360	NO	[Not Available]	66	M0	[Not Available]	N0	T3a	0:LIVING	11.99	0:DiseaseFree	11.99
TCGA-CH-5764	7	NO	YES	0	R0	TUMOR FREE	29	NO	[Not Available]	66	M0	[Not Available]	N0	T3b	0:LIVING	1.02	0:DiseaseFree	1.02
TCGA-CH-5765	7	NO	YES	0	R0	TUMOR FREE	694	NO	[Not Available]	55	M0	[Not Available]	N0	T3a	0:LIVING	23	0:DiseaseFree	23
TCGA-CH-5766	7	NO	YES	1	R0	TUMOR FREE	39	NO	[Not Available]	55	M0	[Not Available]	N1	T3a	0:LIVING	1.02	0:DiseaseFree	1.02
TCGA-CH-5767	7	NO	YES	0	R0	TUMOR FREE	377	NO	[Not Available]	66	M0	[Not Available]	N0	T2c	0:LIVING	15.05	0:DiseaseFree	15.05
TCGA-CH-5768	6	NO	YES	0	R0	TUMOR FREE	634	NO	[Not Available]	72	M0	[Not Available]	N0	T3a	0:LIVING	24.01	0:DiseaseFree	24.01
TCGA-CH-5769	9	NO	YES	0	R1	WITH TUMOR	60	NO	[Not Available]	48	M0	[Not Available]	N0	T3b	0:LIVING	2.04	0:DiseaseFree	2.04
TCGA-CH-5771	7	NO	YES	0	R0	TUMOR FREE	396	NO	[Not Available]	63	M0	[Not Available]	N0	T2c	0:LIVING	13.01	0:DiseaseFree	13.01
TCGA-CH-5772	9	YES	YES	0	R1	TUMOR FREE	424	NO	[Not Available]	63	M0	[Not Available]	N0	T3a	0:LIVING	15.97	0:DiseaseFree	15.97
TCGA-CH-5788	7	NO	YES	6	R0	[Discrepancy]	786	YES	786	69	M0	[Not Available]	N1	T3b	0:LIVING	26.97	0:DiseaseFree	26.97
TCGA-CH-5789	7	[Not Available]	[Not Available]	0	R0	TUMOR FREE	229	NO	[Not Available]	61	M0	[Not Available]	N0	T3a	0:LIVING	9.99	0:DiseaseFree	9.99
TCGA-CH-5790	7	NO	YES	0	R0	TUMOR FREE	914	NO	[Not Available]	64	M0	[Not Available]	N0	T2c	0:LIVING	32	0:DiseaseFree	32
TCGA-CH-5791	7	NO	YES	0	R1	[Not Available]	882	NO	[Not Available]	72	M0	[Not Available]	N0	T3a	0:LIVING	32.98	1:Recurred/Progressed	32
TCGA-CH-5792	9	NO	YES	0	R1	WITH TUMOR	91	NO	[Not Available]	57	M0	[Not Available]	N0	T3a	0:LIVING	2.99	0:DiseaseFree	2.99
TCGA-CH-5794	7	NO	YES	0	R0	TUMOR FREE	821	NO	[Not Available]	65	M0	[Not Available]	N0	T2b	0:LIVING	28.98	0:DiseaseFree	28.98
TCGA-EJ-5494	7	[Not Available]	YES	0	R0	TUMOR FREE	184	NO	[Not Available]	50	M0	T2a	N0	T3a	0:LIVING	48.52	0:DiseaseFree	48.52
TCGA-EJ-5495	8	NO	YES	1	R0	TUMOR FREE	606	NO	[Not Available]	68	M0	T1c	N1	T3b	0:LIVING	57.82	0:DiseaseFree	57.82
TCGA-EJ-5496	7	NO	YES	0	R0	TUMOR FREE	595	NO	[Not Available]	59	M0	T1c	N0	T2c	0:LIVING	19.55	0:DiseaseFree	19.55
TCGA-EJ-5497	7	NO	YES	0	R0	TUMOR FREE	204	NO	[Not Available]	47	M0	T2c	N0	T2c	0:LIVING	13.3	0:DiseaseFree	13.3
TCGA-EJ-5498	7	NO	YES	0	R0	TUMOR FREE	537	NO	[Not Available]	56	[Not Available]	T2c	N0	T2c	0:LIVING	56.5	0:DiseaseFree	56.5
TCGA-EJ-5499	7	[Not Available]	YES	0	R0	TUMOR FREE	533	NO	[Not Available]	61	M0	T2b	N0	T3a	0:LIVING	46.48	0:DiseaseFree	46.48
TCGA-EJ-5501	7	NO	YES	0	R0	TUMOR FREE	729	NO	[Not Available]	55	M0	T2b	N0	T3b	0:LIVING	44.84	0:DiseaseFree	44.84
TCGA-EJ-5502	7	NO	YES	0	R0	TUMOR FREE	603	NO	[Not Available]	50	M0	T2c	N0	T2c	0:LIVING	38.47	0:DiseaseFree	38.47
TCGA-EJ-5503	8	NO	YES	0	R0	TUMOR FREE	530	NO	[Not Available]	50	M0	T2b	N0	T3a	0:LIVING	45.7	0:DiseaseFree	45.7
TCGA-EJ-5504	7	NO	YES	1	R1	WITH TUMOR	77	YES	77	65	M0	T2c	N1	T3a	0:LIVING	46.88	0:DiseaseFree	46.88
TCGA-EJ-5505	7	NO	YES	0	R0	TUMOR FREE	448	NO	[Not Available]	57	M0	T1c	N0	T2c	0:LIVING	30.29	0:DiseaseFree	30.29
TCGA-EJ-5506	8	NO	YES	1	RX	TUMOR FREE	356	NO	[Not Available]	67	M0	T3b	N1	T3b	0:LIVING	45.37	0:DiseaseFree	45.37
TCGA-EJ-5507	9	NO	YES	2	R0	TUMOR FREE	182	NO	[Not Available]	54	M0	T2c	N1	T3b	0:LIVING	47.86	0:DiseaseFree	47.86
TCGA-EJ-5508	7	NO	YES	0	R0	TUMOR FREE	907	NO	[Not Available]	65	M0	T1c	N0	T3a	0:LIVING	64.55	0:DiseaseFree	64.55
TCGA-EJ-5509	7	NO	YES	0	R0	TUMOR FREE	1102	NO	[Not Available]	63	M0	T2a	N0	T2c	0:LIVING	48.09	0:DiseaseFree	48.09
TCGA-EJ-5510	7	NO	YES	0	R0	TUMOR FREE	738	NO	[Not Available]	48	M0	T1c	N0	T2c	0:LIVING	61.99	0:DiseaseFree	61.99
TCGA-EJ-5511	7	NO	YES	0	R0	TUMOR FREE	788	NO	[Not Available]	55	M0	T2b	N0	T3a	0:LIVING	48.49	0:DiseaseFree	48.49
TCGA-EJ-5512	7	[Not Available]	YES	0	R0	TUMOR FREE	782	NO	[Not Available]	46	M0	T1c	N0	T2c	0:LIVING	56.93	0:DiseaseFree	56.93
TCGA-EJ-5514	9	NO	YES	0	R0	TUMOR FREE	724	NO	[Not Available]	66	M0	T1c	N0	T2c	0:LIVING	60.09	0:DiseaseFree	60.09
TCGA-EJ-5515	7	NO	YES	0	R0	TUMOR FREE	1061	NO	[Not Available]	60	M0	T1c	N0	T3a	0:LIVING	60.18	0:DiseaseFree	60.18
TCGA-EJ-5516	7	NO	YES	0	R0	TUMOR FREE	730	NO	[Not Available]	49	M0	T2b	N0	T3a	0:LIVING	62.06	0:DiseaseFree	62.06
TCGA-EJ-5517	6	NO	YES	0	R0	TUMOR FREE	187	NO	[Not Available]	55	M0	T1c	N0	T2c	0:LIVING	62.06	0:DiseaseFree	62.06
TCGA-EJ-5518	9	NO	[Discrepancy]	0	R1	WITH TUMOR	1195	NO	[Not Available]	66	M0	T3b	N0	T4	0:LIVING	69.58	1:Recurred/Progressed	69.12
TCGA-EJ-5519	8	NO	YES	3	R0	TUMOR FREE	1153	YES	84	64	M0	T2c	N1	T3b	0:LIVING	64.45	0:DiseaseFree	64.45
TCGA-EJ-5521	7	NO	YES	0	R0	TUMOR FREE	240	NO	[Not Available]	63	M0	T1c	N0	T3a	0:LIVING	74.87	0:DiseaseFree	74.87
TCGA-EJ-5522	7	NO	YES	0	R0	TUMOR FREE	1403	NO	[Not Available]	51	M0	T2a	N0	T2c	0:LIVING	68.3	0:DiseaseFree	68.3
TCGA-EJ-5524	9	NO	YES	0	R0	WITH TUMOR	811	NO	[Not Available]	57	M0	T2b	N0	T3a	0:LIVING	61.83	1:Recurred/Progressed	8.71
TCGA-EJ-5525	9	NO	YES	0	R0	WITH TUMOR	521	YES	338	67	M0	T3a	N0	T2c	0:LIVING	36.63	1:Recurred/Progressed	17.94
TCGA-EJ-5526	8	NO	YES	1	R0	WITH TUMOR	175	NO	[Not Available]	56	M0	T1c	N1	T3a	0:LIVING	62.71	1:Recurred/Progressed	62.71
TCGA-EJ-5527	7	NO	YES	0	R0	TUMOR FREE	217	NO	[Not Available]	69	M0	T2a	N0	T3a	0:LIVING	58.41	0:DiseaseFree	58.41
TCGA-EJ-5530	7	NO	YES	0	R0	TUMOR FREE	586	NO	[Not Available]	61	M0	T2c	N0	T2c	0:LIVING	60.18	0:DiseaseFree	60.18
TCGA-EJ-5531	7	NO	YES	0	R0	TUMOR FREE	724	NO	[Not Available]	62	M0	T2b	N0	T3a	0:LIVING	41.82	0:DiseaseFree	41.82
TCGA-EJ-5532	7	NO	YES	0	R0	TUMOR FREE	926	NO	[Not Available]	57	M0	T1c	N0	T3a	0:LIVING	60.05	0:DiseaseFree	60.05
TCGA-EJ-5542	7	YES	YES	0	R0	TUMOR FREE	519	NO	[Not Available]	60	M0	T2b	N0	T3a	0:LIVING	49.7	0:DiseaseFree	49.7
TCGA-EJ-7115	7	NO	YES	0	R0	TUMOR FREE	204	NO	[Not Available]	65	M0	T1c	N0	T3a	0:LIVING	88.27	0:DiseaseFree	88.27
TCGA-EJ-7123	7	NO	YES	0	R0	TUMOR FREE	1491	NO	[Not Available]	59	M0	T1c	N0	T2c	0:LIVING	84.49	0:DiseaseFree	84.49
TCGA-EJ-7125	7	NO	YES	0	R0	TUMOR FREE	1860	NO	[Not Available]	44	M0	T1c	N0	T2c	0:LIVING	93.63	0:DiseaseFree	93.63
TCGA-EJ-7218	7	[Not Available]	YES	0	R0	TUMOR FREE	1473	NO	[Not Available]	71	M0	T2a	N0	T2c	0:LIVING	83.51	0:DiseaseFree	83.51
TCGA-EJ-7312	7	[Not Available]	YES	0	R0	TUMOR FREE	376	NO	[Not Available]	58	M0	T3b	N0	T3b	0:LIVING	36.1	0:DiseaseFree	36.1
TCGA-EJ-7314	7	NO	YES	0	R0	TUMOR FREE	295	NO	[Not Available]	62	M0	T2c	N0	T3b	0:LIVING	37.78	0:DiseaseFree	37.78
TCGA-EJ-7315	7	NO	YES	0	R0	TUMOR FREE	289	NO	[Not Available]	68	M0	T2a	N0	T3a	0:LIVING	33.11	0:DiseaseFree	33.11
TCGA-EJ-7317	7	[Not Available]	YES	0	R0	TUMOR FREE	285	NO	[Not Available]	71	M0	T1c	N0	T2c	0:LIVING	25.33	0:DiseaseFree	25.33
TCGA-EJ-7318	7	[Not Available]	NO	[Not Available]	R0	WITH TUMOR	189	YES	189	51	M0	T3a	[Not Available]	T3a	0:LIVING	33.8	1:Recurred/Progressed	12.48
TCGA-EJ-7321	6	NO	YES	0	R0	TUMOR FREE	128	NO	[Not Available]	57	M0	T1c	N0	T3a	0:LIVING	27.07	0:DiseaseFree	27.07
TCGA-EJ-7325	7	[Not Available]	YES	0	R0	TUMOR FREE	507	NO	[Not Available]	63	M0	T3b	N0	T3b	0:LIVING	35.15	0:DiseaseFree	35.15
TCGA-EJ-7327	7	NO	YES	0	R0	TUMOR FREE	175	NO	[Not Available]	61	M0	T2a	N0	T3b	0:LIVING	30.32	0:DiseaseFree	30.32
TCGA-EJ-7328	7	NO	YES	0	R0	TUMOR FREE	[Not Available]	[Not Available]	[Not Available]	70	M0	T1c	N0	T3a	0:LIVING	27.66	0:DiseaseFree	27.66
TCGA-EJ-7330	7	NO	YES	0	R0	TUMOR FREE	191	NO	[Not Available]	68	M0	T1c	N0	T3a	0:LIVING	6.27	0:DiseaseFree	6.27
TCGA-EJ-7331	7	NO	YES	0	R0	TUMOR FREE	189	YES	189	64	M0	T1c	N0	T2c	0:LIVING	24.38	0:DiseaseFree	24.38
TCGA-EJ-7781	7	NO	YES	0	R0	TUMOR FREE	169	NO	[Not Available]	65	M0	T1c	N0	T2c	0:LIVING	35.25	0:DiseaseFree	35.25
TCGA-EJ-7782	8	NO	YES	0	R0	TUMOR FREE	350	NO	[Not Available]	71	M0	T2c	N0	T2c	0:LIVING	38.34	0:DiseaseFree	38.34
TCGA-EJ-7783	7	NO	YES	0	R0	TUMOR FREE	172	YES	81	70	M0	T2c	N0	T3a	0:LIVING	25.85	0:DiseaseFree	25.85
TCGA-EJ-7784	7	NO	YES	0	R0	TUMOR FREE	167	NO	[Not Available]	63	M0	T2c	N0	T2c	0:LIVING	25.66	0:DiseaseFree	25.66
TCGA-EJ-7785	7	NO	YES	0	R0	TUMOR FREE	259	NO	[Not Available]	54	M0	T2b	N0	T3a	0:LIVING	38.67	0:DiseaseFree	38.67
TCGA-EJ-7786	7	NO	YES	0	R0	TUMOR FREE	79	NO	[Not Available]	62	M0	T1c	N0	T2c	0:LIVING	36.01	0:DiseaseFree	36.01
TCGA-EJ-7788	7	NO	YES	0	R0	TUMOR FREE	52	NO	[Not Available]	53	M0	T3b	N0	T3b	0:LIVING	28.22	0:DiseaseFree	28.22
TCGA-EJ-7789	7	NO	YES	0	R0	TUMOR FREE	[Not Available]	[Not Available]	[Not Available]	66	M0	T1c	N0	T3a	0:LIVING	36.3	0:DiseaseFree	36.3
TCGA-EJ-7791	7	NO	YES	0	R0	TUMOR FREE	217	NO	[Not Available]	67	M0	T1c	N0	T2c	0:LIVING	36.73	0:DiseaseFree	36.73
TCGA-EJ-7792	7	NO	YES	0	R0	TUMOR FREE	526	NO	[Not Available]	53	M0	T1c	N0	T2c	0:LIVING	45.86	0:DiseaseFree	45.86
TCGA-EJ-7793	7	NO	NO	[Not Available]	R0	TUMOR FREE	114	NO	[Not Available]	49	M0	T2c	[Not Available]	T2c	0:LIVING	3.75	0:DiseaseFree	3.75
TCGA-EJ-7794	7	NO	YES	0	R0	TUMOR FREE	285	NO	[Not Available]	67	M0	T2c	N0	T2c	0:LIVING	42.9	0:DiseaseFree	42.9
TCGA-EJ-7797	7	NO	YES	0	R0	TUMOR FREE	187	NO	[Not Available]	53	M0	T1c	N0	T2c	0:LIVING	32.29	0:DiseaseFree	32.29
TCGA-EJ-8468	8	[Not Available]	YES	0	R0	TUMOR FREE	1961	NO	[Not Available]	63	[Not Available]	T3a	N0	T3a	0:LIVING	77.1	0:DiseaseFree	77.1
TCGA-EJ-8469	9	[Not Available]	YES	0	RX	WITH TUMOR	1925	YES	1925	46	M0	T3a	N0	T3a	0:LIVING	76.35	1:Recurred/Progressed	63.24
TCGA-EJ-8470	7	[Not Available]	YES	0	[Not Available]	TUMOR FREE	[Not Available]	[Not Available]	[Not Available]	58	M0	T2c	N0	T2c	0:LIVING	38.07	0:DiseaseFree	38.07
TCGA-EJ-8472	8	[Not Available]	YES	0	R0	TUMOR FREE	196	YES	196	63	M0	T3a	N0	T3a	0:LIVING	24.84	1:Recurred/Progressed	6.44
TCGA-EJ-8474	8	[Not Available]	YES	0	R0	TUMOR FREE	766	NO	[Not Available]	69	M0	T3a	N0	T3a	0:LIVING	25.16	0:DiseaseFree	25.16
TCGA-EJ-A46B	8	[Not Available]	YES	0	R0	TUMOR FREE	157	NO	[Not Available]	66	M0	T1c	N0	T3a	0:LIVING	21.58	0:DiseaseFree	21.58
TCGA-EJ-A46D	8	[Not Available]	YES	0	[Not Available]	TUMOR FREE	122	NO	[Not Available]	53	M0	T2c	N0	T2c	0:LIVING	20.57	0:DiseaseFree	20.57
TCGA-EJ-A46E	8	[Not Available]	YES	0	R0	TUMOR FREE	503	NO	[Not Available]	57	M0	T1c	N0	[Not Available]	0:LIVING	17.21	0:DiseaseFree	17.21
TCGA-EJ-A46F	8	[Not Available]	YES	1	R0	TUMOR FREE	215	YES	215	57	M0	T2c	N1	T3b	0:LIVING	25.72	1:Recurred/Progressed	7.06
TCGA-EJ-A46G	8	[Not Available]	YES	0	R0	TUMOR FREE	93	NO	[Not Available]	71	M0	T3a	N0	T3a	0:LIVING	21.94	0:DiseaseFree	21.94
TCGA-EJ-A46H	7	[Not Available]	YES	[Not Available]	R0	TUMOR FREE	131	NO	[Not Available]	60	M0	T1c	N0	T2c	0:LIVING	23.78	0:DiseaseFree	23.78
TCGA-EJ-A46I	7	[Not Available]	[Not Available]	[Not Available]	R0	TUMOR FREE	484	NO	[Not Available]	57	M0	T1c	N0	T3a	0:LIVING	21.94	0:DiseaseFree	21.94
TCGA-EJ-A65B	9	[Not Available]	YES	0	R1	TUMOR FREE	536	NO	[Not Available]	55	M0	T3b	N0	T3b	0:LIVING	23.32	0:DiseaseFree	23.32
TCGA-EJ-A65D	8	[Not Available]	YES	0	R0	TUMOR FREE	393	NO	[Not Available]	66	M0	T3a	N0	T3a	0:LIVING	12.91	0:DiseaseFree	12.91
TCGA-EJ-A65E	7	[Not Available]	YES	0	R0	TUMOR FREE	254	NO	[Not Available]	67	M0	T3b	N0	T3b	0:LIVING	13.7	0:DiseaseFree	13.7
TCGA-EJ-A65F	9	[Not Available]	YES	0	R0	[Discrepancy]	75	YES	75	59	M0	T3b	N0	T3b	0:LIVING	18.4	1:Recurred/Progressed	2.46
TCGA-EJ-A65G	8	[Not Available]	YES	0	R0	TUMOR FREE	152	NO	[Not Available]	57	M0	T2c	N0	T2c	0:LIVING	21.88	0:DiseaseFree	21.88
TCGA-EJ-A65J	9	[Not Available]	YES	0	R0	TUMOR FREE	91	NO	[Not Available]	62	M0	T3a	N0	T3a	0:LIVING	14.82	0:DiseaseFree	14.82
TCGA-EJ-A65M	6	[Not Available]	YES	0	[Not Available]	TUMOR FREE	230	NO	[Not Available]	65	M0	T2c	N0	T2c	0:LIVING	7.56	0:DiseaseFree	7.56
TCGA-EJ-A6RA	8	[Not Available]	YES	1	R0	WITH TUMOR	353	YES	353	70	M0	T3b	N1	T3b	0:LIVING	11.6	1:Recurred/Progressed	11.6
TCGA-EJ-A6RC	7	[Not Available]	YES	0	R0	TUMOR FREE	693	NO	[Not Available]	64	M0	T1c	N0	[Not Available]	0:LIVING	28.68	0:DiseaseFree	28.68
TCGA-EJ-A7NF	7	[Not Available]	YES	0	R0	TUMOR FREE	117	NO	[Not Available]	56	M0	T2c	N0	T2c	0:LIVING	8.21	0:DiseaseFree	8.21
TCGA-EJ-A7NG	7	[Not Available]	YES	0	R0	TUMOR FREE	264	NO	[Not Available]	64	M0	T3a	N0	T3a	0:LIVING	14.19	0:DiseaseFree	14.19
TCGA-EJ-A7NH	7	[Not Available]	YES	[Not Available]	R0	TUMOR FREE	105	NO	[Not Available]	56	M0	T2c	N0	T2c	0:LIVING	15.57	0:DiseaseFree	15.57
TCGA-EJ-A7NJ	8	[Not Available]	YES	0	R0	TUMOR FREE	92	NO	[Not Available]	59	M0	T2c	N0	T2c	0:LIVING	6.47	0:DiseaseFree	6.47
TCGA-EJ-A7NK	7	[Not Available]	YES	0	R0	TUMOR FREE	295	NO	[Not Available]	58	M0	T3a	N0	T3a	0:LIVING	15.64	0:DiseaseFree	15.64
TCGA-EJ-A7NM	9	[Not Available]	YES	3	R0	TUMOR FREE	128	NO	[Not Available]	64	M0	T3b	N1	T3b	0:LIVING	4.2	0:DiseaseFree	4.2
TCGA-EJ-A7NN	7	[Not Available]	YES	3	R1	TUMOR FREE	197	YES	197	61	M0	T3b	N1	T3b	0:LIVING	6.47	1:Recurred/Progressed	6.47
TCGA-EJ-A8FN	7	[Not Available]	YES	0	R0	TUMOR FREE	203	NO	[Not Available]	58	M0	T2c	N0	T2c	0:LIVING	10.81	0:DiseaseFree	10.81
TCGA-EJ-A8FO	7	[Not Available]	YES	0	R0	TUMOR FREE	156	NO	[Not Available]	51	M0	T3a	N0	T3a	0:LIVING	9.26	0:DiseaseFree	9.26
TCGA-EJ-A8FP	8	[Not Available]	YES	0	R0	WITH TUMOR	117	YES	117	59	M0	T2c	N0	T2c	0:LIVING	9.82	1:Recurred/Progressed	3.84
TCGA-EJ-A8FS	7	[Not Available]	YES	0	R0	WITH TUMOR	216	YES	216	66	M0	T3a	N0	T3a	0:LIVING	8.74	1:Recurred/Progressed	7.1
TCGA-EJ-A8FU	8	[Not Available]	YES	0	R0	TUMOR FREE	[Not Available]	[Not Available]	[Not Available]	64	M0	T3a	N0	T3a	0:LIVING	4.53	0:DiseaseFree	4.53
TCGA-EJ-AB20	6	[Not Available]	YES	0	R0	TUMOR FREE	131	NO	[Not Available]	61	M0	T2c	N0	T2c	0:LIVING	4.3	0:DiseaseFree	4.3
TCGA-EJ-AB27	6	[Not Available]	YES	0	R0	TUMOR FREE	145	NO	[Not Available]	51	M0	T1c	N0	T2c	0:LIVING	4.76	0:DiseaseFree	4.76
TCGA-FC-7708	7	NO	YES	0	RX	TUMOR FREE	[Not Available]	NO	[Not Available]	52	M0	T1c	N0	T3a	0:LIVING	28.38	0:DiseaseFree	28.38
TCGA-FC-7961	9	[Not Available]	YES	0	[Not Available]	TUMOR FREE	[Not Available]	[Not Available]	[Not Available]	62	M0	T1c	N0	T3a	0:LIVING	15.41	0:DiseaseFree	15.41
TCGA-FC-A4JI	8	NO	NO	[Not Available]	R0	TUMOR FREE	[Not Available]	[Not Available]	[Not Available]	70	M0	T4	[Not Available]	T3a	0:LIVING	28.81	0:DiseaseFree	28.81
TCGA-FC-A5OB	9	NO	YES	0	R1	WITH TUMOR	110	NO	[Not Available]	53	M0	T3a	N0	T3b	0:LIVING	22.34	0:DiseaseFree	22.34
TCGA-FC-A66V	7	NO	YES	0	R0	TUMOR FREE	-164	NO	[Not Available]	74	M0	T3b	N0	T3b	0:LIVING	17.21	0:DiseaseFree	17.21
TCGA-FC-A6HD	7	NO	YES	0	R0	[Not Available]	[Not Available]	[Not Available]	[Not Available]	77	M0	T3a	N0	T3a	0:LIVING	25.92	0:DiseaseFree	25.92
TCGA-FC-A8O0	6	YES	YES	0	R0	TUMOR FREE	18	NO	[Not Available]	68	M0	T2c	N0	T3a	0:LIVING	20.24	0:DiseaseFree	20.24
TCGA-G9-6329	7	NO	NO	[Not Available]	R0	TUMOR FREE	923	NO	[Not Available]	67	M0	T1c	[Not Available]	T2c	0:LIVING	41.59	0:DiseaseFree	41.59
TCGA-G9-6332	7	NO	YES	0	R0	TUMOR FREE	2090	[Not Available]	[Not Available]	55	M0	T2b	N0	T3a	0:LIVING	87.29	1:Recurred/Progressed	42.21
TCGA-G9-6333	7	NO	YES	0	R0	TUMOR FREE	1920	NO	[Not Available]	66	M0	T1c	N0	T2c	0:LIVING	80.98	0:DiseaseFree	80.98
TCGA-G9-6336	7	NO	YES	0	R1	TUMOR FREE	1669	NO	[Not Available]	57	M0	T2c	N0	[Not Available]	0:LIVING	67.94	0:DiseaseFree	67.94
TCGA-G9-6338	7	NO	YES	0	R1	WITH TUMOR	1634	[Not Available]	[Not Available]	61	M0	T1c	N0	T3a	0:LIVING	66.62	0:DiseaseFree	66.62
TCGA-G9-6339	7	NO	YES	0	R0	TUMOR FREE	2110	NO	1634	58	M0	T3b	N0	T3b	0:LIVING	83.8	1:Recurred/Progressed	53.68
TCGA-G9-6342	6	NO	NO	[Not Available]	R0	TUMOR FREE	1338	NO	[Not Available]	61	M0	T2c	[Not Available]	T3a	0:LIVING	55.72	0:DiseaseFree	55.72
TCGA-G9-6343	7	NO	NO	[Not Available]	R0	TUMOR FREE	554	NO	[Not Available]	62	M0	T2a	[Not Available]	T2c	0:LIVING	80.49	0:DiseaseFree	80.49
TCGA-G9-6347	6	NO	NO	[Not Available]	R0	TUMOR FREE	1718	NO	[Not Available]	59	M0	T1c	[Not Available]	T2c	0:LIVING	68.63	0:DiseaseFree	68.63
TCGA-G9-6348	7	NO	[Discrepancy]	0	R0	TUMOR FREE	1136	NO	[Not Available]	68	M0	T3a	N0	T2c	0:LIVING	49.77	0:DiseaseFree	49.77
TCGA-G9-6351	7	NO	NO	[Not Available]	R1	TUMOR FREE	1215	NO	[Not Available]	51	M0	T1c	[Not Available]	T2c	0:LIVING	67.28	0:DiseaseFree	67.28
TCGA-G9-6353	7	NO	NO	[Not Available]	R1	TUMOR FREE	590	NO	[Not Available]	58	M0	T1c	[Not Available]	T3a	0:LIVING	50.66	0:DiseaseFree	50.66
TCGA-G9-6354	7	NO	NO	[Not Available]	R0	TUMOR FREE	525	NO	[Not Available]	55	M0	T1c	[Not Available]	T2b	0:LIVING	67.87	0:DiseaseFree	67.87
TCGA-G9-6356	9	NO	YES	0	R1	TUMOR FREE	986	NO	[Not Available]	60	M0	T1c	N0	T3b	0:LIVING	47.11	0:DiseaseFree	47.11
TCGA-G9-6361	7	NO	YES	0	R1	TUMOR FREE	1002	NO	[Not Available]	61	M0	T2c	N0	T3a	0:LIVING	46.48	0:DiseaseFree	46.48
TCGA-G9-6362	7	NO	YES	0	R1	TUMOR FREE	815	NO	[Not Available]	57	M0	T1c	N0	T3a	0:LIVING	47.4	0:DiseaseFree	47.4
TCGA-G9-6363	7	NO	YES	0	R0	TUMOR FREE	993	NO	[Not Available]	64	M0	T2b	N0	T4	0:LIVING	45.27	0:DiseaseFree	45.27
TCGA-G9-6364	7	NO	YES	0	R0	TUMOR FREE	841	NO	[Not Available]	72	M0	[Not Available]	N0	T3a	0:LIVING	39.36	0:DiseaseFree	39.36
TCGA-G9-6365	7	NO	YES	0	R1	TUMOR FREE	804	NO	[Not Available]	71	[Not Available]	T2a	N0	T4	0:LIVING	44.78	0:DiseaseFree	44.78
TCGA-G9-6366	7	NO	NO	[Not Available]	R0	[Not Available]	101	NO	[Not Available]	61	[Not Available]	T1c	[Not Available]	T3b	0:LIVING	63.96	0:DiseaseFree	63.96
TCGA-G9-6367	9	NO	YES	0	R1	WITH TUMOR	836	[Not Available]	[Not Available]	60	M0	T2b	N0	T3a	0:LIVING	40.14	0:DiseaseFree	40.14
TCGA-G9-6369	7	NO	YES	0	R0	TUMOR FREE	851	NO	[Not Available]	55	M0	T1c	N0	T2c	0:LIVING	39.91	0:DiseaseFree	39.91
TCGA-G9-6370	7	NO	YES	0	R0	TUMOR FREE	806	NO	[Not Available]	52	M0	T1c	N0	T3b	0:LIVING	37.98	0:DiseaseFree	37.98
TCGA-G9-6371	6	NO	NO	[Not Available]	R1	TUMOR FREE	846	NO	[Not Available]	58	M0	T1c	[Not Available]	T2c	0:LIVING	40.28	0:DiseaseFree	40.28
TCGA-G9-6373	7	NO	NO	[Not Available]	R0	TUMOR FREE	[Not Available]	[Not Available]	[Not Available]	68	M0	T2b	[Not Available]	T3a	0:LIVING	26.64	0:DiseaseFree	26.64
TCGA-G9-6377	7	NO	YES	0	R0	TUMOR FREE	518	NO	[Not Available]	61	M0	T2b	N0	T2c	0:LIVING	31.47	0:DiseaseFree	31.47
TCGA-G9-6378	7	NO	NO	[Not Available]	R1	TUMOR FREE	223	NO	[Not Available]	54	M0	T1c	[Not Available]	T2c	0:LIVING	37.94	0:DiseaseFree	37.94
TCGA-G9-6379	7	NO	YES	0	R1	TUMOR FREE	1393	NO	[Not Available]	68	M0	T1b	N0	T3b	0:LIVING	58.41	0:DiseaseFree	58.41
TCGA-G9-6384	7	NO	YES	0	R0	TUMOR FREE	390	NO	[Not Available]	53	M0	T1c	N0	T3a	0:LIVING	25.13	0:DiseaseFree	25.13
TCGA-G9-6385	7	NO	NO	[Not Available]	R0	TUMOR FREE	336	NO	[Not Available]	66	M0	T1c	[Not Available]	T2c	0:LIVING	27.27	0:DiseaseFree	27.27
TCGA-G9-6494	7	NO	YES	0	R1	WITH TUMOR	1423	[Not Available]	[Not Available]	66	M0	T1c	N0	T4	0:LIVING	58.18	0:DiseaseFree	58.18
TCGA-G9-6496	7	NO	YES	0	R0	TUMOR FREE	703	NO	[Not Available]	61	M0	T1c	N0	T2c	0:LIVING	56.7	0:DiseaseFree	56.7
TCGA-G9-6498	7	NO	NO	[Not Available]	R1	TUMOR FREE	1608	NO	1342	53	M0	T1c	[Not Available]	T3a	0:LIVING	64.13	1:Recurred/Progressed	44.09
TCGA-G9-6499	9	NO	YES	0	R0	TUMOR FREE	1109	NO	[Not Available]	66	M0	T3a	N0	T3a	0:LIVING	50.69	0:DiseaseFree	50.69
TCGA-G9-7509	6	NO	NO	[Not Available]	R0	TUMOR FREE	352	NO	[Not Available]	48	M0	T1c	[Not Available]	T2c	0:LIVING	52.89	0:DiseaseFree	52.89
TCGA-G9-7510	8	NO	YES	0	R1	TUMOR FREE	674	NO	[Not Available]	66	M0	T1c	N0	T3a	0:LIVING	38.93	0:DiseaseFree	38.93
TCGA-G9-7519	7	NO	NO	[Not Available]	R0	TUMOR FREE	457	NO	[Not Available]	58	M0	T1c	[Not Available]	T2c	0:LIVING	27.89	0:DiseaseFree	27.89
TCGA-G9-7521	8	YES	YES	1	R0	TUMOR FREE	487	NO	[Not Available]	52	M0	T3a	N1	T3a	0:LIVING	30.95	0:DiseaseFree	30.95
TCGA-G9-7522	7	NO	YES	0	R0	TUMOR FREE	452	NO	[Not Available]	49	M0	T1c	N0	T2c	0:LIVING	35.41	0:DiseaseFree	35.41
TCGA-G9-7523	10	NO	YES	0	R1	TUMOR FREE	324	NO	[Not Available]	44	M0	T1c	N0	T3a	0:LIVING	28.15	0:DiseaseFree	28.15
TCGA-G9-7525	7	NO	YES	0	R0	TUMOR FREE	512	NO	[Not Available]	64	M0	T1c	N0	T2c	0:LIVING	32.65	0:DiseaseFree	32.65
TCGA-G9-A9S0	8	NO	YES	5	R1	WITH TUMOR	759	YES	429	53	M0	T2a	N1	T3b	1:DECEASED	25.99	1:Recurred/Progressed	21.35
TCGA-G9-A9S4	8	NO	YES	4	R1	TUMOR FREE	753	NO	[Not Available]	62	M0	T2a	N1	T3b	0:LIVING	29.76	0:DiseaseFree	29.76
TCGA-G9-A9S7	8	NO	YES	0	R0	WITH TUMOR	643	NO	[Not Available]	55	M0	T2a	N0	T3a	0:LIVING	23.92	0:DiseaseFree	23.92
TCGA-H9-7775	7	[Not Available]	NO	[Not Available]	[Not Available]	[Not Available]	73	NO	[Not Available]	68	[Not Available]	[Not Available]	[Not Available]	T2c	0:LIVING	6.08	0:DiseaseFree	6.08
TCGA-H9-A6BX	6	NO	NO	[Not Available]	R0	TUMOR FREE	570	NO	[Not Available]	60	[Not Available]	[Not Available]	[Not Available]	T2c	0:LIVING	30.91	0:DiseaseFree	30.91
TCGA-H9-A6BY	7	[Not Available]	YES	0	RX	[Not Available]	[Not Available]	[Not Available]	[Not Available]	63	[Not Available]	T1c	N0	T3a	0:LIVING	3.68	0:DiseaseFree	3.68
TCGA-HC-7075	6	[Not Available]	NO	[Not Available]	R0	TUMOR FREE	96	[Not Available]	[Not Available]	63	M0	T1c	[Not Available]	T2a	0:LIVING	19.74	0:DiseaseFree	19.74
TCGA-HC-7077	6	NO	NO	[Not Available]	R0	TUMOR FREE	1749	[Not Available]	[Not Available]	64	M0	T1c	[Not Available]	T3a	0:LIVING	69.48	0:DiseaseFree	69.48
TCGA-HC-7078	7	NO	YES	0	R0	TUMOR FREE	1409	[Not Available]	[Not Available]	69	M0	T1c	N0	T3a	0:LIVING	65.21	0:DiseaseFree	65.21
TCGA-HC-7079	7	NO	YES	0	R0	WITH TUMOR	126	[Not Available]	[Not Available]	51	M0	T3a	N0	T3a	0:LIVING	38.9	1:Recurred/Progressed	12.48
TCGA-HC-7080	7	NO	YES	0	R0	TUMOR FREE	104	NO	[Not Available]	66	M0	T2a	N0	T2a	0:LIVING	36.33	1:Recurred/Progressed	29.37
TCGA-HC-7081	9	[Not Available]	NO	[Not Available]	R2	WITH TUMOR	[Not Available]	[Not Available]	[Not Available]	62	[Not Available]	[Not Available]	[Not Available]	T3b	0:LIVING	37.32	0:DiseaseFree	37.32
TCGA-HC-7209	6	[Not Available]	YES	0	R0	TUMOR FREE	108	[Not Available]	[Not Available]	60	[Not Available]	T2b	N0	T2c	0:LIVING	14.45	0:DiseaseFree	14.45
TCGA-HC-7210	7	[Not Available]	YES	0	R0	TUMOR FREE	149	[Not Available]	[Not Available]	74	[Not Available]	[Not Available]	N0	T2a	0:LIVING	28.52	0:DiseaseFree	28.52
TCGA-HC-7211	7	NO	YES	0	R0	TUMOR FREE	-17	[Not Available]	[Not Available]	62	M0	T2a	N0	T2c	0:LIVING	40.11	0:DiseaseFree	40.11
TCGA-HC-7212	7	[Not Available]	YES	0	[Not Available]	[Not Available]	424	[Not Available]	[Not Available]	56	M0	[Not Available]	N0	T2a	0:LIVING	28.58	0:DiseaseFree	28.58
TCGA-HC-7213	9	YES	YES	0	R0	TUMOR FREE	170	YES	170	53	M0	T3b	N0	T3b	0:LIVING	40.05	1:Recurred/Progressed	5.58
TCGA-HC-7230	7	[Not Available]	YES	0	R0	TUMOR FREE	[Not Available]	[Not Available]	[Not Available]	50	[Not Available]	[Not Available]	N0	T2c	0:LIVING	32.88	0:DiseaseFree	32.88
TCGA-HC-7231	7	[Not Available]	NO	[Not Available]	R0	TUMOR FREE	[Not Available]	[Not Available]	[Not Available]	66	M0	T1c	[Not Available]	T2c	0:LIVING	30.85	0:DiseaseFree	30.85
TCGA-HC-7232	9	[Not Available]	NO	[Not Available]	R0	TUMOR FREE	[Not Available]	[Not Available]	[Not Available]	66	[Not Available]	[Not Available]	[Not Available]	T3b	0:LIVING	38.14	1:Recurred/Progressed	25.16
TCGA-HC-7233	7	[Not Available]	YES	0	R1	WITH TUMOR	[Not Available]	[Not Available]	[Not Available]	73	[Not Available]	[Not Available]	N0	T2a	0:LIVING	44.51	0:DiseaseFree	44.51
TCGA-HC-7736	7	[Not Available]	YES	0	R0	TUMOR FREE	102	[Not Available]	[Not Available]	59	M0	T2b	N0	T2c	0:LIVING	36.24	0:DiseaseFree	36.24
TCGA-HC-7737	7	NO	YES	1	R0	TUMOR FREE	147	[Not Available]	[Not Available]	55	M0	T1c	N1	T2c	0:LIVING	35.81	0:DiseaseFree	35.81
TCGA-HC-7738	7	[Not Available]	NO	[Not Available]	R0	TUMOR FREE	[Not Available]	[Not Available]	[Not Available]	58	M0	[Not Available]	[Not Available]	T2c	0:LIVING	31.67	1:Recurred/Progressed	13.8
TCGA-HC-7740	7	[Not Available]	YES	0	R0	TUMOR FREE	154	[Not Available]	[Not Available]	59	M0	T2a	N0	T2c	0:LIVING	23.55	0:DiseaseFree	23.55
TCGA-HC-7741	7	[Not Available]	YES	0	R0	TUMOR FREE	146	NO	[Not Available]	67	M0	[Not Available]	N0	T3b	0:LIVING	89.52	0:DiseaseFree	89.52
TCGA-HC-7742	7	[Not Available]	YES	0	R0	WITH TUMOR	113	NO	[Not Available]	58	M0	[Not Available]	N0	T3a	0:LIVING	30.81	0:DiseaseFree	30.81
TCGA-HC-7744	7	YES	YES	0	R1	WITH TUMOR	282	NO	[Not Available]	46	M0	[Not Available]	N0	T3b	0:LIVING	17.44	0:DiseaseFree	17.44
TCGA-HC-7745	7	NO	YES	0	R0	TUMOR FREE	[Not Available]	[Not Available]	[Not Available]	65	[Not Available]	[Not Available]	N0	T3b	0:LIVING	23.69	0:DiseaseFree	23.69
TCGA-HC-7747	7	NO	YES	0	[Not Available]	TUMOR FREE	392	NO	[Not Available]	52	M0	T2b	N0	T2c	0:LIVING	24.57	0:DiseaseFree	24.57
TCGA-HC-7748	6	[Not Available]	YES	0	R0	TUMOR FREE	99	[Not Available]	[Not Available]	60	[Not Available]	[Not Available]	N0	T2a	0:LIVING	26.02	0:DiseaseFree	26.02
TCGA-HC-7749	7	[Not Available]	YES	0	R0	TUMOR FREE	102	[Not Available]	[Not Available]	70	M0	[Not Available]	N0	T3a	0:LIVING	23.78	0:DiseaseFree	23.78
TCGA-HC-7750	7	[Not Available]	NO	[Not Available]	R0	TUMOR FREE	83	[Not Available]	[Not Available]	50	M0	T2b	[Not Available]	T2c	0:LIVING	17.15	0:DiseaseFree	17.15
TCGA-HC-7752	7	[Not Available]	YES	0	R0	TUMOR FREE	138	[Not Available]	[Not Available]	61	M0	[Not Available]	N0	T2c	0:LIVING	25.69	0:DiseaseFree	25.69
TCGA-HC-7817	7	YES	NO	[Not Available]	[Not Available]	TUMOR FREE	171	NO	[Not Available]	52	M0	[Not Available]	[Not Available]	T3b	0:LIVING	30.49	0:DiseaseFree	30.49
TCGA-HC-7818	7	[Not Available]	YES	0	R0	TUMOR FREE	99	[Not Available]	[Not Available]	66	M0	T2b	N0	T2c	0:LIVING	30.81	0:DiseaseFree	30.81
TCGA-HC-7819	8	YES	YES	0	R2	WITH TUMOR	172	[Not Available]	[Not Available]	53	M0	T2c	N0	T2c	0:LIVING	17.84	0:DiseaseFree	17.84
TCGA-HC-7820	7	[Not Available]	NO	[Not Available]	R0	TUMOR FREE	[Not Available]	[Not Available]	[Not Available]	72	[Not Available]	[Not Available]	[Not Available]	T2c	0:LIVING	24.54	0:DiseaseFree	24.54
TCGA-HC-7821	8	[Not Available]	YES	2	[Not Available]	WITH TUMOR	236	NO	[Not Available]	54	M0	[Not Available]	N1	T3b	0:LIVING	31.41	0:DiseaseFree	31.41
TCGA-HC-8212	7	[Not Available]	YES	0	R0	TUMOR FREE	640	[Not Available]	[Not Available]	53	[Not Available]	[Not Available]	N0	T3a	0:LIVING	71.58	0:DiseaseFree	71.58
TCGA-HC-8213	6	[Not Available]	NO	[Not Available]	R0	TUMOR FREE	[Not Available]	[Not Available]	[Not Available]	48	[Not Available]	[Not Available]	[Not Available]	T2c	0:LIVING	19.35	0:DiseaseFree	19.35
TCGA-HC-8216	7	NO	YES	0	R0	TUMOR FREE	137	[Not Available]	[Not Available]	58	M0	T2a	N0	T3a	0:LIVING	22.4	0:DiseaseFree	22.4
TCGA-HC-8256	7	[Not Available]	NO	[Not Available]	R0	TUMOR FREE	[Not Available]	[Not Available]	[Not Available]	53	M0	[Not Available]	[Not Available]	T2c	0:LIVING	28.25	0:DiseaseFree	28.25
TCGA-HC-8257	7	[Not Available]	YES	1	R1	WITH TUMOR	726	NO	[Not Available]	70	[Not Available]	[Not Available]	N1	T3b	0:LIVING	23.85	0:DiseaseFree	23.85
TCGA-HC-8258	6	[Not Available]	YES	0	[Not Available]	TUMOR FREE	162	NO	[Not Available]	56	[Not Available]	[Not Available]	N0	T2c	0:LIVING	27.83	0:DiseaseFree	27.83
TCGA-HC-8259	6	[Not Available]	NO	[Not Available]	R0	TUMOR FREE	123	NO	[Not Available]	50	M0	T1c	[Not Available]	T2a	0:LIVING	30.35	0:DiseaseFree	30.35
TCGA-HC-8260	7	[Not Available]	YES	0	R1	WITH TUMOR	106	NO	[Not Available]	43	M0	[Not Available]	N0	T2c	0:LIVING	22.54	0:DiseaseFree	22.54
TCGA-HC-8261	7	[Not Available]	NO	[Not Available]	R0	TUMOR FREE	[Not Available]	[Not Available]	[Not Available]	48	[Not Available]	[Not Available]	[Not Available]	T2c	0:LIVING	17.94	0:DiseaseFree	17.94
TCGA-HC-8262	8	[Not Available]	YES	0	R0	TUMOR FREE	112	NO	[Not Available]	57	[Not Available]	[Not Available]	N0	T2c	0:LIVING	22.31	0:DiseaseFree	22.31
TCGA-HC-8264	9	[Not Available]	YES	1	R1	WITH TUMOR	[Not Available]	[Not Available]	[Not Available]	60	[Not Available]	[Not Available]	N1	T3b	0:LIVING	1.58	0:DiseaseFree	1.58
TCGA-HC-8265	8	[Not Available]	YES	0	R1	WITH TUMOR	119	NO	[Not Available]	66	[Not Available]	[Not Available]	N0	T3a	0:LIVING	15.87	0:DiseaseFree	15.87
TCGA-HC-8266	8	[Not Available]	YES	0	R1	WITH TUMOR	[Not Available]	[Not Available]	[Not Available]	55	M0	[Not Available]	N0	T3b	0:LIVING	15.54	0:DiseaseFree	15.54
TCGA-HC-A48F	8	NO	YES	1	R1	WITH TUMOR	[Not Available]	[Not Available]	[Not Available]	47	M0	T1c	N1	T2c	0:LIVING	22.34	0:DiseaseFree	22.34
TCGA-HC-A4ZV	9	[Not Available]	YES	0	R1	WITH TUMOR	[Not Available]	[Not Available]	[Not Available]	56	[Not Available]	T2c	N0	T3b	0:LIVING	0.76	0:DiseaseFree	0.76
TCGA-HC-A631	9	[Not Available]	YES	0	R1	WITH TUMOR	[Not Available]	[Not Available]	[Not Available]	67	M0	T2	N0	T2c	0:LIVING	1.77	0:DiseaseFree	1.77
TCGA-HC-A632	9	[Not Available]	YES	0	R0	TUMOR FREE	[Not Available]	NO	[Not Available]	68	M0	T1c	N0	T3a	0:LIVING	2	0:DiseaseFree	2
TCGA-HC-A6AL	7	NO	YES	0	R0	TUMOR FREE	[Not Available]	[Not Available]	[Not Available]	64	M0	T1c	N0	T2c	0:LIVING	2.2	0:DiseaseFree	2.2
TCGA-HC-A6AN	7	[Not Available]	YES	0	R1	WITH TUMOR	[Not Available]	[Not Available]	[Not Available]	67	M0	T1c	N0	T3a	0:LIVING	1.61	0:DiseaseFree	1.61
TCGA-HC-A6AO	7	YES	NO	[Not Available]	R0	TUMOR FREE	[Not Available]	[Not Available]	[Not Available]	52	M0	T1c	[Not Available]	T2c	0:LIVING	17.41	0:DiseaseFree	17.41
TCGA-HC-A6AP	7	NO	NO	[Not Available]	RX	[Not Available]	[Not Available]	[Not Available]	[Not Available]	61	M0	T1c	[Not Available]	T2c	0:LIVING	2.33	0:DiseaseFree	2.33
TCGA-HC-A6AQ	7	NO	NO	[Not Available]	R0	TUMOR FREE	[Not Available]	[Not Available]	[Not Available]	60	M0	T1c	[Not Available]	T2c	0:LIVING	3.48	0:DiseaseFree	3.48
TCGA-HC-A6AS	7	NO	YES	0	R0	TUMOR FREE	[Not Available]	[Not Available]	[Not Available]	70	M0	T1c	N0	T2a	0:LIVING	1.45	0:DiseaseFree	1.45
TCGA-HC-A6HX	7	[Not Available]	YES	0	R0	TUMOR FREE	[Not Available]	[Not Available]	[Not Available]	55	M0	T1c	N0	T2c	0:LIVING	1.25	0:DiseaseFree	1.25
TCGA-HC-A6HY	7	[Not Available]	NO	[Not Available]	R0	TUMOR FREE	[Not Available]	[Not Available]	[Not Available]	51	M0	T1c	[Not Available]	T2c	0:LIVING	4.4	0:DiseaseFree	4.4
TCGA-HC-A76W	7	NO	YES	0	R1	WITH TUMOR	213	NO	[Not Available]	73	M0	T2	N0	T3b	0:LIVING	7	0:DiseaseFree	7
TCGA-HC-A76X	7	[Not Available]	YES	0	R0	TUMOR FREE	150	NO	[Not Available]	62	M0	T1c	N0	T2c	0:LIVING	4.93	0:DiseaseFree	4.93
TCGA-HC-A8CY	9	NO	YES	1	R1	WITH TUMOR	290	[Not Available]	[Not Available]	63	M0	T1c	N1	T3a	0:LIVING	9.53	0:DiseaseFree	9.53
TCGA-HC-A8D0	7	YES	YES	0	R0	TUMOR FREE	110	NO	[Not Available]	61	M0	T1c	N0	T2a	0:LIVING	25.46	0:DiseaseFree	25.46
TCGA-HC-A8D1	7	NO	YES	0	R0	TUMOR FREE	168	NO	[Not Available]	68	M0	T2	N0	T2c	0:LIVING	18.82	0:DiseaseFree	18.82
TCGA-HC-A9TE	9	NO	YES	1	R1	WITH TUMOR	134	NO	[Not Available]	64	M0	T2c	N0	T3b	0:LIVING	19.28	1:Recurred/Progressed	7.1
TCGA-HC-A9TH	9	[Not Available]	YES	0	R1	WITH TUMOR	295	NO	[Not Available]	58	M0	T1b	N0	T3b	0:LIVING	27.73	1:Recurred/Progressed	11.53
TCGA-HI-7168	9	YES	YES	0	R0	[Not Available]	2289	YES	308	62	M0	T1c	N0	T3b	0:LIVING	109.17	1:Recurred/Progressed	82.29
TCGA-HI-7169	7	NO	YES	0	R1	TUMOR FREE	1941	NO	[Not Available]	55	M0	T2b	N0	T3a	0:LIVING	88.17	0:DiseaseFree	88.17
TCGA-HI-7170	6	YES	YES	0	R0	TUMOR FREE	1746	NO	[Not Available]	58	M0	T1c	N0	T2c	0:LIVING	82.85	0:DiseaseFree	82.85
TCGA-HI-7171	9	YES	YES	0	R1	WITH TUMOR	631	YES	218	56	M0	T3a	N0	T3b	1:DECEASED	43.66	[Not Available]	[Not Available]
TCGA-J4-8198	7	[Not Available]	NO	[Not Available]	[Not Available]	[Not Available]	76	NO	[Not Available]	49	M0	T1c	[Not Available]	T3b	0:LIVING	20.17	0:DiseaseFree	20.17
TCGA-J4-8200	7	NO	YES	0	R0	TUMOR FREE	196	NO	[Not Available]	47	M0	T2	N0	T2c	0:LIVING	40.01	0:DiseaseFree	40.01
TCGA-J4-A67K	7	[Not Available]	NO	[Not Available]	R0	TUMOR FREE	557	NO	[Not Available]	68	M0	T2b	[Not Available]	T2c	0:LIVING	32.98	0:DiseaseFree	32.98
TCGA-J4-A67L	7	[Not Available]	YES	0	R0	TUMOR FREE	518	NO	[Not Available]	54	M0	T2a	N0	T3a	0:LIVING	25.3	0:DiseaseFree	25.3
TCGA-J4-A67M	7	[Not Available]	YES	0	R0	TUMOR FREE	482	NO	[Not Available]	55	M0	T2a	N0	T3a	0:LIVING	30.91	0:DiseaseFree	30.91
TCGA-J4-A67N	7	[Not Available]	YES	0	R0	WITH TUMOR	503	YES	442	61	M0	T2a	N0	T3a	0:LIVING	30.78	1:Recurred/Progressed	14.52
TCGA-J4-A67O	7	[Not Available]	YES	0	R0	TUMOR FREE	490	NO	[Not Available]	59	M0	T2a	N0	T2c	0:LIVING	27.56	0:DiseaseFree	27.56
TCGA-J4-A67Q	6	[Not Available]	NO	[Not Available]	[Not Available]	TUMOR FREE	616	NO	[Not Available]	77	M0	T2b	[Not Available]	T2c	0:LIVING	32.03	0:DiseaseFree	32.03
TCGA-J4-A67R	7	[Not Available]	YES	0	R0	TUMOR FREE	454	NO	[Not Available]	65	M0	T1c	N0	T2c	0:LIVING	29.89	0:DiseaseFree	29.89
TCGA-J4-A67S	7	[Not Available]	YES	0	R1	WITH TUMOR	522	NO	[Not Available]	63	M0	T2b	N0	T3a	0:LIVING	27.37	1:Recurred/Progressed	23.26
TCGA-J4-A67T	7	[Not Available]	NO	[Not Available]	R0	TUMOR FREE	154	NO	[Not Available]	63	M0	T1c	[Not Available]	T2c	0:LIVING	6.01	0:DiseaseFree	6.01
TCGA-J4-A6G1	8	YES	YES	0	R0	[Not Available]	178	NO	[Not Available]	68	M0	T2b	N0	T3a	0:LIVING	25.26	0:DiseaseFree	25.26
TCGA-J4-A6G3	8	YES	YES	0	R1	TUMOR FREE	528	NO	[Not Available]	57	M0	T2	N0	T3b	0:LIVING	27.89	1:Recurred/Progressed	20.3
TCGA-J4-A6M7	7	[Not Available]	NO	[Not Available]	R0	TUMOR FREE	279	NO	[Not Available]	53	M0	T2	[Not Available]	T2c	0:LIVING	16.82	0:DiseaseFree	16.82
TCGA-J4-A83I	7	[Not Available]	YES	0	R0	TUMOR FREE	257	NO	[Not Available]	63	M0	T1c	N0	T3a	0:LIVING	22.5	0:DiseaseFree	22.5
TCGA-J4-A83J	7	[Not Available]	YES	0	R1	[Not Available]	235	NO	[Not Available]	68	M0	T1c	N0	T2c	0:LIVING	22.86	0:DiseaseFree	22.86
TCGA-J4-A83K	6	[Not Available]	NO	[Not Available]	R0	TUMOR FREE	205	NO	[Not Available]	52	M0	T1c	[Not Available]	T2c	0:LIVING	10.78	0:DiseaseFree	10.78
TCGA-J4-A83L	7	[Not Available]	YES	0	R0	TUMOR FREE	316	NO	[Not Available]	61	M0	T1c	N0	T2c	0:LIVING	23.65	0:DiseaseFree	23.65
TCGA-J4-A83M	7	[Not Available]	YES	0	R1	[Not Available]	437	NO	[Not Available]	64	M0	T2c	N0	T2c	0:LIVING	17.84	1:Recurred/Progressed	17.12
TCGA-J4-A83N	7	[Not Available]	NO	[Not Available]	R0	TUMOR FREE	530	NO	[Not Available]	57	M0	T1c	[Not Available]	T2c	0:LIVING	32.59	1:Recurred/Progressed	14.22
TCGA-J4-AATV	6	[Not Available]	YES	[Not Available]	R1	[Not Available]	358	NO	[Not Available]	71	M0	[Not Available]	N0	T2c	0:LIVING	18.17	0:DiseaseFree	18.17
TCGA-J4-AATZ	9	YES	YES	0	R1	WITH TUMOR	386	NO	79	66	M0	[Not Available]	N0	T3a	0:LIVING	13.53	1:Recurred/Progressed	2.6
TCGA-J4-AAU2	6	[Not Available]	YES	0	R0	TUMOR FREE	224	NO	[Not Available]	59	M0	[Not Available]	N0	T2c	0:LIVING	27.1	0:DiseaseFree	27.1
TCGA-J9-A52B	9	NO	YES	0	R1	[Not Available]	414	NO	85	62	[Not Available]	T3b	N0	T3b	0:LIVING	13.86	1:Recurred/Progressed	1.87
TCGA-J9-A52C	9	NO	NO	[Not Available]	R0	[Not Available]	178	NO	[Not Available]	57	[Not Available]	T1c	[Not Available]	T3b	0:LIVING	5.85	0:DiseaseFree	5.85
TCGA-J9-A52D	9	NO	NO	[Not Available]	R0	TUMOR FREE	146	NO	[Not Available]	71	M0	T2b	[Not Available]	T3a	0:LIVING	6.96	0:DiseaseFree	6.96
TCGA-J9-A52E	9	NO	YES	0	R1	TUMOR FREE	393	NO	89	65	[Not Available]	T2c	N0	T3b	0:LIVING	10.61	0:DiseaseFree	10.61
TCGA-J9-A8CK	9	NO	NO	[Not Available]	R1	TUMOR FREE	321	NO	[Not Available]	66	M0	T3a	[Not Available]	T3a	0:LIVING	10.55	0:DiseaseFree	10.55
TCGA-J9-A8CL	9	NO	NO	[Not Available]	R1	WITH TUMOR	405	YES	132	66	M0	T3a	[Not Available]	T3b	0:LIVING	13.3	1:Recurred/Progressed	4.34
TCGA-J9-A8CM	9	NO	YES	1	R1	WITH TUMOR	463	YES	344	66	M0	T2c	N1	T3b	0:LIVING	15.21	1:Recurred/Progressed	11.3
TCGA-J9-A8CN	6	NO	NO	[Not Available]	R1	TUMOR FREE	963	NO	[Not Available]	53	M0	T1c	[Not Available]	T3a	0:LIVING	40.64	0:DiseaseFree	40.64
TCGA-J9-A8CP	7	NO	NO	[Not Available]	R0	TUMOR FREE	298	NO	[Not Available]	66	M0	T2a	[Not Available]	T3a	0:LIVING	12.68	0:DiseaseFree	12.68
TCGA-KC-A4BL	7	YES	YES	0	R0	WITH TUMOR	206	YES	193	65	M0	T1c	N0	T2c	0:LIVING	30.68	1:Recurred/Progressed	6.34
TCGA-KC-A4BN	7	YES	YES	0	R0	TUMOR FREE	529	NO	[Not Available]	55	M0	T1c	N0	T2a	0:LIVING	59.63	0:DiseaseFree	59.63
TCGA-KC-A4BO	7	YES	YES	0	R0	TUMOR FREE	478	NO	[Not Available]	55	M0	T1c	N0	T2c	0:LIVING	19.94	0:DiseaseFree	19.94
TCGA-KC-A4BR	9	YES	YES	1	R0	WITH TUMOR	1258	NO	1022	75	M0	T2	N1	T3b	0:LIVING	44.32	1:Recurred/Progressed	33.57
TCGA-KC-A4BV	9	YES	YES	0	R0	WITH TUMOR	1328	YES	1328	66	M0	T2	N0	T3a	0:LIVING	43.63	1:Recurred/Progressed	43.63
TCGA-KC-A7F3	7	YES	YES	0	R0	TUMOR FREE	664	NO	[Not Available]	67	M0	T1c	N0	T2c	0:LIVING	21.85	0:DiseaseFree	21.85
TCGA-KC-A7F5	7	YES	YES	0	R0	TUMOR FREE	91	NO	[Not Available]	54	M0	T2c	N0	T2c	0:LIVING	2.99	0:DiseaseFree	2.99
TCGA-KC-A7F6	7	YES	YES	0	R0	TUMOR FREE	193	NO	[Not Available]	63	M0	T1c	N0	T2c	0:LIVING	8.64	0:DiseaseFree	8.64
TCGA-KC-A7FA	7	YES	YES	0	R0	TUMOR FREE	161	NO	[Not Available]	63	M0	T2c	N0	T3a	0:LIVING	19.65	0:DiseaseFree	19.65
TCGA-KC-A7FD	7	YES	YES	0	R0	TUMOR FREE	144	NO	[Not Available]	62	M0	T1c	N0	T3a	0:LIVING	8.87	0:DiseaseFree	8.87
TCGA-KC-A7FE	7	YES	YES	0	R1	TUMOR FREE	185	NO	[Not Available]	62	M0	T1c	N0	T2c	0:LIVING	11.56	0:DiseaseFree	11.56
TCGA-KK-A59V	9	NO	YES	0	R0	TUMOR FREE	2500	NO	[Not Available]	64	M0	T3a	N0	T3b	0:LIVING	113.01	0:DiseaseFree	113.01
TCGA-KK-A59X	9	NO	YES	2	R1	TUMOR FREE	[Not Available]	[Not Available]	[Not Available]	55	M0	T3a	N1	T3b	0:LIVING	83.28	1:Recurred/Progressed	73.36
TCGA-KK-A59Y	9	NO	YES	2	RX	TUMOR FREE	1359	NO	[Not Available]	56	M0	T3a	N1	T3a	0:LIVING	64.65	0:DiseaseFree	64.65
TCGA-KK-A59Z	7	NO	YES	0	R0	TUMOR FREE	849	NO	[Not Available]	66	M0	T2b	N0	T2c	0:LIVING	86.33	0:DiseaseFree	86.33
TCGA-KK-A5A1	9	NO	YES	0	R1	[Not Available]	420	NO	[Not Available]	72	M0	T3a	N0	T3b	1:DECEASED	81.11	1:Recurred/Progressed	6.67
TCGA-KK-A6DY	7	NO	YES	0	R1	WITH TUMOR	903	NO	[Not Available]	50	M0	T1c	N0	T2c	0:LIVING	141.1	0:DiseaseFree	141.1
TCGA-KK-A6E0	9	NO	YES	0	R0	WITH TUMOR	941	YES	941	59	M0	T2b	N0	T3a	0:LIVING	48.72	1:Recurred/Progressed	30.91
TCGA-KK-A6E1	9	NO	YES	5	RX	TUMOR FREE	356	NO	[Not Available]	57	M0	T2c	N1	T3b	0:LIVING	72.21	0:DiseaseFree	72.21
TCGA-KK-A6E2	7	NO	YES	0	R0	TUMOR FREE	438	NO	[Not Available]	54	M0	T2a	N0	T2c	0:LIVING	165.05	0:DiseaseFree	165.05
TCGA-KK-A6E3	7	NO	YES	0	R0	TUMOR FREE	1065	NO	[Not Available]	56	M0	T1c	N0	T2c	0:LIVING	67.54	0:DiseaseFree	67.54
TCGA-KK-A6E4	7	NO	YES	0	R0	TUMOR FREE	890	NO	[Not Available]	69	M0	T1c	N0	T2b	1:DECEASED	115.05	[Not Available]	[Not Available]
TCGA-KK-A6E5	7	NO	YES	0	R0	TUMOR FREE	1496	NO	[Not Available]	63	M0	T1c	N0	T3b	0:LIVING	68.1	0:DiseaseFree	68.1
TCGA-KK-A6E6	9	NO	YES	0	R0	TUMOR FREE	3447	NO	[Not Available]	69	M0	T2b	N0	T3a	0:LIVING	113.24	0:DiseaseFree	113.24
TCGA-KK-A6E7	9	YES	YES	1	R1	WITH TUMOR	1847	NO	[Not Available]	46	M0	T1c	N1	T3a	0:LIVING	90.67	1:Recurred/Progressed	30.39
TCGA-KK-A6E8	9	YES	YES	0	RX	TUMOR FREE	1769	NO	[Not Available]	68	M0	T1c	N0	T2c	0:LIVING	58.15	0:DiseaseFree	58.15
TCGA-KK-A7AP	9	NO	YES	2	R1	[Not Available]	[Not Available]	[Not Available]	[Not Available]	55	M0	T2b	N1	T3b	0:LIVING	6.44	0:DiseaseFree	6.44
TCGA-KK-A7AQ	7	YES	YES	0	R0	TUMOR FREE	1385	NO	1217	62	M0	T2a	N0	T2c	0:LIVING	52.89	1:Recurred/Progressed	39.98
TCGA-KK-A7AU	9	YES	YES	3	R1	TUMOR FREE	1621	NO	207	63	M0	T2b	N1	T3b	0:LIVING	58.31	1:Recurred/Progressed	6.8
TCGA-KK-A7AV	7	YES	YES	0	RX	TUMOR FREE	822	NO	[Not Available]	58	M0	T1c	N0	T2c	0:LIVING	27	0:DiseaseFree	27
TCGA-KK-A7AW	7	NO	YES	1	R0	TUMOR FREE	204	YES	204	57	M0	T2a	N1	T3a	0:LIVING	34.63	0:DiseaseFree	34.63
TCGA-KK-A7AY	7	NO	YES	0	R0	TUMOR FREE	1572	NO	1124	60	M0	T2a	N0	T2c	0:LIVING	57.62	1:Recurred/Progressed	36.93
TCGA-KK-A7AZ	7	YES	YES	0	R0	[Not Available]	[Not Available]	[Not Available]	[Not Available]	56	[Not Available]	T2b	N0	T3a	0:LIVING	49.9	0:DiseaseFree	49.9
TCGA-KK-A7B0	9	NO	YES	0	R0	[Not Available]	999	NO	606	67	M0	T2b	N0	T3b	0:LIVING	43.66	1:Recurred/Progressed	19.91
TCGA-KK-A7B1	7	YES	YES	0	R0	[Not Available]	179	NO	[Not Available]	65	M0	T1c	N0	T3a	0:LIVING	34.92	0:DiseaseFree	34.92
TCGA-KK-A7B2	9	NO	YES	1	R0	WITH TUMOR	845	NO	[Not Available]	68	M0	T1c	N1	T3a	0:LIVING	36.1	1:Recurred/Progressed	22.73
TCGA-KK-A7B3	9	YES	YES	0	R0	TUMOR FREE	637	NO	[Not Available]	62	M0	T3a	N0	T3b	0:LIVING	29.53	1:Recurred/Progressed	9.66
TCGA-KK-A7B4	9	YES	YES	8	R1	WITH TUMOR	637	YES	637	64	M0	T3b	N1	T3b	0:LIVING	32.42	1:Recurred/Progressed	31.64
TCGA-KK-A8I4	7	YES	YES	1	R0	WITH TUMOR	1964	NO	1155	64	M0	T2c	N1	T3b	0:LIVING	74.21	1:Recurred/Progressed	71.02
TCGA-KK-A8I5	7	NO	YES	[Not Available]	R0	TUMOR FREE	1979	NO	[Not Available]	55	M0	T2a	N0	T2b	0:LIVING	101.71	0:DiseaseFree	101.71
TCGA-KK-A8I6	7	YES	YES	0	R0	TUMOR FREE	668	NO	[Not Available]	58	M0	T2b	N0	T3a	0:LIVING	21.94	0:DiseaseFree	21.94
TCGA-KK-A8I7	9	NO	YES	0	R1	TUMOR FREE	1877	NO	1088	55	M0	T2c	N0	T3b	0:LIVING	65.77	1:Recurred/Progressed	57.69
TCGA-KK-A8I8	9	YES	YES	[Not Available]	R1	TUMOR FREE	757	NO	[Not Available]	69	M0	T2a	N0	T3b	0:LIVING	31.77	0:DiseaseFree	31.77
TCGA-KK-A8I9	8	YES	YES	[Not Available]	RX	TUMOR FREE	721	NO	[Not Available]	61	M0	T2b	N0	T3a	0:LIVING	32.88	1:Recurred/Progressed	30.88
TCGA-KK-A8IA	9	NO	YES	3	RX	[Not Available]	1383	NO	[Not Available]	69	M0	T3b	N1	T3b	0:LIVING	63.44	0:DiseaseFree	63.44
TCGA-KK-A8IB	9	NO	YES	[Not Available]	R0	[Not Available]	[Not Available]	[Not Available]	[Not Available]	65	M0	T2a	N0	T3a	0:LIVING	2.73	0:DiseaseFree	2.73
TCGA-KK-A8IC	9	NO	YES	[Not Available]	R0	WITH TUMOR	2047	YES	1060	54	M0	T1c	N0	T3b	0:LIVING	67.38	1:Recurred/Progressed	34.82
TCGA-KK-A8ID	9	NO	YES	2	R1	TUMOR FREE	1924	NO	[Not Available]	70	M0	T2b	N1	T3b	0:LIVING	69.22	0:DiseaseFree	69.22
TCGA-KK-A8IF	7	YES	YES	[Not Available]	R0	WITH TUMOR	788	YES	648	57	M0	T2a	N0	T3a	0:LIVING	26.41	1:Recurred/Progressed	21.29
TCGA-KK-A8IG	7	NO	YES	[Not Available]	R1	TUMOR FREE	2211	NO	[Not Available]	55	M0	T2a	N0	T3a	0:LIVING	82.29	0:DiseaseFree	82.29
TCGA-KK-A8IH	7	NO	YES	[Not Available]	R0	TUMOR FREE	1634	NO	[Not Available]	50	M0	T2b	N0	T3a	0:LIVING	66.13	0:DiseaseFree	66.13
TCGA-KK-A8II	9	NO	YES	[Not Available]	R0	WITH TUMOR	2891	YES	626	61	M0	T2c	N0	T3a	1:DECEASED	113.9	1:Recurred/Progressed	60.91
TCGA-KK-A8IJ	7	NO	YES	1	R0	[Not Available]	167	NO	[Not Available]	59	M0	T3a	N1	T3b	0:LIVING	51.22	1:Recurred/Progressed	10.09
TCGA-KK-A8IK	9	NO	YES	[Not Available]	R0	TUMOR FREE	[Not Available]	NO	[Not Available]	56	M0	T1c	N0	T2c	0:LIVING	67.41	0:DiseaseFree	67.41
TCGA-KK-A8IL	9	YES	YES	1	R1	[Not Available]	144	NO	[Not Available]	65	M0	T1c	N1	T3b	1:DECEASED	20.63	[Not Available]	[Not Available]
TCGA-KK-A8IM	7	NO	YES	[Not Available]	R0	TUMOR FREE	1438	NO	[Not Available]	55	M0	T2a	N0	T2c	0:LIVING	62.91	0:DiseaseFree	62.91
TCGA-M7-A71Y	7	NO	NO	[Not Available]	R0	TUMOR FREE	158	NO	[Not Available]	55	[Not Available]	T1c	[Not Available]	T2c	0:LIVING	16.2	0:DiseaseFree	16.2
TCGA-M7-A71Z	7	NO	YES	0	R0	TUMOR FREE	209	NO	[Not Available]	62	[Not Available]	T2a	N0	T3a	0:LIVING	21.12	0:DiseaseFree	21.12
TCGA-M7-A720	6	NO	NO	[Not Available]	R0	TUMOR FREE	302	NO	[Not Available]	53	[Not Available]	T1c	[Not Available]	T2c	0:LIVING	12.61	0:DiseaseFree	12.61
TCGA-M7-A721	7	YES	NO	[Not Available]	R1	TUMOR FREE	162	NO	[Not Available]	70	M0	T1c	[Not Available]	T2c	0:LIVING	13.14	0:DiseaseFree	13.14
TCGA-M7-A722	8	NO	YES	0	R1	WITH TUMOR	559	YES	559	65	M0	T2a	N0	T3a	0:LIVING	34.82	1:Recurred/Progressed	18.36
TCGA-M7-A723	7	NO	YES	1	R1	TUMOR FREE	62	NO	[Not Available]	54	M0	T1c	N1	T3b	0:LIVING	25.07	0:DiseaseFree	25.07
TCGA-M7-A724	8	NO	YES	0	R1	WITH TUMOR	483	NO	[Not Available]	64	M0	T1c	N0	T3a	0:LIVING	29.2	0:DiseaseFree	29.2
TCGA-M7-A725	7	NO	YES	0	R1	TUMOR FREE	96	NO	[Not Available]	56	M0	T3a	N0	T3b	0:LIVING	18.82	0:DiseaseFree	18.82
TCGA-MG-AAMC	9	[Not Available]	[Not Available]	[Not Available]	R0	TUMOR FREE	54	NO	[Not Available]	59	M0	T1c	N0	T3a	0:LIVING	5.68	0:DiseaseFree	5.68
TCGA-QU-A6IL	7	[Not Available]	YES	0	R0	TUMOR FREE	91	NO	[Not Available]	64	M0	T2a	N0	T2c	0:LIVING	3.19	0:DiseaseFree	3.19
TCGA-QU-A6IM	7	YES	YES	0	R0	[Not Available]	896	NO	[Not Available]	59	M0	T2b	N0	T2a	0:LIVING	40.97	0:DiseaseFree	40.97
TCGA-QU-A6IN	7	YES	YES	0	R0	TUMOR FREE	3428	NO	[Not Available]	61	M0	T1c	N0	T2c	0:LIVING	140.08	0:DiseaseFree	140.08
TCGA-QU-A6IO	6	NO	YES	0	R1	TUMOR FREE	1436	NO	[Not Available]	53	M0	T1c	N0	T2c	0:LIVING	122.08	0:DiseaseFree	122.08
TCGA-QU-A6IP	6	NO	YES	0	R0	[Not Available]	2620	NO	[Not Available]	66	M0	T2a	N0	T2a	0:LIVING	86.07	0:DiseaseFree	86.07
TCGA-SU-A7E7	8	NO	YES	0	R0	TUMOR FREE	426	NO	[Not Available]	60	M0	T2b	N0	T2b	0:LIVING	18.1	0:DiseaseFree	18.1
TCGA-TK-A8OK	7	[Not Available]	[Not Available]	[Not Available]	[Not Available]	[Not Available]	[Not Available]	[Not Available]	[Not Available]	73	M0	[Not Available]	[Not Available]	[Not Available]	0:LIVING	0.89	0:DiseaseFree	0.89
TCGA-TP-A8TT	7	NO	YES	0	R0	[Not Available]	237	NO	[Not Available]	64	M0	T1c	N0	T3a	0:LIVING	17.28	0:DiseaseFree	17.28
TCGA-TP-A8TV	7	NO	YES	0	R1	TUMOR FREE	249	NO	[Not Available]	62	M0	T1c	N0	T2c	0:LIVING	20.04	0:DiseaseFree	20.04
TCGA-V1-A8MF	6	NO	YES	0	R1	[Not Available]	1218	NO	[Not Available]	65	M0	T2c	N0	T3a	0:LIVING	47.6	0:DiseaseFree	47.6
TCGA-V1-A8MG	7	NO	NO	[Not Available]	R1	[Not Available]	583	NO	[Not Available]	53	M0	T2c	[Not Available]	T3b	0:LIVING	28.15	0:DiseaseFree	28.15
TCGA-V1-A8MJ	7	NO	YES	1	R0	[Not Available]	1230	NO	[Not Available]	58	M0	T2a	N1	T3a	0:LIVING	58.84	0:DiseaseFree	58.84
TCGA-V1-A8MK	6	NO	NO	[Not Available]	R0	[Not Available]	-1	YES	[Not Available]	41	M0	T2a	N0	T2c	0:LIVING	16.69	0:DiseaseFree	16.69
TCGA-V1-A8ML	7	NO	YES	0	R0	[Not Available]	448	NO	[Not Available]	63	M0	T2b	N0	T2c	0:LIVING	14.72	0:DiseaseFree	14.72
TCGA-V1-A8MM	7	NO	YES	0	R0	[Not Available]	990	YES	990	60	M0	T2b	N0	T3a	0:LIVING	39.26	1:Recurred/Progressed	32.52
TCGA-V1-A8MU	7	NO	YES	1	R1	[Not Available]	1384	NO	[Not Available]	56	M0	T2b	N1	T3a	0:LIVING	61.63	0:DiseaseFree	61.63
TCGA-V1-A8WL	7	NO	YES	0	R0	[Not Available]	1175	NO	[Not Available]	64	M0	T1c	N0	T3a	0:LIVING	63.99	0:DiseaseFree	63.99
TCGA-V1-A8WN	6	NO	NO	[Not Available]	R0	[Not Available]	463	NO	[Not Available]	47	M0	T2a	[Not Available]	T2c	0:LIVING	30.35	0:DiseaseFree	30.35
TCGA-V1-A8WS	6	NO	NO	[Not Available]	R0	[Not Available]	474	NO	[Not Available]	56	M0	T1c	[Not Available]	T3b	0:LIVING	15.57	0:DiseaseFree	15.57
TCGA-V1-A8WV	9	NO	YES	1	R0	[Not Available]	686	NO	[Not Available]	52	M0	T2a	N1	T3b	0:LIVING	22.54	0:DiseaseFree	22.54
TCGA-V1-A8WW	9	YES	YES	1	R0	[Not Available]	695	NO	105	59	M0	T2b	N1	T3b	0:LIVING	35.41	0:DiseaseFree	35.41
TCGA-V1-A8X3	7	NO	YES	0	R1	[Not Available]	202	NO	[Not Available]	51	M0	T1c	N0	T2c	0:LIVING	6.64	0:DiseaseFree	6.64
TCGA-V1-A9O5	9	NO	YES	6	R1	[Not Available]	1776	YES	124	64	M0	T2b	N1	T4	0:LIVING	63.47	1:Recurred/Progressed	4.07
TCGA-V1-A9O7	9	YES	YES	0	R1	[Not Available]	2425	YES	921	60	M0	T2b	N0	T3a	0:LIVING	82.1	1:Recurred/Progressed	26.91
TCGA-V1-A9O9	8	NO	YES	0	R0	[Not Available]	-53	YES	[Not Available]	56	M0	[Not Available]	N0	T3b	0:LIVING	94.28	0:DiseaseFree	94.28
TCGA-V1-A9OA	9	YES	YES	1	R0	[Not Available]	510	NO	[Not Available]	61	M0	T2c	N1	T3b	0:LIVING	20.89	0:DiseaseFree	20.89
TCGA-V1-A9OF	6	NO	NO	[Not Available]	R1	[Not Available]	1184	NO	[Not Available]	49	M0	T1c	[Not Available]	T2c	0:LIVING	38.9	0:DiseaseFree	38.9
TCGA-V1-A9OH	8	NO	NO	[Not Available]	R0	[Not Available]	1253	NO	[Not Available]	63	M0	T1c	[Not Available]	T2b	0:LIVING	78.94	0:DiseaseFree	78.94
TCGA-V1-A9OL	9	NO	YES	0	R0	[Not Available]	559	NO	131	65	M0	T2	N0	T3b	0:LIVING	62.84	1:Recurred/Progressed	3.45
TCGA-V1-A9OQ	6	NO	NO	[Not Available]	R1	[Not Available]	371	NO	[Not Available]	67	M0	T1c	[Not Available]	T3a	0:LIVING	12.19	0:DiseaseFree	12.19
TCGA-V1-A9OT	6	NO	NO	[Not Available]	R1	[Not Available]	349	YES	[Not Available]	61	M0	T1c	[Not Available]	T2c	0:LIVING	15.64	1:Recurred/Progressed	9.59
TCGA-V1-A9OX	8	NO	YES	0	R0	[Not Available]	256	NO	[Not Available]	56	M0	[Not Available]	N0	T2c	0:LIVING	37.25	0:DiseaseFree	37.25
TCGA-V1-A9OY	7	NO	YES	1	R1	[Not Available]	170	NO	[Not Available]	57	M0	T2	N1	T3a	0:LIVING	35.05	0:DiseaseFree	35.05
TCGA-V1-A9Z7	9	NO	YES	0	R0	[Not Available]	-75	YES	[Not Available]	54	M0	T2	N0	T3b	0:LIVING	28.71	0:DiseaseFree	28.71
TCGA-V1-A9Z8	9	NO	YES	0	R1	[Not Available]	181	NO	[Not Available]	59	M0	[Not Available]	N0	T3b	0:LIVING	27.17	0:DiseaseFree	27.17
TCGA-V1-A9Z9	9	YES	YES	0	R0	[Not Available]	291	NO	[Not Available]	63	M0	T1c	N0	T2c	0:LIVING	17.74	0:DiseaseFree	17.74
TCGA-V1-A9ZG	9	NO	YES	0	R0	[Not Available]	893	NO	[Not Available]	64	M0	T1c	N0	T2c	0:LIVING	49.84	0:DiseaseFree	49.84
TCGA-V1-A9ZI	9	NO	YES	0	R0	[Not Available]	86	YES	86	68	M0	[Not Available]	N0	T3b	0:LIVING	53.88	0:DiseaseFree	53.88
TCGA-V1-A9ZK	8	NO	YES	0	R0	[Not Available]	1049	NO	[Not Available]	68	M0	T2a	N0	T3b	0:LIVING	45.43	0:DiseaseFree	45.43
TCGA-V1-A9ZR	8	NO	YES	[Not Available]	R1	[Not Available]	54	YES	[Not Available]	68	M0	T2c	N0	T4	0:LIVING	44.71	0:DiseaseFree	44.71
TCGA-VN-A88I	8	YES	YES	0	R0	WITH TUMOR	269	NO	[Not Available]	59	M0	T1c	N0	T3a	0:LIVING	8.84	0:DiseaseFree	8.84
TCGA-VN-A88K	8	YES	YES	15	R0	[Not Available]	776	NO	[Not Available]	58	M0	T1c	N1	T3a	0:LIVING	25.49	0:DiseaseFree	25.49
TCGA-VN-A88L	7	YES	YES	0	R0	TUMOR FREE	394	NO	[Not Available]	54	M0	T1c	N0	T2c	0:LIVING	24.51	0:DiseaseFree	24.51
TCGA-VN-A88M	7	YES	YES	0	R0	TUMOR FREE	[Not Available]	[Not Available]	[Not Available]	55	M0	T1c	N0	T2c	0:LIVING	6.21	0:DiseaseFree	6.21
TCGA-VN-A88N	7	YES	YES	0	R0	TUMOR FREE	176	NO	[Not Available]	62	M0	T1c	N0	T2c	0:LIVING	25.16	0:DiseaseFree	25.16
TCGA-VN-A88O	7	YES	YES	0	R0	TUMOR FREE	376	NO	[Not Available]	49	M0	T1c	N0	T2c	0:LIVING	15.8	0:DiseaseFree	15.8
TCGA-VN-A88P	7	YES	YES	0	R0	TUMOR FREE	917	NO	[Not Available]	60	M0	T1c	N0	T2c	0:LIVING	41.39	0:DiseaseFree	41.39
TCGA-VN-A88Q	8	YES	YES	0	R0	TUMOR FREE	1000	NO	[Not Available]	60	M0	T2a	N0	T2c	0:LIVING	44.88	0:DiseaseFree	44.88
TCGA-VN-A88R	8	YES	YES	0	R0	[Not Available]	459	NO	[Not Available]	53	M0	T1c	N0	T2c	0:LIVING	25.76	1:Recurred/Progressed	16.82
TCGA-VN-A943	8	YES	YES	0	R0	TUMOR FREE	132	NO	[Not Available]	71	M0	T1c	N0	T2c	0:LIVING	16.29	0:DiseaseFree	16.29
TCGA-VP-A872	8	NO	YES	0	R0	TUMOR FREE	3253	NO	[Not Available]	60	M0	T2	N0	T3a	0:LIVING	119.28	0:DiseaseFree	119.28
TCGA-VP-A875	7	NO	YES	0	R0	[Not Available]	867	NO	[Not Available]	67	M0	T2a	N0	T3a	0:LIVING	75.85	0:DiseaseFree	75.85
TCGA-VP-A876	8	NO	YES	0	R0	TUMOR FREE	2576	NO	[Not Available]	46	[Not Available]	T1c	N0	T2c	0:LIVING	109.49	0:DiseaseFree	109.49
TCGA-VP-A878	9	NO	YES	1	R1	[Not Available]	2704	NO	98	58	[Not Available]	T1c	N1	T2c	0:LIVING	102.83	1:Recurred/Progressed	77.33
TCGA-VP-A879	9	NO	YES	0	R0	[Not Available]	688	NO	[Not Available]	70	M0	T1c	N0	T2b	1:DECEASED	23.92	[Not Available]	[Not Available]
TCGA-VP-A87B	8	NO	YES	0	R0	TUMOR FREE	2309	NO	[Not Available]	63	M0	T1c	N0	T2b	0:LIVING	89.42	1:Recurred/Progressed	81.24
TCGA-VP-A87C	7	NO	YES	0	R0	TUMOR FREE	1690	NO	[Not Available]	67	M0	T1c	N0	T2c	0:LIVING	55.52	0:DiseaseFree	55.52
TCGA-VP-A87D	9	YES	YES	3	R0	TUMOR FREE	1853	YES	1194	54	M0	T1c	N1	T3a	0:LIVING	60.87	1:Recurred/Progressed	39.22
TCGA-VP-A87E	6	NO	YES	0	R0	TUMOR FREE	2037	NO	[Not Available]	59	M0	T1c	N0	T2c	0:LIVING	66.92	0:DiseaseFree	66.92
TCGA-VP-A87H	9	NO	YES	0	R2	WITH TUMOR	663	NO	[Not Available]	76	M0	T2	N0	T3b	0:LIVING	21.78	0:DiseaseFree	21.78
TCGA-VP-A87J	7	NO	YES	1	R2	WITH TUMOR	1296	NO	[Not Available]	56	M0	T2a	N1	T3a	0:LIVING	58.28	0:DiseaseFree	58.28
TCGA-VP-A87K	8	NO	YES	0	R1	WITH TUMOR	655	YES	473	63	M0	T1c	N0	T3b	0:LIVING	42.9	1:Recurred/Progressed	22.9
TCGA-VP-AA1N	9	NO	YES	0	R1	TUMOR FREE	542	NO	[Not Available]	70	M0	T1c	N0	T3a	0:LIVING	44.84	0:DiseaseFree	44.84
TCGA-WW-A8ZI	8	NO	YES	0	R0	TUMOR FREE	176	NO	[Not Available]	70	M0	T2c	N0	T2c	0:LIVING	14.75	0:DiseaseFree	14.75
TCGA-X4-A8KQ	9	NO	YES	0	RX	TUMOR FREE	963	NO	[Not Available]	65	M0	T1c	N0	T3b	0:LIVING	45.43	0:DiseaseFree	45.43
TCGA-X4-A8KS	7	NO	NO	[Not Available]	RX	TUMOR FREE	797	NO	[Not Available]	61	M0	T2c	[Not Available]	T2c	0:LIVING	32.16	0:DiseaseFree	32.16
TCGA-XA-A8JR	7	[Not Available]	YES	0	R2	TUMOR FREE	69	NO	[Not Available]	68	M0	[Not Available]	N0	T2c	0:LIVING	12.35	0:DiseaseFree	12.35
TCGA-XJ-A83F	7	NO	YES	0	RX	TUMOR FREE	762	NO	[Not Available]	67	[Not Available]	[Not Available]	N0	T3a	0:LIVING	37.02	0:DiseaseFree	37.02
TCGA-XJ-A83G	7	[Not Available]	YES	0	[Not Available]	TUMOR FREE	1126	NO	[Not Available]	51	[Not Available]	T1c	N0	T3b	0:LIVING	48	0:DiseaseFree	48
TCGA-XJ-A83H	7	NO	NO	[Not Available]	R0	[Not Available]	1280	NO	[Not Available]	57	M0	T2a	[Not Available]	T2c	0:LIVING	42.05	0:DiseaseFree	42.05
TCGA-XJ-A9DI	9	NO	YES	0	R0	TUMOR FREE	1461	NO	[Not Available]	62	M0	T2b	N0	T3b	0:LIVING	48	0:DiseaseFree	48
TCGA-XJ-A9DK	8	NO	NO	[Not Available]	R0	[Not Available]	275	NO	[Not Available]	63	M0	T1c	[Not Available]	T2c	0:LIVING	9.03	0:DiseaseFree	9.03
TCGA-XJ-A9DQ	6	NO	NO	[Not Available]	R0	[Not Available]	[Not Available]	NO	[Not Available]	48	M0	T1c	[Not Available]	T2a	0:LIVING	2.99	0:DiseaseFree	2.99
TCGA-XJ-A9DX	9	NO	YES	2	R1	TUMOR FREE	790	NO	[Not Available]	51	M1c	T1c	N1	T3b	0:LIVING	31.96	0:DiseaseFree	31.96
TCGA-XK-AAIR	8	NO	YES	0	R0	TUMOR FREE	953	NO	[Not Available]	75	M0	T1c	N0	T2c	0:LIVING	31.93	0:DiseaseFree	31.93
TCGA-XK-AAIV	10	YES	YES	2	R1	WITH TUMOR	85	NO	[Not Available]	63	M0	T1c	N1	T3b	0:LIVING	37.22	0:DiseaseFree	37.22
TCGA-XK-AAIW	9	NO	YES	0	R1	WITH TUMOR	769	NO	[Not Available]	78	M0	T2b	N0	T3b	0:LIVING	40.01	1:Recurred/Progressed	14.03
TCGA-XK-AAJ3	8	NO	YES	0	R0	TUMOR FREE	863	NO	[Not Available]	56	M0	T1c	N0	T3a	0:LIVING	41.46	0:DiseaseFree	41.46
TCGA-XK-AAJA	7	NO	YES	0	R0	[Not Available]	712	NO	[Not Available]	62	M0	T2a	N0	T3a	0:LIVING	30.55	0:DiseaseFree	30.55
TCGA-XK-AAJP	7	YES	YES	0	R0	TUMOR FREE	889	NO	[Not Available]	66	M0	T1c	N0	T3a	0:LIVING	41.36	0:DiseaseFree	41.36
TCGA-XK-AAJR	7	NO	YES	0	R0	TUMOR FREE	753	YES	131	61	M0	T1c	N0	T3a	0:LIVING	36.93	1:Recurred/Progressed	4.3
TCGA-XK-AAJT	7	NO	YES	0	R1	WITH TUMOR	566	NO	[Not Available]	75	M0	T1c	N0	T3a	0:LIVING	47.11	0:DiseaseFree	47.11
TCGA-XK-AAJU	7	NO	YES	0	R0	TUMOR FREE	1206	NO	[Not Available]	65	M0	T1c	N0	T2c	0:LIVING	51.77	0:DiseaseFree	51.77
TCGA-XK-AAK1	7	NO	YES	0	R0	TUMOR FREE	614	NO	[Not Available]	62	M0	T1c	N0	T2c	0:LIVING	32.16	0:DiseaseFree	32.16
TCGA-XQ-A8TA	10	YES	[Not Available]	[Not Available]	[Not Available]	WITH TUMOR	62	YES	[Not Available]	59	M1b	T3a	[Not Available]	[Not Available]	1:DECEASED	4.8	[Not Available]	[Not Available]
TCGA-XQ-A8TB	9	NO	YES	0	R1	TUMOR FREE	674	NO	[Not Available]	67	M0	T2a	N0	T3b	0:LIVING	25.3	0:DiseaseFree	25.3
TCGA-Y6-A8TL	6	NO	YES	0	R0	TUMOR FREE	775	NO	[Not Available]	65	[Not Available]	T2a	N0	T3a	0:LIVING	32.59	0:DiseaseFree	32.59
TCGA-Y6-A9XI	8	NO	YES	0	R1	TUMOR FREE	519	NO	[Not Available]	72	[Not Available]	[Not Available]	N0	[Discrepancy]	0:LIVING	17.28	0:DiseaseFree	17.28
TCGA-YJ-A8SW	9	[Not Available]	YES	0	R1	[Not Available]	148	YES	148	67	[Not Available]	T1c	N0	T3b	0:LIVING	4.86	0:DiseaseFree	4.86
TCGA-YL-A8HJ	9	NO	NO	[Not Available]	R0	TUMOR FREE	1589	NO	[Not Available]	58	M0	[Not Available]	[Not Available]	T3b	0:LIVING	52.92	0:DiseaseFree	52.92
TCGA-YL-A8HK	9	NO	YES	0	R1	WITH TUMOR	1491	YES	1376	59	M0	[Not Available]	N0	T3b	0:LIVING	48.98	1:Recurred/Progressed	45.2
TCGA-YL-A8HL	9	NO	YES	2	R1	[Not Available]	1173	NO	[Not Available]	58	M0	[Not Available]	N1	T3b	0:LIVING	51.41	0:DiseaseFree	51.41
TCGA-YL-A8HM	9	NO	YES	0	R0	TUMOR FREE	1124	NO	[Not Available]	66	M0	[Not Available]	N0	T3b	0:LIVING	48.69	1:Recurred/Progressed	48.39
TCGA-YL-A8HO	7	NO	YES	0	R1	[Not Available]	2168	NO	1068	67	M0	[Not Available]	N0	T3a	0:LIVING	75.69	1:Recurred/Progressed	35.09
TCGA-YL-A8S8	9	NO	YES	0	R1	WITH TUMOR	1890	YES	679	68	M0	[Not Available]	N0	T3a	0:LIVING	62.09	1:Recurred/Progressed	22.31
TCGA-YL-A8S9	9	NO	YES	0	R1	[Not Available]	1839	NO	[Not Available]	63	M0	[Not Available]	N0	T3a	0:LIVING	60.51	1:Recurred/Progressed	33.05
TCGA-YL-A8SA	8	NO	YES	0	R1	[Not Available]	467	NO	[Not Available]	69	M0	T2b	N0	T3b	0:LIVING	16.82	0:DiseaseFree	16.82
TCGA-YL-A8SB	9	NO	YES	0	R1	[Not Available]	1384	NO	[Not Available]	62	M0	[Not Available]	N0	T3a	0:LIVING	56.47	1:Recurred/Progressed	45.47
TCGA-YL-A8SC	9	NO	YES	0	R1	WITH TUMOR	1261	NO	[Not Available]	66	M0	[Not Available]	N0	T3a	0:LIVING	41.43	1:Recurred/Progressed	4.99
TCGA-YL-A8SF	8	NO	YES	0	R1	[Not Available]	1247	NO	[Not Available]	62	M0	[Not Available]	N0	T3b	0:LIVING	45.11	0:DiseaseFree	45.11
TCGA-YL-A8SH	7	NO	YES	0	R0	TUMOR FREE	617	NO	[Not Available]	69	M0	[Not Available]	N0	T3a	1:DECEASED	28.75	[Not Available]	[Not Available]
TCGA-YL-A8SI	9	NO	YES	0	R0	WITH TUMOR	1441	NO	1423	69	M0	[Not Available]	N0	T3a	0:LIVING	53.02	1:Recurred/Progressed	46.75
TCGA-YL-A8SJ	9	NO	YES	0	R0	WITH TUMOR	1426	YES	752	60	M0	[Not Available]	N0	T3b	0:LIVING	45.83	1:Recurred/Progressed	24.7
TCGA-YL-A8SK	9	NO	YES	4	R1	[Not Available]	924	NO	[Not Available]	67	M0	[Not Available]	N1	T3b	0:LIVING	46.25	0:DiseaseFree	46.25
TCGA-YL-A8SL	8	NO	YES	3	R0	TUMOR FREE	623	NO	[Not Available]	74	M0	[Not Available]	N1	T3b	0:LIVING	32.42	0:DiseaseFree	32.42
TCGA-YL-A8SO	9	[Not Available]	NO	[Not Available]	R1	[Not Available]	3247	NO	[Not Available]	64	M0	T1a	[Not Available]	T3a	0:LIVING	114.29	0:DiseaseFree	114.29
TCGA-YL-A8SP	9	[Not Available]	NO	[Not Available]	R1	WITH TUMOR	2155	NO	[Not Available]	58	M0	T2a	[Not Available]	T3b	0:LIVING	77.73	1:Recurred/Progressed	66.89
TCGA-YL-A8SQ	9	NO	YES	0	R1	WITH TUMOR	1943	YES	329	61	M0	[Not Available]	N0	T3b	0:LIVING	68.43	1:Recurred/Progressed	10.81
TCGA-YL-A8SR	9	NO	YES	0	R1	[Not Available]	222	NO	[Not Available]	64	M0	T1c	N0	T3a	0:LIVING	8.97	0:DiseaseFree	8.97
TCGA-YL-A9WH	9	NO	YES	1	R1	[Not Available]	349	NO	[Not Available]	67	M0	[Not Available]	N1	T3b	0:LIVING	14.03	0:DiseaseFree	14.03
TCGA-YL-A9WI	9	NO	YES	1	R0	[Not Available]	1259	NO	[Not Available]	63	M0	[Not Available]	N1	T3a	0:LIVING	53.32	0:DiseaseFree	53.32
TCGA-YL-A9WJ	8	YES	YES	1	R1	WITH TUMOR	838	YES	76	47	M0	T4	N1	T3b	1:DECEASED	60.94	1:Recurred/Progressed	48.49
TCGA-YL-A9WK	9	NO	YES	0	R1	WITH TUMOR	1871	YES	1009	63	M0	T2b	N0	T3b	0:LIVING	70.17	1:Recurred/Progressed	33.15
TCGA-YL-A9WL	9	NO	YES	0	R0	WITH TUMOR	740	YES	740	59	M0	T2a	N0	T3a	0:LIVING	24.31	1:Recurred/Progressed	24.31
TCGA-YL-A9WX	9	YES	YES	1	R1	WITH TUMOR	1610	YES	1506	68	M0	T3a	N1	T3b	0:LIVING	49.87	1:Recurred/Progressed	49.47
TCGA-YL-A9WY	9	YES	YES	11	R1	WITH TUMOR	765	YES	765	57	M0	T3a	N1	T3b	0:LIVING	36.07	1:Recurred/Progressed	32.03
TCGA-ZG-A8QW	9	YES	YES	1	R0	[Not Available]	[Not Available]	[Not Available]	[Not Available]	72	M0	T3a	N1	T3b	0:LIVING	3.09	0:DiseaseFree	3.09
TCGA-ZG-A8QX	6	NO	YES	0	R0	[Not Available]	[Not Available]	[Not Available]	[Not Available]	56	M0	T1c	N0	T2c	0:LIVING	14.52	0:DiseaseFree	14.52
TCGA-ZG-A8QY	9	YES	YES	1	RX	[Not Available]	[Not Available]	[Not Available]	[Not Available]	67	M0	T2c	N1	T3b	0:LIVING	13.27	0:DiseaseFree	13.27
TCGA-ZG-A8QZ	9	NO	YES	1	R1	TUMOR FREE	239	NO	[Not Available]	65	M0	T2a	N1	T3b	0:LIVING	10.12	0:DiseaseFree	10.12
TCGA-ZG-A9KY	9	NO	YES	2	R1	[Not Available]	[Not Available]	[Not Available]	[Not Available]	73	M0	T1c	N1	T4	0:LIVING	4.27	0:DiseaseFree	4.27
TCGA-ZG-A9L0	9	NO	YES	7	R1	TUMOR FREE	[Not Available]	[Not Available]	[Not Available]	71	M0	[Not Available]	N1	T3b	0:LIVING	11.66	0:DiseaseFree	11.66
TCGA-ZG-A9L1	9	[Not Available]	YES	1	R1	WITH TUMOR	1147	NO	[Not Available]	66	M0	T1c	N1	T3b	0:LIVING	42.77	0:DiseaseFree	42.77
TCGA-ZG-A9L2	9	NO	YES	0	R1	WITH TUMOR	1137	YES	180	70	M0	T3a	N0	T3b	0:LIVING	37.91	1:Recurred/Progressed	5.91
TCGA-ZG-A9L4	9	[Not Available]	YES	0	R1	[Not Available]	1108	NO	[Not Available]	61	M0	T1c	N0	T3b	0:LIVING	36.4	0:DiseaseFree	36.4
TCGA-ZG-A9L5	9	NO	YES	1	R1	WITH TUMOR	[Not Available]	NO	[Not Available]	58	M0	T2a	N1	T4	0:LIVING	29.83	0:DiseaseFree	29.83
TCGA-ZG-A9L6	9	NO	YES	0	R1	WITH TUMOR	664	YES	664	64	M0	T1c	N0	T3b	0:LIVING	22.57	1:Recurred/Progressed	21.81
TCGA-ZG-A9L9	9	YES	YES	3	R1	WITH TUMOR	[Not Available]	NO	51	60	M0	T2b	N1	T3b	0:LIVING	20.27	1:Recurred/Progressed	1.68
TCGA-ZG-A9LB	9	NO	YES	0	R1	WITH TUMOR	485	NO	[Not Available]	72	M0	T2a	N0	T3b	0:LIVING	19.15	0:DiseaseFree	19.15
TCGA-ZG-A9LM	9	NO	YES	2	R0	TUMOR FREE	121	NO	[Not Available]	72	M0	T2b	N1	T3a	0:LIVING	12.42	0:DiseaseFree	12.42
TCGA-ZG-A9LN	9	YES	YES	6	R1	WITH TUMOR	90	NO	[Not Available]	57	M0	T1c	N1	T3b	0:LIVING	3.78	0:DiseaseFree	3.78
TCGA-ZG-A9LS	9	NO	YES	3	R1	WITH TUMOR	147	NO	[Not Available]	64	M0	T2a	N1	T3b	0:LIVING	16.95	0:DiseaseFree	16.95
TCGA-ZG-A9LU	9	YES	YES	0	R1	WITH TUMOR	549	NO	[Not Available]	67	M0	T2b	N0	T3a	0:LIVING	19.02	0:DiseaseFree	19.02
TCGA-ZG-A9LY	9	NO	YES	1	R1	TUMOR FREE	288	NO	[Not Available]	60	M0	T2b	N1	T3b	0:LIVING	12.16	0:DiseaseFree	12.16
TCGA-ZG-A9LZ	9	NO	YES	0	R1	WITH TUMOR	692	YES	310	66	M0	T3a	N0	T3b	0:LIVING	22.73	0:DiseaseFree	22.73
TCGA-ZG-A9M4	9	NO	YES	1	R1	WITH TUMOR	218	NO	[Not Available]	65	M0	T2a	N1	T3b	0:LIVING	17.97	0:DiseaseFree	17.97
TCGA-ZG-A9MC	9	YES	YES	2	R1	WITH TUMOR	427	NO	[Not Available]	69	M0	T2a	N1	T3b	0:LIVING	14.95	0:DiseaseFree	14.95
TCGA-ZG-A9N3	9	YES	YES	1	R1	WITH TUMOR	244	NO	[Not Available]	73	M0	T1c	N1	T3b	0:LIVING	11.47	0:DiseaseFree	11.47
TCGA-ZG-A9ND	9	NO	YES	0	R0	TUMOR FREE	184	NO	[Not Available]	55	M0	T1c	N0	T3a	0:LIVING	13.47	0:DiseaseFree	13.47
TCGA-ZG-A9NI	9	NO	YES	0	R1	TUMOR FREE	99	NO	[Not Available]	73	M0	T2a	N0	T3b	0:LIVING	4.34	0:DiseaseFree	4.34

## Sheet: 最终纳入指标
Id	futime	fustat	Age	GLEASON_SCORE	PATH_T_STAGE	PATH_N_STAGE	CLIN_M_STAGE	RESIDUAL_TUMOR	N
TCGA-2A-A8VL	20.4	0	51	6	T2b	N0	M0	R0
TCGA-2A-A8VO	55.88	0	57	6	T3a	[Not Available]	M0	R1
TCGA-2A-A8VT	45.11	0	47	9	T4	N1	M0	R1
TCGA-2A-A8VV	22.04	0	52	6	T2b	N0	M0	R0
TCGA-2A-A8VX	45.27	0	70	8	T3b	N0	M0	R0
TCGA-2A-A8W1	3.68	0	54	7	T3a	N0	M0	R1
TCGA-2A-A8W3	6.5	1	69	9	T3a	N0	M0	R0
TCGA-2A-AAYF	44.81	0	57	7	T3a	[Not Available]	M0	R0
TCGA-2A-AAYO	41.79	0	57	6	T2c	[Not Available]	M0	R0
TCGA-2A-AAYU	20.2	0	56	6	T3a	N0	M0	R1
TCGA-4L-AA1F	11.5	0	64	8	T3b	N0	M1a	R1
TCGA-CH-5737	2.99	0	73	7	T2c	N0	M0	R0
TCGA-CH-5738	6.96	0	72	6	[Discrepancy]	[Not Available]	M0	R0
TCGA-CH-5739	22.04	0	65	7	T3a	N0	M0	R0
TCGA-CH-5740	1.02	0	57	7	T2c	N0	M0	R0
TCGA-CH-5741	12.98	0	56	9	T3b	N1	M0	R1
TCGA-CH-5743	13.96	1	66	7	T2c	N0	M0	R0
TCGA-CH-5744	1.97	0	64	7	T2c	N0	M0	R0
TCGA-CH-5745	2.99	0	68	7	T3a	N0	M0	R0
TCGA-CH-5746	24.01	0	57	7	T2c	N0	M0	R1
TCGA-CH-5748	1.02	0	64	7	T3a	N0	[Not Available]	R1
TCGA-CH-5750	13.01	0	72	7	T2c	N0	M0	R0
TCGA-CH-5751	11.99	1	68	10	T4	N1	M0	R1
TCGA-CH-5752	30.98	0	66	8	T3a	N0	M0	R0
TCGA-CH-5753	1.02	0	70	9	T3b	N1	M0	R0
TCGA-CH-5754	2.04	0	65	9	T3b	N1	M0	R1
TCGA-CH-5761	0.92	0	61	9	T3b	N0	M0	R0
TCGA-CH-5762	43.99	0	60	7	T3b	N0	M0	R1
TCGA-CH-5763	11.99	0	66	7	T3a	N0	M0	R0
TCGA-CH-5764	1.02	0	66	7	T3b	N0	M0	R0
TCGA-CH-5765	23	0	55	7	T3a	N0	M0	R0
TCGA-CH-5766	1.02	0	55	7	T3a	N1	M0	R0
TCGA-CH-5767	15.05	0	66	7	T2c	N0	M0	R0
TCGA-CH-5768	24.01	0	72	6	T3a	N0	M0	R0
TCGA-CH-5769	2.04	0	48	9	T3b	N0	M0	R1
TCGA-CH-5771	13.01	0	63	7	T2c	N0	M0	R0
TCGA-CH-5772	15.97	0	63	9	T3a	N0	M0	R1
TCGA-CH-5788	26.97	0	69	7	T3b	N1	M0	R0
TCGA-CH-5789	9.99	0	61	7	T3a	N0	M0	R0
TCGA-CH-5790	32	0	64	7	T2c	N0	M0	R0
TCGA-CH-5791	32	1	72	7	T3a	N0	M0	R1
TCGA-CH-5792	2.99	0	57	9	T3a	N0	M0	R1
TCGA-CH-5794	28.98	0	65	7	T2b	N0	M0	R0
TCGA-EJ-5494	48.52	0	50	7	T3a	N0	M0	R0
TCGA-EJ-5495	57.82	0	68	8	T3b	N1	M0	R0
TCGA-EJ-5496	19.55	0	59	7	T2c	N0	M0	R0
TCGA-EJ-5497	13.3	0	47	7	T2c	N0	M0	R0
TCGA-EJ-5498	56.5	0	56	7	T2c	N0	[Not Available]	R0
TCGA-EJ-5499	46.48	0	61	7	T3a	N0	M0	R0
TCGA-EJ-5501	44.84	0	55	7	T3b	N0	M0	R0
TCGA-EJ-5502	38.47	0	50	7	T2c	N0	M0	R0
TCGA-EJ-5503	45.7	0	50	8	T3a	N0	M0	R0
TCGA-EJ-5504	46.88	0	65	7	T3a	N1	M0	R1
TCGA-EJ-5505	30.29	0	57	7	T2c	N0	M0	R0
TCGA-EJ-5506	45.37	0	67	8	T3b	N1	M0	RX
TCGA-EJ-5507	47.86	0	54	9	T3b	N1	M0	R0
TCGA-EJ-5508	64.55	0	65	7	T3a	N0	M0	R0
TCGA-EJ-5509	48.09	0	63	7	T2c	N0	M0	R0
TCGA-EJ-5510	61.99	0	48	7	T2c	N0	M0	R0
TCGA-EJ-5511	48.49	0	55	7	T3a	N0	M0	R0
TCGA-EJ-5512	56.93	0	46	7	T2c	N0	M0	R0
TCGA-EJ-5514	60.09	0	66	9	T2c	N0	M0	R0
TCGA-EJ-5515	60.18	0	60	7	T3a	N0	M0	R0
TCGA-EJ-5516	62.06	0	49	7	T3a	N0	M0	R0
TCGA-EJ-5517	62.06	0	55	6	T2c	N0	M0	R0
TCGA-EJ-5518	69.12	1	66	9	T4	N0	M0	R1
TCGA-EJ-5519	64.45	0	64	8	T3b	N1	M0	R0
TCGA-EJ-5521	74.87	0	63	7	T3a	N0	M0	R0
TCGA-EJ-5522	68.3	0	51	7	T2c	N0	M0	R0
TCGA-EJ-5524	8.71	1	57	9	T3a	N0	M0	R0
TCGA-EJ-5525	17.94	1	67	9	T2c	N0	M0	R0
TCGA-EJ-5526	62.71	1	56	8	T3a	N1	M0	R0
TCGA-EJ-5527	58.41	0	69	7	T3a	N0	M0	R0
TCGA-EJ-5530	60.18	0	61	7	T2c	N0	M0	R0
TCGA-EJ-5531	41.82	0	62	7	T3a	N0	M0	R0
TCGA-EJ-5532	60.05	0	57	7	T3a	N0	M0	R0
TCGA-EJ-5542	49.7	0	60	7	T3a	N0	M0	R0
TCGA-EJ-7115	88.27	0	65	7	T3a	N0	M0	R0
TCGA-EJ-7123	84.49	0	59	7	T2c	N0	M0	R0
TCGA-EJ-7125	93.63	0	44	7	T2c	N0	M0	R0
TCGA-EJ-7218	83.51	0	71	7	T2c	N0	M0	R0
TCGA-EJ-7312	36.1	0	58	7	T3b	N0	M0	R0
TCGA-EJ-7314	37.78	0	62	7	T3b	N0	M0	R0
TCGA-EJ-7315	33.11	0	68	7	T3a	N0	M0	R0
TCGA-EJ-7317	25.33	0	71	7	T2c	N0	M0	R0
TCGA-EJ-7318	12.48	1	51	7	T3a	[Not Available]	M0	R0
TCGA-EJ-7321	27.07	0	57	6	T3a	N0	M0	R0
TCGA-EJ-7325	35.15	0	63	7	T3b	N0	M0	R0
TCGA-EJ-7327	30.32	0	61	7	T3b	N0	M0	R0
TCGA-EJ-7328	27.66	0	70	7	T3a	N0	M0	R0
TCGA-EJ-7330	6.27	0	68	7	T3a	N0	M0	R0
TCGA-EJ-7331	24.38	0	64	7	T2c	N0	M0	R0
TCGA-EJ-7781	35.25	0	65	7	T2c	N0	M0	R0
TCGA-EJ-7782	38.34	0	71	8	T2c	N0	M0	R0
TCGA-EJ-7783	25.85	0	70	7	T3a	N0	M0	R0
TCGA-EJ-7784	25.66	0	63	7	T2c	N0	M0	R0
TCGA-EJ-7785	38.67	0	54	7	T3a	N0	M0	R0
TCGA-EJ-7786	36.01	0	62	7	T2c	N0	M0	R0
TCGA-EJ-7788	28.22	0	53	7	T3b	N0	M0	R0
TCGA-EJ-7789	36.3	0	66	7	T3a	N0	M0	R0
TCGA-EJ-7791	36.73	0	67	7	T2c	N0	M0	R0
TCGA-EJ-7792	45.86	0	53	7	T2c	N0	M0	R0
TCGA-EJ-7793	3.75	0	49	7	T2c	[Not Available]	M0	R0
TCGA-EJ-7794	42.9	0	67	7	T2c	N0	M0	R0
TCGA-EJ-7797	32.29	0	53	7	T2c	N0	M0	R0
TCGA-EJ-8468	77.1	0	63	8	T3a	N0	[Not Available]	R0
TCGA-EJ-8469	63.24	1	46	9	T3a	N0	M0	RX
TCGA-EJ-8470	38.07	0	58	7	T2c	N0	M0	[Not Available]
TCGA-EJ-8472	6.44	1	63	8	T3a	N0	M0	R0
TCGA-EJ-8474	25.16	0	69	8	T3a	N0	M0	R0
TCGA-EJ-A46B	21.58	0	66	8	T3a	N0	M0	R0
TCGA-EJ-A46D	20.57	0	53	8	T2c	N0	M0	[Not Available]
TCGA-EJ-A46E	17.21	0	57	8	[Not Available]	N0	M0	R0
TCGA-EJ-A46F	7.06	1	57	8	T3b	N1	M0	R0
TCGA-EJ-A46G	21.94	0	71	8	T3a	N0	M0	R0
TCGA-EJ-A46H	23.78	0	60	7	T2c	N0	M0	R0
TCGA-EJ-A46I	21.94	0	57	7	T3a	N0	M0	R0
TCGA-EJ-A65B	23.32	0	55	9	T3b	N0	M0	R1
TCGA-EJ-A65D	12.91	0	66	8	T3a	N0	M0	R0
TCGA-EJ-A65E	13.7	0	67	7	T3b	N0	M0	R0
TCGA-EJ-A65F	2.46	1	59	9	T3b	N0	M0	R0
TCGA-EJ-A65G	21.88	0	57	8	T2c	N0	M0	R0
TCGA-EJ-A65J	14.82	0	62	9	T3a	N0	M0	R0
TCGA-EJ-A65M	7.56	0	65	6	T2c	N0	M0	[Not Available]
TCGA-EJ-A6RA	11.6	1	70	8	T3b	N1	M0	R0
TCGA-EJ-A6RC	28.68	0	64	7	[Not Available]	N0	M0	R0
TCGA-EJ-A7NF	8.21	0	56	7	T2c	N0	M0	R0
TCGA-EJ-A7NG	14.19	0	64	7	T3a	N0	M0	R0
TCGA-EJ-A7NH	15.57	0	56	7	T2c	N0	M0	R0
TCGA-EJ-A7NJ	6.47	0	59	8	T2c	N0	M0	R0
TCGA-EJ-A7NK	15.64	0	58	7	T3a	N0	M0	R0
TCGA-EJ-A7NM	4.2	0	64	9	T3b	N1	M0	R0
TCGA-EJ-A7NN	6.47	1	61	7	T3b	N1	M0	R1
TCGA-EJ-A8FN	10.81	0	58	7	T2c	N0	M0	R0
TCGA-EJ-A8FO	9.26	0	51	7	T3a	N0	M0	R0
TCGA-EJ-A8FP	3.84	1	59	8	T2c	N0	M0	R0
TCGA-EJ-A8FS	7.1	1	66	7	T3a	N0	M0	R0
TCGA-EJ-A8FU	4.53	0	64	8	T3a	N0	M0	R0
TCGA-EJ-AB20	4.3	0	61	6	T2c	N0	M0	R0
TCGA-EJ-AB27	4.76	0	51	6	T2c	N0	M0	R0
TCGA-FC-7708	28.38	0	52	7	T3a	N0	M0	RX
TCGA-FC-7961	15.41	0	62	9	T3a	N0	M0	[Not Available]
TCGA-FC-A4JI	28.81	0	70	8	T3a	[Not Available]	M0	R0
TCGA-FC-A5OB	22.34	0	53	9	T3b	N0	M0	R1
TCGA-FC-A66V	17.21	0	74	7	T3b	N0	M0	R0
TCGA-FC-A6HD	25.92	0	77	7	T3a	N0	M0	R0
TCGA-FC-A8O0	20.24	0	68	6	T3a	N0	M0	R0
TCGA-G9-6329	41.59	0	67	7	T2c	[Not Available]	M0	R0
TCGA-G9-6332	42.21	1	55	7	T3a	N0	M0	R0
TCGA-G9-6333	80.98	0	66	7	T2c	N0	M0	R0
TCGA-G9-6336	67.94	0	57	7	[Not Available]	N0	M0	R1
TCGA-G9-6338	66.62	0	61	7	T3a	N0	M0	R1
TCGA-G9-6339	53.68	1	58	7	T3b	N0	M0	R0
TCGA-G9-6342	55.72	0	61	6	T3a	[Not Available]	M0	R0
TCGA-G9-6343	80.49	0	62	7	T2c	[Not Available]	M0	R0
TCGA-G9-6347	68.63	0	59	6	T2c	[Not Available]	M0	R0
TCGA-G9-6348	49.77	0	68	7	T2c	N0	M0	R0
TCGA-G9-6351	67.28	0	51	7	T2c	[Not Available]	M0	R1
TCGA-G9-6353	50.66	0	58	7	T3a	[Not Available]	M0	R1
TCGA-G9-6354	67.87	0	55	7	T2b	[Not Available]	M0	R0
TCGA-G9-6356	47.11	0	60	9	T3b	N0	M0	R1
TCGA-G9-6361	46.48	0	61	7	T3a	N0	M0	R1
TCGA-G9-6362	47.4	0	57	7	T3a	N0	M0	R1
TCGA-G9-6363	45.27	0	64	7	T4	N0	M0	R0
TCGA-G9-6364	39.36	0	72	7	T3a	N0	M0	R0
TCGA-G9-6365	44.78	0	71	7	T4	N0	[Not Available]	R1
TCGA-G9-6366	63.96	0	61	7	T3b	[Not Available]	[Not Available]	R0
TCGA-G9-6367	40.14	0	60	9	T3a	N0	M0	R1
TCGA-G9-6369	39.91	0	55	7	T2c	N0	M0	R0
TCGA-G9-6370	37.98	0	52	7	T3b	N0	M0	R0
TCGA-G9-6371	40.28	0	58	6	T2c	[Not Available]	M0	R1
TCGA-G9-6373	26.64	0	68	7	T3a	[Not Available]	M0	R0
TCGA-G9-6377	31.47	0	61	7	T2c	N0	M0	R0
TCGA-G9-6378	37.94	0	54	7	T2c	[Not Available]	M0	R1
TCGA-G9-6379	58.41	0	68	7	T3b	N0	M0	R1
TCGA-G9-6384	25.13	0	53	7	T3a	N0	M0	R0
TCGA-G9-6385	27.27	0	66	7	T2c	[Not Available]	M0	R0
TCGA-G9-6494	58.18	0	66	7	T4	N0	M0	R1
TCGA-G9-6496	56.7	0	61	7	T2c	N0	M0	R0
TCGA-G9-6498	44.09	1	53	7	T3a	[Not Available]	M0	R1
TCGA-G9-6499	50.69	0	66	9	T3a	N0	M0	R0
TCGA-G9-7509	52.89	0	48	6	T2c	[Not Available]	M0	R0
TCGA-G9-7510	38.93	0	66	8	T3a	N0	M0	R1
TCGA-G9-7519	27.89	0	58	7	T2c	[Not Available]	M0	R0
TCGA-G9-7521	30.95	0	52	8	T3a	N1	M0	R0
TCGA-G9-7522	35.41	0	49	7	T2c	N0	M0	R0
TCGA-G9-7523	28.15	0	44	10	T3a	N0	M0	R1
TCGA-G9-7525	32.65	0	64	7	T2c	N0	M0	R0
TCGA-G9-A9S0	21.35	1	53	8	T3b	N1	M0	R1
TCGA-G9-A9S4	29.76	0	62	8	T3b	N1	M0	R1
TCGA-G9-A9S7	23.92	0	55	8	T3a	N0	M0	R0
TCGA-H9-7775	6.08	0	68	7	T2c	[Not Available]	[Not Available]	[Not Available]
TCGA-H9-A6BX	30.91	0	60	6	T2c	[Not Available]	[Not Available]	R0
TCGA-H9-A6BY	3.68	0	63	7	T3a	N0	[Not Available]	RX
TCGA-HC-7075	19.74	0	63	6	T2a	[Not Available]	M0	R0
TCGA-HC-7077	69.48	0	64	6	T3a	[Not Available]	M0	R0
TCGA-HC-7078	65.21	0	69	7	T3a	N0	M0	R0
TCGA-HC-7079	12.48	1	51	7	T3a	N0	M0	R0
TCGA-HC-7080	29.37	1	66	7	T2a	N0	M0	R0
TCGA-HC-7081	37.32	0	62	9	T3b	[Not Available]	[Not Available]	R2
TCGA-HC-7209	14.45	0	60	6	T2c	N0	[Not Available]	R0
TCGA-HC-7210	28.52	0	74	7	T2a	N0	[Not Available]	R0
TCGA-HC-7211	40.11	0	62	7	T2c	N0	M0	R0
TCGA-HC-7212	28.58	0	56	7	T2a	N0	M0	[Not Available]
TCGA-HC-7213	5.58	1	53	9	T3b	N0	M0	R0
TCGA-HC-7230	32.88	0	50	7	T2c	N0	[Not Available]	R0
TCGA-HC-7231	30.85	0	66	7	T2c	[Not Available]	M0	R0
TCGA-HC-7232	25.16	1	66	9	T3b	[Not Available]	[Not Available]	R0
TCGA-HC-7233	44.51	0	73	7	T2a	N0	[Not Available]	R1
TCGA-HC-7736	36.24	0	59	7	T2c	N0	M0	R0
TCGA-HC-7737	35.81	0	55	7	T2c	N1	M0	R0
TCGA-HC-7738	13.8	1	58	7	T2c	[Not Available]	M0	R0
TCGA-HC-7740	23.55	0	59	7	T2c	N0	M0	R0
TCGA-HC-7741	89.52	0	67	7	T3b	N0	M0	R0
TCGA-HC-7742	30.81	0	58	7	T3a	N0	M0	R0
TCGA-HC-7744	17.44	0	46	7	T3b	N0	M0	R1
TCGA-HC-7745	23.69	0	65	7	T3b	N0	[Not Available]	R0
TCGA-HC-7747	24.57	0	52	7	T2c	N0	M0	[Not Available]
TCGA-HC-7748	26.02	0	60	6	T2a	N0	[Not Available]	R0
TCGA-HC-7749	23.78	0	70	7	T3a	N0	M0	R0
TCGA-HC-7750	17.15	0	50	7	T2c	[Not Available]	M0	R0
TCGA-HC-7752	25.69	0	61	7	T2c	N0	M0	R0
TCGA-HC-7817	30.49	0	52	7	T3b	[Not Available]	M0	[Not Available]
TCGA-HC-7818	30.81	0	66	7	T2c	N0	M0	R0
TCGA-HC-7819	17.84	0	53	8	T2c	N0	M0	R2
TCGA-HC-7820	24.54	0	72	7	T2c	[Not Available]	[Not Available]	R0
TCGA-HC-7821	31.41	0	54	8	T3b	N1	M0	[Not Available]
TCGA-HC-8212	71.58	0	53	7	T3a	N0	[Not Available]	R0
TCGA-HC-8213	19.35	0	48	6	T2c	[Not Available]	[Not Available]	R0
TCGA-HC-8216	22.4	0	58	7	T3a	N0	M0	R0
TCGA-HC-8256	28.25	0	53	7	T2c	[Not Available]	M0	R0
TCGA-HC-8257	23.85	0	70	7	T3b	N1	[Not Available]	R1
TCGA-HC-8258	27.83	0	56	6	T2c	N0	[Not Available]	[Not Available]
TCGA-HC-8259	30.35	0	50	6	T2a	[Not Available]	M0	R0
TCGA-HC-8260	22.54	0	43	7	T2c	N0	M0	R1
TCGA-HC-8261	17.94	0	48	7	T2c	[Not Available]	[Not Available]	R0
TCGA-HC-8262	22.31	0	57	8	T2c	N0	[Not Available]	R0
TCGA-HC-8264	1.58	0	60	9	T3b	N1	[Not Available]	R1
TCGA-HC-8265	15.87	0	66	8	T3a	N0	[Not Available]	R1
TCGA-HC-8266	15.54	0	55	8	T3b	N0	M0	R1
TCGA-HC-A48F	22.34	0	47	8	T2c	N1	M0	R1
TCGA-HC-A4ZV	0.76	0	56	9	T3b	N0	[Not Available]	R1
TCGA-HC-A631	1.77	0	67	9	T2c	N0	M0	R1
TCGA-HC-A632	2	0	68	9	T3a	N0	M0	R0
TCGA-HC-A6AL	2.2	0	64	7	T2c	N0	M0	R0
TCGA-HC-A6AN	1.61	0	67	7	T3a	N0	M0	R1
TCGA-HC-A6AO	17.41	0	52	7	T2c	[Not Available]	M0	R0
TCGA-HC-A6AP	2.33	0	61	7	T2c	[Not Available]	M0	RX
TCGA-HC-A6AQ	3.48	0	60	7	T2c	[Not Available]	M0	R0
TCGA-HC-A6AS	1.45	0	70	7	T2a	N0	M0	R0
TCGA-HC-A6HX	1.25	0	55	7	T2c	N0	M0	R0
TCGA-HC-A6HY	4.4	0	51	7	T2c	[Not Available]	M0	R0
TCGA-HC-A76W	7	0	73	7	T3b	N0	M0	R1
TCGA-HC-A76X	4.93	0	62	7	T2c	N0	M0	R0
TCGA-HC-A8CY	9.53	0	63	9	T3a	N1	M0	R1
TCGA-HC-A8D0	25.46	0	61	7	T2a	N0	M0	R0
TCGA-HC-A8D1	18.82	0	68	7	T2c	N0	M0	R0
TCGA-HC-A9TE	7.1	1	64	9	T3b	N0	M0	R1
TCGA-HC-A9TH	11.53	1	58	9	T3b	N0	M0	R1
TCGA-HI-7168	82.29	1	62	9	T3b	N0	M0	R0
TCGA-HI-7169	88.17	0	55	7	T3a	N0	M0	R1
TCGA-HI-7170	82.85	0	58	6	T2c	N0	M0	R0
TCGA-HI-7171	[Not Available]	[Not Available]	56	9	T3b	N0	M0	R1
TCGA-J4-8198	20.17	0	49	7	T3b	[Not Available]	M0	[Not Available]
TCGA-J4-8200	40.01	0	47	7	T2c	N0	M0	R0
TCGA-J4-A67K	32.98	0	68	7	T2c	[Not Available]	M0	R0
TCGA-J4-A67L	25.3	0	54	7	T3a	N0	M0	R0
TCGA-J4-A67M	30.91	0	55	7	T3a	N0	M0	R0
TCGA-J4-A67N	14.52	1	61	7	T3a	N0	M0	R0
TCGA-J4-A67O	27.56	0	59	7	T2c	N0	M0	R0
TCGA-J4-A67Q	32.03	0	77	6	T2c	[Not Available]	M0	[Not Available]
TCGA-J4-A67R	29.89	0	65	7	T2c	N0	M0	R0
TCGA-J4-A67S	23.26	1	63	7	T3a	N0	M0	R1
TCGA-J4-A67T	6.01	0	63	7	T2c	[Not Available]	M0	R0
TCGA-J4-A6G1	25.26	0	68	8	T3a	N0	M0	R0
TCGA-J4-A6G3	20.3	1	57	8	T3b	N0	M0	R1
TCGA-J4-A6M7	16.82	0	53	7	T2c	[Not Available]	M0	R0
TCGA-J4-A83I	22.5	0	63	7	T3a	N0	M0	R0
TCGA-J4-A83J	22.86	0	68	7	T2c	N0	M0	R1
TCGA-J4-A83K	10.78	0	52	6	T2c	[Not Available]	M0	R0
TCGA-J4-A83L	23.65	0	61	7	T2c	N0	M0	R0
TCGA-J4-A83M	17.12	1	64	7	T2c	N0	M0	R1
TCGA-J4-A83N	14.22	1	57	7	T2c	[Not Available]	M0	R0
TCGA-J4-AATV	18.17	0	71	6	T2c	N0	M0	R1
TCGA-J4-AATZ	2.6	1	66	9	T3a	N0	M0	R1
TCGA-J4-AAU2	27.1	0	59	6	T2c	N0	M0	R0
TCGA-J9-A52B	1.87	1	62	9	T3b	N0	[Not Available]	R1
TCGA-J9-A52C	5.85	0	57	9	T3b	[Not Available]	[Not Available]	R0
TCGA-J9-A52D	6.96	0	71	9	T3a	[Not Available]	M0	R0
TCGA-J9-A52E	10.61	0	65	9	T3b	N0	[Not Available]	R1
TCGA-J9-A8CK	10.55	0	66	9	T3a	[Not Available]	M0	R1
TCGA-J9-A8CL	4.34	1	66	9	T3b	[Not Available]	M0	R1
TCGA-J9-A8CM	11.3	1	66	9	T3b	N1	M0	R1
TCGA-J9-A8CN	40.64	0	53	6	T3a	[Not Available]	M0	R1
TCGA-J9-A8CP	12.68	0	66	7	T3a	[Not Available]	M0	R0
TCGA-KC-A4BL	6.34	1	65	7	T2c	N0	M0	R0
TCGA-KC-A4BN	59.63	0	55	7	T2a	N0	M0	R0
TCGA-KC-A4BO	19.94	0	55	7	T2c	N0	M0	R0
TCGA-KC-A4BR	33.57	1	75	9	T3b	N1	M0	R0
TCGA-KC-A4BV	43.63	1	66	9	T3a	N0	M0	R0
TCGA-KC-A7F3	21.85	0	67	7	T2c	N0	M0	R0
TCGA-KC-A7F5	2.99	0	54	7	T2c	N0	M0	R0
TCGA-KC-A7F6	8.64	0	63	7	T2c	N0	M0	R0
TCGA-KC-A7FA	19.65	0	63	7	T3a	N0	M0	R0
TCGA-KC-A7FD	8.87	0	62	7	T3a	N0	M0	R0
TCGA-KC-A7FE	11.56	0	62	7	T2c	N0	M0	R1
TCGA-KK-A59V	113.01	0	64	9	T3b	N0	M0	R0
TCGA-KK-A59X	73.36	1	55	9	T3b	N1	M0	R1
TCGA-KK-A59Y	64.65	0	56	9	T3a	N1	M0	RX
TCGA-KK-A59Z	86.33	0	66	7	T2c	N0	M0	R0
TCGA-KK-A5A1	6.67	1	72	9	T3b	N0	M0	R1
TCGA-KK-A6DY	141.1	0	50	7	T2c	N0	M0	R1
TCGA-KK-A6E0	30.91	1	59	9	T3a	N0	M0	R0
TCGA-KK-A6E1	72.21	0	57	9	T3b	N1	M0	RX
TCGA-KK-A6E2	165.05	0	54	7	T2c	N0	M0	R0
TCGA-KK-A6E3	67.54	0	56	7	T2c	N0	M0	R0
TCGA-KK-A6E4	[Not Available]	[Not Available]	69	7	T2b	N0	M0	R0
TCGA-KK-A6E5	68.1	0	63	7	T3b	N0	M0	R0
TCGA-KK-A6E6	113.24	0	69	9	T3a	N0	M0	R0
TCGA-KK-A6E7	30.39	1	46	9	T3a	N1	M0	R1
TCGA-KK-A6E8	58.15	0	68	9	T2c	N0	M0	RX
TCGA-KK-A7AP	6.44	0	55	9	T3b	N1	M0	R1
TCGA-KK-A7AQ	39.98	1	62	7	T2c	N0	M0	R0
TCGA-KK-A7AU	6.8	1	63	9	T3b	N1	M0	R1
TCGA-KK-A7AV	27	0	58	7	T2c	N0	M0	RX
TCGA-KK-A7AW	34.63	0	57	7	T3a	N1	M0	R0
TCGA-KK-A7AY	36.93	1	60	7	T2c	N0	M0	R0
TCGA-KK-A7AZ	49.9	0	56	7	T3a	N0	[Not Available]	R0
TCGA-KK-A7B0	19.91	1	67	9	T3b	N0	M0	R0
TCGA-KK-A7B1	34.92	0	65	7	T3a	N0	M0	R0
TCGA-KK-A7B2	22.73	1	68	9	T3a	N1	M0	R0
TCGA-KK-A7B3	9.66	1	62	9	T3b	N0	M0	R0
TCGA-KK-A7B4	31.64	1	64	9	T3b	N1	M0	R1
TCGA-KK-A8I4	71.02	1	64	7	T3b	N1	M0	R0
TCGA-KK-A8I5	101.71	0	55	7	T2b	N0	M0	R0
TCGA-KK-A8I6	21.94	0	58	7	T3a	N0	M0	R0
TCGA-KK-A8I7	57.69	1	55	9	T3b	N0	M0	R1
TCGA-KK-A8I8	31.77	0	69	9	T3b	N0	M0	R1
TCGA-KK-A8I9	30.88	1	61	8	T3a	N0	M0	RX
TCGA-KK-A8IA	63.44	0	69	9	T3b	N1	M0	RX
TCGA-KK-A8IB	2.73	0	65	9	T3a	N0	M0	R0
TCGA-KK-A8IC	34.82	1	54	9	T3b	N0	M0	R0
TCGA-KK-A8ID	69.22	0	70	9	T3b	N1	M0	R1
TCGA-KK-A8IF	21.29	1	57	7	T3a	N0	M0	R0
TCGA-KK-A8IG	82.29	0	55	7	T3a	N0	M0	R1
TCGA-KK-A8IH	66.13	0	50	7	T3a	N0	M0	R0
TCGA-KK-A8II	60.91	1	61	9	T3a	N0	M0	R0
TCGA-KK-A8IJ	10.09	1	59	7	T3b	N1	M0	R0
TCGA-KK-A8IK	67.41	0	56	9	T2c	N0	M0	R0
TCGA-KK-A8IL	[Not Available]	[Not Available]	65	9	T3b	N1	M0	R1
TCGA-KK-A8IM	62.91	0	55	7	T2c	N0	M0	R0
TCGA-M7-A71Y	16.2	0	55	7	T2c	[Not Available]	[Not Available]	R0
TCGA-M7-A71Z	21.12	0	62	7	T3a	N0	[Not Available]	R0
TCGA-M7-A720	12.61	0	53	6	T2c	[Not Available]	[Not Available]	R0
TCGA-M7-A721	13.14	0	70	7	T2c	[Not Available]	M0	R1
TCGA-M7-A722	18.36	1	65	8	T3a	N0	M0	R1
TCGA-M7-A723	25.07	0	54	7	T3b	N1	M0	R1
TCGA-M7-A724	29.2	0	64	8	T3a	N0	M0	R1
TCGA-M7-A725	18.82	0	56	7	T3b	N0	M0	R1
TCGA-MG-AAMC	5.68	0	59	9	T3a	N0	M0	R0
TCGA-QU-A6IL	3.19	0	64	7	T2c	N0	M0	R0
TCGA-QU-A6IM	40.97	0	59	7	T2a	N0	M0	R0
TCGA-QU-A6IN	140.08	0	61	7	T2c	N0	M0	R0
TCGA-QU-A6IO	122.08	0	53	6	T2c	N0	M0	R1
TCGA-QU-A6IP	86.07	0	66	6	T2a	N0	M0	R0
TCGA-SU-A7E7	18.1	0	60	8	T2b	N0	M0	R0
TCGA-TK-A8OK	0.89	0	73	7	[Not Available]	[Not Available]	M0	[Not Available]
TCGA-TP-A8TT	17.28	0	64	7	T3a	N0	M0	R0
TCGA-TP-A8TV	20.04	0	62	7	T2c	N0	M0	R1
TCGA-V1-A8MF	47.6	0	65	6	T3a	N0	M0	R1
TCGA-V1-A8MG	28.15	0	53	7	T3b	[Not Available]	M0	R1
TCGA-V1-A8MJ	58.84	0	58	7	T3a	N1	M0	R0
TCGA-V1-A8MK	16.69	0	41	6	T2c	N0	M0	R0
TCGA-V1-A8ML	14.72	0	63	7	T2c	N0	M0	R0
TCGA-V1-A8MM	32.52	1	60	7	T3a	N0	M0	R0
TCGA-V1-A8MU	61.63	0	56	7	T3a	N1	M0	R1
TCGA-V1-A8WL	63.99	0	64	7	T3a	N0	M0	R0
TCGA-V1-A8WN	30.35	0	47	6	T2c	[Not Available]	M0	R0
TCGA-V1-A8WS	15.57	0	56	6	T3b	[Not Available]	M0	R0
TCGA-V1-A8WV	22.54	0	52	9	T3b	N1	M0	R0
TCGA-V1-A8WW	35.41	0	59	9	T3b	N1	M0	R0
TCGA-V1-A8X3	6.64	0	51	7	T2c	N0	M0	R1
TCGA-V1-A9O5	4.07	1	64	9	T4	N1	M0	R1
TCGA-V1-A9O7	26.91	1	60	9	T3a	N0	M0	R1
TCGA-V1-A9O9	94.28	0	56	8	T3b	N0	M0	R0
TCGA-V1-A9OA	20.89	0	61	9	T3b	N1	M0	R0
TCGA-V1-A9OF	38.9	0	49	6	T2c	[Not Available]	M0	R1
TCGA-V1-A9OH	78.94	0	63	8	T2b	[Not Available]	M0	R0
TCGA-V1-A9OL	3.45	1	65	9	T3b	N0	M0	R0
TCGA-V1-A9OQ	12.19	0	67	6	T3a	[Not Available]	M0	R1
TCGA-V1-A9OT	9.59	1	61	6	T2c	[Not Available]	M0	R1
TCGA-V1-A9OX	37.25	0	56	8	T2c	N0	M0	R0
TCGA-V1-A9OY	35.05	0	57	7	T3a	N1	M0	R1
TCGA-V1-A9Z7	28.71	0	54	9	T3b	N0	M0	R0
TCGA-V1-A9Z8	27.17	0	59	9	T3b	N0	M0	R1
TCGA-V1-A9Z9	17.74	0	63	9	T2c	N0	M0	R0
TCGA-V1-A9ZG	49.84	0	64	9	T2c	N0	M0	R0
TCGA-V1-A9ZI	53.88	0	68	9	T3b	N0	M0	R0
TCGA-V1-A9ZK	45.43	0	68	8	T3b	N0	M0	R0
TCGA-V1-A9ZR	44.71	0	68	8	T4	N0	M0	R1
TCGA-VN-A88I	8.84	0	59	8	T3a	N0	M0	R0
TCGA-VN-A88K	25.49	0	58	8	T3a	N1	M0	R0
TCGA-VN-A88L	24.51	0	54	7	T2c	N0	M0	R0
TCGA-VN-A88M	6.21	0	55	7	T2c	N0	M0	R0
TCGA-VN-A88N	25.16	0	62	7	T2c	N0	M0	R0
TCGA-VN-A88O	15.8	0	49	7	T2c	N0	M0	R0
TCGA-VN-A88P	41.39	0	60	7	T2c	N0	M0	R0
TCGA-VN-A88Q	44.88	0	60	8	T2c	N0	M0	R0
TCGA-VN-A88R	16.82	1	53	8	T2c	N0	M0	R0
TCGA-VN-A943	16.29	0	71	8	T2c	N0	M0	R0
TCGA-VP-A872	119.28	0	60	8	T3a	N0	M0	R0
TCGA-VP-A875	75.85	0	67	7	T3a	N0	M0	R0
TCGA-VP-A876	109.49	0	46	8	T2c	N0	[Not Available]	R0
TCGA-VP-A878	77.33	1	58	9	T2c	N1	[Not Available]	R1
TCGA-VP-A879	[Not Available]	[Not Available]	70	9	T2b	N0	M0	R0
TCGA-VP-A87B	81.24	1	63	8	T2b	N0	M0	R0
TCGA-VP-A87C	55.52	0	67	7	T2c	N0	M0	R0
TCGA-VP-A87D	39.22	1	54	9	T3a	N1	M0	R0
TCGA-VP-A87E	66.92	0	59	6	T2c	N0	M0	R0
TCGA-VP-A87H	21.78	0	76	9	T3b	N0	M0	R2
TCGA-VP-A87J	58.28	0	56	7	T3a	N1	M0	R2
TCGA-VP-A87K	22.9	1	63	8	T3b	N0	M0	R1
TCGA-VP-AA1N	44.84	0	70	9	T3a	N0	M0	R1
TCGA-WW-A8ZI	14.75	0	70	8	T2c	N0	M0	R0
TCGA-X4-A8KQ	45.43	0	65	9	T3b	N0	M0	RX
TCGA-X4-A8KS	32.16	0	61	7	T2c	[Not Available]	M0	RX
TCGA-XA-A8JR	12.35	0	68	7	T2c	N0	M0	R2
TCGA-XJ-A83F	37.02	0	67	7	T3a	N0	[Not Available]	RX
TCGA-XJ-A83G	48	0	51	7	T3b	N0	[Not Available]	[Not Available]
TCGA-XJ-A83H	42.05	0	57	7	T2c	[Not Available]	M0	R0
TCGA-XJ-A9DI	48	0	62	9	T3b	N0	M0	R0
TCGA-XJ-A9DK	9.03	0	63	8	T2c	[Not Available]	M0	R0
TCGA-XJ-A9DQ	2.99	0	48	6	T2a	[Not Available]	M0	R0
TCGA-XJ-A9DX	31.96	0	51	9	T3b	N1	M1c	R1
TCGA-XK-AAIR	31.93	0	75	8	T2c	N0	M0	R0
TCGA-XK-AAIV	37.22	0	63	10	T3b	N1	M0	R1
TCGA-XK-AAIW	14.03	1	78	9	T3b	N0	M0	R1
TCGA-XK-AAJ3	41.46	0	56	8	T3a	N0	M0	R0
TCGA-XK-AAJA	30.55	0	62	7	T3a	N0	M0	R0
TCGA-XK-AAJP	41.36	0	66	7	T3a	N0	M0	R0
TCGA-XK-AAJR	4.3	1	61	7	T3a	N0	M0	R0
TCGA-XK-AAJT	47.11	0	75	7	T3a	N0	M0	R1
TCGA-XK-AAJU	51.77	0	65	7	T2c	N0	M0	R0
TCGA-XK-AAK1	32.16	0	62	7	T2c	N0	M0	R0
TCGA-XQ-A8TA	[Not Available]	[Not Available]	59	10	[Not Available]	[Not Available]	M1b	[Not Available]
TCGA-XQ-A8TB	25.3	0	67	9	T3b	N0	M0	R1
TCGA-Y6-A8TL	32.59	0	65	6	T3a	N0	[Not Available]	R0
TCGA-Y6-A9XI	17.28	0	72	8	[Discrepancy]	N0	[Not Available]	R1
TCGA-YJ-A8SW	4.86	0	67	9	T3b	N0	[Not Available]	R1
TCGA-YL-A8HJ	52.92	0	58	9	T3b	[Not Available]	M0	R0
TCGA-YL-A8HK	45.2	1	59	9	T3b	N0	M0	R1
TCGA-YL-A8HL	51.41	0	58	9	T3b	N1	M0	R1
TCGA-YL-A8HM	48.39	1	66	9	T3b	N0	M0	R0
TCGA-YL-A8HO	35.09	1	67	7	T3a	N0	M0	R1
TCGA-YL-A8S8	22.31	1	68	9	T3a	N0	M0	R1
TCGA-YL-A8S9	33.05	1	63	9	T3a	N0	M0	R1
TCGA-YL-A8SA	16.82	0	69	8	T3b	N0	M0	R1
TCGA-YL-A8SB	45.47	1	62	9	T3a	N0	M0	R1
TCGA-YL-A8SC	4.99	1	66	9	T3a	N0	M0	R1
TCGA-YL-A8SF	45.11	0	62	8	T3b	N0	M0	R1
TCGA-YL-A8SH	[Not Available]	[Not Available]	69	7	T3a	N0	M0	R0
TCGA-YL-A8SI	46.75	1	69	9	T3a	N0	M0	R0
TCGA-YL-A8SJ	24.7	1	60	9	T3b	N0	M0	R0
TCGA-YL-A8SK	46.25	0	67	9	T3b	N1	M0	R1
TCGA-YL-A8SL	32.42	0	74	8	T3b	N1	M0	R0
TCGA-YL-A8SO	114.29	0	64	9	T3a	[Not Available]	M0	R1
TCGA-YL-A8SP	66.89	1	58	9	T3b	[Not Available]	M0	R1
TCGA-YL-A8SQ	10.81	1	61	9	T3b	N0	M0	R1
TCGA-YL-A8SR	8.97	0	64	9	T3a	N0	M0	R1
TCGA-YL-A9WH	14.03	0	67	9	T3b	N1	M0	R1
TCGA-YL-A9WI	53.32	0	63	9	T3a	N1	M0	R0
TCGA-YL-A9WJ	48.49	1	47	8	T3b	N1	M0	R1
TCGA-YL-A9WK	33.15	1	63	9	T3b	N0	M0	R1
TCGA-YL-A9WL	24.31	1	59	9	T3a	N0	M0	R0
TCGA-YL-A9WX	49.47	1	68	9	T3b	N1	M0	R1
TCGA-YL-A9WY	32.03	1	57	9	T3b	N1	M0	R1
TCGA-ZG-A8QW	3.09	0	72	9	T3b	N1	M0	R0
TCGA-ZG-A8QX	14.52	0	56	6	T2c	N0	M0	R0
TCGA-ZG-A8QY	13.27	0	67	9	T3b	N1	M0	RX
TCGA-ZG-A8QZ	10.12	0	65	9	T3b	N1	M0	R1
TCGA-ZG-A9KY	4.27	0	73	9	T4	N1	M0	R1
TCGA-ZG-A9L0	11.66	0	71	9	T3b	N1	M0	R1
TCGA-ZG-A9L1	42.77	0	66	9	T3b	N1	M0	R1
TCGA-ZG-A9L2	5.91	1	70	9	T3b	N0	M0	R1
TCGA-ZG-A9L4	36.4	0	61	9	T3b	N0	M0	R1
TCGA-ZG-A9L5	29.83	0	58	9	T4	N1	M0	R1
TCGA-ZG-A9L6	21.81	1	64	9	T3b	N0	M0	R1
TCGA-ZG-A9L9	1.68	1	60	9	T3b	N1	M0	R1
TCGA-ZG-A9LB	19.15	0	72	9	T3b	N0	M0	R1
TCGA-ZG-A9LM	12.42	0	72	9	T3a	N1	M0	R0
TCGA-ZG-A9LN	3.78	0	57	9	T3b	N1	M0	R1
TCGA-ZG-A9LS	16.95	0	64	9	T3b	N1	M0	R1
TCGA-ZG-A9LU	19.02	0	67	9	T3a	N0	M0	R1
TCGA-ZG-A9LY	12.16	0	60	9	T3b	N1	M0	R1
TCGA-ZG-A9LZ	22.73	0	66	9	T3b	N0	M0	R1
TCGA-ZG-A9M4	17.97	0	65	9	T3b	N1	M0	R1
TCGA-ZG-A9MC	14.95	0	69	9	T3b	N1	M0	R1
TCGA-ZG-A9N3	11.47	0	73	9	T3b	N1	M0	R1
TCGA-ZG-A9ND	13.47	0	55	9	T3a	N0	M0	R0
TCGA-ZG-A9NI	4.34	0	73	9	T3b	N0	M0	R1
