# Supplementary material for: Construction and validation of a novel cuproptosis-related long noncoding RNA signature for predicting the outcome of prostate cancer
Source: Front Genet. 2022 Dec 6;13:976850. doi: 10.3389/fgene.2022.976850 (PMC9763621; doi:10.3389/fgene.2022.976850)
Supplement: Supplementary file 2 [file DataSheet1.ZIP › Source data for review purpose only/Source data/02.cuproptosisExp/cuproptosisExp.txt]

ID	TCGA-HC-7737-11A-02R-2118-07	TCGA-HC-7738-11A-01R-2118-07	TCGA-EJ-7331-11A-01R-2118-07	TCGA-G9-6348-11A-01R-1789-07	TCGA-EJ-7789-11A-01R-2118-07	TCGA-CH-5768-11A-01R-1580-07	TCGA-HC-8259-11A-01R-2263-07	TCGA-HC-8260-11A-01R-2263-07	TCGA-HC-8262-11A-01R-2263-07	TCGA-EJ-7327-11A-01R-2118-07	TCGA-G9-6496-11A-01R-1789-07	TCGA-EJ-7782-11A-01R-2118-07	TCGA-HC-8258-11A-01R-2263-07	TCGA-HC-7742-11A-01R-2118-07	TCGA-G9-6362-11A-01R-1789-07	TCGA-G9-6365-11A-01R-1789-07	TCGA-HC-7211-11A-01R-2118-07	TCGA-EJ-7314-11A-01R-2118-07	TCGA-EJ-7328-11A-01R-2118-07	TCGA-HC-7747-11A-01R-2118-07	TCGA-EJ-7330-11A-01R-2118-07	TCGA-EJ-7797-11A-01R-2263-07	TCGA-HC-7752-11A-01R-2118-07	TCGA-EJ-7317-11A-01R-2118-07	TCGA-EJ-7793-11A-01R-2263-07	TCGA-HC-7745-11A-01R-2118-07	TCGA-EJ-7786-11A-01R-2118-07	TCGA-EJ-7781-11A-01R-2118-07	TCGA-G9-6363-11A-01R-1789-07	TCGA-G9-6499-11A-02R-1965-07	TCGA-EJ-7784-11A-01R-2118-07	TCGA-EJ-7315-11A-01R-2118-07	TCGA-G9-6356-11A-01R-1789-07	TCGA-CH-5769-11A-01R-1580-07	TCGA-CH-5761-11A-01R-1580-07	TCGA-G9-6351-11A-01R-1965-07	TCGA-HC-7740-11A-01R-2118-07	TCGA-EJ-7123-11A-01R-1965-07	TCGA-EJ-7321-11A-01R-2263-07	TCGA-EJ-7125-11A-01R-1965-07	TCGA-EJ-7792-11A-01R-2118-07	TCGA-EJ-7783-11A-01R-2118-07	TCGA-G9-6384-11A-01R-1858-07	TCGA-G9-6333-11A-01R-1965-07	TCGA-EJ-7115-11A-01R-2118-07	TCGA-J4-A83J-11A-11R-A36G-07	TCGA-HC-7819-11A-01R-2118-07	TCGA-EJ-7794-11A-01R-2118-07	TCGA-EJ-7785-11A-01R-2118-07
NFE2L2	6.621716739	6.354308776	6.181440375	6.025226568	6.27072056	6.50861504	6.033743171	6.062386082	7.239621285	5.933609737	6.063649229	6.309024015	6.632500233	5.896523336	6.158281013	6.362252314	6.443748669	6.356696212	6.396337047	6.165800724	6.560608663	6.193282207	6.017709808	5.880678928	6.42949226	6.546422248	6.461935104	6.573704859	5.750782732	6.120498273	6.403804101	6.568996208	6.542026269	5.690275757	5.956439178	6.035590122	6.715762498	6.151532425	6.119133243	6.092093327	6.470562839	6.226396462	6.27072056	6.698030398	6.103522064	6.275306063	6.023954129	6.660525081	6.189827336
NLRP3	1.111694906	0.893790931	1.730598641	0.690449804	1.445444391	0.84315454	1.188098312	1.012079679	1.626967931	1.232822179	1.398819427	1.734409837	1.195215144	1.139605365	0.52434101	0.841430421	0.515236851	2.606541625	2.1678983	0.947395736	2.176026935	2.950990135	1.21298611	1.332008586	1.871367743	1.163775859	2.702207589	2.172735036	0.822991901	1.627213158	2.285457496	2.778498603	1.027572081	1.053044509	1.55824376	0.769766424	0.742087188	1.921961202	2.560760228	1.090550885	2.061260109	2.244242886	0.854973562	1.055945169	0.997124608	1.395355907	1.108489149	1.970259621	1.551094067
ATP7B	1.133994829	1.167427836	1.934764475	1.136813618	2.058864242	2.250423906	1.705774419	2.050365605	2.380727125	2.438321177	1.739337842	1.706045188	1.520297199	2.332053444	3.263629497	1.749976447	1.288354438	2.374196722	1.634698789	1.388766302	1.569356061	1.738247152	1.331695776	2.516861925	2.074069796	1.443998047	1.80726292	1.615256093	2.662109658	2.025046432	1.975513673	1.693180402	2.08664026	3.206907743	2.482857875	1.765068354	1.076459261	1.645563449	2.290776994	1.390823697	1.821983916	1.406577884	1.760130368	1.334680126	2.364709525	2.322228383	2.071652918	2.063389647	1.734575325
ATP7A	3.33479043	3.292945855	3.686042009	2.65693834	3.754283007	4.422738051	3.272972561	3.479621735	3.61106477	4.154029765	3.134513733	3.510422209	3.110459877	3.848581178	2.976046048	3.299960609	3.179404803	3.884046355	3.322057128	3.347710515	3.401487208	3.104506336	2.812566117	3.919082802	3.475851048	3.162997498	3.626308409	3.632856848	3.494365893	3.291673744	3.860118953	3.519206842	3.374882979	3.104984232	3.379641198	3.28083521	3.285596329	3.487464102	3.542365028	3.322695662	3.387942546	2.639030417	3.506308076	2.797643718	3.595148967	2.898053149	3.871996438	3.650367007	3.285596329
SLC31A1	6.001140433	6.139839458	5.90302137	4.719053708	6.348414515	5.820063269	6.078494509	5.873776622	5.516683941	6.656767342	5.666423215	6.076887701	6.791855107	6.345375941	4.539214701	5.785687241	6.114587133	6.32306111	5.021170351	6.650191644	5.319603733	5.924056109	4.573374981	6.51556141	6.013722952	5.70271476	5.435940503	5.355535612	5.14197065	4.913295202	5.894420456	5.288673778	5.654159612	5.598264396	6.970105759	5.808819319	5.844476648	4.696840148	6.086790932	6.521539208	5.660189788	4.384870638	5.853527431	5.545330157	6.4734007	5.706993867	5.941844914	5.398984333	5.841772476
FDX1	6.544696018	7.039918564	4.366630148	4.455347372	4.570753158	4.216785572	4.198688588	4.15076725	4.319491163	4.26023987	4.522633406	4.72661496	7.598050985	4.359118867	5.097645675	4.406646811	8.460411945	4.204038172	4.363543367	6.836237696	4.375773436	4.381521501	4.186070511	4.445973249	4.158508814	7.076957198	4.086955912	4.279234937	4.523737536	5.263373956	4.303623838	4.155902888	4.420392589	4.395491873	4.168186969	4.443887879	7.082515925	4.066681915	3.894899586	4.844154982	4.139710213	4.334254017	4.248627561	5.032562664	4.091134875	3.788638649	4.032831456	4.089871915	4.352351917
LIAS	2.272606354	2.266170424	1.880683051	1.860450589	2.063138706	2.429910243	2.006544558	2.314517235	2.124801532	2.268034141	1.912351732	2.045382792	2.247569825	1.994816159	1.815234495	2.025040267	2.2752916	1.871303734	1.779550046	2.405059789	2.00459909	2.304713985	2.048099534	2.040346319	2.209766697	2.139598396	1.73438804	1.960421595	2.17033972	1.85251468	2.122355401	1.783847716	2.182166772	1.914842512	1.880062252	2.097025712	2.128613864	2.038718025	1.846378555	2.953218426	2.096241488	2.425987126	2.091901046	2.338777546	2.312485777	1.719828269	2.116936951	1.85342044	2.157525852
LIPT1	3.117552113	2.712357043	2.299515214	2.9815944	3.475577726	3.062937461	3.095964528	2.758530267	2.749154907	3.132117132	3.136672563	3.694174344	2.969367022	3.184675981	3.92819482	3.75169026	2.987281165	2.372753787	2.670896982	3.204103003	3.251418604	3.241688923	2.635394113	3.097261623	2.880426622	2.66359892	2.869458823	2.851638613	2.309348006	2.778088411	2.90585201	2.592947835	3.722377518	2.050415177	3.002458225	2.935212034	3.132428869	2.456314619	3.302264359	4.178789791	3.105795664	2.68142547	3.114002498	2.921440775	3.084976546	2.804747954	2.827114108	2.916158101	3.090604648
LIPT2	2.58320764	2.811511545	1.917170996	1.971478518	1.855285594	2.724219734	2.174251142	2.226895633	1.820314778	2.333284922	2.045379635	2.503223666	3.316052165	2.275999843	2.103770459	2.490804249	3.32546179	2.252412391	1.697507696	3.666544382	2.050391935	2.158450335	2.433171502	2.381162955	1.847459617	2.812889731	1.615622121	1.626797513	2.382211558	2.296735149	2.488436488	1.702224678	2.247118015	1.380784076	2.671777777	2.144552341	3.248268692	2.366129961	1.809800747	2.449821718	1.950891189	2.042547697	1.740711749	2.276713903	2.592976957	1.698694944	2.615224321	1.752894458	2.316991504
DLD	6.300990298	6.17216434	5.892549445	5.703233675	5.598391068	5.639553638	5.661406453	5.58382046	5.970587593	5.633372771	5.364264984	5.687868805	6.032179602	5.728581127	5.217095735	5.391500878	6.043195737	6.075066141	5.831528074	5.889342797	5.865704782	5.829097502	5.623403438	5.62169265	5.958720614	5.966690652	5.852090395	6.042468301	5.961347663	5.824855356	5.718703356	5.685031846	5.267379292	6.130748743	5.504623051	5.578378901	6.032893586	6.34991976	5.312679341	5.819346012	5.612494996	6.212779381	5.532109095	5.437174687	5.662489181	5.205937877	5.540572255	5.52838857	5.88805812
DLAT	4.967760518	4.832717983	4.846927151	3.945158859	4.597729677	4.393485053	4.190821031	4.28733729	4.582466656	4.758661921	3.93900856	4.492652786	4.500733299	4.52490521	4.534276148	3.810479904	4.431788505	4.884783356	4.82088875	4.70328805	4.682124605	4.497723628	3.931195872	4.555222161	4.694463345	4.74477762	4.632491845	4.85321187	5.022690761	4.546074267	4.635324251	4.690928849	4.012389335	4.966608012	4.361173578	4.353301947	4.679272667	5.18100051	4.247670706	4.630447304	4.654568409	4.851747472	4.092863649	4.226424936	4.565480122	3.782280753	4.458812642	4.436350089	4.837895041
PDHA1	6.498469352	6.244185429	4.996309583	5.392352776	4.968443444	4.830494354	4.990818415	5.187084369	5.267477146	4.870409656	5.470582624	4.743042591	6.494994097	4.863715188	5.331237204	5.271828868	6.710499744	5.156522648	5.343534562	6.454485412	5.052535524	5.172104599	5.220509832	4.858502899	5.352437105	5.949932181	5.02021297	5.203301077	5.243556899	4.846587696	4.976946159	4.735878296	5.026526937	5.321102446	4.874899271	5.18422113	6.416491233	5.606517687	5.055738964	4.864430627	5.010737335	5.730571643	5.053688824	5.201174307	4.977330951	4.959983076	4.847686195	4.894776877	5.057308733
PDHB	4.912402188	5.072978367	5.04842422	5.32016177	5.140994962	4.927410064	5.22679441	4.976191362	4.552318608	5.212938205	5.302902031	5.390439604	4.90063743	4.99703975	5.26267947	4.677256586	4.813036918	5.186002851	5.258413774	5.007264882	5.204312726	5.530641742	4.951852628	5.080789262	5.215379761	5.032461022	4.904641707	5.10558604	5.199013027	4.813371488	4.834226837	5.027913455	4.725823208	5.397944436	4.809398034	5.128236865	4.998554075	5.324377474	4.910564817	5.69	4.928187825	5.800231605	5.01188674	4.831708961	5.233013214	4.555602444	4.969443139	4.788935927	5.356955236
MTF1	3.207280308	3.147984354	3.164261721	2.704250012	2.977179335	3.402981062	3.101593159	3.201811702	3.675704339	3.255923668	2.683273791	2.838713364	3.220340851	3.32880728	2.87294947	3.013941545	3.175220856	3.351426385	3.177595532	3.229207505	3.001691516	2.501928108	2.557741222	3.340270619	3.445226421	3.030631889	3.188881004	3.159304351	3.004791484	2.784156082	3.400603361	3.345699624	3.376167781	2.830548523	3.267427774	3.159304351	3.037467489	3.292556201	3.165450125	2.200810681	3.019483068	2.808453195	3.367489674	3.127438104	3.000323339	3.050460767	3.304829171	3.402055688	2.804397607
GLS	5.128618379	5.007528834	4.103553443	4.037120745	4.325627348	3.929420402	4.313482035	4.133806448	4.213599128	3.486379833	3.693597609	4.2540273	5.237319749	3.530373833	4.594960905	4.013952835	4.864950047	3.977976774	4.245175421	4.962096701	4.072441898	3.944563025	3.946498357	3.918692475	4.037120745	4.712676935	4.263891301	4.680782126	4.135679405	4.720797307	4.302428475	4.457902078	3.747340718	4.11019882	3.632785797	3.815523209	5.069414468	4.07522714	3.741626664	4.051055834	4.491805899	4.525628574	3.775111237	3.999220042	3.577602252	3.877038523	3.839981091	4.239600642	3.930681727
CDKN2A	0.532749332	0.633291201	1.328223188	1.172764409	0.884135555	0.616634794	0.659539074	0.555820514	0.477678249	0.756559801	1.161498218	0.850013629	0.153144476	1.062578394	1.806236631	1.005219712	0.166060807	0.67565773	1.46409952	0.690119279	1.139256486	0.520592793	1.121798967	0.783888612	0.506760536	1.048327851	1.601597837	1.050782528	2.322742804	3.825697859	0.613275569	1.595392748	0.865510272	1.361986156	0.587361533	0.857251285	0.488113116	1.894212904	0.525141826	0.970305309	0.481720241	1.662460467	0.52253592	0.952350197	0.716367728	0.701715135	0.481720241	0.824567707	0.655784075
DBT	4.175058383	4.135760318	4.794068237	4.005497797	4.558963665	4.597485095	4.330051155	4.326702077	3.935083648	5.079239325	4.046033129	4.816500198	3.865437416	4.456181934	4.079103557	4.056890825	3.86941243	4.481978341	4.232834189	3.989710983	4.116906514	4.340110201	3.87173867	4.69173624	4.392587994	3.975545822	4.352400819	4.258657795	4.640231603	4.245328763	4.682297759	4.427180205	4.092888745	4.25899599	4.365719605	4.425817454	3.993673058	4.472677774	4.141358872	4.987200862	4.46173322	4.122920273	4.128545722	3.897045283	4.613822955	3.597741587	4.776729663	4.073912938	4.665438506
GCSH	1.820156115	1.75210766	1.730465968	1.710570649	1.492871755	1.77245499	1.523938079	1.637992804	1.462545118	1.724475725	2.052361104	1.429782009	1.654211507	1.720344751	2.240633175	2.218875282	2.44394435	1.428520797	1.370729464	1.625794602	1.690443799	1.673298416	1.95934294	1.570237406	1.541315066	1.723738479	1.385642594	1.408700473	1.87861835	1.821405809	1.496184974	1.241243775	1.418449369	1.604218279	1.701796517	2.136289394	1.886462028	1.517216068	1.225649666	1.765398512	1.529912682	1.748285027	1.67512666	1.866939328	1.748180896	1.473072048	1.699108872	1.360003686	1.519186877
DLST	5.935184323	6.061476693	6.120611944	6.188721571	5.937915737	5.956877385	5.94121683	5.865084462	6.078575981	6.02476627	5.802505343	5.85818871	5.987187597	5.897306928	5.302184114	5.701008875	5.676034898	6.135427369	6.214448749	5.880024855	6.159393413	6.244891626	5.886590831	5.987187597	6.126775569	6.268967411	6.086249423	6.225427548	5.848722255	5.481021354	5.952836064	6.199370905	5.789409595	6.232152305	5.83206937	5.872280158	6.008990604	6.548825862	5.972528478	6.062961357	6.128413825	6.531814556	5.981597305	5.937915737	6.129157385	5.865744576	5.925768448	6.029062693	6.242298043
[truncated: 627 more columns]
