# Supplementary material for: Construction and validation of a novel cuproptosis-related long noncoding RNA signature for predicting the outcome of prostate cancer
Source: Front Genet. 2022 Dec 6;13:976850. doi: 10.3389/fgene.2022.976850 (PMC9763621; doi:10.3389/fgene.2022.976850)
Supplement: Supplementary file 2 [file DataSheet1.ZIP › Source data for review purpose only/Source data/03.cuproptosisLnc/corResult.txt]

Cuproptosis	lncRNA	cor	pvalue	Regulation
NFE2L2	MIR222HG	0.416240640718122	1.38982648887957e-27	postive
LIPT2	MIR222HG	-0.432844008841878	6.30266381429159e-30	negative
PDHB	AC073130.2	-0.502117907425533	3.16146716264429e-41	negative
NFE2L2	SNHG19	-0.411445965272689	6.24776423323766e-27	negative
NLRP3	SNHG19	-0.407393118265873	2.18429805174863e-26	negative
MTF1	SNHG19	-0.404000256713746	6.14721057987299e-26	negative
NFE2L2	CAHM	-0.410895936120503	7.41198702505191e-27	negative
ATP7A	CAHM	-0.431476824408575	9.94145465071459e-30	negative
SLC31A1	CAHM	-0.487296535642942	1.3794446800377e-38	negative
DLAT	CAHM	-0.451872515177284	8.89555790984654e-33	negative
MTF1	CAHM	-0.503866209343333	1.51315119348165e-41	negative
NFE2L2	DICER1-AS1	-0.508241728344503	2.34869460636827e-42	negative
SLC31A1	DICER1-AS1	-0.432451263681527	7.18578032416854e-30	negative
DLAT	DICER1-AS1	-0.482404542882832	9.61643977095558e-38	negative
MTF1	DICER1-AS1	-0.524426342136872	1.87941991981683e-45	negative
ATP7B	AC144450.1	0.409273523208293	1.22469849616787e-26	postive
DLAT	AC144450.1	0.429745830472024	1.76502588543947e-29	postive
NFE2L2	ZNF793-AS1	-0.414423272690699	2.4639165702289e-27	negative
NLRP3	ZNF793-AS1	-0.455295409752923	2.61251748116844e-33	negative
LIPT2	ZNF793-AS1	0.45408412959789	4.03693612406993e-33	postive
GCSH	ZNF793-AS1	0.469217197441674	1.54741584178092e-35	postive
ATP7A	MCPH1-AS1	0.405265271247781	4.18540804861102e-26	postive
DBT	MCPH1-AS1	0.428021049432696	3.11692993752987e-29	postive
NLRP3	SLC25A21-AS1	-0.442416281782434	2.44454849781356e-31	negative
NFE2L2	NPTN-IT1	0.408330307582436	1.63784597019895e-26	postive
PDHB	NPTN-IT1	-0.486914402674809	1.60720147468993e-38	negative
NFE2L2	AC009065.4	-0.520289885983048	1.20619950467359e-44	negative
ATP7A	AC009065.4	-0.53061475968069	1.10950961391143e-46	negative
SLC31A1	AC009065.4	-0.414484926672252	2.41665681570885e-27	negative
DLAT	AC009065.4	-0.549917153524535	1.10746704428611e-50	negative
MTF1	AC009065.4	-0.464225614454191	1.00015491516358e-34	negative
NFE2L2	ARRDC1-AS1	-0.539781620781322	1.50460425929066e-48	negative
NLRP3	ARRDC1-AS1	-0.436067594587718	2.1343199146979e-30	negative
ATP7A	ARRDC1-AS1	-0.418303094763572	7.2262274658245e-28	negative
DLAT	ARRDC1-AS1	-0.511418740250186	5.97015562401139e-43	negative
MTF1	ARRDC1-AS1	-0.456325585829994	1.8018803653552e-33	negative
LIPT2	NR2F2-AS1	-0.409038272455736	1.31690312333238e-26	negative
ATP7A	AC010976.2	-0.415189450748617	1.93632193562355e-27	negative
NFE2L2	PXN-AS1	-0.585452325763249	9.07563723083722e-59	negative
NLRP3	PXN-AS1	-0.409386126045206	1.18285368726153e-26	negative
MTF1	SNHG6	-0.43907671117987	7.68597978359528e-31	negative
NFE2L2	RAP2C-AS1	0.409335962645722	1.20131751960011e-26	postive
ATP7A	RAP2C-AS1	0.448492003260908	2.94310347754998e-32	postive
DLAT	RAP2C-AS1	0.507001188269709	3.99393580293676e-42	postive
MTF1	RAP2C-AS1	0.453220066549846	5.50055487324001e-33	postive
DBT	RAP2C-AS1	0.406282123206727	3.06921014350814e-26	postive
PDHB	KCND3-IT1	-0.447503584054133	4.16525638157522e-32	negative
DLAT	PP7080	-0.411232693184248	6.67599034827104e-27	negative
MTF1	PP7080	-0.438822174923	8.38284831553886e-31	negative
NLRP3	ZNF667-AS1	-0.432570252679131	6.9060208432834e-30	negative
LIPT2	ZNF667-AS1	0.40339678056202	7.38014575175473e-26	postive
PDHB	AP001429.1	-0.496436329970226	3.36623265609034e-40	negative
NFE2L2	MAPKAPK5-AS1	-0.471287015264448	7.07292698835043e-36	negative
LIAS	MAPKAPK5-AS1	0.438384747979288	9.72954043582911e-31	postive
MTF1	MAPKAPK5-AS1	-0.463223981744191	1.449081571566e-34	negative
NFE2L2	SNHG15	-0.419152481181099	5.51260528865125e-28	negative
ATP7A	SNHG15	-0.426133083416357	5.78683858700405e-29	negative
MTF1	SNHG15	-0.446381328019484	6.17025459867851e-32	negative
MTF1	GNG12-AS1	0.456568050481959	1.65072260618737e-33	postive
NFE2L2	TOB1-AS1	-0.454574185888943	3.38595426153458e-33	negative
NLRP3	TOB1-AS1	-0.469638742081731	1.31992290416606e-35	negative
ATP7A	OTUD6B-AS1	0.401680443496062	1.23868343269441e-25	postive
ATP7B	SGMS1-AS1	0.415834079064636	1.58023445903957e-27	postive
GCSH	VPS9D1-AS1	0.457364068891692	1.23746742225283e-33	postive
NFE2L2	FLJ37453	-0.442103504356244	2.722879717279e-31	negative
LIPT1	RGMB-AS1	0.450352275159693	1.52607720038656e-32	postive
ATP7B	NALT1	-0.407083907809933	2.4014827793174e-26	negative
ATP7A	NALT1	-0.509876318992992	1.16294761598467e-42	negative
DLAT	NALT1	-0.479429768338656	3.08461546660653e-37	negative
MTF1	NALT1	-0.508528578357273	2.07670947776443e-42	negative
NLRP3	LINC00665	-0.400427279637561	1.80442262550342e-25	negative
NFE2L2	TP53TG1	-0.443227321121778	1.84731427457396e-31	negative
LIPT2	TP53TG1	0.453646623512586	4.72202751634229e-33	postive
MTF1	TP53TG1	-0.447876699342171	3.65393800695461e-32	negative
GCSH	TP53TG1	0.416364209834708	1.33658826081256e-27	postive
DLAT	SPATA41	-0.40131480653703	1.38261497799065e-25	negative
NLRP3	ZNF790-AS1	-0.465517576968986	6.18839847577994e-35	negative
LIAS	LINC00909	0.439193071782758	7.38682187427375e-31	postive
NFE2L2	ZNF503-AS2	-0.405464390500843	3.93908457541663e-26	negative
NFE2L2	SNHG17	-0.419877724160603	4.3723772673799e-28	negative
ATP7A	SNHG17	-0.438602154196937	9.03539418826433e-31	negative
DLAT	SNHG17	-0.406972077273896	2.48517930652947e-26	negative
PDHB	LINC00954	-0.513140300365522	2.82504307044058e-43	negative
MTF1	C8orf44	-0.473092986537918	3.55654153876475e-36	negative
NFE2L2	DNAJC27-AS1	-0.504324701187847	1.24638931466773e-41	negative
DLAT	DNAJC27-AS1	-0.427722554112206	3.43815111284047e-29	negative
PDHB	AC093690.1	-0.495422013685072	5.1111097662298e-40	negative
PDHB	LINC00517	-0.415668811535757	1.66481725090079e-27	negative
PDHB	APOA1-AS	-0.508213124086789	2.37768216257216e-42	negative
NFE2L2	DANCR	-0.408635787951182	1.49083781172391e-26	negative
NLRP3	DANCR	-0.422508077373125	1.87780201387047e-28	negative
LIAS	DANCR	0.413168120711372	3.65155617072592e-27	postive
GCSH	DANCR	0.4610870701712	3.18310928131521e-34	postive
NFE2L2	ATP2A1-AS1	-0.462598452069097	1.8255119690492e-34	negative
MTF1	ATP2A1-AS1	-0.449973347494334	1.74509468537577e-32	negative
NFE2L2	TIPARP-AS1	-0.442127202675486	2.70073511805127e-31	negative
LIAS	TIPARP-AS1	0.443637573471689	1.60279108029322e-31	postive
LIPT2	TIPARP-AS1	0.407993879926118	1.81637089723869e-26	postive
LIAS	AP001372.2	0.505860832812262	6.49411983786176e-42	postive
LIPT2	AP001372.2	0.557448584034839	2.5784912177646e-52	postive
PDHB	AP001372.2	0.406502619225915	2.86915695548448e-26	postive
PDHB	KCNMA1-AS1	-0.442933979722632	2.04446921416226e-31	negative
PDHB	SCAMP1-AS1	0.446556872598514	5.80296528804316e-32	postive
NFE2L2	IDH1-AS1	-0.430947165190323	1.18545649953579e-29	negative
GLS	IDH1-AS1	-0.416597529654975	1.24150774587867e-27	negative
NFE2L2	HCG11	0.408445722420718	1.58069136125466e-26	postive
LIAS	RALY-AS1	0.409684073137816	1.07883137396297e-26	postive
PDHB	DANT2	-0.527975887838931	3.73474837462129e-46	negative
MTF1	SNHG1	-0.435214000790931	2.84627178349863e-30	negative
NFE2L2	SNHG20	-0.427949021340444	3.19161119356408e-29	negative
NFE2L2	SNHG7	-0.428267273825159	2.87446229786089e-29	negative
MTF1	SNHG7	-0.475584572725932	1.36827328956518e-36	negative
NFE2L2	PCAT6	-0.42279822955283	1.70985804146687e-28	negative
ATP7A	MRGPRF-AS1	-0.425325222126794	7.53193412673005e-29	negative
GLS	NOP14-AS1	-0.416301055278243	1.3635405617588e-27	negative
PDHB	SLIT2-IT1	-0.519639799689575	1.61176580609925e-44	negative
PDHB	TTC21B-AS1	-0.474381619554542	2.17216950915584e-36	negative
PDHB	FAM13A-AS1	-0.419485159217462	4.95704487366852e-28	negative
PDHB	MALAT1	-0.429115361880683	2.17367565192369e-29	negative
PDHB	ASH1L-IT1	-0.498915581077785	1.20575003850602e-40	negative
NFE2L2	LINC01311	-0.442176423525367	2.65530965160692e-31	negative
SLC31A1	LINC01311	-0.414170467357844	2.66744928343091e-27	negative
DLAT	LINC01311	-0.412426165214317	4.60398363969772e-27	negative
MTF1	LINC01311	-0.435205970735688	2.85397889002311e-30	negative
NFE2L2	RAB11B-AS1	-0.532745795812714	4.13085086048227e-47	negative
NLRP3	RAB11B-AS1	-0.423673538787059	1.28816097573352e-28	negative
DLAT	RAB11B-AS1	-0.443013661192308	1.98894201942812e-31	negative
MTF1	RAB11B-AS1	-0.400084745203007	1.99928263229643e-25	negative
DBT	AC156455.1	-0.404165876460663	5.84604936460036e-26	negative
DBT	C8orf34-AS1	0.439421761489306	6.83206990906006e-31	postive
LIAS	LINC00467	0.406391930887521	2.9679163485496e-26	postive
LIPT2	LINC00467	0.465948356982401	5.27064090543836e-35	postive
MTF1	FOXP4-AS1	-0.418372364517321	7.0686631987785e-28	negative
DLAT	AGBL5-IT1	-0.415590970072856	1.70619269482104e-27	negative
PDHB	LINC01359	-0.604819865774422	1.29916450752341e-63	negative
NFE2L2	MBNL1-AS1	0.4341219129368	4.10870536890025e-30	postive
DLAT	LINC00893	-0.475487194826997	1.42053092367866e-36	negative
DLD	SH3BP5-AS1	-0.402922056463407	8.51922975832335e-26	negative
DBT	RTCA-AS1	0.550032756243388	1.04611356255891e-50	postive
DLAT	OIP5-AS1	0.46895535957187	1.70786505110377e-35	postive
LIAS	IQCH-AS1	0.425314205890993	7.55901582169927e-29	postive
LIAS	SRP14-AS1	0.410229587384584	9.11284556420548e-27	postive
ATP7B	AC226118.1	0.454763328652929	3.16352841779356e-33	postive
ATP7A	LINC00630	0.582473839454885	4.72285311419632e-58	postive
DLAT	LINC00630	0.550208725487527	9.59142376643048e-51	postive
MTF1	LINC00630	0.524997110114031	1.45124173086139e-45	postive
NLRP3	MSC-AS1	0.476790764637039	8.59229638919899e-37	postive
CDKN2A	CDKN2B-AS1	0.531002663074242	9.27369275449827e-47	postive
ATP7B	LINC00571	0.456006971328591	2.02153918045342e-33	postive
ATP7A	LINC00571	0.415492636673663	1.75991729830476e-27	postive
SLC31A1	LINC00571	0.407181658273089	2.33061137263339e-26	postive
DLAT	LINC00571	0.452115385292855	8.15860444605545e-33	postive
MTF1	LINC00571	0.440113535441038	5.3930357200993e-31	postive
PDHB	EDRF1-AS1	-0.411013713825493	7.1458790627527e-27	negative
CDKN2A	LEF1-AS1	0.409788596024183	1.04452664221681e-26	postive
NLRP3	ZNF528-AS1	-0.431688003694465	9.26694760979824e-30	negative
NFE2L2	MIR100HG	0.425646081715587	6.7839286767722e-29	postive
NFE2L2	GS1-124K5.4	-0.420944475799782	3.10629153190618e-28	negative
LIPT2	GS1-124K5.4	0.431255133137603	1.0701850835608e-29	postive
PDHB	ASAP1-IT2	-0.545476788756692	9.72298208383661e-50	negative
PDHB	MAGI1-IT1	-0.522665713491341	4.1594960195713e-45	negative
NFE2L2	C1orf229	-0.443280086376723	1.81390484485037e-31	negative
NFE2L2	MINCR	-0.437299393521311	1.40676935994574e-30	negative
MTF1	MINCR	-0.448226533557669	3.23121413611404e-32	negative
NFE2L2	STARD7-AS1	-0.483783174305346	5.58129658683395e-38	negative
NFE2L2	LINC01315	-0.449348020255396	2.17657693773891e-32	negative
DLAT	LINC01315	-0.446603114231502	5.70987332340299e-32	negative
MTF1	LINC01315	-0.407491275402297	2.11950509083118e-26	negative
ATP7B	LINC01023	-0.402729304305354	9.02987387399531e-26	negative
ATP7A	LINC01023	-0.408402551225419	1.60183547828723e-26	negative
DLAT	LINC01023	-0.491389284700274	2.65232725293022e-39	negative
MTF1	LINC01023	-0.478359244577456	4.67894170638574e-37	negative
PDHB	JPX	-0.408941192975835	1.35692423439596e-26	negative
PDHB	PRR26	-0.496911667904215	2.76655212483137e-40	negative
NFE2L2	ENO1-AS1	-0.407672651197763	2.00474160939619e-26	negative
NFE2L2	LINC01138	-0.481325113657316	1.46982209405959e-37	negative
NLRP3	LINC01138	-0.402462744549793	9.78625137307836e-26	negative
DLAT	SNHG9	-0.428352063457246	2.7953658310542e-29	negative
MTF1	SNHG9	-0.492584172026544	1.63205207813005e-39	negative
DLAT	LIPE-AS1	-0.415983394063453	1.50747969998194e-27	negative
DLAT	LINC-PINT	-0.400536968578032	1.74608610681953e-25	negative
PDHB	LINC-PINT	-0.490272605247765	4.16836285179848e-39	negative
GLS	TTC39A-AS1	-0.400302502720312	1.87312873518158e-25	negative
ATP7B	DLG5-AS1	-0.468359570275397	2.13702214086902e-35	negative
DLAT	DLG5-AS1	-0.502048752523533	3.25468259902847e-41	negative
MTF1	DLG5-AS1	-0.479644834851558	2.83642898284792e-37	negative
LIAS	EPB41L4A-AS1	0.421710994383535	2.4278720192192e-28	postive
MTF1	EPB41L4A-AS1	-0.446941932039072	5.07144326581566e-32	negative
NFE2L2	KMT2E-AS1	-0.457731839359774	1.08294375342209e-33	negative
NLRP3	KMT2E-AS1	-0.406377088634311	2.981412113885e-26	negative
DLAT	KMT2E-AS1	-0.486950237503519	1.58434717047006e-38	negative
MTF1	KMT2E-AS1	-0.504404750553726	1.20485530616648e-41	negative
NFE2L2	LINC01137	-0.401236622689915	1.41547420329423e-25	negative
GLS	LINC01137	-0.440915084051711	4.09749257782237e-31	negative
MTF1	PAXIP1-AS1	-0.403235674130374	7.74873623560037e-26	negative
NFE2L2	SRRM2-AS1	-0.537924864671719	3.63390983128827e-48	negative
NLRP3	SRRM2-AS1	-0.433945973716872	4.35848193561609e-30	negative
LIPT2	UBAC2-AS1	0.491699643559535	2.33846014552326e-39	postive
NFE2L2	SNHG25	-0.49728085301326	2.37503070434317e-40	negative
ATP7A	SNHG25	-0.418585460236483	6.60495104430795e-28	negative
DLAT	SNHG25	-0.466169215524517	4.85380691874388e-35	negative
MTF1	SNHG25	-0.493782596859198	1.00087172606492e-39	negative
ATP7A	SERTAD4-AS1	-0.461140122236016	3.12173534215316e-34	negative
MTF1	SERTAD4-AS1	-0.407316754915065	2.23605638289296e-26	negative
DBT	SERTAD4-AS1	-0.418338277817927	7.14576894313638e-28	negative
LIPT2	KIF9-AS1	0.402136243454531	1.07985072299138e-25	postive
NFE2L2	LINC01569	-0.423870684307671	1.20842397867481e-28	negative
PDHB	GHRLOS	-0.513043874045906	2.94629045899917e-43	negative
LIAS	MIR22HG	-0.437842087007425	1.17011236224836e-30	negative
DBT	TFAP2A-AS1	-0.407907410073297	1.86528296413122e-26	negative
GLS	LINC01547	-0.40680250724314	2.61762276175457e-26	negative
NFE2L2	TMEM44-AS1	-0.400230716254091	1.91382205681715e-25	negative
ATP7A	HMGA1P4	-0.409416813400425	1.17169714082319e-26	negative
DLAT	HMGA1P4	-0.47682806773791	8.46929617148912e-37	negative
MTF1	HMGA1P4	-0.469435465020205	1.42515440498837e-35	negative
DBT	CASC2	0.439092131575936	7.64565541110789e-31	postive
DLAT	C9orf139	-0.522770745186463	3.96748369934723e-45	negative
MTF1	C9orf139	-0.490870651232591	3.27269190053319e-39	negative
MTF1	ZFAS1	-0.442952161698929	2.03166517206392e-31	negative
DLAT	LINC00539	0.404479042481225	5.31591934721877e-26	postive
NFE2L2	RNASEH1-AS1	-0.404149761197231	5.8747005837343e-26	negative
LIPT2	RNASEH1-AS1	0.418549418654497	6.68120893921208e-28	postive
NLRP3	ZNF529-AS1	-0.408942614053655	1.35632980698799e-26	negative
LIPT2	ZNF529-AS1	0.418999095588653	5.78908919348872e-28	postive
PDHB	KCNQ1OT1	-0.647355765336352	1.64856230707957e-75	negative
ATP7A	DIO3OS	-0.589174010020604	1.12804881508595e-59	negative
DLAT	DIO3OS	-0.504250722588125	1.28603511917294e-41	negative
MTF1	DIO3OS	-0.433676599781416	4.77032128674859e-30	negative
LIPT2	AC062029.1	0.412773229534258	4.13124933000047e-27	postive
LIPT2	FAM201A	0.430763423158244	1.2599985772948e-29	postive
LIAS	GAS5	0.439458011986699	6.74800609546684e-31	postive
NFE2L2	LINC01431	-0.447078143166238	4.83518754666925e-32	negative
NFE2L2	LINC01144	-0.417727044030895	8.67852611386802e-28	negative
DBT	LINC01351	0.439969705168389	5.66512645292821e-31	postive
PDHB	DOCK4-AS1	-0.512876193502535	3.16955532066882e-43	negative
LIPT2	MEG3	-0.535301002383597	1.25167556945489e-47	negative
PDHB	MEG3	-0.425652951328772	6.76874547656489e-29	negative
PDHB	AC092168.2	-0.529463031017924	1.88697856330895e-46	negative
MTF1	WAC-AS1	-0.413765323630846	3.02884157471888e-27	negative
LIPT2	UBA6-AS1	0.422780627767047	1.71960850929584e-28	postive
ATP7A	HCG15	0.449487724067125	2.07182971287477e-32	postive
PDHB	LINC00894	-0.441022590016829	3.94903590626583e-31	negative
NFE2L2	MIR762HG	-0.428520845209957	2.64427410285589e-29	negative
LIPT2	MIR762HG	0.42769199441594	3.47283140089973e-29	postive
NFE2L2	FGD5-AS1	0.441817767254422	3.00446510508786e-31	postive
ATP7A	FGD5-AS1	0.475273931868143	1.54199079787091e-36	postive
DLAT	FGD5-AS1	0.515006185295532	1.2494499039544e-43	postive
LIPT2	TMEM254-AS1	0.45445819223534	3.52995231973384e-33	postive
NLRP3	SERPINB9P1	0.425194548820884	7.85945471152474e-29	postive
NFE2L2	PRR34-AS1	-0.453612450395925	4.78015248071713e-33	negative
NFE2L2	SCGB1B2P	-0.473239595015535	3.36288217402195e-36	negative
ATP7A	SCGB1B2P	-0.412917758910893	3.94885281546653e-27	negative
DLAT	SCGB1B2P	-0.540961173601852	8.56840160496738e-49	negative
MTF1	SCGB1B2P	-0.50490856815587	9.73211943685349e-42	negative
NFE2L2	FENDRR	0.421906236874256	2.27993916208265e-28	postive
ATP7A	SNHG12	-0.516828879832839	5.60386685541154e-44	negative
SLC31A1	SNHG12	-0.41040151014319	8.64022602302815e-27	negative
DLAT	SNHG12	-0.478663189835991	4.15755427090685e-37	negative
MTF1	SNHG12	-0.460248725127779	4.3278342069327e-34	negative
NFE2L2	SNHG10	-0.448030791559492	3.46138265713937e-32	negative
NLRP3	SNHG10	-0.426393170401085	5.31525295922682e-29	negative
MTF1	SNHG10	-0.403145649516249	7.96256781437923e-26	negative
NFE2L2	ADAMTS9-AS2	0.523104968553995	3.41312804781328e-45	postive
LIPT2	ADAMTS9-AS2	-0.461148648555517	3.11198154779301e-34	negative
NFE2L2	MAGI2-AS3	0.562194186010324	2.29507709349917e-53	postive
NLRP3	MAGI2-AS3	0.423050538286045	1.57595973230852e-28	postive
LIPT2	MAGI2-AS3	-0.464256763186556	9.8866953456954e-35	negative
LIPT2	LINC00240	0.41585524916412	1.56971164305174e-27	postive
GCSH	LINC00240	0.413712668769255	3.07923328447038e-27	postive
NFE2L2	MZF1-AS1	-0.477363011889013	6.88594228440207e-37	negative
PDHB	INE1	-0.486211591223705	2.12770262418479e-38	negative
NFE2L2	LINC00623	-0.444549302904395	1.16825073495824e-31	negative
DLAT	LINC00623	-0.404289926491788	5.63007836920126e-26	negative
NFE2L2	TOLLIP-AS1	-0.466075853277	5.02586882301386e-35	negative
PDHB	FAM53B-AS1	-0.513555773541696	2.35679694189236e-43	negative
DLAT	ASB16-AS1	-0.458515793880731	8.14495787197796e-34	negative
PDHB	KIZ-AS1	-0.520343769401652	1.17753258075859e-44	negative
PDHB	DIP2A-IT1	-0.464857809181859	7.90967840031566e-35	negative
ATP7A	PAXIP1-AS2	0.600223124039483	1.96529038972798e-62	postive
SLC31A1	PAXIP1-AS2	0.429015462234727	2.24650983533456e-29	postive
DLD	PAXIP1-AS2	0.453801355256481	4.46748690917843e-33	postive
DLAT	PAXIP1-AS2	0.629189722829212	3.34682299562637e-70	postive
MTF1	PAXIP1-AS2	0.508805886964308	1.84354831478853e-42	postive
NFE2L2	ZNF213-AS1	-0.523606231293948	2.72261600295989e-45	negative
NLRP3	ZNF213-AS1	-0.446986471572984	4.9929585902279e-32	negative
ATP7A	LINC01503	-0.409689682724897	1.07696231688302e-26	negative
LIAS	STX18-AS1	0.438405710667415	9.66037181595585e-31	postive
NLRP3	LINC01004	-0.4203054250709	3.8128710362964e-28	negative
MTF1	LINC01004	-0.419038346226498	5.71705875134256e-28	negative
LIPT2	RNU6ATAC35P	0.409671411897587	1.08306177060563e-26	postive
NFE2L2	LINC01089	-0.457894127286616	1.0209896511792e-33	negative
NLRP3	LINC01089	-0.445861430370773	7.39858376996809e-32	negative
ATP7A	LINC01089	-0.410634626672162	8.03789410710686e-27	negative
SLC31A1	LINC01089	-0.434211128616118	3.98751750239236e-30	negative
DLD	LINC01089	-0.411675093234428	5.81794965202396e-27	negative
DLAT	LINC01089	-0.496816777171577	2.87712618999822e-40	negative
MTF1	LINC01089	-0.510784075874024	7.85809107927173e-43	negative
NFE2L2	CH17-340M24.3	-0.4281883972719	2.95002985272889e-29	negative
DLAT	CH17-340M24.3	-0.40558236346388	3.79996563932497e-26	negative
GLS	CH17-340M24.3	-0.461863154165907	2.3933752712756e-34	negative
NFE2L2	SNHG8	-0.414696394167608	2.26127137848048e-27	negative
LIAS	SNHG8	0.441381759079928	3.49063335538238e-31	postive
NFE2L2	RPARP-AS1	-0.519805799003548	1.49686861767053e-44	negative
NLRP3	RPARP-AS1	-0.545345809194834	1.03613331644383e-49	negative
GCSH	RPARP-AS1	0.431392434248264	1.02243904699379e-29	postive
