# Supplementary material for: Construction and validation of a novel cuproptosis-related long noncoding RNA signature for predicting the outcome of prostate cancer
Source: Front Genet. 2022 Dec 6;13:976850. doi: 10.3389/fgene.2022.976850 (PMC9763621; doi:10.3389/fgene.2022.976850)
Supplement: Supplementary file 2 [file DataSheet1.ZIP › Source data for review purpose only/Source data/03.cuproptosisLnc/cuproptosisLncExp.txt]

ID	TCGA-HC-7737-11A-02R-2118-07	TCGA-HC-7738-11A-01R-2118-07	TCGA-EJ-7331-11A-01R-2118-07	TCGA-G9-6348-11A-01R-1789-07	TCGA-EJ-7789-11A-01R-2118-07	TCGA-CH-5768-11A-01R-1580-07	TCGA-HC-8259-11A-01R-2263-07	TCGA-HC-8260-11A-01R-2263-07	TCGA-HC-8262-11A-01R-2263-07	TCGA-EJ-7327-11A-01R-2118-07	TCGA-G9-6496-11A-01R-1789-07	TCGA-EJ-7782-11A-01R-2118-07	TCGA-HC-8258-11A-01R-2263-07	TCGA-HC-7742-11A-01R-2118-07	TCGA-G9-6362-11A-01R-1789-07	TCGA-G9-6365-11A-01R-1789-07	TCGA-HC-7211-11A-01R-2118-07	TCGA-EJ-7314-11A-01R-2118-07	TCGA-EJ-7328-11A-01R-2118-07	TCGA-HC-7747-11A-01R-2118-07	TCGA-EJ-7330-11A-01R-2118-07	TCGA-EJ-7797-11A-01R-2263-07	TCGA-HC-7752-11A-01R-2118-07	TCGA-EJ-7317-11A-01R-2118-07	TCGA-EJ-7793-11A-01R-2263-07	TCGA-HC-7745-11A-01R-2118-07	TCGA-EJ-7786-11A-01R-2118-07	TCGA-EJ-7781-11A-01R-2118-07	TCGA-G9-6363-11A-01R-1789-07	TCGA-G9-6499-11A-02R-1965-07	TCGA-EJ-7784-11A-01R-2118-07	TCGA-EJ-7315-11A-01R-2118-07	TCGA-G9-6356-11A-01R-1789-07	TCGA-CH-5769-11A-01R-1580-07	TCGA-CH-5761-11A-01R-1580-07	TCGA-G9-6351-11A-01R-1965-07	TCGA-HC-7740-11A-01R-2118-07	TCGA-EJ-7123-11A-01R-1965-07	TCGA-EJ-7321-11A-01R-2263-07	TCGA-EJ-7125-11A-01R-1965-07	TCGA-EJ-7792-11A-01R-2118-07	TCGA-EJ-7783-11A-01R-2118-07	TCGA-G9-6384-11A-01R-1858-07	TCGA-G9-6333-11A-01R-1965-07	TCGA-EJ-7115-11A-01R-2118-07	TCGA-J4-A83J-11A-11R-A36G-07	TCGA-HC-7819-11A-01R-2118-07	TCGA-EJ-7794-11A-01R-2118-07	TCGA-EJ-7785-11A-01R-2118-07
MIR222HG	2.559860837	2.503850633	1.220022492	2.751347303	1.450086816	1.946500269	1.746026532	1.805882018	4.691554507	0.705853736	1.463597263	2.3892066	2.76022381	0.907514321	2.023181905	2.359839735	2.499095491	2.073196224	1.726195956	2.194825049	2.409979528	2.163271043	2.032626526	1.048535545	1.376891425	2.403742654	2.691415007	2.327470516	1.054727399	1.374458966	1.571246772	1.307754215	3.989065018	1.418115304	1.281399672	1.442622019	2.904396424	1.697500438	1.6272716	1.029094679	1.05010137	2.373811049	2.360804049	1.450545039	1.061810065	3.687465918	1.457145098	2.571439081	2.170523955
AC073130.2	0.390141805	0.618883479	0.550398503	0.207788583	0.131844415	0	0.163539253	0.189560928	0.856569592	0.098261094	0.2763855	0.112626364	0.243044309	0.404636321	0.14525555	0.092878789	0.141508475	0.143838573	0.177107192	0.247994339	0.427858104	0.831532526	0.194412011	0.251629444	0.10099596	0.938205656	0.275368643	0.659770276	0.349320062	0.216724355	0.527747448	0.081184156	0.458354564	0.244522635	0.331902473	0.533774953	0.646214398	0.337944544	0.421146985	0.608763716	0.365932809	0.545454486	0.631500247	0.213556438	0.459049188	0.370642087	0.363176729	0.632810052	0.502369616
SNHG19	7.380058349	7.732188706	6.276339888	8.068857897	6.685283038	7.937402768	5.888078332	7.194073427	6.720736776	6.743467099	8.172528775	7.376478544	8.010311134	7.192555426	9.224061173	7.970257143	7.89375936	5.930067519	6.840911753	8.099305035	7.249375129	7.561240459	8.511115129	6.868284536	6.359244608	7.348178239	6.33263201	6.201178394	7.907935483	7.954910239	6.961723912	6.089688187	7.143904419	9.347644679	7.089452211	7.871128807	7.353439033	6.016453496	6.772119837	7.53802835	6.857263475	6.363257149	6.386166153	8.554917641	7.822217424	7.412821762	7.183028288	6.80167818	7.05990639
CAHM	1.228988295	0.97357598	0.441711444	1.22997447	0.792360985	0.683766136	1.311587388	1.092900807	0.800917741	0.881896344	0.581627497	0.878659528	1.072463025	0.627210318	1.508114672	1.65252428	1.744157168	0.963842554	0.785706754	1.76307201	0.906157169	1.339707372	0.95772794	1.105145278	0.468446524	0.731394495	0.708834259	0.9119358	1.134921015	0.819777351	0.765222136	0.859646765	1.18778856	2.100996747	0.816709851	0.883615287	1.385719752	0.759736481	1.052365001	0.952257107	0.900623993	1.629143163	0.935967014	1.215352172	0.796449969	1.380768965	0.821071872	0.959421554	0.897151429
DICER1-AS1	1.628341358	1.673598086	1.1432023	1.832323228	1.324122121	1.953073159	1.522363311	1.787997548	1.714009135	1.102150463	1.572895794	1.532667715	1.773518264	1.332614763	1.677430598	2.288608923	2.141970247	1.059743234	1.195464503	1.708366563	1.190205024	1.539249637	1.841881845	1.373851379	1.413969208	1.729997325	1.38725297	1.315236002	1.649962823	1.921241473	1.505730825	1.202869033	1.844104088	1.747699176	1.69544471	1.549085154	1.715477676	1.305924526	1.621922772	1.468356297	1.371479468	1.660023106	1.663220192	1.971436261	1.53880709	2.099332265	1.572314796	1.429851652	1.466376474
AC144450.1	0.332657841	0.311225557	0.837409675	0.695526096	0.850095605	0.848732014	0.652144035	0.829537368	0.650830358	1.196591223	0.559459315	1.455308484	0.304694543	0.843198299	2.975659339	0.417227865	0.214652561	1.710054874	0.589478051	0.214652561	0.636846096	0.896765586	0.283957277	1.702243005	1.107930037	0.214652561	1.527274753	0.640050423	3.013466679	1.943350182	1.113986421	0.849927438	0.526113651	3.510428132	1.112247581	0.696454071	0.214652561	0.821460159	1.253994664	0.214652561	0.943775347	0.214652561	1.099238389	0.340730927	1.385926256	1.090796964	1.202302326	0.89525073	0.817935539
ZNF793-AS1	1.738948609	1.554053051	2.252942258	3.069571789	2.852165469	2.591481201	3.404092597	3.025148328	2.501369838	3.138637702	2.461432514	3.037867676	1.580710663	2.642415453	3.266992542	2.561443477	1.325196665	2.165088956	2.112507903	1.279662705	2.329374648	3.345812576	2.50667487	2.69005261	3.095506806	1.338924126	1.99956561	1.928495774	2.659554125	3.302210226	2.403566043	1.933608615	3.124469175	2.20471264	2.347273813	2.885972887	1.776732341	1.430856426	2.523310891	3.681387347	2.81331557	2.361101965	2.759456909	2.69256652	2.5677598	2.192578595	2.685690394	1.89696645	2.719677334
MCPH1-AS1	1.018841643	1.030952879	1.165632513	1.072560273	0.955763029	1.038612805	0.949182463	1.051417585	1.0314906	1.358791776	0.896089732	1.003491679	0.721852778	1.072014058	0.800868837	0.826018427	0.711064963	1.403433609	1.076696107	0.998992316	1.187229907	1.295431871	0.86269931	1.358548297	1.201523885	1.344388309	1.195149918	1.488269658	1.046215583	1.0471864	1.338288269	1.066804256	0.943236248	1.064583291	1.008057287	1.000414221	0.799840492	1.314429821	1.04350015	1.265750944	1.164855942	1.165235818	0.953446657	1.011721782	1.067165576	0.789895173	1.280099197	0.874677591	1.222458899
SLC25A21-AS1	1.955140564	2.007304582	2.3506329	2.674303532	2.707604945	3.439519122	3.129843483	3.151256698	2.368472553	3.418331734	2.815930013	2.969098179	1.709104896	2.608489823	3.151554971	2.736226923	2.046193133	2.188395771	2.694331102	2.391096563	2.228539545	3.41476282	2.80738713	3.122673404	2.969412569	2.070063322	2.387871704	2.74168891	2.608489823	2.366862031	2.647518546	2.192221941	2.621198049	3.165807336	2.9054497	2.982322918	1.738775376	1.964066074	2.407054664	3.292484132	2.529061094	2.335494607	2.60880734	2.4752315	3.039812038	2.213811062	2.927044604	2.317749708	3.173577559
NPTN-IT1	1.397564847	1.653954266	1.42168421	0.991520533	1.432330516	1.544732918	1.186511729	1.377986308	1.757383859	1.167556668	0.768666091	1.277742594	1.755453511	0.643612512	0.559616008	1.147835484	1.074097239	1.611318095	1.307755906	1.372367748	1.678166395	1.235337808	1.073764523	1.159156608	1.20275091	1.666873572	2.17255373	1.696905055	0.889749784	0.685445025	1.205616132	1.259190636	1.133567434	1.100124971	1.28646326	1.016654837	1.462987018	1.933392163	1.506781905	0.731673194	1.379862355	1.799154126	1.203198137	0.725319711	1.511786256	2.0054116	1.639243982	1.835036911	1.963556839
AC009065.4	2.201921825	2.446109254	1.810492442	2.788727347	2.041679292	2.211640587	2.71045211	2.551703903	1.902012462	2.4301457	2.442115185	2.050035724	2.147302374	2.000168324	2.257430933	2.353511387	2.656037945	1.452910388	1.709989328	2.674820078	1.54117551	2.437184691	2.622199924	1.999525524	1.884122499	2.50978409	1.801185728	1.83726833	2.164359302	1.672443856	2.331536474	1.646074128	2.151632141	2.669553375	1.895111176	1.959935821	2.669838822	1.56222783	2.135646011	2.775634905	1.838593851	2.2310026	1.913127621	2.070945758	2.320382988	2.291902235	2.242080543	1.803715584	2.305081739
ARRDC1-AS1	3.571703549	3.970881104	3.360864774	4.203518466	3.638343239	3.173169443	4.366301007	4.187351861	3.43004617	3.629348967	3.853173812	3.606880141	4.050923963	3.710547499	4.371336244	4.215261898	4.418251443	3.158017433	3.402384436	4.181858585	3.281400658	3.955684437	3.698932324	3.821760759	3.676445601	3.755187652	3.195162815	2.980801563	3.536006668	3.432847998	3.398197195	2.926405715	3.943777245	3.903849583	3.751791917	4.23510233	3.914667339	2.908906553	3.697698606	3.845123794	3.469829838	3.463566959	3.966095398	3.762424358	3.660022485	4.091208479	3.771702899	3.080733329	3.558630349
NR2F2-AS1	0.863031542	1.080706513	1.121575396	1.131853145	0.974094438	0.525643784	1.055757826	0.792175909	0.788244468	0.563588795	0.965109962	1.088238069	1.02841652	0.718121532	0.66092686	0.635190959	0.736035698	1.012790915	1.239857011	1.27453024	1.239762431	1.152630632	0.83158424	0.846972182	1.31122673	1.604388098	1.171910619	1.326852167	0.713525362	0.941090085	0.982261226	1.418303082	0.473592305	0.553147088	0.582902097	0.900941527	0.890751132	1.376087963	1.003543812	1.31818476	1.288615088	1.715766453	0.812557196	0.792650309	1.028628257	0.850813731	0.708632877	1.222368769	1.256201347
AC010976.2	1.232114489	1.552817063	0.930269745	2.359298579	1.177847706	0.241687517	1.863857226	1.449263605	1.648045872	0.341303838	2.471366564	0.679672848	0.689911319	1.147575372	2.163290876	1.59722695	0.932144588	1.910764299	1.133587821	1.654036615	1.004702679	1.157695963	1.616946359	1.125780119	1.436970395	1.964425945	1.852666775	1.294126425	1.086764501	1.019081509	1.451311317	0.838490046	0.492383864	0.3193052	0.477366094	1.074821793	2.092606462	2.059173352	1.090015301	0.851631346	1.160734043	2.858305207	1.901909857	1.336616602	1.095170378	1.936954599	0.443579121	1.094322259	1.391731555
PXN-AS1	1.174444337	1.114182213	0.861639665	1.309448009	1.559547947	1.322848962	1.764228864	1.770291821	1.358864684	1.590336708	1.083630849	1.664491878	1.605575948	1.469174706	1.439455316	1.236659924	1.469611001	1.220156787	1.029453959	1.389701345	1.149516089	1.722809519	1.285344618	1.592869743	1.535810909	1.098419326	1.028513735	0.904724101	0.893026523	1.026454357	1.211454914	0.964594805	1.503004333	1.299378303	1.579156652	1.122224736	1.155978761	0.968095422	1.52327035	1.970000977	1.27353171	1.200137509	1.288505746	1.378660876	1.425603467	1.480039637	1.455930609	1.141160126	1.330848657
SNHG6	5.742343548	5.971926444	5.703809526	6.618413057	5.977814115	6.32952489	6.763639755	6.076853409	5.81964244	5.750657053	6.478239164	6.315762658	5.705343063	6.016395393	6.866023268	6.380362786	5.643843685	5.767032274	6.497240827	5.906664641	6.435001012	6.664598728	6.909478836	5.574941392	6.253730469	6.010027152	5.896373628	6.190632405	5.752189064	7.340517131	5.900149103	5.865127923	6.108029043	5.866811177	5.794801378	6.220209571	6.17292258	6.174245669	5.81699372	6.926560958	6.012892064	6.875943226	6.221521776	6.610328387	6.229077599	6.290284247	5.918853624	5.841556016	6.446884102
RAP2C-AS1	1.363816952	1.510278673	1.805990376	1.315669787	1.329876449	1.251586668	1.281857083	1.276900807	1.167894116	1.318660964	1.006565404	1.200395081	1.184153377	1.383570865	0.709453245	0.604661577	1.2270386	1.449432031	1.953898555	1.545365266	1.579582194	1.588974171	1.331540485	1.525909227	1.579582194	1.948578053	1.81182808	1.94798381	1.4591558	1.791518239	1.489274568	1.707403446	0.570564265	0.735455804	0.9442031	1.273821638	1.122609164	2.290436003	1.187345785	1.31098548	1.379844495	1.90946431	1.633474402	1.274743942	1.399727016	0.808829989	1.565256973	1.619834434	1.578320577
KCND3-IT1	0.093356754	0.093356754	0.093356754	0.093356754	0.281734213	0.093356754	0.093356754	0.093356754	0.093356754	0.093356754	0.093356754	0.093356754	0.093356754	0.093356754	0.093356754	0.469890066	0.093356754	0.093356754	0.093356754	0.093356754	0.356883215	0.093356754	0.093356754	0.093356754	0.093356754	0.093356754	0.093356754	0.29952968	0.093356754	0.093356754	0.093356754	0.093356754	0.093356754	0.093356754	0.093356754	0.093356754	0.093356754	0.093356754	0.093356754	0.093356754	0.093356754	0.093356754	0.093356754	0.093356754	0.093356754	0.237489656	0.093356754	0.260303974	0.093356754
PP7080	0.544809926	0.656406973	0.554728714	1.122470997	0.70118685	0.603185681	0.954593395	0.99361479	1.120327878	0.479820691	0.618210249	0.675238777	0.878580892	0.65673654	1.055850895	1.013054011	0.972897506	0.632492996	0.524893184	0.781033815	0.537296886	0.479820691	1.265138873	0.624629878	0.54029294	0.675966946	0.588822823	0.565964926	0.86156808	0.868435506	0.685542094	0.636445387	0.867336143	0.896702086	0.856275203	0.642413426	0.755264554	0.479820691	0.690667452	0.70913535	0.660244468	0.613652676	0.67318713	1.041390548	0.634015788	1.056673914	0.669714067	0.505306022	0.587580119
ZNF667-AS1	3.240556339	2.865606742	3.539927644	3.521516139	3.327966742	3.791357413	3.990884665	4.047630812	2.944276899	3.716521223	3.468563372	3.680281912	3.2053395	3.372405715	3.973724408	3.889197436	2.382976861	2.854217496	3.002678226	2.574436504	2.810471369	3.401300061	3.260295169	3.797159405	3.68997824	3.086279091	3.058102997	3.080534357	3.322361048	3.554255175	3.215829507	2.484594572	3.686065375	3.227313681	3.124816586	3.69390795	2.874646007	3.078457779	3.127168965	4.150508675	3.111628919	2.976912377	3.820090711	3.444416069	3.2053395	2.692616675	3.880286872	2.509955437	2.90015051
AP001429.1	1.56481929	1.247379206	0.909513976	1.015865336	1.608515007	1.353963435	1.233869325	1.117194163	1.084203105	1.437337032	0.994628681	1.250815206	0.775837587	1.528704786	0.940762473	1.624174466	0.57107421	1.144957411	0.988104335	1.329752276	1.227342562	0.814368164	1.200584538	1.692422179	1.113162495	1.10564065	0.676367857	0.928611997	1.390386601	1.017079287	1.113460036	1.264811699	0.842269396	1.059665511	1.208393219	1.226160503	0.728277661	1.421275427	0.971186169	0.912176132	0.57107421	0.77587546	0.57107421	1.817872876	1.025783424	1.312586998	1.335801086	1.230440443	0.996219949
MAPKAPK5-AS1	3.428694569	3.948528991	3.536530033	4.085806595	3.707484649	3.951173688	4.221903196	3.989493029	3.794971312	4.039213722	4.087054812	4.33331399	4.321890477	3.561312808	4.557369892	4.330150602	4.061069843	3.300766252	3.736868337	3.836374786	3.783531222	4.501861191	3.853337809	3.701029195	3.868571822	3.602963539	3.275815042	3.383925917	4.077316736	4.010640289	3.652035793	3.572956417	4.049608027	4.111931097	3.665067591	3.83427604	3.856865127	3.401650185	3.720809829	4.899520084	3.730732235	4.325986284	3.700116351	4.441042216	4.032994807	3.480297499	3.658374388	3.464544596	4.057936007
SNHG15	2.328948067	2.884835698	2.596718288	3.637692973	3.309686829	3.51903817	3.71856652	3.48820672	3.903521749	3.231949575	3.563555453	3.715160682	2.887388116	3.347130489	4.052527037	3.948280155	3.212054595	2.77577556	3.085614853	2.622732428	2.858774559	3.894425548	3.267715597	2.946954982	3.136834767	2.595098052	2.708154535	2.517673919	2.500898173	3.56692694	2.837110446	2.577038362	3.55806246	3.501503653	3.108117477	3.406482646	3.06674794	2.416443264	3.048892636	4.483451968	2.992825263	3.149704182	3.294530446	3.790233005	3.142783863	3.477731298	3.117247635	2.692701368	3.12010508
GNG12-AS1	1.742454628	1.596694741	1.184445413	1.131627621	1.04508354	1.414034929	1.278047788	1.323969029	1.334032626	1.408934992	1.120655615	0.882143479	1.383174633	1.105953874	0.824563504	0.963693525	1.501369809	1.311575271	1.180700028	1.739304197	1.341045574	1.248063005	1.045346092	1.447074461	1.244872162	1.594793162	1.582424289	1.114949296	1.297897688	1.03658406	1.059190226	1.093056562	0.978012589	0.843028924	0.980729206	1.230548729	1.453918385	1.655911658	1.208065053	0.944796925	1.211462483	1.453243088	1.546082967	1.010020177	1.157883453	1.473975162	1.267068725	1.178305469	1.255050844
TOB1-AS1	1.35652153	1.353379529	0.925458329	1.453125916	0.694083127	0.752017978	0.952034547	1.106451231	0.778649617	1.010699076	1.147371219	0.979803601	1.152328396	1.035083047	1.246608687	1.280005817	1.502238864	1.066286233	0.985120213	1.270516957	0.812948795	0.906566354	1.06244812	1.150783732	0.804921969	1.508885835	0.936582907	0.818133148	1.38114213	1.056500771	0.814180625	0.87336766	0.910037709	2.301217283	0.9753343	1.07540367	1.569739612	1.284192211	0.884125978	1.099165876	0.822646146	1.597332412	1.161620736	1.141686089	0.808673474	1.130062622	0.812532032	0.788764666	0.919463456
OTUD6B-AS1	4.186119835	4.554424531	3.476146478	3.159107179	3.653040997	3.670675115	3.762516218	3.6658361	3.347852368	3.887209415	3.287417855	3.88587207	4.468095472	3.566711141	4.111633491	3.242631979	4.569455787	3.574511552	3.545023161	4.470159159	3.708497735	3.860942538	3.29247049	3.686153649	4.038752865	3.963241425	3.628831214	3.77104563	3.171971328	3.73018104	3.722213006	3.220281278	3.438271735	2.89898501	3.419744625	3.68734251	4.487681637	3.664796293	3.524821045	4.11866328	3.508017835	3.764192538	3.450293424	3.307044796	3.473087973	3.100401488	3.59450604	3.403049981	3.797223593
SGMS1-AS1	1.55041933	1.159517698	1.451941805	1.407262161	1.094300681	1.592300009	1.4259006	1.602865589	1.408920995	1.872850927	1.225818472	1.164197126	1.628989452	1.861017746	1.471848246	1.280528507	1.198080331	1.3071825	1.096682564	1.574776361	1.187615579	1.237918945	1.42444973	1.784186011	1.427576895	1.234386317	1.275017454	1.205191232	1.772224795	0.789529134	1.497913789	1.295385506	1.508815592	1.533561261	1.458881424	1.482912149	1.213147643	1.315379791	1.321279377	1.246555147	1.195231575	0.8883179	1.675994974	1.433983745	1.284884914	0.958240291	1.733980615	1.40343974	1.170746176
VPS9D1-AS1	0.843561494	1.300351146	2.110731377	2.642185579	1.489655447	2.687823968	1.750554348	2.256079802	2.239117213	2.242010902	2.89333948	1.215185045	1.051362375	3.177938003	3.648854724	2.645236815	1.335564585	1.782457916	1.638870469	1.129477943	1.666910286	1.487817628	2.762166728	2.154080604	1.587581794	1.562681512	1.694781571	0.975623783	3.364778328	4.009448523	1.788851676	1.410657024	2.461648347	3.806214349	2.77767327	3.302509012	1.556414944	0.981984416	1.785325771	1.721162261	1.635526079	0.568822508	2.286256611	2.199858725	2.673478569	2.530246012	2.540298635	1.767534819	1.58969704
FLJ37453	3.175227269	3.138743817	2.65502586	2.941140455	2.963216036	2.941778282	2.798588229	3.252065728	2.48735841	2.986022203	2.885190568	3.127908178	3.386531015	2.802701083	2.948282086	3.269685379	3.307442198	2.751718934	2.944004984	3.402710186	2.6134871	3.27242847	3.095074187	2.92331935	2.818558302	2.976329756	2.67254476	2.938965915	3.477634558	2.874842384	2.682848668	2.475703388	2.944304939	4.447798412	3.109022237	3.067116288	2.82060608	2.635607054	3.086858911	3.633813121	2.849660608	3.439072879	2.528811901	3.045478377	3.024768266	2.986659844	2.878602363	2.924577984	2.992885943
RGMB-AS1	0.855073126	0.661104212	2.499097238	2.426251669	3.008389439	2.502396351	3.03122283	3.389966289	2.614891239	3.044324628	3.236885781	2.449689891	1.162716804	3.138611085	4.227434532	3.283159745	1.472493065	2.972303933	1.57937979	1.537125868	2.29036105	2.470571884	2.128296869	3.138611085	2.931075786	1.055409383	2.143941236	2.331685579	2.613757324	1.864192382	2.912678359	1.926422579	3.505286843	3.4468757	3.353366035	3.353366035	0.82023149	1.327310445	3.339663646	3.140412925	3.163075017	1.540436933	2.355388458	2.375647353	2.995618105	3.523166793	2.785848251	2.191026311	2.169196527
NALT1	2.290651243	3.083823505	1.828806988	3.474089865	1.936776672	1.819575939	2.339063003	2.981289634	2.439078917	1.256009081	3.4392298	1.859791337	2.034293646	2.239590222	2.325197624	3.092442018	2.644920727	1.916200106	2.781992052	2.031057973	2.480469306	2.365190746	2.39831215	1.681555679	2.294116023	3.580048236	1.765441609	2.667695447	1.716654472	2.475976717	1.635478713	1.545582895	1.352737421	1.606731743	2.234828087	3.184182201	2.259919264	2.947701651	2.243494776	2.805701153	2.128223998	3.128715481	2.487445261	2.208515875	2.501106355	2.60870486	2.145696384	1.823307648	3.120086091
LINC00665	2.49599585	2.874309751	2.709714834	3.041700138	2.592615994	3.473858224	2.856039997	2.666276265	2.884854936	3.060620138	3.150981902	2.425070295	3.266832104	3.337606467	4.572830665	3.525533759	3.253871076	2.379171844	2.377049383	2.796952675	2.652086392	2.955684384	2.684716557	2.878755066	2.573674694	2.637244568	2.21834919	2.231409676	4.102475345	4.208300283	2.52390889	2.459878553	3.204226508	4.211741851	2.694973396	3.109583816	3.079048289	2.44452264	2.73183318	2.995411157	2.577403487	2.440861358	2.648682819	3.210269627	3.597302402	2.31345996	2.861824453	2.577704833	2.535241409
TP53TG1	2.826969242	2.411241183	2.579360573	3.200700472	2.669658724	3.107435978	2.787256514	3.091248501	2.826969242	3.073344763	3.219461837	1.944302636	2.672574707	2.843362299	2.97650369	3.235282297	2.736868246	2.408284063	2.512691544	2.54978301	2.409494166	3.143869911	3.305335035	2.813477922	2.740769984	2.177717889	1.978304823	2.146054139	2.78793296	3.238385939	2.674238332	2.131071947	3.370697538	2.60056022	2.313109562	2.913144123	2.670616573	2.332800001	2.408893708	3.946690345	2.442992688	2.471017128	3.089896487	3.321416314	2.920229642	2.544435614	3.047038934	1.744963765	2.664835269
SPATA41	0.603218019	0.420973514	0.833529194	0.805309063	0.966634898	0.605640736	0.849355076	1.192189334	0.790035467	0.878417175	0.77479853	0.661497253	1.094106951	0.889557789	0.399717679	0.847613868	0.981479037	0.861623563	0.79032996	1.308568103	0.845655332	0.835426868	0.547372147	1.078896695	1.203909726	0.717812473	0.723174231	0.877059264	0.450352511	1.095486532	0.828584051	0.681212855	0.970244253	0.267520915	1.086003466	1.258725905	0.708811621	0.535999556	0.88401706	0.785031267	0.836123416	0.566909278	0.835663176	0.930168719	0.70287546	0.818722707	0.711461301	0.644874486	0.745040221
ZNF790-AS1	1.293366979	1.26489089	1.789844045	2.236317994	1.848769414	1.981433477	2.254306255	2.05413159	1.545110441	2.204550309	1.744539217	1.782543604	1.132103923	1.612015927	2.365046347	1.749786915	1.15126416	1.634384085	1.554938898	1.285483151	1.513574494	2.122003659	2.038752848	1.85011364	1.980327405	1.5070034	1.617196186	1.776325866	1.865681896	2.416234486	1.893740596	1.529670615	1.920373463	1.716097644	1.594946047	2.057121396	1.487779799	1.526459337	1.676965211	1.953689701	1.882887478	1.929879699	1.721542234	1.755305285	2.136999155	1.366129318	2.204550309	1.635490239	1.818687903
LINC00909	2.440783947	2.833497921	2.83281982	2.723487154	2.79798668	3.059229257	2.874619812	3.227030596	2.722476173	3.180889136	2.370571367	3.518560668	3.117143011	2.815728569	2.246260252	2.281789345	3.008914284	2.70426945	2.701458206	2.897544657	2.592236101	3.226390477	2.827091508	2.918752019	2.929251072	2.670654596	2.498486791	2.800043038	2.739815177	2.288454084	2.925646313	2.921672662	2.73712083	2.268856975	2.629450203	2.965239925	2.818342813	2.586275925	2.721174915	3.537220461	2.678062018	3.111848804	2.144824824	2.85532813	3.028200168	2.278578173	3.136025493	2.579876239	3.141177535
ZNF503-AS2	2.841805292	2.647333329	2.634775287	2.73767644	2.659068708	2.516212857	2.567620299	2.506524394	1.533883781	3.234927678	2.312098359	2.585081432	2.970426693	2.652434068	3.564513964	2.019455146	3.371027786	2.402290744	2.310120698	3.348147561	2.603654185	2.904239651	3.204984036	2.801516993	2.112475068	2.676977218	2.120852546	2.202881543	2.38447283	1.873373478	2.193161602	2.354402663	2.152378656	4.000859696	2.621894129	2.93329763	2.616958606	2.60964713	2.879010635	3.445669482	2.542367173	2.775772633	2.44294681	2.438984791	2.694985247	2.2497218	2.83156883	2.105788889	2.81987232
SNHG17	2.556299029	2.154090431	2.338552429	2.691066942	2.376328463	2.251142979	2.461627084	2.770316063	2.902189822	2.159792342	3.110872015	2.112716466	2.965765529	2.269890082	2.814884918	3.002884945	2.397153241	1.869736723	1.996448213	1.794205541	2.614006111	2.135664757	3.079239682	1.95025987	2.300854754	2.576869349	1.79779367	1.696026131	2.279191484	2.643074887	2.406584937	1.815634355	2.627316251	2.982940593	2.642759313	2.902888901	2.411031252	1.501415609	2.397295002	2.284091684	2.483940908	1.940801715	2.252114267	2.917104153	2.280420971	2.646689091	2.752062417	2.199524598	1.819845491
LINC00954	0.319125897	0.730782437	0.522532132	0.418784118	1.097759543	0.68351481	0.53693463	0.89746882	0.842737358	0.312094125	0.559633739	0.739794346	0.613508969	0.391400613	0.311636021	1.140079362	0.423739111	0.534558282	0.533419386	0.448979507	0.68166475	0.626705337	0.158902	0.382923718	0.702046017	0.737882833	0.487719481	1.112300342	0.363782157	0.196928429	0.877633615	0.758206354	1.014817656	0.326641393	0.573133971	0.513536883	0.592351314	0.535115152	0.817420115	0.295184038	0.572721962	0.505110713	0.311519442	0.52773572	0.301704704	0.715019243	0.451702918	0.838604828	0.789313784
C8orf44	2.065840168	2.135962898	1.600775671	2.081724377	1.737007726	1.710362309	2.143080896	2.130409634	1.796520682	1.857154693	1.761557322	1.9660217	2.250447043	1.455720159	2.108432094	2.213054803	2.38587834	1.307626861	1.444257049	2.175915874	1.517089739	2.03744898	1.719854495	1.492950551	1.814280277	1.954761606	1.868545142	1.779105282	1.399784273	2.185309978	1.825066958	1.300820436	1.944059862	1.670535958	2.071163132	1.944789031	2.462486392	1.624032044	1.638588379	2.234870511	1.776038855	1.921578686	1.592463747	1.552266447	1.968079771	2.226637761	1.764300311	1.878025886	1.897252181
DNAJC27-AS1	1.925948094	1.812337519	1.734823409	1.989538072	1.910927456	2.565039525	2.130068656	2.316462992	1.515949613	1.947074614	1.890840076	1.905016662	2.110544055	1.759813505	1.50443212	2.360323069	2.001590449	1.948871994	1.785067835	2.003865411	1.573569251	2.353389383	2.195855499	1.890569049	1.766952248	1.715750038	1.580062806	1.373115115	1.878202286	1.872655286	2.000963525	1.625925422	2.322224304	1.945000762	1.947667764	2.1820181	1.899966864	1.703602452	1.846827289	2.378398381	1.787287099	1.865497002	2.068645628	1.981350967	2.183367073	1.613588583	2.177411814	1.550338408	1.850228967
AC093690.1	0.423508058	0.421802484	0.280984306	0.278855649	0.427684188	0.524035518	0.400424916	0.430944417	0.557977861	0.346389329	0.236677155	0.344758475	0.300538235	0.286108232	0.52308182	0.442031443	0.33438781	0.304340314	0.36271963	0.496954711	0.373855188	0.284176564	0.482835409	0.299384031	0.322728321	0.710095949	0.342731656	0.401983575	0.289473751	0.402402719	0.379778036	0.226994096	0.378717826	0.450456321	0.573977859	0.756504109	0.61396941	0.289519718	0.288188353	0.201435452	0.289932564	0.259467394	0.363240054	0.341112274	0.3306982	0.378451172	0.297260653	0.383393317	0.524546146
LINC00517	0.516425849	0.516425849	0.588415628	0.584482726	0.562410813	0.516425849	0.551038753	0.61458528	0.516425849	0.594537514	0.62359689	0.531933933	0.516425849	0.987580748	0.699920781	0.517794534	0.516425849	0.612201118	0.58259354	0.516425849	0.598215601	0.516425849	0.589983402	0.608454175	0.60036195	0.516425849	0.531057769	0.516425849	0.687131005	0.594769114	0.537314641	0.574033631	0.569337889	0.545565659	0.663864042	0.631292246	0.516425849	0.53022345	0.543595742	0.611129923	0.691725422	0.670777305	0.598414447	0.726397971	0.606657594	0.647037995	0.603024059	0.702055777	0.516425849
APOA1-AS	0.650561875	0.971907234	0.220837087	0.368291054	0.380454148	0.180851299	0.307908187	0.604027229	0.85536998	0.19564995	0.2754355	0.618778926	0.151216654	0.392685571	0.159201724	0.343977833	0.563366215	0.369938214	0.753920347	0.885742573	0.774038302	0.446861343	0.584747249	0.348462902	0.799173806	1.115779663	0.674455731	0.408841985	0.269182369	0.135243729	0.502807093	0.614431378	0.246049034	0.169178995	0.232468565	0.513259797	0.748597747	0.594372423	0.665569563	0.312949162	0.19492203	0.793051726	0.443999896	0.643348601	0.570160127	0.543290048	0.353800854	0.447654242	0.790260342
DANCR	4.356365187	4.31606717	3.085487576	3.441948663	3.326242181	3.81973149	3.442592017	3.505889302	3.424021029	3.579282889	4.427163868	3.446637417	5.05071184	3.985376265	6.027159607	4.524392098	5.171270381	3.115752398	2.935482246	5.303626399	3.060479326	3.651027792	3.889160579	3.512364907	3.523840627	4.011368935	2.793350422	2.632680757	4.363386084	5.286661068	3.215961028	2.537054863	3.856924305	4.857519748	4.022066263	4.250218811	4.68268807	2.841939625	3.218311647	4.271628536	3.180555034	3.09553501	3.39821758	3.955575396	4.275430865	3.007168567	3.302150436	2.955963079	3.34664105
ATP2A1-AS1	1.448972239	1.235454028	0.922728287	1.409026243	0.516856789	0.936442318	0.907283872	0.556188201	0.525713884	0.472158233	2.138926938	0.414828685	1.051320665	1.73242625	1.131575504	1.251815767	1.748879655	0.612018367	1.564873064	1.599650172	0.952005129	0.709963624	1.215366336	0.762901803	1.023815718	2.470073803	0.054743213	0.828735588	0.923566411	1.411648581	0.610165583	0.316720273	0.314622151	0.495115608	0.547261536	0.561761022	1.401568478	1.161054555	0.82336985	0.752499716	0.879367328	1.513491867	0.905985666	1.379309705	1.125515515	0.979218877	0.466554616	0.48234438	0.842523416
TIPARP-AS1	2.082117172	1.982986033	1.474023763	0.459216806	1.67207813	1.792474817	1.460057289	1.789450587	1.265009606	1.458997135	1.636617366	1.612952751	1.95958195	1.877657003	2.04172317	1.883997186	1.656105242	1.661473629	1.299675382	1.909975598	1.076881072	1.93321223	1.260144267	1.586882211	1.778633053	1.55720741	1.143224145	0.995221543	1.883398891	2.867335094	1.477072889	0.939162443	2.046853568	3.397118052	1.580946787	1.752760963	1.522000384	1.187434985	1.628294549	2.489213125	1.173444599	1.287099263	1.380953973	2.199882366	1.86397571	1.522390943	1.228288103	1.08420978	1.700566192
AP001372.2	3.330806328	3.634837096	2.598513562	3.054016178	2.873806983	3.504250442	2.810573281	2.968930561	2.947078976	3.041372723	3.146554864	3.030661732	3.487713498	2.679272411	2.451953329	3.093412691	3.602122629	2.888371508	2.879452424	4.126332298	3.041372723	3.254268419	3.307736951	2.685422778	2.850385906	3.435635254	2.680282411	3.391075235	3.57519712	3.25266285	3.011216053	2.97840581	3.165753516	2.292245103	2.66404898	2.981978676	3.857143522	3.028403234	2.778573311	3.628403113	2.887048379	3.585959449	2.602237001	3.673636187	3.293023844	2.26039924	2.941552809	2.702323759	3.274679873
KCNMA1-AS1	0.549676919	0.526342336	0.41426026	0.384836685	0.293337246	0.379563148	0.344911389	0.31641143	0.29426604	0.497550165	0.305373393	0.245283392	0.2210951	0.354404255	0.496754493	0.225535545	0.552474547	0.405042808	0.42711089	0.52036751	0.449474062	0.342019984	0.402197689	0.2210951	0.505498385	0.88691458	0.54170008	0.308231152	0.397611845	0.447230321	0.393405779	0.347603557	0.319413976	0.277910902	0.2210951	0.449138463	0.630681777	0.640198216	0.273485574	0.2210951	0.400431284	0.645914256	0.328541723	0.2210951	0.371314114	0.278574022	0.438109688	0.233714842	0.311470768
SCAMP1-AS1	2.607007401	2.337041721	3.043070521	2.615922515	3.344819396	2.903350906	3.565445382	3.228185538	2.730211961	3.698292847	2.543203049	3.697363639	2.761998759	2.886047638	2.546569808	2.709305372	2.544545645	2.579390778	2.479180093	2.920348459	2.573334233	3.909294057	2.580067473	3.063317406	3.258581117	2.538786026	2.486133962	2.545859484	2.819254718	2.461420714	2.94823706	2.642964252	2.981955482	3.161232882	2.97178439	3.17067448	2.558702856	2.30665123	3.149340066	4.255608143	3.147385515	2.906864305	2.804880402	2.823772454	3.176800793	2.620665013	3.047022782	2.37059778	3.386385928
IDH1-AS1	1.789295328	1.331685426	2.271822577	2.17376134	2.481617776	2.708364243	2.709983382	2.615649631	1.392553873	2.912816608	2.549627433	3.063768903	2.197261781	2.375559686	1.823611368	2.574352956	1.958816361	1.842678248	2.00776264	1.820303014	1.40918865	2.768514939	2.399249974	2.818339528	2.35636812	1.819056709	2.126561351	1.232375589	1.840628767	1.156196662	2.466865556	1.241656743	2.884013318	4.692946122	2.139871023	3.247578137	1.384098063	1.286818281	1.986903425	3.628671799	1.91881008	1.001542511	2.39045188	2.232519311	2.532783474	2.083931687	2.268201858	1.920307431	2.407659115
HCG11	3.710714773	3.629249648	3.67654378	3.547902609	3.197891832	3.516484506	3.347722628	3.367178711	2.928004006	3.450158558	3.192967047	3.130157094	3.252478224	3.404963954	3.043399344	2.77881308	3.177536872	3.308725583	3.806350258	3.74086776	3.656096929	3.525649574	3.542079332	3.293181204	3.398791036	4.006366147	3.711025833	4.614077509	2.613794404	2.927358312	3.610572277	3.585211391	2.947551077	2.765554617	3.409934235	3.580389475	3.27298887	4.014595165	3.178151702	2.961000316	3.550015921	3.864500054	3.103583646	3.458045937	3.224207105	2.961599282	3.710407685	3.806965842	3.383646331
RALY-AS1	1.49088268	0.883479346	1.38466683	1.289306307	1.389775644	1.593046581	1.442228093	1.532059261	1.256546744	1.780611761	1.183449854	1.544990744	1.678212396	1.597834786	0.84607363	1.60567822	1.049593338	1.262339272	0.79551378	1.43975679	1.18892163	1.296166251	1.118030051	1.689952388	1.455536711	0.857733873	1.071786075	1.102551045	1.188297769	1.831541329	1.242288981	1.049779914	1.719506228	2.148246596	1.54254893	1.656696745	0.95194299	0.725353107	1.622762148	1.446912302	1.06400226	1.004158605	1.324810379	1.372480737	1.513618433	1.05956628	1.78536034	1.477530353	1.130361276
DANT2	0.539078709	0.450881782	0.473478359	0.3696688	0.419031014	0.430552662	0.497405955	0.490186536	0.634003451	0.306489234	0.419970521	0.520127592	0.421707579	0.455465818	0.355881141	0.328706802	0.460453984	0.486979863	0.360508502	0.404408654	0.328397456	0.511242658	0.451542553	0.59473693	0.378711485	0.531985222	0.510012609	0.490651139	0.462128718	0.351768744	0.564116549	0.354381557	0.273607056	0.457824924	0.411258053	0.519140026	0.387449494	0.310553708	0.373596268	0.55782299	0.467055595	0.721969714	0.335865693	0.494136049	0.434362764	0.406888675	0.357616137	0.271786634	0.470276066
SNHG1	3.284265336	4.032006698	3.455546749	4.194939939	4.17838032	4.796978605	4.927303822	5.095392986	5.2001925	4.030226171	4.503983279	4.438331769	4.623055367	3.428405878	5.914451742	4.756845132	4.284969126	3.375814186	3.63517376	3.754983056	3.542779884	5.109368258	4.63690282	3.766138481	4.470965837	3.538181211	3.568256375	3.815765662	4.006396198	4.924010737	4.035406338	3.803537184	4.452872088	5.14141607	4.070750283	3.999003072	4.212506832	2.617820681	4.054601482	4.971678734	4.286107262	4.003898489	3.515001671	4.338510833	4.231623321	4.328731501	4.206621393	4.065975522	4.419869466
SNHG20	1.651793237	1.710997185	1.313512638	1.876538747	1.520830401	1.899918332	1.75222136	1.915319778	1.861956519	1.617794081	1.641957126	1.527329402	1.690740288	1.749527119	2.679357358	1.988481085	2.153002906	1.226234037	1.186072121	2.062589323	1.809089603	2.199635038	1.899348111	1.684992175	1.635795968	1.349563618	1.076634904	1.311860834	1.785931243	1.95092867	1.567231911	1.426317259	2.163669592	1.938050168	1.772577171	1.808120321	1.73968628	1.054870995	1.675352032	1.853513131	1.635287504	1.537835676	1.340474713	1.861424285	1.574770855	1.730132743	1.534683974	1.406090279	1.344666911
SNHG7	3.399135378	3.998800547	4.183562043	4.936933695	4.830452306	5.035475232	4.366401908	4.398596382	4.276931077	4.344279234	4.651108979	4.248144065	4.194594856	4.332652542	5.662314687	3.958799703	4.214246855	3.66772406	4.057579682	4.199802606	4.349615564	4.64943409	5.210163834	3.093718196	4.286551707	3.85166538	3.682268862	3.46969207	4.67848128	5.808148137	3.881197041	3.082952608	4.3558407	5.15656077	4.459600751	4.168403165	4.152416924	3.672360301	4.167444589	5.08745511	4.431037758	3.582504649	4.24224047	4.985895545	4.820325721	4.514875935	4.488595407	4.054921517	4.340297569
PCAT6	3.717950713	3.133208646	2.940788842	3.782403767	3.085566084	3.017766085	3.5108298	3.662536533	2.935651572	3.31690391	4.00007897	3.103609989	3.337191923	3.852205585	5.045566359	3.940490744	3.961424787	2.887785832	3.253397031	3.703275046	2.737960533	3.379914067	3.984554962	3.425049808	3.038314738	3.183444335	2.934575602	2.236728051	4.842630537	3.058427745	2.655910026	2.386072964	3.69463507	5.649194304	3.681984268	3.636256287	2.696194849	2.609694649	3.591568638	3.231895689	2.726398398	2.773583943	3.182242871	3.408982286	3.118855617	3.51874797	3.545511611	2.433196304	2.94791902
MRGPRF-AS1	0.440046723	1.363210868	0.830370527	1.597774449	0.640147128	0.392360416	1.392327728	0.724654505	0.435271291	0.421736096	1.075038313	0.65080867	0.465049974	0.453588313	0.384591846	0.902538936	0.444168055	0.77431256	1.068257198	0.853387969	0.873461805	0.86962584	0.989437119	0.883590817	1.051489298	1.297872382	0.92385403	1.175465924	0.682094926	0.483158549	0.660869916	0.664105083	0.120038616	0.356646791	0.300634213	0.597749737	0.774517622	1.089415174	0.751849514	0.823348739	0.906344226	1.640972428	0.832712349	0.776583322	0.684104894	0.603747409	0.407117568	0.700030362	1.148161187
NOP14-AS1	2.85736778	2.504051981	2.967260028	2.869547527	2.961581834	3.127007121	3.25373099	3.199121695	2.985240714	3.212828736	2.856686613	3.075581437	2.797130876	3.080523247	2.20575075	2.918224622	2.867360759	2.709420942	2.8885839	2.760737892	2.749178826	3.071228014	2.789305789	3.150640589	3.061854114	2.7817007	2.787190336	2.677310488	2.629993173	2.76217802	2.847549573	2.717574854	3.037417926	2.649192833	3.162547557	3.087782777	2.560225929	2.743922587	3.203012083	3.069522982	2.836043474	2.56908025	3.097706585	3.112828475	2.873417435	2.728778004	3.238407436	2.711134612	2.739240061
SLIT2-IT1	0.270633195	0.255835097	0.280528547	0.112836565	0.202406624	0.112836565	0.112836565	0.112836565	0.112836565	0.112836565	0.112836565	0.183742388	0.303749931	0.112836565	0.309412532	0.112836565	0.112836565	0.497649585	0.500927994	0.112836565	0.830885649	0.220830318	0.26482467	0.112836565	0.516658141	0.305195017	0.112836565	0.443637834	0.112836565	0.281447366	0.43924358	0.367460609	0.112836565	0.112836565	0.112836565	0.112836565	0.112836565	0.453842032	0.308521656	0.766956544	0.255593251	0.471122474	1.2971473	0.279039599	0.413520106	0.16892825	0.399999306	0.185625212	0.415601603
TTC21B-AS1	0.273680791	0.359722391	0.232992105	0.146686371	0.167973329	0.428424935	0.375897703	0.248205679	0.146686371	0.146686371	0.146686371	0.157738594	0.146686371	0.146686371	0.273185314	0.149764979	0.146686371	0.146686371	0.199618505	0.272663527	0.41387425	0.355537368	0.146686371	0.146686371	0.216467857	0.146686371	0.237353069	0.206582706	0.209028385	0.146686371	0.174148105	0.192164918	0.282171868	0.187198686	0.146686371	0.146686371	0.476732793	0.157157958	0.234022284	0.361283545	0.209115322	0.146686371	0.246758328	0.230695236	0.146686371	0.154956805	0.146686371	0.178573734	0.167594289
FAM13A-AS1	0.687482688	0.733348162	0.601832041	0.64552062	0.938718729	1.331176105	1.259117879	1.160042033	0.831967407	1.136163278	0.720734113	0.998102375	0.882979214	0.621506828	0.866747514	1.323063216	1.003051	0.73329246	0.438285881	0.723491443	0.729978984	0.811057965	0.699882309	0.850718436	0.798823387	0.775917914	0.986473026	0.875185813	1.609756012	0.634698649	0.902084786	0.602056028	1.026345417	0.813678413	1.231401556	0.777571716	0.93578621	0.552653529	0.982509714	0.644141391	0.87282055	0.492388215	0.425814973	0.705434535	0.841020418	1.227661571	0.913973801	0.802199718	0.937172849
MALAT1	6.830201801	8.010387019	5.656538889	7.387857668	7.199302208	7.611380581	7.958053549	8.015987365	8.875853877	6.059560658	7.411840134	7.345575034	7.279845	5.824555521	7.494677459	8.892145389	8.146713594	6.7038611	5.929768252	6.826362513	7.025775076	6.680822328	8.588878555	6.800238962	6.511117513	7.548440686	7.500219048	7.660876102	6.199695541	6.874014221	7.268684883	6.508672967	7.692342062	7.486355266	6.89863144	6.169587257	8.541948544	6.450169953	7.369219537	6.165552642	6.552662106	6.935455512	6.694529553	8.134920715	6.629641423	9.603007741	6.983540014	7.659628417	7.056582442
ASH1L-IT1	0.224093095	0.487705846	0.224093095	0.224093095	0.564335955	0.224093095	0.224093095	0.224093095	0.224093095	0.224093095	0.224093095	0.224093095	0.53331529	0.224093095	0.224093095	0.224093095	0.563303425	0.224093095	0.224093095	0.224093095	0.224093095	0.415479974	0.224093095	0.224093095	0.470991007	0.536725	0.224093095	0.224093095	0.224093095	0.224093095	0.224093095	0.445032551	0.224093095	0.224093095	0.224093095	0.224093095	0.224093095	0.354995284	0.224093095	0.224093095	0.224093095	0.224093095	0.224093095	0.224093095	0.224093095	0.346862119	0.224093095	0.224093095	0.224093095
LINC01311	0.5522075	0.835120167	0.51279707	0.637958172	0.770936989	1.179338952	1.292927753	1.60015888	1.005192002	0.640784209	0.789378417	1.052902284	1.094628957	0.677517178	1.229607399	1.230584752	1.295814941	0.417308545	0.335412709	0.795039824	0.204567752	0.913868368	0.84498652	0.434367173	1.000349789	0.631709476	0.263055104	0.534490085	0.762216783	0.906089723	0.832322676	0.276525106	0.831041202	2.085856548	1.06722037	0.481512633	1.011749076	0.252583788	0.883992833	0.542699476	0.436537491	0.44509382	0.67757332	0.959255636	0.533218437	0.751411729	0.907995121	0.660565841	0.426992646
RAB11B-AS1	3.193787675	3.152880925	2.629857308	3.46119921	3.232667211	2.914837595	3.716970956	3.449836026	2.419610031	3.151978076	3.169670179	2.944777152	3.501461297	3.000367303	3.558411128	3.353316134	3.259540064	2.710743	2.319624553	3.401175683	2.604082204	3.194280511	3.190844707	3.070655961	2.828974054	2.717926041	2.353509456	2.115101552	2.699631818	2.936270791	2.775904506	2.170553507	3.486009108	2.723594817	3.04794315	3.493339599	3.081475327	2.210762055	2.799882277	3.851109882	2.834175211	2.670581106	3.223940053	3.093293736	3.267556187	3.008797472	2.890220326	2.290847106	2.72823395
AC156455.1	1.273101639	1.835337465	1.827468705	2.395169625	1.327763859	1.179930769	1.359781975	1.480955852	0.736377263	0.777634742	2.055775273	1.075737351	0.961966537	1.321562904	1.753186985	1.553238373	0.744276606	1.762875705	2.069434351	0.84109932	2.027894668	2.210269797	2.060161853	0.990150849	1.488456651	2.3660147	2.141514964	1.901595799	1.427835357	1.364642821	1.169616526	1.566833322	0.404109417	0.770252129	0.675190662	1.847585566	1.34627968	1.857093027	1.219761664	2.051370006	1.369967827	2.862103761	1.617076541	1.477551587	1.623928722	0.930733089	1.236437279	1.069141855	1.982714039
C8orf34-AS1	0.323901519	0.363089936	2.997989481	2.502298457	1.864776233	2.962296221	4.028825441	2.694009477	1.671483376	3.786113919	1.763224007	2.604590505	0.333451567	2.567714536	3.949955252	1.815702171	0.373730954	2.295421344	2.299821322	0.243121601	1.762022544	2.954292531	1.50308483	3.246470273	2.701851849	0.422983296	2.462820182	1.728425192	1.612692559	3.54420029	2.738592926	1.923412294	2.664011812	1.821527386	2.651040229	2.950279622	0.245196439	2.37624491	2.692337821	3.043398108	2.445529705	1.579098524	3.295836588	1.757571921	2.618581053	2.168977846	3.388620776	1.840959508	2.444020919
LINC00467	2.323298612	1.982015323	1.949387081	1.89740505	2.391903757	2.662088243	2.572387271	2.671108807	2.122287275	2.91470902	2.227969266	2.959726965	2.070703673	2.514728679	2.440522245	2.576939757	2.367662229	2.064939477	1.695502326	2.410649375	1.871981961	2.498005189	2.127095465	2.706708186	2.41098507	1.96227503	1.846685645	1.896494491	2.369901862	2.296023163	2.450783764	1.706096516	2.608538024	2.436149181	2.407530031	2.664071788	2.17376658	1.339038998	2.246092967	3.18647201	2.162726335	1.647777145	2.425938576	2.412582521	2.610230159	1.831031435	2.480805732	2.043337077	2.302569664
FOXP4-AS1	0.21964814	0.344669162	0.768017247	1.353211042	0.831577905	0.809933671	0.967168345	1.112734269	0.386637808	0.740733037	1.441247067	0.79805618	0.262704096	1.375591392	3.714406143	0.954951012	0.298327057	1.23053967	0.646364115	0.261537784	0.485914561	1.144647286	1.2069815	1.085858019	1.233332049	0.838723439	0.573759942	0.751482266	2.063895196	2.343980235	1.019600616	0.940195961	0.567678098	2.53648652	1.412494727	1.454321081	0.206818408	0.492329443	1.078300478	1.010737041	0.99672303	0.60689643	0.965467744	0.754681062	1.452021555	0.610021843	0.620109905	0.992693629	0.97856976
AGBL5-IT1	2.624192709	2.660332558	2.155251667	3.181560667	1.697657368	2.506012131	2.15191521	1.600435223	1.767235211	2.161176892	3.282437737	1.65566649	2.091514078	2.567365628	3.200830906	3.24225813	2.602438694	1.998692238	2.169892611	2.31633733	1.917576425	1.821486792	3.416729548	1.630139288	1.591892036	2.729651474	2.271370068	2.377658682	1.456652485	1.939294215	2.338067387	1.174711238	2.270349087	1.093057554	2.072223358	3.234048381	1.901302505	2.468758633	1.915116149	1.42170366	1.385515105	2.714307417	2.171032659	2.638792922	1.640291039	2.258057027	2.403192364	1.644326126	1.67059984
LINC01359	0.941709861	0.848277127	0.390151307	0.395272735	0.508240037	0.570881693	0.661961961	0.551511406	0.519975471	0.346645427	0.510805378	0.517758942	1.206744094	0.40250215	0.480831807	0.648924479	1.291028726	0.408869224	0.356100563	0.89805169	0.617139678	0.514065278	0.54867285	0.427483547	0.360885404	1.186430042	0.62218863	0.550065731	0.385530129	0.747133063	0.435368109	0.418837736	0.527165788	0.363890953	0.693555461	0.683628277	1.293623067	0.474766342	0.594812235	0.355610897	0.524881201	0.521500811	0.345158683	0.34141401	0.416883324	0.738977883	0.486142192	0.554661865	0.488101179
MBNL1-AS1	3.009584077	3.147338533	2.867089436	3.463096693	2.395326727	2.023892175	2.819068387	2.387169439	1.901699027	1.85101901	2.987457556	2.167014833	2.443190383	2.623033258	2.632972051	1.862247349	1.971603297	3.468001605	3.714787539	2.664130964	3.315879818	3.296016397	3.079740281	2.33071126	2.716902587	3.348805232	3.535907737	3.946807636	2.641652574	2.973348671	2.573352643	2.772240049	1.180419528	1.959546104	1.870368031	2.741511837	2.498289107	4.692690601	1.858191005	3.20715946	2.593358521	4.971615253	3.217633246	3.40778498	2.566345207	2.489606041	2.50660694	2.910902676	3.095662521
LINC00893	0.648196591	1.504037179	0.485785736	1.025927511	0.950237955	0.809592893	2.365894291	2.136292997	1.230906156	0.713412905	0.694849016	0.766537462	1.603097628	0.453575503	0.732460033	1.504037179	2.054247666	0.554647911	0.476139201	1.137025946	0.57541137	1.058633242	0.968119605	0.651204829	0.642929308	1.326847231	0.729425326	0.763395316	0.589138381	0.683980708	0.861770145	0.424001035	0.748283496	0.704895528	1.025689784	0.674367446	1.854418241	0.40603085	1.408797451	0.67947114	0.741745362	0.825833471	0.654166722	0.734612677	0.721653646	2.236761769	0.775595572	1.002137471	0.710954911
SH3BP5-AS1	1.677759399	2.648097064	1.085560713	1.525892881	1.692029285	1.864418627	2.986614215	1.812516322	1.777341367	1.232328107	1.802195234	1.657925647	2.835143101	1.062510795	1.698597946	2.667389097	4.156965645	1.292703126	0.90790469	1.992752009	1.277734192	1.439108817	1.697009199	0.959518187	1.325539787	2.154070415	1.778085588	1.646622009	1.171246037	1.084769161	1.430539384	1.098600537	1.976133576	1.447000865	1.688180456	1.183939319	2.731461936	1.216362632	1.805558975	0.836740456	1.284236534	1.599267065	1.200333572	1.482088812	1.523029824	2.32234486	1.310606468	1.407722414	1.478821466
RTCA-AS1	1.541884966	1.279642398	1.865691823	1.471766518	1.959608188	1.81362277	2.328636303	2.182613595	1.511280333	2.394030754	1.504573017	2.025297541	1.645651116	1.86263705	1.319707761	1.753779065	1.741210252	1.817406867	1.634612055	1.499754874	1.548930228	1.84833234	1.728439452	2.152564576	2.149801036	1.677058688	1.833030902	1.741763626	1.341071537	1.472032873	2.01768092	1.621868473	1.835045764	1.741210252	1.61425239	1.974724981	1.175663679	1.625315851	1.861530991	2.106491098	1.554620171	1.373719692	1.878464794	1.54355441	1.782526837	1.668953246	2.100408853	1.597892577	1.844353016
OIP5-AS1	4.791706843	5.129159206	5.297205929	4.885507602	5.069708573	5.028277118	4.679191622	4.834613039	4.889539961	5.384173196	4.719063898	5.063880264	4.706381829	4.984825028	5.339450089	4.641055713	5.083679622	5.165702954	5.10633122	5.030592813	5.314175323	4.951590049	5.137958292	5.108288814	4.893186725	4.908068243	5.259129725	5.605066938	4.569423534	4.730576812	5.277391437	5.391472107	4.753451553	4.946314462	4.773173341	4.797140745	5.002453761	5.600232215	4.661917182	4.929478311	5.200696845	5.240126391	4.592831567	4.720062472	5.061599385	4.49306362	5.172994041	5.19536954	5.308248321
IQCH-AS1	1.809660118	2.055666132	1.355652335	1.10337143	1.292724383	1.586959281	0.99916273	1.38129705	1.765449099	1.693293677	1.424732472	1.172992599	1.826429445	1.563867227	1.672353787	1.598200443	2.322467157	1.315869787	1.343227896	2.180481552	1.297892953	1.330933967	1.149384464	1.228676266	1.356947034	1.892855678	1.193262266	1.447681222	1.81136386	1.495754476	1.243268056	1.340267686	1.583902564	1.47627777	1.209402156	1.466554005	1.891345473	1.019726588	1.146465456	1.177170976	1.452758674	1.045989746	1.080666517	1.58156756	1.358193397	1.142318034	1.419552548	1.355652335	1.189005731
SRP14-AS1	1.824888845	1.97110637	2.262300492	2.360420602	2.368477282	2.621059921	2.259147478	2.344786714	1.884255984	2.491510659	2.359063613	2.438423436	2.060790527	2.146625357	2.277932801	2.691539696	2.445561159	1.913236436	1.989537156	2.28795997	1.923706034	2.789634176	2.27145907	2.588921003	2.073006581	1.854685447	1.881147044	2.226061285	1.880506872	1.756115316	2.225066326	1.943670611	2.370148029	2.23411494	2.405401874	2.638960709	2.229084792	2.082240687	2.386777107	3.25898318	2.063375898	2.202994236	2.192332693	2.191003946	2.384076541	2.274153848	2.524232144	1.778559019	2.68144769
AC226118.1	0.808759597	1.199084422	0.977784415	0.235189483	0.697621783	1.117902632	0.708997212	1.368447038	0.614447788	1.396969248	0.368318894	0.732613968	0.763343997	1.468938199	0.90839148	0.760312056	0.633982411	0.879552619	1.065877043	1.331128538	0.512568227	0.531502277	0.590185109	1.095255746	0.978060083	1.290526752	1.046591242	0.904664178	1.377815577	0.448636506	0.93146828	0.939149593	0.440172675	1.394153759	1.045942373	0.369341842	1.212495972	0.509846142	1.357052144	0.221293934	0.774753891	0.334337858	1.40741537	0.494693457	1.089619659	0.75511552	1.433273007	0.917325188	0.994144602
LINC00630	1.310988026	0.990692193	1.27569356	0.78404387	1.169298787	1.083362385	1.391584285	1.153915591	1.228453851	1.509288013	0.885425751	1.394208192	0.949700568	1.346859932	1.175406998	0.872753907	0.903524322	1.192482589	1.261623483	1.121619533	1.022040341	1.275414561	0.811745316	1.402139244	1.326008226	1.040568974	1.08640058	1.248181891	1.079958169	1.216871844	1.197306719	1.336053516	0.989280596	1.060357	0.990032044	0.867461583	0.989647188	1.184908348	1.230439249	1.263061433	1.255183992	1.1687854	1.040062422	0.88684716	1.181319451	0.904973341	1.326780888	1.144023903	1.194631972
MSC-AS1	1.260515332	1.020276458	1.327760364	0.917304457	0.977420683	0.657005846	0.578263915	0.391556147	0.514514469	0.386595856	0.956516811	1.159339564	0.447331462	0.571643732	0.751606535	0.383868954	0.847060513	0.928868184	1.356578153	0.777313686	1.491730876	1.125148521	0.952108937	0.629013017	1.196401073	1.394776695	1.612696443	1.419581591	1.265670215	0.756903078	0.887406132	1.584282713	0.494570408	0.624648546	0.460070107	0.647550446	0.634214967	1.176705006	0.757189919	0.91771	1.286777424	1.633406483	0.597090102	0.832201556	0.688970124	0.564588015	0.455443746	1.535330979	0.641760596
CDKN2B-AS1	0.08767361	0.014151521	0.182328904	0.160380303	0.092019536	0.141545073	0.126713962	0.096458848	0.046235133	0.063086241	0.124804197	0.107787351	0.101636901	0.159319883	0.297729091	-0.007571482	0.113887407	0.202164355	0.093536568	0.145024242	0.153084884	0.093799089	0.14657215	0.161851008	0.08743696	0.144832816	0.177669893	0.048101819	0.159346132	0.585982759	0.102804715	0.13923797	0.108377552	0.132913033	0.099914432	0.152130053	0.016072592	0.196564685	0.0147376	0.123044776	0.108720254	0.115640357	0.11016447	0.09027257	0.120721549	0.003055973	0.088945997	0.090804103	0.161879339
LINC00571	1.896498886	1.493456694	2.061940672	0.486099994	1.002773099	1.484463249	1.293580103	1.493786248	1.064323329	1.569711124	1.288056492	1.452884412	1.671832696	1.593356951	1.380645045	1.587268177	1.71837344	1.674505801	1.02297732	1.88052534	1.417016886	1.609732083	0.84138518	1.446739706	1.407125618	1.6197168	1.857241469	1.324267964	2.016164682	0.842931447	1.603039454	1.232235628	1.780253056	1.602796378	1.82610819	1.705689546	0.811439105	1.504287859	1.743026089	2.113674653	1.258087256	0.919678528	1.430123404	1.051166972	1.542796587	1.242269256	1.828511864	1.066293384	1.718889481
EDRF1-AS1	0.519528848	0.439575054	0.477153216	0.351417315	0.567154002	0.676142722	0.393213938	0.40008045	0.582914275	0.606778772	0.557752226	0.425078786	0.613390719	0.466832606	0.673438274	0.382440525	0.766869471	0.568242383	0.54062323	0.509149352	0.777846273	0.509883319	0.468846533	0.351417315	0.509352604	0.677693445	0.608666467	0.913648898	0.685598575	0.633615508	0.625188431	0.437924781	0.527843966	0.571916067	0.912525173	0.459923758	0.498232356	0.493820452	0.750124182	0.598749059	0.503724564	0.677029059	0.351417315	0.529423456	0.720700086	0.693747456	0.511600124	0.676174292	0.48637962
LEF1-AS1	0.190971881	0.055108408	0.058950335	0.202437178	0.017997453	0.261670023	0.086169121	0.0785194	0.103653222	0.186789354	0.221730514	0.032764162	0.177215954	0.395888325	0.486140618	0.003509061	0.041603815	0.06370601	-0.013262392	0.138167864	0.014578099	0.172862613	0.243369563	0.106737923	0.047315792	0.036298032	0.094620976	0.035221285	0.294418279	0.141633121	0.046703551	0.090723952	0.028615961	0.245951562	0.197778276	0.191056372	0.17708458	-0.007974026	0.101074394	0.267839199	0.106295949	-0.013262392	0.055272453	0.022629817	0.250577859	0.013787902	0.074066353	0.077724867	0.091728423
ZNF528-AS1	1.862042541	1.96736516	2.125815034	2.808253277	2.349594216	2.879611681	2.564356669	2.718633985	2.169833048	2.841370605	2.227736303	2.454092701	2.105667071	2.483342795	3.172974984	3.113025052	2.11215684	2.111839091	2.057205961	2.000707081	2.006809925	2.642653078	2.557369978	2.56501512	2.267948306	2.07198299	2.155969079	2.149692327	3.092097299	2.554386818	2.382403771	1.99951328	2.598245715	2.709796484	2.347984439	2.747449972	2.002534906	1.93554993	2.724208548	2.571278298	2.414587907	2.371408135	2.520939436	2.374059473	2.505224854	2.536338012	2.991533965	2.221462592	2.109059661
MIR100HG	1.758053843	2.18681449	2.401659194	2.883279937	1.880612209	1.56888559	2.000033597	1.47758209	1.21062809	1.529670408	2.111630331	2.130738589	1.413521045	1.57184218	1.370099669	1.520673437	1.107229787	2.075873623	2.924912787	1.587788346	2.595218004	2.530667877	2.400353536	2.005546586	1.880916922	2.398448394	2.364249015	2.776445564	1.872424833	1.960925597	1.776988923	2.386089072	0.486040499	1.202126333	1.297703431	2.155415377	2.221953546	3.222479756	1.554697747	2.947134648	2.068598117	3.619218603	2.37542624	2.065520101	2.030484441	1.364300796	1.674352792	2.059241571	2.60369279
GS1-124K5.4	2.689526937	2.802433822	2.036465299	2.575809504	2.210831421	1.964296114	1.81147275	2.742450155	2.403659046	2.060070615	2.782700826	2.299731828	3.248856736	2.47667259	2.934091259	3.410028773	3.676323389	2.256934041	2.327651152	3.590911347	2.070919625	2.911217093	2.753143455	1.969617621	2.30722383	2.58238912	1.916820003	1.932712287	2.689187762	3.88374801	2.249786357	1.942391303	2.490507833	2.925896328	2.4793583	3.258987105	3.147442625	1.821394236	1.928185181	3.067344053	2.163587223	2.279956734	2.014022849	3.05122557	2.314650839	1.981038052	2.0584891	1.691529838	2.400361495
ASAP1-IT2	0.296825506	0.344517034	0.211400797	0.59654652	0.321572268	0.100940783	0.327164067	0.143466631	0.26066543	0.100940783	0.474343223	0.201588358	0.100940783	0.202714309	0.514318839	0.383257646	0.100940783	0.186639237	0.266564978	0.100940783	0.153164236	0.199647637	0.596415151	0.282988635	0.154603765	0.385672875	0.146291033	0.305555646	0.316708413	0.215267379	0.271772843	0.176479389	0.254755433	0.25049538	0.100940783	0.293252121	0.135526944	0.157946857	0.100940783	0.269767621	0.2340652	0.385070608	0.441143904	0.256134935	0.158620025	0.18517756	0.240924577	0.166270691	0.180943853
MAGI1-IT1	0.925275012	0.888978879	0.621324515	0.716799455	0.621633986	0.508818375	1.211041669	0.87662267	0.892644426	1.039084818	0.583420872	0.790937638	0.762673829	0.498393171	0.399891788	0.791889835	0.955292646	0.654012142	0.475665669	0.847996893	0.488591824	0.745206293	0.737457681	1.231079777	0.586479621	0.737887506	0.600754424	0.348662392	0.415401907	0.340676675	0.87685922	0.612970645	0.974217917	0.769029511	0.809214516	0.702122143	0.863069506	0.550957884	0.933898438	1.003890272	0.522168987	0.590455998	0.7105155	0.679177382	0.635941612	0.922180608	0.984225591	0.653896547	0.925331818
C1orf229	1.200861788	0.605979518	1.285245408	1.456794815	1.066819672	1.333587997	1.208179402	0.859767497	0.446541791	1.523017902	1.214091276	1.084551038	1.015390501	1.060533097	1.211707055	0.626300559	0.702215011	1.139204472	1.485215535	1.45857103	0.888772508	1.498725106	1.592817018	1.649519503	0.726973395	0.914256438	0.961564533	1.405913322	1.040597665	1.583410316	1.010449193	1.289124195	0.688194262	1.571845402	0.9843774	1.412281637	0.575399561	1.329664334	1.164462613	1.314403044	0.848289376	1.452094264	1.031014535	0.563553667	1.287031152	1.028762168	1.396272511	0.99162076	1.196793172
MINCR	3.762679947	3.829992911	2.766210765	3.504782566	3.575329045	3.443895388	3.065597085	4.129543107	3.420723857	3.57213684	3.024499504	3.49401395	4.195565975	3.155281625	2.820328349	4.019664944	4.356428087	2.598869388	2.838740729	3.668353648	2.995440009	3.927107943	3.299417791	3.400144961	3.514402586	3.628332544	2.599886297	2.149063729	3.168560024	4.138951915	3.354186452	2.445073542	3.64839822	3.692663972	3.086692897	3.514063978	4.208346474	1.967500904	3.465637974	4.265518373	2.832943472	3.048052312	3.482646772	3.866042906	3.828367524	3.216819842	3.360156058	2.914160429	3.015313477
STARD7-AS1	1.998310352	2.526251388	2.235373063	2.543952746	2.023581156	2.412479418	2.270550391	2.359742157	2.434251311	2.351691075	2.241882833	1.802526417	2.633641323	2.298958499	2.267155394	2.352703865	2.191927905	2.236700694	2.307537862	2.388423336	2.079817427	2.209854922	2.327789982	2.406724734	2.190795733	2.524703177	2.058983841	2.184576062	2.276760714	2.040997229	2.102013049	2.239295475	2.321476125	2.341964453	2.045970367	2.451625628	2.140821662	2.311578095	2.104248097	2.02667964	2.265162072	2.538443279	2.170065613	2.481798548	2.249453324	2.241233009	2.481132002	1.924726648	2.152634696
LINC01315	3.532444085	2.77328652	2.690812232	3.383186552	3.117061586	3.054022149	2.754524388	2.955198997	2.524853786	2.7843732	3.409771309	3.61244363	3.364702657	3.391240301	3.54846584	3.690640478	2.97315221	2.515805	2.584021577	2.545678826	2.794761861	3.309183065	3.7343551	2.554522023	2.862268282	2.843603375	2.356970218	2.012099242	2.952981805	3.329037795	2.205594434	2.593984042	3.289187628	3.296980809	3.897125212	2.80161965	3.345011928	1.79772068	2.975345295	3.689746548	2.966834722	2.220098777	2.877932642	3.48388466	3.369308023	3.159227465	2.947541121	2.534216677	2.934515299
LINC01023	4.538167968	4.212533081	3.305853975	4.405997314	3.764140336	3.5304697	3.552778106	3.821931334	2.703818044	3.912898032	4.094662422	4.127990833	4.758487821	3.371301801	3.445803718	3.870187957	4.827240006	3.014013972	3.809703316	5.643209246	3.507212153	4.328904378	4.710801335	3.674298298	3.746780667	4.404241179	3.070860778	3.236347761	3.710165692	4.02661605	3.350703982	3.061925453	4.002059398	4.85049374	3.786254144	4.363838242	4.427901368	3.062535002	3.470465652	4.641187706	3.235862026	3.816306051	3.427807305	4.185851421	3.723026908	4.289420627	3.56634095	3.253530751	3.808170295
JPX	1.077840631	0.96394076	0.953052387	0.980537001	1.072103919	1.172316121	0.939785861	1.010220551	1.033726514	1.038267961	0.989926309	0.987716974	1.057465656	0.927000658	1.240166581	0.978164904	1.22980212	0.897370755	0.895810204	1.065696878	1.005216703	1.072674715	1.061167191	0.994415175	0.905177343	1.030239499	1.012021587	0.941762929	1.025986948	1.074350149	1.014642026	0.887177509	0.9832365	1.015019378	1.18903227	1.028395584	1.130675875	0.898454779	0.980837304	1.000813243	0.94425675	0.956919908	0.939875777	0.953481994	1.066103416	1.109484799	1.02464492	0.938552661	0.982400215
PRR26	1.495678767	1.529392726	1.490159323	1.956739168	0.720531245	0.99171479	1.079091973	1.13099466	0.956517046	0.648378494	1.809249994	0.76492916	1.026201399	1.371055322	2.263372242	0.916972743	1.746730861	1.568838735	2.022710262	1.235886973	1.576848227	1.175224179	1.521089765	0.937416037	1.689160095	2.138187187	1.622250649	1.896870456	1.338512187	1.542198882	0.924861574	1.477956939	0.504730457	0.851036652	0.979651053	1.701838109	0.926924021	2.298341752	1.203043274	1.112673043	1.080750529	2.304707059	1.60730067	1.394130692	1.337315957	0.876007144	1.153927681	1.310324252	1.306556215
ENO1-AS1	1.559141234	0.957606502	0.671699048	1.0065592	0.975249988	1.873826134	1.43166397	1.610529448	1.165150981	1.577965021	1.439060771	1.754771363	1.494641653	1.458483266	1.183139213	1.87024977	1.894931625	0.684612415	0.492219305	1.427738682	0.627503852	1.626171327	1.114846341	1.60520816	1.535143387	0.498842574	0.581101118	0.786622046	1.099005941	0.917606692	1.140440907	0.963321988	1.247337781	2.304810368	1.06527459	0.626985966	0.270006514	0.825141727	1.389110251	2.023742446	0.63827654	0.769646748	2.166951302	1.24460508	1.117207813	0.733449115	1.15518855	0.634805934	0.660550673
LINC01138	1.309594325	2.05925793	1.823163332	2.110863366	1.537118858	2.002568476	2.492985072	2.525538434	1.404795687	2.171976094	2.00814888	2.04299812	4.217840137	2.107982244	3.380389128	2.379349427	2.981116706	1.3422238	1.5045159	3.531944228	1.287954855	1.835012898	2.102196023	2.009253311	1.644428385	2.075324483	1.715340285	1.306026804	1.999335581	3.111875687	1.41048542	1.524852646	2.110863366	1.961128299	1.888440455	1.834021329	2.105126246	1.319837126	1.724003227	2.491101523	1.667654356	1.337612546	2.068664147	2.008393275	1.781141769	2.025597354	2.08880052	1.382694587	1.492432391
SNHG9	4.536976801	4.874821797	2.915078041	5.411327561	3.541731855	4.784658755	5.087617709	5.109457604	3.714242837	4.49049784	5.418791414	4.734890103	5.296318972	4.635016915	4.172919626	5.205229741	6.610214558	3.931696854	3.831200135	6.432010603	4.445411293	4.955604172	5.246864347	3.819062991	4.026883641	4.004660524	3.509160558	3.659108665	3.739187908	3.553375964	3.19624616	3.184957416	5.650025296	3.372082279	4.42757969	4.311194128	5.79136563	2.93718527	3.643813462	4.722242711	4.128585528	4.288685895	3.964116926	5.869950276	4.989613671	4.52206193	4.170410531	3.463008921	3.928536932
LIPE-AS1	1.155201744	1.331870376	0.874258288	1.976033582	1.010068929	1.223882462	1.445024149	1.312590178	1.682174185	1.596537133	1.661123406	1.375633051	1.467868747	1.300646331	1.159348694	1.750459444	1.43242859	1.002509991	1.763898374	1.820160967	1.302527932	1.362641053	1.742152583	1.447269732	1.462338694	1.150503896	0.90766493	1.074837048	1.15703432	1.179923497	1.132420199	1.261397103	1.314014285	0.86776143	1.052224533	1.677154186	1.052288887	1.080403207	1.48562779	1.81248312	1.13815044	1.259145363	1.871505362	1.861135379	1.276365041	1.225343151	1.304114276	1.128710346	1.21170292
LINC-PINT	1.985008661	2.232258152	1.741402133	2.356087021	1.718140517	1.671395719	2.43786272	2.569127877	2.635754034	1.866237858	2.289328162	2.065074516	2.125080864	1.735430116	3.321292215	3.348034453	2.52782652	1.956648485	1.975831414	2.145931213	1.842718926	2.044331453	2.059820162	1.875705921	2.144520089	2.008168857	2.028548573	1.84010479	1.625242717	1.982459038	1.850971965	1.783308147	2.135101908	1.909189416	1.588726704	1.902078944	2.357780057	1.652611016	1.76054199	2.179687051	2.0542878	2.177856748	2.219138343	1.901275934	1.647278707	2.786082692	1.827408864	1.738801115	2.128379018
TTC39A-AS1	0.123424037	0.111337931	1.244457604	1.899479708	2.142870299	1.687526112	1.850043889	2.163145411	1.457310378	1.946780316	2.068693113	2.484297594	0.081915958	1.662478783	1.178390377	2.659877448	0.166697172	1.455044971	0.966852176	0.433864642	0.761208231	1.872139724	1.462900698	1.716057581	1.511919148	-0.023049517	1.185709031	0.873898429	1.584096083	1.736211055	1.57031297	0.787576314	2.162232993	2.298099235	1.996699829	1.420935907	0.106290755	0.95692313	1.784151161	2.122931702	1.486168261	0.45227448	2.661147422	1.558065937	2.000525586	1.058062615	2.257559489	1.49439867	1.445960098
DLG5-AS1	1.856345472	1.838940968	1.200714096	1.655381974	1.089884143	1.033619489	1.709534981	1.664331533	1.418311385	1.003013382	1.932281318	1.095944898	2.076057962	1.357453751	1.54181908	1.959163227	2.181337081	1.281318715	1.464411587	1.655097017	1.32686524	1.697536526	1.779495681	1.198182158	1.538570377	1.69533846	1.012914691	1.096148486	0.942932093	1.45628539	1.325798278	1.270354437	1.33793756	0.843088201	1.203924237	1.303121653	1.821987147	1.276659712	1.180826582	1.455525626	0.997513853	1.43042383	1.703618922	1.630370359	1.45228679	1.264439829	1.22889384	0.847505326	1.281438795
EPB41L4A-AS1	3.826514818	4.20432798	4.276557733	5.159827501	4.362513674	4.943562531	4.407239989	4.526266965	4.42595361	4.549040291	4.97191963	4.758856973	4.28559653	4.548686317	4.861207163	4.612280685	3.996713203	3.853872147	4.505709471	4.387144935	4.569175393	5.104285831	5.418069817	4.277514209	4.490184322	4.252246258	3.966216132	4.021402283	4.790832691	4.902358144	4.229298758	3.993250718	4.805575679	4.795339715	4.663828421	5.083282058	3.932376903	3.984840866	4.378520257	5.527089434	4.341800349	4.309656014	4.541406026	5.476849965	4.561814211	4.71271858	4.837157756	4.148087876	4.61161059
KMT2E-AS1	3.396163624	3.904864885	2.715088653	3.886222035	3.624918674	3.191880687	4.504225352	4.47140099	3.611788327	3.616192731	3.60159549	4.214435651	3.993640649	3.195020649	4.327671629	4.904710899	4.177857171	2.948685999	2.936708766	3.973778599	2.544863113	4.054539602	3.777745852	3.522844144	3.564256961	3.145949118	2.887013955	2.533005292	3.58613475	3.391609707	3.470172847	2.564674716	4.03101665	5.334623332	3.567876977	3.575416911	4.066507873	2.546307769	3.865540021	4.091568543	3.466255695	3.098239253	3.676310794	3.417442484	3.658295789	4.455517374	3.089676846	3.052742123	3.653095748
LINC01137	2.529458769	2.289892272	2.860240952	3.927258624	4.421225913	3.893642175	4.700998834	4.776313709	3.467770326	4.310414031	3.525006097	3.331186812	3.090751722	3.727246308	2.615436442	3.854074062	2.638643363	2.959499987	2.841027468	2.880032534	2.958850227	4.102276975	4.065515372	3.721209582	3.56855272	2.275193626	3.207095774	2.504080496	2.699448582	2.634362748	3.016770108	2.841027468	3.798005878	2.324414024	3.514223859	4.040644191	2.840661686	2.014944484	3.794505213	4.624668892	3.291669981	2.526432564	4.478230224	3.704336878	3.490270169	3.856655416	4.183501685	2.329107602	4.088627242
PAXIP1-AS1	3.616719518	3.624756395	3.369972135	3.80911477	3.579964459	4.056347254	4.161781013	3.750748515	3.536363213	3.834919532	3.876861393	4.290749621	3.586171949	3.342890406	4.502944342	4.409474996	4.028662665	3.315859383	3.332401043	3.906250343	3.485462947	4.195940303	3.907466443	3.779003462	3.53909478	3.479075563	3.281568039	3.364665684	4.107386062	4.784028059	3.714795786	3.081033274	3.884949379	4.627233453	3.918492911	3.817791144	3.815290368	3.177837391	3.739453588	4.277524517	3.382585861	3.471614764	3.647940107	3.969864546	3.873412771	4.102847727	3.626638869	3.415433134	3.841229878
SRRM2-AS1	0.912297669	0.942456717	0.86787192	0.96824914	1.268429644	1.213649648	1.306352645	1.344768742	1.212868136	1.313713971	0.829555551	1.20077579	0.992985056	1.029985057	1.362341095	1.2626788	1.146681931	0.926900397	0.641002024	1.081104534	0.710987041	1.115926928	0.917946895	1.303882175	1.004617827	0.724560629	0.858433381	0.683052867	0.77911291	0.871673493	1.073958973	0.765892256	1.143892412	1.326270171	1.413651453	1.25767365	0.872082859	0.60049837	1.358423051	1.026381267	0.92449054	0.520496983	1.108719778	0.842252781	1.107094184	1.396148175	1.120779248	0.861060576	0.957904082
UBAC2-AS1	2.03454425	1.843291178	1.585075893	1.814670513	1.733802045	2.365740309	2.159405628	2.087169708	1.529032628	2.184833118	2.155076827	2.064200846	2.617358438	2.202535333	2.067578011	2.597549856	1.560654721	1.403584798	1.474249604	2.167209708	1.411174769	2.095777128	1.645079904	2.067578011	1.78856447	1.341951971	1.266658749	1.275591707	2.01568001	1.927394034	1.686577498	1.217500348	2.041954451	2.929342072	1.629972414	2.233540758	1.937306017	1.385276716	1.667632149	2.802674975	1.738358001	1.46736145	1.782236986	2.029485653	2.067578011	1.342548392	1.977042506	1.388891615	1.775038803
SNHG25	0.859066757	1.412692564	0.453539873	2.248841549	1.529687724	2.278642273	0.526706562	2.012749985	0.590840546	0.633470403	2.013842527	1.239692235	2.873571629	0.822720993	3.641441305	1.842617306	2.750299904	0.571214404	0.395529647	2.183886141	0.932307333	1.608409843	1.384563576	1.198775404	0.174190757	2.242536626	0.626233316	0.805388113	1.142099225	1.780083557	1.005211163	0.957661802	2.008436612	3.28550113	2.735074282	1.453751979	1.53355966	0.656380479	2.069835005	1.592811993	1.462672326	0.529915208	0.538569824	0.446983613	1.453480176	2.64257336	1.490143099	0.8429808	1.386257116
SERTAD4-AS1	3.5333734	3.446174623	2.251919726	2.859867621	3.142282474	2.563909308	2.766471313	2.584947323	2.334886543	2.075698381	3.486526884	3.23317208	3.784107463	2.973278155	1.482556561	3.018478884	3.114174178	2.438007439	2.75360232	3.465825528	2.671949934	3.182742243	3.223861181	3.008857469	2.148134559	2.973278155	2.219512835	2.73210997	2.982007574	3.346889791	2.366257309	2.379772887	3.068255556	2.941044522	2.973887217	2.921601753	3.593761626	2.176682523	2.789963227	4.047366358	2.805791664	4.257157519	3.43941055	3.500208566	2.907004203	3.31129968	2.788095305	2.978278705	3.196966807
KIF9-AS1	0.709281546	0.518702857	0.775560512	0.699181667	0.88503764	0.603260309	0.692582037	0.67372481	0.409729788	0.835309887	0.729266416	0.704821375	0.786065568	0.868477548	1.185669291	0.527496101	0.695377034	0.769013886	0.668683579	0.897369309	0.7957349	1.025854712	0.694146249	1.051872135	0.5853854	0.961283593	0.693017124	0.613223283	0.903434305	1.598900437	0.648284236	0.702493111	0.623763013	0.905063206	0.906546765	0.927090305	0.652618372	0.667291348	0.769757758	0.728995121	0.658570849	0.619824017	0.743735833	0.627303566	0.7957349	0.60625038	0.850501177	0.574784375	0.65839436
LINC01569	1.644981187	1.544944611	1.395121693	1.463362261	1.524464857	1.855284452	1.613067427	1.50278067	1.647755497	1.584471403	1.661857277	2.076928686	1.767927148	1.418840835	1.511179333	2.23711396	1.996862281	1.197214389	1.251953982	1.834600783	1.562971837	1.507092024	1.470980122	1.285557058	1.642350877	1.4543914	1.178356309	1.222862165	1.401573624	1.530752818	1.323093195	1.201496187	2.006349113	1.613067427	1.615777374	1.939392793	1.74579144	1.020211473	1.460518036	1.842441187	1.340879726	1.241071902	1.969540941	1.875189356	1.519764331	1.610111063	1.536257654	1.416334234	1.385969828
GHRLOS	0.553636008	1.127099152	0.415271825	0.915354214	0.599464416	0.855748601	0.72080871	0.600898012	0.927982203	0.918128187	0.68358065	1.045835293	0.770020388	0.36972631	1.306921876	1.271974524	0.949482769	0.82313081	0.533463346	0.600978067	0.595417364	0.736769343	0.609390295	1.165920521	0.577683094	0.670074549	0.950351627	0.952714369	0.71908038	0.875608994	0.692640974	0.713410719	1.208026036	1.040685681	0.727754843	0.748700691	0.761728015	0.747185893	0.841153709	0.68911546	0.717343851	0.544851864	0.890966422	0.795742459	0.646180053	0.819597833	1.025260512	0.820783023	0.702145938
MIR22HG	4.267994751	4.707362393	3.596280644	4.650760757	4.608418099	2.963823289	4.544011961	3.705310165	6.329114247	3.323512228	4.527476576	5.378097322	5.29298059	3.636318751	4.913062814	5.296758879	5.959181893	4.461686676	4.38098394	4.623633566	4.677578912	4.809583398	3.693188721	3.800695564	4.677578912	4.386667328	5.020710398	4.790604707	3.336725556	3.762895669	4.089045275	3.81174984	4.838918599	3.864057413	3.865658909	3.503788596	4.992060573	4.888917878	5.020710398	4.312305284	3.784201215	4.957487544	4.700395813	4.080355847	3.344463955	5.979880783	3.283536982	4.895585545	4.378019758
TFAP2A-AS1	1.926692429	1.426760512	1.048539782	1.202325939	1.438581987	1.387048317	1.389278443	1.477435894	1.431398113	1.162385184	1.945807367	1.390459653	2.104542098	1.101957318	1.454676327	2.6559252	2.142706654	0.753035293	0.810746859	1.945659671	0.561995937	0.92184911	1.489051177	0.866168779	0.820939905	1.225733691	0.80608562	0.898583196	1.462576345	1.745727188	1.31716053	0.580733602	2.323022349	1.832742244	1.43103512	1.188839757	1.586983363	0.235985625	1.531156129	0.99009835	1.132869824	0.449122082	0.786228663	1.933231685	1.249552358	1.862591625	1.340371386	1.329689907	0.992789411
LINC01547	1.824963407	1.501572478	1.852652927	2.154663251	1.829980956	2.106871118	2.05233224	2.055755513	1.864247965	2.230399737	1.608853091	2.059806827	1.650906541	2.461246849	1.488204659	2.347570222	1.607363829	2.40756925	1.660573402	1.906279416	1.877506023	1.955256849	2.575076701	2.554554189	2.394676571	1.780114938	2.068113212	1.807876889	1.82938544	1.633993132	2.295522764	1.922953717	1.758378528	2.194815687	2.823695713	2.464824727	1.351891431	1.629833595	2.479687913	2.221433734	1.823174984	1.531230506	2.324395777	1.678430445	2.500877125	2.157427684	2.142845937	1.851189706	1.763219175
TMEM44-AS1	3.456161478	3.200373253	2.377524061	3.269121047	3.340776697	3.471928318	3.774994418	3.351103385	2.774404384	3.566781216	2.974629398	4.362676784	3.630733167	3.109551914	2.955304601	4.118031913	3.725172599	2.739493838	2.422901452	3.552051401	2.621012941	3.666718699	3.037385165	3.260799073	3.666126686	2.851826453	2.513236409	2.696642565	2.795474044	3.972894851	3.230027865	2.440824545	3.640665939	3.669350484	3.111810077	3.445069149	3.56492595	2.620006352	3.395296907	4.162294465	2.539513963	2.722552235	3.645327794	3.359773074	3.592932816	3.377019701	3.06503949	2.569468927	3.271472149
HMGA1P4	1.93391645	2.182595696	1.570596054	2.725178025	1.934867823	2.214883376	2.983209679	2.394974843	1.34989962	2.360708112	2.209411263	2.551008238	2.392379133	2.181036689	0.619681415	3.296509382	2.275018084	0.389051202	1.190116758	2.069673136	1.409716323	2.130830666	2.875054239	1.833365553	1.990688633	1.633735149	0.860446862	0.971339007	1.367768741	1.52239863	1.722165941	1.326363337	2.445760944	1.548328444	1.862602083	1.460100815	2.090542718	1.044119113	1.739864675	2.610930605	1.658156205	0.519974796	2.961759178	2.74532849	1.786649045	2.224543489	2.218736968	1.428956946	1.751837828
CASC2	1.946319586	1.47780425	1.314023656	1.241852359	0.952850829	1.182952765	1.20916432	1.007039125	1.015367653	1.485025528	1.35884181	1.02075313	1.635215096	1.423486152	1.531396683	0.998423397	1.545297826	1.518344564	1.36183662	1.751065417	1.51063512	1.517049218	1.145025663	1.305280985	1.386041815	1.56760207	1.296219557	1.446984473	1.585135397	1.481837606	1.13901816	1.166801771	0.918698236	0.78679221	1.081329521	1.457883626	1.620790018	1.587071686	0.956103701	1.452722484	1.182007375	1.642008851	1.373475831	1.157754812	1.460368861	0.773372847	1.404014036	1.035310422	1.411558751
C9orf139	0.244804364	0.308812036	0.48363186	0.757410849	0.434462745	0.801839351	0.762271156	0.717044393	0.364939647	0.37513717	0.889591094	0.556389974	0.319093237	0.693430758	0.600299569	1.050911457	0.534000073	0.32750156	0.288649443	0.536992027	0.388306696	0.61380173	0.564295494	0.500956964	0.570354792	0.519017098	0.313610941	0.383749987	0.596415531	0.625584599	0.257535395	0.495465474	1.00510811	0.502239695	0.557663171	0.543555267	0.468749985	0.410782573	0.522624013	0.597779384	0.423787203	0.362419165	0.575857161	0.715918695	0.598953296	0.545864106	0.445431416	0.522199786	0.451438953
ZFAS1	2.21009534	2.708393667	2.502029373	3.758386805	3.050241294	3.655107475	3.310103392	3.359955519	3.226188369	3.060233326	3.792678719	3.073123681	2.695757492	3.345514203	4.51530894	3.588633921	2.357034633	2.730940358	2.656483138	2.322513112	2.821109744	3.29722848	3.587635909	2.809895555	3.086726132	2.33863316	2.506795823	2.397965754	3.098596471	3.920725472	2.666736139	2.504975929	3.810577346	3.735737417	3.175266006	3.418881068	2.640156004	2.479888435	3.063595747	4.354770942	2.7114683	2.870235433	3.158579836	3.8477765	3.38670288	3.160516581	3.155057479	2.64462981	2.798895564
LINC00539	0.875734935	0.70903214	0.809126081	0.72302109	0.537065987	0.562534147	0.62007225	0.560302467	0.839990336	0.920668418	0.611735885	0.815946483	0.650797094	0.718267744	0.874918974	0.419354849	0.347182658	0.690915072	0.870880383	0.945624582	0.991566998	0.866857442	0.72341996	0.739926485	0.8817891	0.500251633	0.976281562	1.095789575	0.824326902	0.709494442	0.784167268	0.994586874	0.697953502	0.622255223	0.671340206	0.951232264	0.57726712	0.816708909	0.828227392	0.868442859	1.08806801	0.774546544	0.653698004	0.833161029	0.901882649	0.635802491	0.787622564	0.697309098	0.949517786
RNASEH1-AS1	2.380624403	1.906543486	2.028552768	1.563882655	2.722041109	2.474313803	2.503467359	2.186940212	1.381657937	2.858021433	2.193319463	2.902351135	2.435471657	2.202344401	2.305529146	2.189567633	2.361864448	2.446166192	2.56782788	1.481890062	2.739160833	2.699809712	1.488887055	2.36514786	2.281760406	2.623001769	2.305189091	1.60373311	2.188528645	2.591045486	2.345926321	1.859210534	2.407657373	2.185669176	2.548836589	2.177294862	1.84480233	2.134193836	2.200003414	3.134824155	2.379297335	2.775666591	2.336985718	2.007462781	2.292361716	2.056059875	2.372040196	1.389530835	2.408348441
ZNF529-AS1	1.914301238	1.489419709	1.666634313	1.834083271	1.545330266	1.937123716	1.972392191	1.967968981	1.642706747	2.242981532	1.960074892	1.819167413	2.100594663	1.582116732	2.889851033	2.186714106	1.789290083	1.308590972	1.313179984	2.058203752	1.803645152	1.934374741	1.907629622	1.912155645	1.842246389	1.613729769	1.411774452	1.346839405	1.724847239	2.51489675	1.709070927	1.411897095	2.00050853	1.771458239	1.32127039	1.996114014	1.834372368	1.371193842	1.623130067	2.254580796	1.640450607	1.625948163	1.58955462	2.242981532	1.694146409	1.162440648	1.870957841	1.489694101	1.808592491
KCNQ1OT1	0.453054133	0.70157438	0.425946395	0.580138526	0.42349742	0.532116189	0.539515578	0.632767696	0.671337345	0.428739801	0.528123307	0.44294538	0.529668275	0.504115732	0.686064287	0.669115105	0.661960801	0.43539781	0.451789518	0.604367855	0.486185994	0.404031337	0.65044222	0.416173706	0.470649741	0.595487811	0.481931952	0.455146923	0.608597121	0.582002336	0.474450425	0.402524316	0.571076119	0.535288299	0.494599774	0.450651065	0.650152837	0.354862737	0.502752514	0.362384008	0.468346611	0.43723023	0.504625895	0.527162889	0.44410911	0.536619859	0.609344713	0.478643179	0.447421357
DIO3OS	1.585234281	2.667102515	1.812696869	3.115608841	1.839503829	1.410544932	2.263188004	1.555567657	1.513679657	0.990587022	2.819355424	1.791760726	1.32421644	1.351228765	2.075616085	2.211116659	1.314153125	1.652034257	2.375912662	1.814069144	2.255045488	2.170865348	2.629758763	1.703759731	1.987062103	3.188376165	2.43502749	2.527208465	1.941409282	2.549554387	1.847110196	2.080532966	1.026606769	1.052989053	1.440922628	2.256335916	1.711137333	1.627088097	2.187134214	1.728907594	2.308973971	2.44379053	2.549554387	2.10619294	1.979471477	2.26269649	1.218764287	2.186193296	2.274727175
AC062029.1	2.235252344	2.346580551	1.290036436	1.117363385	1.260676394	1.549744806	1.28411042	1.309845169	1.806228031	1.581303146	1.953569897	1.611315784	2.135316489	1.287078529	1.643848184	2.237123231	2.738103097	1.430910404	1.618175573	2.556534387	1.323959245	1.164315049	1.517375126	1.863490124	1.72486485	1.802339523	1.120267241	1.189672784	1.49433747	1.484096814	1.391664415	1.341146279	1.364943538	2.252637125	1.721304317	2.116720257	2.440854717	1.194990509	1.535050578	1.470042021	1.373297186	1.35008587	1.528866246	1.874435422	1.51205963	1.092786932	1.328810363	1.381073102	1.598348538
FAM201A	1.259971774	1.097349077	2.09908431	0.91063112	2.126164189	2.51907989	1.843206118	2.010210006	1.189543147	2.575395027	1.713497842	2.083383264	1.638983806	2.373331187	2.939958088	1.840533496	1.815484214	1.617354736	1.092457984	1.41922532	1.351866278	2.150326634	1.380474767	2.212604119	1.73086533	1.169058369	1.539009571	1.000271134	2.129685183	1.738393719	1.771932887	1.49484994	2.104262373	1.878838885	2.103938251	1.94540125	1.325659362	0.910457892	2.24750615	2.359720436	1.610716415	0.761443927	1.758122197	1.792726805	2.082138746	1.700122072	2.345483484	1.637053628	1.882421633
GAS5	5.699240727	6.074920924	5.87964039	7.033896102	6.588890499	7.05158444	6.816863826	6.305756349	6.640062505	6.109818217	6.667671957	6.792009046	6.254864423	6.344399367	8.304108089	6.693902251	5.617332454	7.004856661	6.065661672	5.581578292	6.73801194	6.92271532	7.023384598	5.77261674	6.292386298	5.793325886	5.780488168	5.786433358	6.687703716	6.446007229	6.173595926	5.882277256	6.432388557	7.131894667	6.307761877	6.48626654	6.365341035	5.528669106	6.400315117	7.447172058	6.307761877	6.349335628	5.989105244	6.955679429	6.7668013	6.596597958	6.275382388	6.011915311	6.700298645
LINC01431	1.888349037	1.471938047	0.650501967	1.246814073	1.114517935	1.498830467	1.83921822	1.40117615	1.103381004	1.943995442	1.204138271	1.913594871	1.79791689	1.18456674	0.97459421	1.915786702	2.572786259	1.183170148	1.001672224	2.13231332	0.866910677	1.650347095	1.560102303	1.495731707	1.638663409	1.717916382	1.082380777	1.17158194	1.32750713	1.372940527	0.913032226	1.154419685	1.545410279	1.884735596	1.412126709	1.508955924	2.063730305	0.646088122	1.809367165	1.668142378	1.20671693	1.079161386	1.785683495	1.844231059	1.557676665	1.00100073	1.525881242	1.118728617	1.47473776
LINC01144	1.85248905	1.904858691	1.484505052	1.730843392	1.561886179	2.333063084	2.068540474	2.19447762	1.605289145	2.426860331	1.811596717	2.021649205	2.141019557	1.463525647	2.157129313	2.372878379	2.470360986	1.510199828	1.345076356	2.273999595	1.532729005	1.956777754	2.283451525	2.124973904	1.608632662	1.885930539	1.486003863	1.594210707	1.810152282	1.235820452	1.570711893	1.442066508	2.169039052	3.594107973	1.991064189	2.268084284	1.800653933	1.445067897	1.892221167	1.854446977	1.72310976	1.497675092	2.063866269	2.116767824	2.115696259	1.816394106	2.001444137	1.511736999	1.73945259
LINC01351	0.537376027	0.015701315	2.212420868	1.240585	2.541551552	2.308609917	2.298101372	2.663851353	1.5194045	2.659528699	1.742039355	3.279449142	0.015701315	2.183462605	2.142465715	1.437858621	0.208806907	1.56510767	1.412086086	0.201057071	0.990274497	2.484774586	0.894945354	2.91095065	2.365039614	0.196504432	1.147328431	1.635878607	2.255313373	2.488156334	2.07288862	1.814894862	1.843317272	2.854043382	2.120682588	2.319833578	0.015701315	1.708285732	2.135381436	3.044825639	1.786646842	0.015701315	2.500371227	1.089603956	2.671288546	1.547959263	2.636670194	1.049005338	2.522678513
DOCK4-AS1	0.376856381	0.376856381	0.494628833	0.376856381	0.453281323	0.376856381	0.754591435	0.511355479	0.497430217	0.473130132	0.428200249	0.4032894	0.376856381	0.376856381	0.986382978	0.391714407	0.376856381	0.47213311	0.501769764	0.376856381	0.43326251	0.406133912	0.376856381	0.376856381	0.435569219	0.46997563	0.454925783	0.376856381	0.429521369	0.63766058	0.400059204	0.415267673	0.376856381	0.486369891	0.376856381	0.376856381	0.376856381	0.400916287	0.376856381	0.376856381	0.429440417	0.376856381	0.569247166	0.376856381	0.483107728	0.449427678	0.478917525	0.469738364	0.394605893
MEG3	1.186354334	3.254371292	1.869699464	1.993211986	1.874431202	1.211298893	3.028858922	3.026807556	3.009374335	2.200857742	1.788905531	1.893778611	3.502328796	1.112638488	1.109581387	2.130744866	4.531551046	1.945971192	1.559365629	2.286243584	2.470274693	2.331857516	2.433935444	1.475320253	2.392809324	2.294302607	2.916778662	2.328380773	1.059899731	0.673873772	1.772961088	1.574411306	2.010337361	0.947736008	1.717224155	2.254382492	3.155967311	1.433725927	2.370479638	1.656351866	1.89429176	1.84428816	1.504025578	1.309706351	1.75837269	4.326332099	2.60329365	2.316598618	2.530618388
AC092168.2	0.119193541	0.234590764	0.259754485	0.372007291	0.285871701	0.119193541	0.119193541	0.119193541	0.435045207	0.119193541	0.632793191	0.433065507	0.414975932	0.119193541	0.529418842	0.184007931	0.119193541	0.291072172	0.227975698	0.119193541	0.351537133	0.119193541	0.248260232	0.119193541	0.354929288	0.421389649	0.377849114	0.394207447	0.119193541	0.659045554	0.119193541	0.222670931	0.423279725	0.876313434	0.119193541	0.119193541	0.119193541	0.119193541	0.119193541	0.119193541	0.238533356	0.278467393	0.424882453	0.491497395	0.119193541	0.643706566	0.461941511	0.176006337	0.285105726
WAC-AS1	5.658536688	4.893072073	4.552238221	4.808077871	4.239986559	4.732485342	4.819197764	4.521966332	4.311474829	4.807661198	4.756683673	4.279321505	5.064078147	4.710189483	4.849074007	4.843940364	5.06761297	4.365355461	4.311474829	5.075839882	4.393999216	4.719075011	5.312315234	4.396203899	4.606398943	4.92700677	4.425292604	4.528808922	4.723802384	5.409277874	4.62585351	4.552238221	4.805268757	4.678588488	4.897287346	4.744606758	4.95667375	4.320357414	4.439560792	4.32249567	4.39328016	4.832164764	4.711436091	4.839125521	4.474939513	4.484956832	4.821276658	4.493152524	4.454765006
UBA6-AS1	1.502816262	1.708496222	2.084249567	2.313158854	1.886502711	2.214684771	2.528104114	2.192214883	1.922308751	2.619805328	2.235439972	1.857831002	1.887331927	2.063777941	2.14315073	1.897160026	1.711019132	1.9520454	1.983949707	1.688773083	1.728286871	2.04765845	2.23452176	1.982079439	2.232372302	1.678600684	1.684428401	1.304582203	2.12131597	2.300326463	1.903020414	1.748092997	2.39208998	2.11342762	1.904972423	2.433256929	1.552311841	1.76064089	1.914853683	2.636927192	2.047357429	1.918881608	2.370130106	2.417076325	2.267464984	1.451563204	2.280181567	1.631891871	1.958848537
HCG15	2.147680675	1.538011856	2.138661119	1.037416927	1.536959734	2.026446397	2.196250563	1.741066887	1.465051548	2.484410944	0.566719239	2.124518603	2.293466238	1.813175581	0.371241787	1.062537851	1.287577507	1.727124639	1.333336724	1.937296716	1.509350305	1.815327548	1.124482312	1.829570137	1.813032535	2.11997499	1.633623943	1.19183658	1.552140048	1.542194734	1.834514969	1.494214172	1.091665751	1.918376136	1.528641254	1.23672968	1.699406349	1.473023879	2.050730745	1.58775463	1.647278925	1.083331255	1.395200165	1.098659027	1.584581409	0.978845727	2.125892753	1.589165306	1.721324034
LINC00894	1.163473647	1.710885665	0.785885535	0.921368642	1.102299378	0.833719413	1.542787803	1.907555045	1.679022185	0.894277587	0.971935981	0.963161572	1.534611689	0.86319455	1.46331154	1.445862723	2.132665568	0.839151203	0.654025256	1.204701802	0.96234466	1.085586468	1.09265789	0.837805148	1.048965189	1.56580368	1.098814881	0.9819709	0.919682379	1.03038322	1.206875934	0.89231137	1.166019039	1.198525142	1.086630019	0.799624912	1.963183445	0.689287394	1.500874151	0.838905627	1.333463263	0.792104961	0.735875446	1.032209276	1.006063434	1.974994886	0.933856983	1.254126756	0.996528686
MIR762HG	1.313665619	1.741276896	1.282452937	1.680639384	1.504803279	1.379904729	1.688522848	1.544785995	1.519735715	1.586662825	1.750677069	1.627330797	1.818188838	1.515992327	2.014815732	1.732220583	1.851603763	1.456043301	1.377038579	2.125734584	1.216365848	1.931599064	1.95375267	1.566618926	1.596324286	1.684189392	1.38385441	1.373306414	1.595291174	2.166429517	1.481821921	1.220039531	1.88991017	2.212918655	1.213483119	1.692339664	1.485829726	1.335614976	1.655327797	1.933653265	1.580089099	1.548582269	1.371129512	1.952852228	1.720867041	1.200999843	1.632160548	1.754613112	1.516856938
FGD5-AS1	6.883758649	6.836305897	6.636542574	6.466544565	6.812581978	6.659715014	6.459886717	6.366584503	6.455319332	6.561680825	6.232078632	6.961314422	6.739989759	6.356206788	6.469401751	6.196388969	6.670828095	6.600029975	6.739989759	6.587499174	6.877234352	6.621359621	6.322480126	6.540721162	6.497251428	6.687661812	6.825221553	7.175861447	6.548729924	6.698974348	6.851516984	7.008089254	6.200222965	6.214891744	6.350904379	6.309799357	6.684287501	6.922711104	6.433839101	6.714984411	6.781444166	6.84787545	6.174312225	6.460878613	6.575989593	6.056843154	6.570873587	7.013843728	7.034942601
TMEM254-AS1	1.891272344	1.487799405	1.922109147	2.501513667	2.344615021	2.366288334	2.168535533	2.615914927	1.893107926	2.203397924	1.96138477	2.540382282	1.301257443	2.512739884	1.537656908	2.248627702	1.839373737	1.716776019	1.769049421	1.564556118	2.145168081	2.428350243	2.169237819	2.148076456	1.983923807	1.658602319	1.500824174	1.402322723	1.874075207	1.305865698	2.043601438	1.767603414	2.766642714	1.268391102	1.848122479	2.357792451	1.811214222	1.468006199	2.440546585	2.865735841	1.813310701	1.397625425	2.65905806	2.054732818	2.163701678	1.745576163	2.265350353	1.390445013	1.96601615
SERPINB9P1	1.042622802	0.146890429	1.437133508	1.102189674	1.934666862	1.310404529	2.280721731	1.436123232	0.383548831	1.611244555	1.068024566	1.93263483	1.143747507	0.340892011	0.659852875	0.184599452	0.177408057	1.045972556	1.55728088	0.349416644	1.147416068	2.017417457	1.164017026	1.257132082	0.659733932	1.454356378	0.529882478	1.899345478	0.977500776	1.895852619	1.666057736	2.248078951	0.293791527	0.47835652	1.327209154	0.393385815	1.208617198	1.770542295	1.717531353	0.686809117	0.738438829	0.519068703	1.022821795	0.782591631	1.384030967	0.45992093	1.133383564	0.758696977	0.426394803
PRR34-AS1	2.458478548	2.441542666	1.889265624	2.821054794	2.120493311	2.2696108	3.33133945	2.303524823	1.608705834	2.430680962	2.387693484	2.016564924	2.643101405	2.028513382	1.704270892	2.572053545	2.653666378	1.850300049	2.119901842	2.541561762	1.633886388	2.470699735	2.78595053	2.547419665	1.563366852	2.311023696	1.699954218	1.335492817	2.456918162	1.774149637	1.815929952	1.374172041	2.380185557	2.076344616	2.019683057	1.955295883	2.890631681	2.375511613	1.910074551	2.900635492	1.6726499	2.542568362	2.746123953	2.476697336	2.484414519	2.131036634	2.681479809	1.224207376	2.160372356
SCGB1B2P	1.825629091	1.736937804	0.982498753	2.393213745	1.339232069	1.259280071	1.929508971	1.421561751	1.133507313	1.087803986	1.746934102	0.903113509	1.899882543	1.741826267	1.804917404	2.005727159	2.414791866	0.978642045	1.311488319	1.992923649	1.388800379	1.40674829	2.350308326	1.477742406	1.483057625	2.165590701	1.072652475	1.016385438	1.430998149	2.194740321	0.851464312	0.992145701	1.800459832	1.514125282	1.605748558	1.766206647	1.804764076	1.433978898	1.378013537	0.897558076	1.139246656	1.505465702	2.069337193	2.113235409	0.805968154	1.869792485	1.781153095	1.179123089	1.406234446
FENDRR	0.220946549	1.74618136	4.20739372	4.860749977	2.821434815	2.939160485	4.341265648	3.065304311	3.062424234	2.481028991	4.494263062	3.07551472	0.581260352	2.791999778	2.536130448	3.67936733	0.533995413	4.182766588	4.99636243	0.946905033	4.74589093	4.425758926	4.319785824	3.399689215	4.680866204	2.14126861	4.476072208	5.178573162	3.258832062	4.143461362	3.658001806	4.041916307	1.592401657	2.053604886	3.008073004	3.787611709	1.157402236	5.432699714	3.43220112	3.84640384	4.255872196	5.75188702	4.415098694	3.793889824	3.528993334	3.823722635	3.242484001	4.257135545	4.540572981
SNHG12	1.845412841	2.755733397	1.345968358	2.38183594	2.275455148	2.355095903	2.240737105	2.665708451	3.200329269	1.842140462	2.427064717	2.286977426	2.909657291	1.532711274	2.772861217	2.975618096	3.329546562	1.717256978	1.996140678	2.609731501	1.806868664	2.610338372	2.301139009	1.868505829	2.279799947	2.359492306	1.869428529	2.035280339	1.635873423	2.22604554	2.256459885	2.130038225	2.397600018	3.049547765	2.428120733	2.115803892	2.637901287	1.283233569	2.5031178	2.194269601	2.492877236	2.416021561	1.294889959	2.442101604	2.045364646	2.909335781	1.958177411	2.417548944	2.337481961
SNHG10	1.496614082	1.983274927	1.253532235	1.568885877	1.932479244	2.017992643	2.0374385	2.19373316	1.553427895	1.75813541	1.502251759	2.154688635	2.203330374	1.405372398	2.067552547	2.032870587	2.72902545	1.34635253	1.220184897	2.263806496	1.36614074	2.025552903	1.416367212	1.707759973	1.672270358	1.688730032	1.380630984	1.277537604	1.419018997	1.442279036	1.434329645	1.063189662	1.545780231	2.288902259	1.808769387	1.641182549	2.065228895	1.235675887	1.697146294	2.181859165	1.587463699	1.748348707	1.494400211	1.502033387	1.613643939	1.654967732	1.660606106	1.521993155	1.698622567
ADAMTS9-AS2	1.930093115	2.228399661	2.413127005	2.286164838	1.95875233	1.691804161	2.012923434	2.18002648	1.991121617	1.919870137	1.916802935	2.150061112	1.523372871	1.785927307	0.967134393	1.709999464	1.580364615	2.358189661	2.853417188	1.616808252	2.911152646	2.782611228	2.317422491	1.9644834	2.535371186	1.893333578	2.915441645	3.078206981	1.432859915	1.727457931	2.309267758	2.500541314	1.335284637	1.202958149	2.061025912	2.078017355	2.009552144	2.729975709	1.908254414	2.479181053	2.41711107	3.143291341	2.280210738	1.787403821	2.108633983	1.978093093	2.068669477	2.207975995	2.968149358
MAGI2-AS3	2.913278613	3.28174012	3.272499032	3.005874357	2.645986291	2.528992017	3.265432983	2.941332184	2.430669145	2.845191241	2.772742809	3.20459127	2.654809925	2.4161341	2.075423393	2.070207016	2.664925418	2.926244463	3.388441548	2.993913355	3.378726368	3.447202434	3.081138968	2.713811287	2.973044191	3.214490114	3.304766366	3.713144026	2.30913508	2.37569667	2.614011122	3.177659687	1.58255681	1.742653754	2.012734199	2.774824842	2.776174897	3.396496323	2.759169519	3.248425642	3.03168993	3.59266231	3.199636835	2.549318498	2.61333912	2.63982783	2.994990501	2.871593179	3.367907104
LINC00240	2.215095749	1.684014676	0.868017192	1.1379137	0.714906543	0.830492048	0.830024904	1.345797287	1.202549479	1.054007751	0.931688039	0.924411861	2.051922739	0.870505461	1.355698712	1.14234393	1.481315656	0.619819676	0.697558741	1.683131237	0.593483793	1.095134364	1.511438022	0.838794196	0.986129976	1.991247599	0.702407701	0.413125918	1.249669168	2.332848011	0.801007211	0.72822668	1.293242715	0.964145468	0.80933543	1.234186139	1.868257101	0.340382342	0.942155553	1.231548871	0.978651449	0.471170986	0.866727094	1.101200022	1.184635697	1.00202664	0.857793468	0.706791559	0.787810391
MZF1-AS1	1.223906177	1.194668061	0.94470064	1.530163148	1.323463346	1.110761619	1.284588904	1.252028439	1.087451596	1.398325116	1.446072272	0.950556593	1.400045408	1.496832092	1.385538149	1.60102174	1.924565545	1.160684082	1.149357857	1.76186897	0.961106835	1.276027585	1.560790807	1.338762121	1.209845117	1.173760385	1.071082841	1.15087661	1.273141487	0.989412856	1.231114612	0.972223922	1.608268023	1.74373359	1.551295553	1.589170756	1.38209584	1.1428276	1.217031036	1.017412073	1.142620127	1.266424848	1.381061494	1.32843158	1.16433102	1.472826269	1.506697684	1.03601874	0.952023004
INE1	1.682467918	2.131117976	1.012510052	1.253739981	1.30867531	1.283977446	1.023637291	1.647280038	2.261712711	1.630753334	1.581970187	1.902333182	1.780616707	1.558961294	1.169917992	1.957638032	2.555428268	1.361676232	1.063059473	1.737745299	1.442091461	1.163386875	1.217914417	1.218957024	1.328981283	2.176877892	1.89367487	1.481064602	0.816862965	1.296097054	1.217521949	1.155030061	1.755054641	1.550174961	1.983968685	1.428242797	2.134634292	0.98023181	1.774067245	1.101184366	1.228860859	1.179777333	0.833092486	1.470032194	1.144300272	2.853706267	1.592821492	1.643420915	1.331942067
LINC00623	2.636343216	2.526667819	2.429795503	2.958085806	2.368380818	1.484609971	3.006655883	3.130160873	1.88229967	2.956956948	3.068387396	2.351811504	3.250378988	3.043265899	2.682590353	3.142083839	3.638609563	2.417185445	1.844353468	3.605616552	1.78687771	2.50489072	2.337430431	2.964450171	2.477272598	2.850561838	1.993341981	1.446665894	3.272344569	4.730565751	2.543109912	2.113249194	2.638246452	2.441936143	2.979124667	2.737737978	3.430805293	1.82585622	2.330323032	2.703136039	1.736483574	2.117738507	2.554633541	2.508586742	2.673811635	2.440879529	2.782886608	2.2215662	2.593850255
TOLLIP-AS1	2.771770864	2.10920667	2.210560384	2.405527451	2.607577152	2.926965311	2.675677338	2.447677329	2.415811182	3.207610476	3.206347614	2.926074706	2.5416572	2.642785657	3.186984052	2.939574262	2.744700762	2.139488908	2.761423781	3.28154994	2.020495567	3.128612124	3.327240446	2.859402601	2.507011033	2.345706599	2.330569724	2.633908213	2.801025562	2.424198621	2.434971563	2.364344466	2.193702082	4.717728763	2.559668502	3.440369494	2.0420622	2.558530162	2.812169638	2.867136832	2.053745921	2.178258986	2.451870008	3.353677286	2.787518493	2.561579382	2.629479552	2.266621155	2.660084456
FAM53B-AS1	0.250588518	1.014267418	0.593436495	0.368563668	0.183472386	0.247386476	0.121427884	0.121427884	0.271239042	0.183941697	0.181555804	0.258145675	0.646838899	0.314231213	0.121427884	0.167006043	0.439429181	0.224967898	0.662807019	1.082244199	0.542966889	0.731520778	0.49166158	0.220519171	0.4544838	0.344851502	0.481385395	0.548742859	0.182587088	0.31848799	0.121427884	0.672056957	0.164894792	0.163952795	0.20794533	0.296442556	0.684971878	0.322083696	0.225729439	0.121427884	0.121427884	0.605176191	0.21416625	0.315857847	0.121427884	0.310136736	0.121427884	0.257393438	0.320119626
ASB16-AS1	2.670372111	2.666846598	2.608029711	3.422442937	2.575082246	2.802756841	2.841693899	2.756235957	2.455428364	2.831182891	3.070637045	2.43685103	2.569187175	2.599502336	3.019758336	3.292103223	2.744399368	2.485254677	2.733953436	2.775166127	2.516517116	2.546427973	3.084644207	2.80007552	2.592120497	3.01944401	2.566191473	2.707206963	2.72961959	2.348720693	2.801439509	2.440261612	2.969631192	2.820464819	2.875021333	2.848310783	2.795927856	2.919946535	2.765548517	2.522331637	2.713932813	2.828833884	2.79337994	3.095936064	2.447031148	2.830663564	2.903260081	2.395027542	2.348409355
KIZ-AS1	0.085948906	0.073025151	0.09265925	0.09124142	0.076593445	0.150846544	0.142975365	0.118402521	0.107936939	0.063288067	0.075847172	0.062002924	0.092728223	0.127769022	0.232182625	0.034488849	0.223804918	0.13089644	0.096788017	0.13446642	0.254777526	0.092055287	0.090933795	0.091551592	0.081222836	0.127199844	0.142872451	0.037246718	0.063144505	0.096799918	0.061538433	0.092028672	0.103477036	0.155863191	0.114270149	0.12175931	0.077753747	0.032474835	0.111383588	0.091292607	0.105477316	0.100807697	0.121605503	0.026409424	0.070408929	0.142269341	0.068223896	0.052139314	0.100912286
DIP2A-IT1	-0.011490223	0.193678628	-0.011490223	-0.011490223	-0.011490223	0.284884348	0.29154726	0.1746903	-0.011490223	0.495493266	-0.011490223	0.102264105	0.227195902	0.476972526	0.227425854	0.851579509	-0.011490223	-0.011490223	-0.011490223	-0.011490223	0.174776302	-0.011490223	0.179396024	-0.011490223	-0.011490223	-0.011490223	-0.011490223	0.132647132	-0.011490223	-0.011490223	0.270440169	0.308584391	0.304398336	0.297905926	0.834844499	0.425192711	0.179883135	-0.011490223	0.542955453	0.209699567	-0.011490223	-0.011490223	0.233385474	-0.011490223	-0.011490223	0.677594759	-0.011490223	0.730858432	-0.011490223
PAXIP1-AS2	2.472457027	2.306441816	2.732472899	1.761060983	2.514869816	2.530806049	2.344563107	2.475612068	2.366792831	2.826721199	2.140119018	2.396631926	1.836101007	2.412958491	2.131576484	1.951583952	1.972749133	2.591704189	2.715733662	2.370330237	2.525608526	2.469968053	2.025714942	2.649580014	2.650587692	2.417704381	2.604261056	2.75116288	2.099686911	2.214003917	2.79744939	2.748572812	2.408774362	1.909849506	2.452727645	2.120042891	1.93365901	2.464387112	2.563898539	2.571960505	2.685986645	2.485880642	2.279093128	2.309928753	2.482319652	2.115197973	2.758593955	2.545745188	2.808608302
ZNF213-AS1	1.784220484	2.070379352	1.506812198	1.837461281	1.625834515	2.140733543	1.964929733	2.137381619	1.552758273	2.046384241	1.89860681	1.78662245	2.066176164	1.475506731	2.357557195	2.458168222	2.388969148	1.432739038	1.677593247	2.018215116	1.401707922	2.127056141	1.75817893	1.953171349	1.757646659	1.886497569	1.66778177	1.502618268	1.6873107	1.706996926	1.897658837	1.553953911	2.118124882	2.049620808	2.189337785	1.9499254	1.794994392	1.468265505	1.82581018	2.162351241	1.911242813	1.673545861	1.943690734	1.791948998	1.782893186	1.950346754	1.766052683	1.666035836	1.650645414
LINC01503	2.997623972	2.449471177	1.952597733	2.386712133	2.150187635	2.263762858	1.996317578	2.661560113	3.410309367	1.723048477	2.604756106	2.024301628	2.756850677	2.058567292	0.922712236	3.024910638	2.459708977	1.869042836	1.93584758	2.512965257	2.734750678	2.478157943	2.837781549	1.847254786	2.270958336	2.731598885	1.736206561	1.846676742	2.297832634	1.999726065	2.525932226	1.972088957	3.358678534	1.965154761	2.215371946	2.239659922	2.460017714	1.306495514	1.877246196	2.761667847	2.242750981	1.889411376	2.610765792	3.067510015	2.253089807	2.577993243	2.526254702	2.341012697	2.164623425
STX18-AS1	0.754229215	0.865674173	0.947920462	1.033789505	0.871136543	0.857987508	0.952690757	1.022409678	0.971196822	1.118312565	0.891517894	0.729439759	0.614732887	0.983016389	0.866043594	0.909757042	0.612256965	1.007546919	0.873679366	0.927721041	0.952165137	0.990981714	0.980424566	0.900685225	1.159689074	1.011975706	0.762875626	0.97919235	1.269549313	1.100036858	0.949690923	1.040379787	0.874478932	0.710652474	0.870518596	1.175894057	0.813408768	0.906287828	0.81152196	0.908001452	0.967731756	0.980943925	1.03278745	1.113501043	1.00107517	0.767773553	1.130286258	0.72767487	0.687284677
LINC01004	2.245692471	2.334670649	1.594604119	1.789153457	1.62409461	2.441520394	2.912666737	2.914914631	1.980531326	2.083006496	1.682981776	1.754115087	2.580811371	1.246924332	3.13409053	2.621822576	3.292283496	1.471733615	1.085272902	2.567040778	1.52440726	1.644822722	2.660248318	1.520484093	1.524887313	2.041084739	1.370532664	1.546061351	1.663887936	2.794644924	1.45984539	1.331456811	2.461750228	2.076901852	2.151675927	1.917307958	3.222315524	0.854433037	1.731768669	1.683959776	1.534850765	1.540261334	1.594604119	1.583317218	1.659677861	2.097998804	1.949390415	1.708853136	1.831298569
RNU6ATAC35P	0.264375374	0.263284945	1.001315577	0.443246663	0.97706088	1.171607176	0.372270641	0.846905401	0.396075509	1.185310484	0.82029585	0.784015857	0.687943418	0.74992368	1.979799974	0.633627906	0.325780529	1.05867471	0.044407535	0.961174937	0.245030806	0.473325236	0.411847221	1.194711637	0.924909757	0.867315487	0.457176898	0.491198218	1.276132941	1.982219029	0.713770767	0.780927165	0.795370267	0.647758855	1.211366941	0.977459357	0.451006773	0.401604783	0.737090183	0.283501444	0.245502632	0.999322879	0.871505455	0.044407535	0.599383131	0.599233539	0.968436643	0.164617147	0.182906825
LINC01089	3.040436434	3.509437685	2.219966249	3.5822123	2.90672677	2.804612495	3.855620936	3.958827768	2.848691509	2.376369966	2.841544803	2.411711005	3.209293997	2.489615783	3.435559669	3.827166115	3.621929887	1.937009526	2.027047812	3.614464661	2.140234667	2.895464347	3.668578464	2.370890643	2.625928945	3.307025589	1.719479068	2.032337842	2.572209048	2.415125573	2.212020287	1.761488592	2.795450565	2.637741343	2.877144119	2.716303211	3.764343253	1.786203784	2.683612776	2.528156183	2.369330269	2.067256127	3.160130631	2.687464916	2.663854112	3.640208367	2.915933014	2.359276122	2.468469444
CH17-340M24.3	4.308889241	4.208132056	4.780470288	5.08767905	4.28330683	4.775522365	5.122308363	4.739359802	3.992971168	5.285357245	4.877885886	4.926381575	4.009180028	4.838359388	4.978315433	5.511635625	4.889999616	4.083942822	3.821650678	4.637995724	4.268890491	4.917703071	5.284847704	4.762832582	4.249700619	4.271005971	3.724855627	3.521950506	4.714482801	3.965011023	4.305409395	3.612537872	5.086741542	4.662058238	4.800723438	5.31559514	4.444936797	4.050689074	4.09837916	5.824736688	4.647333103	4.23044838	5.162889758	5.268953958	4.539061965	4.283647021	4.868976143	3.679140923	4.701009906
SNHG8	3.968761359	4.26364164	5.058745005	5.662426811	5.246573469	6.603329863	5.224320958	5.672423704	5.031823091	5.57951687	5.763617626	5.595473731	4.602142856	5.837419188	5.319142292	5.860060276	4.378868021	4.552895775	4.34565764	4.249354953	4.815731967	5.861071121	5.587922249	5.085185622	5.255002345	4.157423547	4.440986872	4.601089314	5.196933062	4.175391315	5.373366647	4.495991362	5.442182637	5.592773677	5.570571748	5.595909524	4.561756072	4.077143144	5.397372767	6.349989233	5.279746823	4.589501395	4.798828379	6.389528962	5.601216668	5.670662883	5.059128933	4.888664759	5.119319199
RPARP-AS1	3.330573482	3.184687694	2.809992137	3.398497906	3.388836533	3.492659786	3.646912554	3.92434946	2.790466044	3.690609536	3.52547702	3.688267388	3.378307165	3.424163135	4.123420013	4.069888731	3.581170089	2.327126312	2.405618032	3.525150671	2.393270353	3.499032884	3.273924209	3.536172344	3.413586488	2.758119387	2.648542099	1.970427133	3.009396545	2.743186067	3.068670177	2.326850803	3.954725289	3.961316402	3.295355495	3.57379792	3.832706268	2.07127251	3.144141969	4.194057365	2.93179279	1.973183154	3.704460587	3.609973897	3.551110419	3.047499608	3.52578182	2.648542099	3.078931171
[truncated: 627 more columns]
