# Supplementary material for: Construction and validation of a novel cuproptosis-related long noncoding RNA signature for predicting the outcome of prostate cancer
Source: Front Genet. 2022 Dec 6;13:976850. doi: 10.3389/fgene.2022.976850 (PMC9763621; doi:10.3389/fgene.2022.976850)
Supplement: Supplementary file 2 [file DataSheet1.ZIP › Source data for review purpose only/Source data/03.cuproptosisLnc/lncRNA.txt]

geneNames	TCGA-HC-7737-11A-02R-2118-07	TCGA-HC-7738-11A-01R-2118-07	TCGA-EJ-7331-11A-01R-2118-07	TCGA-G9-6348-11A-01R-1789-07	TCGA-EJ-7789-11A-01R-2118-07	TCGA-CH-5768-11A-01R-1580-07	TCGA-HC-8259-11A-01R-2263-07	TCGA-HC-8260-11A-01R-2263-07	TCGA-HC-8262-11A-01R-2263-07	TCGA-EJ-7327-11A-01R-2118-07	TCGA-G9-6496-11A-01R-1789-07	TCGA-EJ-7782-11A-01R-2118-07	TCGA-HC-8258-11A-01R-2263-07	TCGA-HC-7742-11A-01R-2118-07	TCGA-G9-6362-11A-01R-1789-07	TCGA-G9-6365-11A-01R-1789-07	TCGA-HC-7211-11A-01R-2118-07	TCGA-EJ-7314-11A-01R-2118-07	TCGA-EJ-7328-11A-01R-2118-07	TCGA-HC-7747-11A-01R-2118-07	TCGA-EJ-7330-11A-01R-2118-07	TCGA-EJ-7797-11A-01R-2263-07	TCGA-HC-7752-11A-01R-2118-07	TCGA-EJ-7317-11A-01R-2118-07	TCGA-EJ-7793-11A-01R-2263-07	TCGA-HC-7745-11A-01R-2118-07	TCGA-EJ-7786-11A-01R-2118-07	TCGA-EJ-7781-11A-01R-2118-07	TCGA-G9-6363-11A-01R-1789-07	TCGA-G9-6499-11A-02R-1965-07	TCGA-EJ-7784-11A-01R-2118-07	TCGA-EJ-7315-11A-01R-2118-07	TCGA-G9-6356-11A-01R-1789-07	TCGA-CH-5769-11A-01R-1580-07	TCGA-CH-5761-11A-01R-1580-07	TCGA-G9-6351-11A-01R-1965-07	TCGA-HC-7740-11A-01R-2118-07	TCGA-EJ-7123-11A-01R-1965-07	TCGA-EJ-7321-11A-01R-2263-07	TCGA-EJ-7125-11A-01R-1965-07	TCGA-EJ-7792-11A-01R-2118-07	TCGA-EJ-7783-11A-01R-2118-07	TCGA-G9-6384-11A-01R-1858-07	TCGA-G9-6333-11A-01R-1965-07	TCGA-EJ-7115-11A-01R-2118-07	TCGA-J4-A83J-11A-11R-A36G-07	TCGA-HC-7819-11A-01R-2118-07	TCGA-EJ-7794-11A-01R-2118-07	TCGA-EJ-7785-11A-01R-2118-07
IL21R-AS1	0.036546316	0.055052196	0.089082959	0.248554623	0.397830747	0.390164677	0.660405135	0.478376002	0.122015823	0.136342738	0.25994184	0.054663355	0.036546316	0.161116578	0.473653487	0.750835613	0.264499696	0.105785442	0.036546316	0.036546316	0.104367771	0.262518548	0.552498901	0.292194199	0.139618727	0.140512093	0.145288209	0.0524415	0.132769036	0.0931203	0.308717721	0.08993146	0.503079411	0.113893367	0.530069067	0.331466529	0.036546316	0.042822138	0.141420265	0.133356195	0.230466137	0.131928775	0.291442517	0.254575319	0.178412329	0.178768473	0.266777549	0.055584778	0.26860475
HCG9	0.337868499	0.60480214	0.604421249	0.22527361	0.635408056	0.710978381	0.853713875	0.644700204	0.833557668	0.415117317	-0.021734605	0.910767531	1.202651282	0.445974473	0.378118463	0.180471823	1.347703254	0.541795475	0.759898912	1.036500467	0.644937728	0.681185328	0.300524596	0.493169103	0.482674552	0.604160061	0.947640201	0.939488394	0.300583575	0.41604765	0.655224891	0.765301715	0.179712152	0.430711118	0.373065958	-0.021734605	0.216309605	0.65326673	0.682587301	0.798711345	0.31507425	0.401004063	0.276400988	0.522784734	0.509483205	0.808158585	0.792814232	0.656249496	0.299627993
AC005625.1	0.003312743	0.003312743	0.003312743	0.003312743	0.003312743	0.003312743	0.003312743	0.1984105	0.179638174	0.54280829	0.003312743	0.003312743	0.254168645	0.003312743	0.257440035	0.369830549	0.003312743	0.003312743	0.003312743	0.003312743	0.003312743	0.003312743	0.003312743	0.263426017	0.003312743	0.003312743	0.003312743	0.003312743	0.003312743	0.003312743	0.151851237	0.181474504	0.003312743	0.170000589	0.003312743	0.003312743	0.003312743	0.003312743	0.132322921	0.003312743	0.19922287	0.003312743	0.003312743	0.003312743	0.003312743	0.225142542	0.003312743	0.003312743	0.003312743
ACVR2B-AS1	2.352673024	2.355876421	2.13263758	2.188271071	1.84863542	2.226356463	1.96142989	2.268308005	1.824064295	2.179207368	1.930853661	2.064736612	2.352673024	2.244575094	2.760117184	2.096388824	2.355096051	1.791097052	2.018866093	2.715820445	1.625246059	2.257503128	1.902509699	2.204907393	2.09670297	2.467381954	2.037683269	1.885487749	2.562133259	3.069829726	1.928128664	1.783996335	1.779884748	3.410074589	1.934612043	2.194678252	2.100465614	2.910533006	2.05867688	2.368432711	1.83468259	2.51201617	2.582667532	2.287159243	2.463436311	1.887977506	2.235971564	1.9642168	2.059658702
SOX9-AS1	0.110717013	0.102780027	0.121883077	0.095064486	0.124777517	0.569434917	0.058441308	0.248336046	0.106106896	0.250058712	0.274068111	0.14518982	0.380573044	0.234230042	0.079685292	0.377782125	0.400938416	0.177335938	0.152780182	0.226187992	0.080992423	0.232099461	0.148558349	0.179542276	0.169255321	0.201740694	0.190298648	0.154741414	0.235962358	0.197289281	0.155340186	0.074960399	0.234327005	0.519401068	0.486598174	0.253793809	0.319454556	0.160919896	0.229301318	0.140209224	0.155456622	0.214415713	0.372604356	0.256799136	0.406728685	0.19039888	0.212238906	0.150781792	0.22206489
YEATS2-AS1	0.613774788	0.50609274	0.595885043	0.735806539	0.862640656	0.650669496	0.656291994	0.742266064	1.090764151	0.512348774	0.814061124	0.695796131	0.604042745	0.882430518	1.094400358	0.492509681	0.608260333	0.458946744	0.469426485	0.689332198	0.97873245	0.499245488	0.578542058	0.821096785	0.56202003	0.610580714	0.849778268	0.52047578	0.503458372	0.859244265	0.804392085	0.509886849	0.615145614	0.546485041	0.649627315	0.55732122	0.365534089	0.404365808	0.702312177	0.408726868	0.510208411	0.580533132	0.862797445	0.615878868	0.5276885	0.696379746	0.762456842	0.69489018	0.729630369
ADIRF-AS1	0.998450746	2.198931956	1.122242587	1.745449469	1.87803627	2.007250369	1.894775921	2.503108414	2.157679465	1.171177056	1.585387923	1.900193516	2.625425372	1.004902284	0.942513507	1.723629754	2.702886376	1.292880994	1.194084119	1.964797814	1.512788453	2.046797284	1.184189681	1.646033293	1.676995283	1.606888132	1.323194699	1.737476596	1.046662406	0.852763534	1.413828325	1.400439063	1.998329126	1.164740061	1.97788002	1.106983478	2.098296318	1.213851086	2.147902371	1.083731678	1.549965864	2.112129897	1.803454021	1.424497949	1.796718717	3.181556752	1.540543571	1.945214993	1.850399154
CYP4A22-AS1	0.142675545	-0.047685736	0.384399391	-0.047685736	0.256214703	0.540358283	-0.047685736	0.20568465	0.386562652	0.210609673	0.041141112	0.504966483	0.077714559	0.416471685	0.73836809	0.186019606	-0.047685736	0.298529033	0.192120815	-0.047685736	0.040881753	0.521257513	0.571735397	0.277301084	0.529125192	-0.047685736	0.364920372	0.152813224	0.968077758	0.660274048	0.328392812	0.110510482	0.024151917	0.63660811	0.424416634	0.27640466	0.031941718	0.045128175	0.186795251	0.240957628	0.35532926	0.274907377	0.181217509	0.23156053	0.684756092	0.291332526	0.604697866	0.281907792	0.136141179
MIR222HG	2.559860837	2.503850633	1.220022492	2.751347303	1.450086816	1.946500269	1.746026532	1.805882018	4.691554507	0.705853736	1.463597263	2.3892066	2.76022381	0.907514321	2.023181905	2.359839735	2.499095491	2.073196224	1.726195956	2.194825049	2.409979528	2.163271043	2.032626526	1.048535545	1.376891425	2.403742654	2.691415007	2.327470516	1.054727399	1.374458966	1.571246772	1.307754215	3.989065018	1.418115304	1.281399672	1.442622019	2.904396424	1.697500438	1.6272716	1.029094679	1.05010137	2.373811049	2.360804049	1.450545039	1.061810065	3.687465918	1.457145098	2.571439081	2.170523955
FGF10-AS1	0.157052291	0.125882573	0.290780329	0.104895858	0.04670808	0.022829192	0.168634099	0.078542486	0.176868887	0.19848118	0.364096379	0.065676598	0.129432285	0.022829192	0.262029889	0.063397324	0.022829192	0.628322813	0.87164588	0.140916219	0.549445434	0.37857326	0.499158191	0.196333457	0.514654052	0.022829192	0.36224035	0.548305277	0.086768025	0.447463816	0.053160419	0.381768967	0.022829192	0.114867671	0.022829192	0.404338885	0.381230565	0.302384789	0.128524831	0.412944113	0.31301963	0.459377502	0.466393127	0.167323222	0.214165298	0.091824304	0.149985412	0.11204365	0.537681874
SPAG5-AS1	0.191458605	0.259430191	0.176215087	0.240890234	0.415237111	0.451368333	0.331496461	0.467112831	0.733906426	0.381839649	0.248684336	0.33839343	0.326418349	0.165604751	0.373469331	0.458039473	0.595094842	0.32121139	0.211612912	0.379155793	0.389856605	0.311731248	0.128411964	0.248589597	0.292586876	0.274266398	0.295827748	0.293200978	0.363633715	0.224747299	0.273759944	0.36288031	0.375952411	0.419552315	0.362387327	0.208991804	0.343933925	0.108187501	0.446069004	0.328098306	0.356904271	0.190224285	0.167561714	0.381198017	0.330098261	0.585086723	0.207512878	0.368054151	0.240194672
LINC01194	0.040786931	0.040786931	0.040786931	0.040786931	0.040786931	0.040786931	0.040786931	0.040786931	0.040786931	0.040786931	0.040786931	0.500236308	0.040786931	0.040786931	0.040786931	0.040786931	0.040786931	0.040786931	0.040786931	0.040786931	0.040786931	0.040786931	0.040786931	0.040786931	0.040786931	0.040786931	0.040786931	0.040786931	0.091088713	0.040786931	0.040786931	0.040786931	0.040786931	0.040786931	0.040786931	0.040786931	0.040786931	0.040786931	0.040786931	0.040786931	0.040786931	0.121230258	0.040786931	0.040786931	0.040786931	0.040786931	0.040786931	0.040786931	0.040786931
PCBP1-AS1	1.744046724	2.210314132	1.616720904	1.846382039	1.787883564	1.710745832	1.790826142	1.856711854	1.917852095	1.860013381	1.835647637	1.698959479	2.066168407	1.758021765	2.264171423	2.000605531	2.383195841	1.808328843	1.82379249	2.079695213	1.768747505	1.907644265	1.76148248	1.759113136	1.828955613	2.089123961	1.754274981	1.784825745	1.837495571	1.443138574	1.754027494	1.682972918	1.825246263	1.797327142	1.767655367	1.92061801	1.952686083	1.762084482	1.665770798	2.021275719	1.82574126	2.044571672	1.717124754	1.915209078	1.902506736	1.939299579	1.808568191	1.840642967	1.903465617
HCP5	1.908197019	1.483894565	3.320218858	3.099528527	4.329804984	2.078599754	3.351739655	2.947893938	3.286007602	2.873607628	2.731060466	4.417481056	1.499314042	2.950282965	1.703576976	2.860186359	1.093056475	3.284975367	3.690361977	1.484927939	2.968954434	3.12364619	4.014819651	2.302204422	3.409882075	1.690562474	3.173270216	3.324405644	2.906812891	2.117619987	3.528885748	3.825617523	4.801573899	3.236052056	3.593170538	3.372030241	1.339028191	1.955137959	3.933245074	4.127688285	3.347190426	2.224470201	2.823343374	2.663000008	2.870080113	4.179747333	3.124999778	3.359283308	3.195477487
AF131216.1	0.188072137	0.181561527	0.133340508	0.070479881	0.050567909	0.114814254	0.116216622	0.153948242	0.19447215	0.271827241	0.027469451	0.21764703	0.137564348	0.148867385	0.130664479	0.083621761	0.071564632	0.19933653	0.128404254	0.1292399	0.169769821	0.119153239	0.034184442	0.125121475	0.159443574	0.295312697	0.127380927	0.139872101	0.094988194	0.195508905	0.197320837	0.153510558	0.080188474	0.115226789	0.159962823	-0.007253542	0.072936493	0.041022172	0.195132761	0.071902193	0.097826244	0.116313697	0.084888033	0.041648888	0.12404225	0.210606321	0.178767801	0.071190915	0.125187856
CRTC3-AS1	1.246522038	0.50833653	0.801641568	0.428562147	0.883106493	1.421781986	1.108773759	0.814233824	1.0619535	1.387285457	0.888080761	0.788940294	0.598626989	1.200138913	1.285290707	1.304776445	0.574491394	0.652893544	0.31621028	0.930822078	0.400879709	0.903895813	0.531477884	1.242112001	1.387285457	0.768680771	0.649000453	0.643618595	1.190388528	1.116111573	1.020143559	0.786027002	0.568934394	1.631838801	1.281769812	1.52789213	1.239361633	0.362317706	1.163374379	1.46291958	0.816496069	0.611024161	1.132051271	1.28484757	1.158437709	0.453065429	0.697724258	0.753000239	0.691904128
LENG8-AS1	2.319656742	2.495480619	1.957087318	1.986271543	1.717895483	1.861891884	2.378944182	2.452521732	2.398651568	2.119867896	1.933555303	2.186593008	2.355362094	1.840495257	1.958819412	3.172019025	2.582845052	1.869093916	1.950965979	2.461668677	1.947464991	2.234335139	2.219500096	1.858944017	1.917128179	2.682686571	2.296554366	2.007626823	1.883031447	1.466631962	2.210730462	1.771436103	2.307257931	2.715523193	2.337429125	1.904291283	2.469677868	1.641256706	2.185358856	2.316759557	2.024200736	1.931600514	1.966627849	1.929228782	2.164367046	3.383469641	2.124501696	1.930416706	2.295942425
MIR181A1HG	0.052259575	0.052259575	0.118374019	0.052259575	0.052259575	0.052259575	0.052259575	0.052259575	0.052259575	0.052259575	0.093551856	0.059828809	0.052259575	0.161798171	0.052259575	0.052259575	0.052259575	0.052259575	0.089433194	0.052259575	0.117980275	0.052259575	0.052259575	0.052259575	0.103297629	0.052259575	0.065306713	0.052259575	0.052259575	0.052259575	0.07072206	0.052259575	0.079351675	0.052259575	0.122014174	0.052259575	0.077203537	0.058870325	0.096469595	0.186794264	0.052259575	0.052259575	0.052259575	0.052259575	0.125882167	0.057805449	0.052259575	0.052259575	0.052259575
LINC01539	-0.003605351	-0.003605351	0.101468924	0.051647077	0.016713397	0.097072455	0.058406091	0.027794456	-0.003605351	0.079934657	0.033944434	0.007021802	-0.003605351	0.094992863	-0.003605351	-0.003605351	0.092759039	-0.003605351	-0.003605351	-0.003605351	-0.003605351	0.018525767	0.119824933	-0.003605351	0.108079067	-0.003605351	0.015768473	-0.003605351	0.035619046	-0.003605351	-0.003605351	0.081248689	-0.003605351	0.019985889	-0.003605351	-0.003605351	-0.003605351	0.006071981	0.060651964	0.351801534	-0.003605351	0.063818862	-0.003605351	-0.003605351	0.090398713	0.017437552	-0.003605351	0.008580595	-0.003605351
AC073130.2	0.390141805	0.618883479	0.550398503	0.207788583	0.131844415	0	0.163539253	0.189560928	0.856569592	0.098261094	0.2763855	0.112626364	0.243044309	0.404636321	0.14525555	0.092878789	0.141508475	0.143838573	0.177107192	0.247994339	0.427858104	0.831532526	0.194412011	0.251629444	0.10099596	0.938205656	0.275368643	0.659770276	0.349320062	0.216724355	0.527747448	0.081184156	0.458354564	0.244522635	0.331902473	0.533774953	0.646214398	0.337944544	0.421146985	0.608763716	0.365932809	0.545454486	0.631500247	0.213556438	0.459049188	0.370642087	0.363176729	0.632810052	0.502369616
LINC01426	0.727989379	0.227127111	0.150172333	0.713558383	0.053458269	0.073687829	0.066911417	0.125970552	0.17191521	0.099932492	0.322520666	0.167693492	0.342284975	0.223592356	0.145942013	0.094368003	0.468536849	0.11168189	0.359211322	0.24600303	0.201617046	0.354179487	0.601054965	0.300374342	0.102970914	0.347216872	0.494340934	0.284203071	0.096281209	0.910468524	0.189999757	0.54560772	0.067184876	0.163230124	0.096108755	0.516583143	0.41930917	0.427100194	0.075123346	0.446841633	0.203369382	0.399985108	0.303001154	0.284341223	0.44392193	0.124800768	0.150866479	0.245468099	0.317799788
AC008937.3	0.74892595	0.374211551	0.760147889	0.421282715	0.646124114	1.131200161	0.552320458	0.697934788	0.547883223	0.872671385	0.69735059	1.428933862	0.695103041	1.10010421	0.970324664	0.457681693	0.331428588	0.469830875	0.668245516	0.497829245	0.541140531	0.198384882	0.288566758	0.780515452	0.33480323	0.389228209	0.817807747	0.81354685	0.723760912	0.554108941	0.570614967	0.527550678	0.802951896	0.479548201	1.158435182	0.868578878	0.50238206	0.581781666	0.704984509	1.085279895	0.304219393	0.947302531	0.792092283	0.292822719	0.67030494	0.421417649	0.781114538	0.491103881	0.76882048
KCTD21-AS1	1.442973559	0.517141748	1.012944908	0.565646285	1.344359712	0.706356131	1.11733979	0.973860527	1.016346417	1.659084584	1.302334851	1.145955631	1.740707186	0.977753582	1.676608513	0.767613072	1.752226987	0.515205534	0.493139746	1.86437373	1.242085794	1.566843451	1.421800198	1.296404577	1.328927208	1.546292057	1.038522717	1.568697115	1.119726962	0.690397707	1.073553179	0.898280882	1.156358866	1.205090047	0.53496168	1.422299217	1.304031197	0.962754491	1.242830109	1.135294563	0.923392731	1.222971578	0.727864874	1.041281831	1.689254619	0.73044103	1.128430779	0.343017559	1.228835845
AC133785.1	0.088262382	0.278275234	0.365997507	0.154343397	0.555113807	0.597891439	0.037756923	0.454699325	0.10100357	0.23805015	0.077508173	0.141095844	0.051089682	0.490073139	0.189331866	0.239233475	0.076334313	0.055800632	0.144194242	0.122405446	0.136935605	0.098519937	0.066565852	0.757018604	0.406547178	0.09567124	0.047103824	0.039018555	0.881262535	0.036066198	0.273357781	0.080063898	0.307265174	1.115446775	0.286378783	0.436496214	0.268785138	0.007361967	0.162609259	0.399672458	0.236521733	-0.046335254	0.589876148	0.179799576	0.430851679	0.125696606	0.520188947	0.137592786	0.199222726
AC112721.2	0.168064403	-2.36E-05	0.176213258	-2.36E-05	-2.36E-05	-2.36E-05	-2.36E-05	-2.36E-05	-2.36E-05	0.301518466	-2.36E-05	0.394399262	-2.36E-05	-2.36E-05	-2.36E-05	-2.36E-05	-2.36E-05	-2.36E-05	-2.36E-05	-2.36E-05	-2.36E-05	-2.36E-05	-2.36E-05	-2.36E-05	0.155904099	-2.36E-05	-2.36E-05	0.112059769	0.14886332	-2.36E-05	-2.36E-05	0.484891355	0.131499943	-2.36E-05	-2.36E-05	-2.36E-05	-2.36E-05	-2.36E-05	0.097046917	-2.36E-05	-2.36E-05	-2.36E-05	-2.36E-05	-2.36E-05	-2.36E-05	0.069169415	-2.36E-05	0.084942567	-2.36E-05
SMAD1-AS1	0.564795212	0.564795212	0.564795212	0.564795212	0.809146763	1.134727609	0.564795212	0.564795212	0.564795212	0.924666645	0.564795212	0.772997416	0.564795212	0.564795212	0.564795212	0.564795212	0.564795212	0.564795212	0.564795212	0.564795212	0.564795212	0.846155591	0.564795212	0.564795212	0.564795212	0.564795212	0.564795212	0.564795212	0.564795212	0.564795212	0.564795212	0.564795212	0.564795212	0.564795212	0.564795212	0.564795212	0.564795212	0.564795212	0.564795212	0.564795212	1.262109116	0.564795212	0.564795212	0.564795212	0.564795212	0.564795212	0.564795212	0.564795212	0.564795212
DLEU2L	0.500697874	0.400142729	0.268243602	0.238528907	0.59230109	0.467852015	0.621530634	0.471288203	0.719250817	0.638466676	0.275528278	0.515242068	0.258183831	0.347928703	0.485339475	0.249054339	0.431791514	0.547371797	0.457464585	0.608340175	0.571156876	0.51707761	0.343773719	0.525900627	0.337321193	0.555469071	0.857574755	0.663705174	0.249122387	0.500947913	0.430886247	0.444968013	0.186376696	0.385773831	0.400025497	0.36620762	0.512665481	0.58192635	0.481390078	0.285773233	0.388789703	0.412226798	0.416779336	0.267155364	0.346292875	0.701452428	0.529826695	0.554533585	0.550151104
CASC11	0.15680946	0.118985973	0.098837516	0.112878373	0.043654741	0.200782315	0.07046646	0.10941174	0.102334288	0.099562642	0.129751117	0.081608268	0.167781601	0.15461571	0.142032121	0.033464198	0.133259243	0.119094254	0.164856729	0.208743249	0.145518791	0.086511343	0.125642137	0.153007493	0.164094601	0.097990189	0.168543221	0.066793497	0.263583808	0.401629738	0.093862871	0.070798512	0.140790937	0.151964953	0.209331123	0.180054841	0.102579572	0.088272263	0.050399648	0.275143579	0.097025163	0.240860027	0.14840261	0.14876943	0.091346363	0.04367206	0.135509809	0.071532486	0.123032039
LINC00309	-0.002936605	0.02205173	-0.002936605	-0.002936605	-0.002936605	-0.002936605	-0.002936605	-0.002936605	-0.002936605	-0.002936605	-0.002936605	-0.002936605	-0.002936605	-0.002936605	-0.002936605	-0.002936605	-0.002936605	-0.002936605	-0.002936605	-0.002936605	-0.002936605	-0.002936605	-0.002936605	-0.002936605	-0.002936605	-0.002936605	-0.002936605	-0.002936605	0.054300055	-0.002936605	-0.002936605	-0.002936605	0.033301557	-0.002936605	-0.002936605	-0.002936605	-0.002936605	-0.002936605	-0.002936605	-0.002936605	-0.002936605	-0.002936605	-0.002936605	-0.002936605	-0.002936605	-0.002936605	-0.002936605	-0.002936605	0.015103352
RUSC1-AS1	1.552749839	1.467901532	0.887715513	1.227001324	1.419250668	1.397302383	1.671909508	2.317168244	1.509169759	1.017722705	1.354766949	1.372565126	1.979854807	0.922996408	1.359177679	2.251591178	2.162132974	1.109837334	1.049114599	1.561632429	1.092748462	1.29006959	0.9605252	1.097473995	1.223345497	1.850553038	1.321677426	1.266357928	2.068401402	2.169860027	1.053390065	1.021102256	1.519903508	2.13304717	1.777451495	1.277867179	2.066479267	1.048361682	1.305568734	0.745958166	1.218621166	1.259261115	1.130073955	1.451173178	1.275617608	2.244241396	1.111467966	1.178753342	1.072573116
INTS6-AS1	0.750319023	0.635424729	0.67409133	0.712761825	0.807386097	0.882402124	0.730349581	1.024252778	0.615151163	0.729486613	0.698753387	0.600091292	0.918502582	0.578592792	1.079551083	0.906094103	0.835589396	0.412221705	0.443091825	0.89611272	0.534583505	0.715219902	0.698350288	0.836036293	0.708844228	0.656982272	0.553002777	0.546215312	0.7390705	0.633422686	0.801126059	0.52905442	0.941486137	0.662579917	0.57331864	1.18886389	0.829134406	0.480201774	0.630948332	1.195673205	0.550674115	0.790152685	0.85510889	0.878846216	0.62977475	0.714874997	1.002209571	0.472874923	0.626317658
DHRSX-IT1	0.129400239	0.129400239	0.129400239	0.129400239	0.129400239	0.129400239	0.129400239	0.129400239	0.129400239	0.129400239	0.129400239	0.129400239	0.129400239	0.129400239	0.129400239	0.129400239	0.129400239	0.129400239	0.129400239	0.129400239	0.129400239	0.129400239	0.129400239	0.129400239	0.129400239	0.129400239	0.129400239	0.129400239	0.129400239	0.129400239	0.129400239	0.129400239	0.129400239	0.129400239	0.129400239	0.129400239	0.129400239	0.129400239	0.129400239	0.129400239	0.129400239	0.129400239	0.129400239	0.129400239	0.129400239	0.129400239	0.129400239	0.129400239	0.129400239
ITFG1-AS1	0.36311831	0.097162141	0.253497159	0.539791477	0.554269974	0.179812364	0.185278857	0.520463699	0.081723078	0.443759936	-0.032048438	0.032472114	0.913549897	0.337587524	0.280004444	0.129429324	-0.032048438	-0.032048438	0.317405995	0.716114692	0.097377335	0.168842744	-0.032048438	-0.032048438	0.222739006	0.858254436	0.244503566	0.059526048	0.509701028	-0.032048438	0.344351877	0.080792386	0.789250925	-0.032048438	-0.032048438	0.529854224	0.092559593	-0.032048438	-0.032048438	-0.032048438	0.096515675	-0.032048438	-0.032048438	-0.032048438	0.238791645	0.019468446	0.103526905	0.217601194	0.047398029
LINC00618	0.115917079	-0.034352312	-0.034352312	0.25430722	-0.034352312	0.192765243	-0.034352312	0.098921886	0.084957381	-0.034352312	-0.034352312	0.137661453	0.567376111	-0.034352312	0.550407939	0.041881801	0.161922791	0.493552453	-0.034352312	0.444714237	0.102967398	0.065764237	0.234464599	0.67103138	-0.034352312	0.151251763	0.261243865	0.059994939	0.342316194	-0.034352312	0.058816461	0.08417837	0.081497761	-0.034352312	0.288195226	0.314162714	-0.034352312	-0.034352312	0.3218236	0.396120391	0.10173251	0.147009057	-0.034352312	0.784603344	0.115780357	0.270098692	0.10928891	0.031665263	0.046979528
CARD8-AS1	1.030710498	1.300911642	2.085452956	1.487156653	2.192154083	1.080546318	1.488473258	1.387342895	1.724890744	1.863523578	1.440437138	2.810998297	1.258988872	1.358981031	1.475559135	0.418696239	1.237892188	2.014585084	1.67307417	1.385870817	2.115399199	1.903786389	1.722879249	1.790398612	1.967069352	1.171193072	1.613898017	1.895330021	0.977801741	1.696321633	2.051722754	2.484110414	1.380447333	1.99919751	1.261910486	1.468339902	1.320189169	1.7409791	1.462479131	2.725770547	1.962666466	1.941148673	1.033740203	1.175894604	1.953805644	1.205188396	1.290395629	2.02420498	2.237156282
RBPMS-AS1	2.201532812	1.498457852	1.178100604	1.141070146	1.168736375	0.802026069	0.861232172	1.227982098	1.390420752	0.709666413	1.339911644	1.380749692	1.843450719	1.075206534	1.024955866	0.834333705	1.497129533	1.160127503	1.433652462	1.887315722	1.282296469	1.504443774	1.20781269	0.869317819	1.391841113	1.561327002	1.261962851	0.84651839	0.960797343	1.987059704	1.410185179	1.041513954	1.957123496	0.746068432	1.298630619	1.380973943	1.876142766	0.993521923	1.020021253	1.882648754	1.12140628	1.643582334	0.966062885	1.510328278	1.013253762	1.133105677	0.928452797	1.676873977	1.266164638
TTLL11-IT1	0.129775039	0.205908656	0.137419838	0.294807622	0.03603539	0.03603539	0.306918042	0.275310452	0.325718805	0.120686246	0.410598532	0.03603539	0.246475257	0.282591422	0.250625966	0.038566622	0.03603539	0.03603539	0.03603539	1.165210197	0.120007817	0.03603539	0.342007558	0.03603539	0.277525432	0.345095268	0.076834661	0.155681951	0.339347181	0.298699717	0.284880617	0.105199911	0.246869834	0.172035439	0.147279822	0.03603539	0.198331699	0.03603539	0.257901244	0.453712621	0.354319672	0.03603539	0.154284378	0.574857457	0.03603539	0.055319875	0.3522766	0.03603539	0.076880615
AC079779.4	0.001204942	0.001204942	0.001204942	0.001204942	0.001204942	0.001204942	0.001204942	0.001204942	0.001204942	0.001204942	0.001204942	0.001204942	0.001204942	0.001204942	0.001204942	0.001204942	0.001204942	0.001204942	0.001204942	0.001204942	0.001204942	0.001204942	0.001204942	0.001204942	0.001204942	0.001204942	0.001204942	0.001204942	0.001204942	0.001204942	0.001204942	0.001204942	0.001204942	0.001204942	0.001204942	0.001204942	0.001204942	0.001204942	0.001204942	0.001204942	0.001204942	0.001204942	0.001204942	0.001204942	0.001204942	0.001204942	0.001204942	0.001204942	0.001204942
LINC00379	0.638172243	-0.006915639	-0.006915639	0.153011532	0.088395606	1.085377246	-0.006915639	-0.006915639	-0.006915639	-0.006915639	1.25116704	-0.006915639	-0.006915639	0.531279277	-0.006915639	2.751040715	0.531279277	-0.006915639	-0.006915639	-0.006915639	0.135603896	-0.006915639	-0.006915639	-0.006915639	-0.006915639	-0.006915639	-0.006915639	-0.006915639	0.484726233	-0.006915639	-0.006915639	-0.006915639	0.241478932	0.11364846	-0.006915639	-0.006915639	-0.006915639	-0.006915639	-0.006915639	0.171061831	0.137484243	-0.006915639	-0.006915639	1.502939373	0.623014984	-0.006915639	-0.006915639	-0.006915639	0.086476468
MRPL23-AS1	0.010213267	0.372399295	0.121620769	0.162182999	0.058497192	0.232729351	0.627383795	0.276183323	0.173995505	0.237157208	0.275010117	0.043960158	0.190756606	0.168231085	0.102155881	0.27930484	0.089553619	0.09562114	0.093157922	0.196023055	0.103077462	0.31490445	0.379099741	0.144511853	0.196041604	0.300723844	0.094497102	0.18507445	0.188244171	0.125274245	0.319187988	0.08810932	0.12583184	0.244610197	0.32834268	0.153263189	0.045966482	0.199576225	0.439855357	0.010213267	0.102751254	0.135657696	0.086207356	0.21507704	0.113987488	0.728148165	0.281431488	0.117126862	0.028345458
SNHG19	7.380058349	7.732188706	6.276339888	8.068857897	6.685283038	7.937402768	5.888078332	7.194073427	6.720736776	6.743467099	8.172528775	7.376478544	8.010311134	7.192555426	9.224061173	7.970257143	7.89375936	5.930067519	6.840911753	8.099305035	7.249375129	7.561240459	8.511115129	6.868284536	6.359244608	7.348178239	6.33263201	6.201178394	7.907935483	7.954910239	6.961723912	6.089688187	7.143904419	9.347644679	7.089452211	7.871128807	7.353439033	6.016453496	6.772119837	7.53802835	6.857263475	6.363257149	6.386166153	8.554917641	7.822217424	7.412821762	7.183028288	6.80167818	7.05990639
UPK1A-AS1	0.009465585	0.009465585	0.009465585	0.009465585	0.009465585	0.009465585	0.202718855	0.009465585	0.213693208	0.12357709	0.009465585	0.231662065	0.009465585	0.009465585	0.009465585	0.009465585	0.009465585	0.1741274	0.009465585	0.009465585	0.009465585	0.089845777	0.009465585	0.009465585	0.009465585	0.009465585	0.009465585	0.009465585	0.009465585	0.009465585	0.009465585	0.105708699	0.009465585	0.009465585	0.009465585	0.009465585	0.239160153	0.052581185	0.071649208	0.009465585	0.009465585	0.160867994	0.166237268	0.009465585	0.009465585	0.009465585	0.009465585	0.059223381	0.009465585
CSE1L-AS1	-0.03397134	0.388141435	0.111168417	-0.03397134	0.14071603	0.345101098	0.270120459	-0.03397134	0.074587273	-0.03397134	0.091892098	0.36806586	-0.03397134	0.162976662	-0.03397134	0.451975294	-0.03397134	0.443747448	0.196774964	0.273971201	-0.03397134	0.057477885	0.098880707	0.135223919	0.210542663	-0.03397134	0.309243509	0.250975496	0.306833661	0.52023745	0.407268203	0.186966212	-0.03397134	0.067753381	0.383770167	0.281556148	0.083988372	-0.03397134	0.038986581	0.451653313	0.21071135	0.130054381	0.133470287	-0.03397134	0.226758637	0.101356909	0.319949923	0.121325107	0.384085168
LINC01094	0.913758908	0.582720507	0.815337256	0.410842079	0.60959071	0.46348048	0.304800543	0.63339739	0.410475756	0.546099319	0.318652651	0.694653006	0.773140648	0.63186074	0.236782918	0.193560148	0.910230782	0.636284505	0.748634985	0.763416408	1.164159425	0.750973534	0.966291982	0.369895598	0.782251161	0.720158336	0.904008539	0.986348415	0.478848481	1.11486041	0.92375763	1.105123994	0.459173367	0.663303498	0.238205809	0.501118113	0.956622998	0.859734114	0.369956211	1.111903398	0.902658561	0.916510002	0.371829662	0.490533447	0.543942369	0.363230293	0.573610754	0.740622439	0.941873245
AC123023.1	-0.001093917	-0.001093917	0.190297919	-0.001093917	-0.001093917	-0.001093917	-0.001093917	-0.001093917	0.295342358	-0.001093917	-0.001093917	-0.001093917	-0.001093917	-0.001093917	-0.001093917	0.017518535	-0.001093917	-0.001093917	-0.001093917	-0.001093917	-0.001093917	0.254127278	0.31309598	-0.001093917	-0.001093917	-0.001093917	-0.001093917	-0.001093917	-0.001093917	0.190466213	-0.001093917	0.145058033	-0.001093917	0.280692961	0.200823639	-0.001093917	0.16211186	0.079485792	-0.001093917	-0.001093917	0.163661342	-0.001093917	-0.001093917	0.188056256	-0.001093917	-0.001093917	-0.001093917	-0.001093917	0.235944492
EGOT	1.739638404	0.634274536	0.562937348	0.768162435	1.41076672	1.106760216	0.628835195	0.679639028	1.675033134	0.127374777	0.999118542	1.037909303	1.434541835	0.584864092	0.114612651	2.083743327	0.859186493	1.304277855	0.995544712	0.861505736	1.351212299	0.641480314	0.616116883	0.574860012	0.879940048	0.235562791	0.544999237	1.590547619	1.268703691	0.449481946	1.702359186	1.314503561	2.232577934	0.61503377	1.568761604	0.480524532	0.772663606	0.689356864	1.612380209	1.25727196	1.340334279	1.195055706	0.917784853	1.892106827	1.154159753	3.586595299	1.41159651	2.531350155	0.803231146
CATIP-AS1	0.325851715	0.087510212	0.087510212	0.087510212	0.387411609	0.452701505	0.087510212	0.087510212	0.087510212	0.087510212	0.087510212	0.087510212	0.087510212	0.087510212	0.087510212	0.193153992	0.399512579	0.087510212	0.087510212	0.392698678	0.087510212	0.087510212	0.087510212	0.38802687	0.087510212	0.087510212	0.087510212	0.087510212	0.296215469	0.087510212	0.087510212	0.087510212	0.266468671	0.259681039	0.087510212	0.087510212	0.087510212	0.087510212	0.087510212	0.087510212	0.087510212	0.087510212	0.087510212	0.087510212	0.087510212	0.156925046	0.087510212	0.183595518	0.087510212
TRG-AS1	0.163461011	0.174340488	2.366372893	4.003485005	3.6843689	2.510446023	6.020499956	5.128316668	1.652896839	5.16545413	1.27003879	4.861655823	0.564887467	1.823258983	0.463635746	1.226963601	0.156543908	3.732758875	1.680574215	0.200442398	1.188049232	2.380031039	1.492341582	4.526688257	2.308982542	0.238949324	1.359670851	1.955177776	0.675774744	1.030565665	3.929448106	1.443960702	3.062908711	1.718563124	2.586534055	2.188356929	0.048864285	1.850659456	3.997079693	4.156430229	3.536667856	0.653938402	3.835215637	1.23342041	3.1214577	3.879736557	3.222008446	1.546277984	2.555010362
LINC00354	0.053022136	0.02197936	0.00047958	0.00047958	0.015182991	0.00047958	0.00047958	0.00047958	0.00047958	0.00047958	0.00047958	0.00047958	0.00047958	0.00047958	0.00047958	0.00047958	0.00047958	0.00047958	0.037421104	0.00047958	0.00047958	0.00047958	0.00047958	0.00047958	0.00047958	0.00047958	0.00047958	0.00047958	0.00047958	0.00047958	0.00047958	0.00047958	0.00047958	0.00047958	0.065443661	0.00047958	0.00047958	0.007751885	0.00047958	0.00047958	0.076829282	0.00047958	0.00047958	0.00047958	0.052119091	0.00047958	0.00047958	0.00047958	0.00047958
RAET1E-AS1	0.463754098	0.463754098	0.463754098	0.463754098	0.463754098	0.463754098	0.463754098	0.463754098	0.463754098	0.463754098	0.463754098	0.463754098	0.463754098	0.463754098	0.463754098	0.463754098	0.463754098	0.463754098	0.463754098	0.463754098	0.463754098	0.463754098	0.463754098	0.463754098	0.463754098	0.463754098	0.463754098	0.463754098	0.463754098	0.463754098	0.463754098	0.463754098	0.463754098	0.463754098	0.463754098	0.463754098	0.463754098	0.463754098	0.463754098	0.463754098	0.463754098	0.463754098	0.463754098	0.463754098	0.463754098	0.463754098	0.463754098	0.463754098	0.594267939
CAHM	1.228988295	0.97357598	0.441711444	1.22997447	0.792360985	0.683766136	1.311587388	1.092900807	0.800917741	0.881896344	0.581627497	0.878659528	1.072463025	0.627210318	1.508114672	1.65252428	1.744157168	0.963842554	0.785706754	1.76307201	0.906157169	1.339707372	0.95772794	1.105145278	0.468446524	0.731394495	0.708834259	0.9119358	1.134921015	0.819777351	0.765222136	0.859646765	1.18778856	2.100996747	0.816709851	0.883615287	1.385719752	0.759736481	1.052365001	0.952257107	0.900623993	1.629143163	0.935967014	1.215352172	0.796449969	1.380768965	0.821071872	0.959421554	0.897151429
DDX39B-AS1	0.134459605	0.313370131	-0.034775744	0.276418894	0.38243864	0.414206048	-0.034775744	0.260325753	0.572012615	0.509600572	0.119492208	0.166646147	0.926791686	0.662178328	0.323526376	0.414080336	0.180508856	0.179718282	0.10711137	0.466174293	-0.034775744	0.200635749	0.124429475	-0.034775744	0.378391723	0.745494011	0.285052215	0.311349168	0.672788479	0.280604765	0.078052118	0.102037222	0.228198922	2.083509178	-0.034775744	0.177143213	1.088623906	0.043121456	0.512443407	0.295372918	0.264977638	-0.034775744	0.343110961	0.52911191	0.27835468	0.136954898	0.383253303	0.346768761	-0.034775744
DICER1-AS1	1.628341358	1.673598086	1.1432023	1.832323228	1.324122121	1.953073159	1.522363311	1.787997548	1.714009135	1.102150463	1.572895794	1.532667715	1.773518264	1.332614763	1.677430598	2.288608923	2.141970247	1.059743234	1.195464503	1.708366563	1.190205024	1.539249637	1.841881845	1.373851379	1.413969208	1.729997325	1.38725297	1.315236002	1.649962823	1.921241473	1.505730825	1.202869033	1.844104088	1.747699176	1.69544471	1.549085154	1.715477676	1.305924526	1.621922772	1.468356297	1.371479468	1.660023106	1.663220192	1.971436261	1.53880709	2.099332265	1.572314796	1.429851652	1.466376474
LINC00844	2.30875163	1.637494139	3.12020706	3.052555767	2.547547974	3.384229023	4.514611475	3.701451535	2.644371969	4.075025044	3.250607737	3.858789158	1.506136613	2.938295833	0.528089253	4.53974122	1.312612933	2.191321462	2.595445389	1.346946395	2.222971122	4.561319997	3.348863982	2.78023687	4.005096671	1.190190666	2.804218503	1.504094481	2.100693119	1.509009195	3.046893383	1.417754669	3.817351089	0.438260748	1.653803362	3.889226768	1.204935392	1.820588102	3.061857899	5.269487204	2.431605913	1.686014664	3.803410206	3.723244009	2.910341224	3.180626585	4.100068589	1.548468588	3.248436784
AC023481.1	0.101638138	0.046225236	0.046225236	0.107044132	0.046225236	0.046225236	0.07940346	0.084266888	0.046225236	0.16733129	0.126994064	0.054313881	0.046225236	0.046225236	0.046225236	0.194713693	0.046225236	0.046225236	0.153201066	0.139450136	0.203991483	0.129483742	0.108934815	0.046225236	0.097880079	0.046225236	0.081631008	0.065514535	0.046225236	0.046225236	0.066407025	0.046225236	0.076268256	0.140088282	0.046225236	0.046225236	0.111725873	0.053841141	0.061420458	0.126498122	0.126619928	0.046225236	0.046225236	0.046225236	0.046225236	0.166648914	0.046225236	0.069255162	0.046225236
ALG1L9P	0.45499559	1.418468677	1.404479108	1.407757205	1.004786065	0.617709061	1.265929407	0.631669967	0.801225393	1.363450417	1.197511926	0.813639981	0.372614246	1.179881719	1.688056743	0.450845617	1.370713712	1.512208977	1.125854087	0.623469703	1.035899421	0.919703805	1.200053275	1.089121983	1.168123385	0.995752467	0.942345392	1.283049693	1.472090575	1.423696369	1.005660272	1.110887925	1.128332497	0.967476517	1.192898221	1.175337325	0.936804895	1.184337016	1.093063617	0.565908109	0.821522797	1.051912033	0.89046661	0.45499559	1.151546295	0.781913046	1.29368596	1.198108318	0.868414108
AC144450.1	0.332657841	0.311225557	0.837409675	0.695526096	0.850095605	0.848732014	0.652144035	0.829537368	0.650830358	1.196591223	0.559459315	1.455308484	0.304694543	0.843198299	2.975659339	0.417227865	0.214652561	1.710054874	0.589478051	0.214652561	0.636846096	0.896765586	0.283957277	1.702243005	1.107930037	0.214652561	1.527274753	0.640050423	3.013466679	1.943350182	1.113986421	0.849927438	0.526113651	3.510428132	1.112247581	0.696454071	0.214652561	0.821460159	1.253994664	0.214652561	0.943775347	0.214652561	1.099238389	0.340730927	1.385926256	1.090796964	1.202302326	0.89525073	0.817935539
CLLU1	-0.000322249	0.009195423	-0.000322249	0.032792344	-0.000322249	-0.000322249	0.016115788	0.018175022	0.020350956	-0.000322249	-0.000322249	0.007040761	0.047227472	-0.000322249	-0.000322249	-0.000322249	0.039980347	-0.000322249	0.019661302	0.07630413	-0.000322249	-0.000322249	-0.000322249	-0.000322249	0.027127823	-0.000322249	0.006655453	-0.000322249	0.039007751	-0.000322249	-0.000322249	0.020825565	-0.000322249	-0.000322249	-0.000322249	-0.000322249	-0.000322249	0.003218075	-0.000322249	-0.000322249	0.023814822	0.040340342	-0.000322249	-0.000322249	-0.000322249	-0.000322249	0.026719431	-0.000322249	-0.000322249
CNTN4-AS1	0.025466582	0.05296145	0.025466582	0.267200526	0.043212615	0.189056996	0.025466582	0.20175793	0.025466582	0.025466582	0.205287528	0.025466582	0.158082877	0.128729241	0.309890094	0.049579734	0.025466582	0.025466582	0.025466582	0.165045991	0.07793809	0.234100312	0.025466582	0.025466582	0.025466582	0.159816337	0.025466582	0.047600807	0.074939327	0.025466582	0.048230975	0.062330766	0.09808227	0.059115749	0.025466582	0.025466582	0.025466582	0.025466582	0.069344828	0.107213648	0.075510404	0.100023048	0.102765013	0.227853481	0.025466582	0.025466582	0.166294566	0.025466582	0.025466582
LINC01227	-0.023971946	-0.023971946	-0.023971946	0.094205047	-0.023971946	-0.023971946	0.028615755	0.008528455	-0.023971946	0.015859088	0.014860348	0.112753653	0.085518952	-0.023971946	0.163832696	-0.022945374	0.043318042	0.051208254	-0.023971946	-0.023971946	0.046157881	-0.023971946	0.032442325	0.048669208	-0.023971946	-0.023971946	-0.011291449	-0.023971946	0.016070271	-0.023971946	-0.006474769	-0.023971946	0.026930886	0.000640567	0.071134067	0.064056027	0.000403787	-0.023971946	-0.011087877	0.081049998	0.016402781	-0.023971946	0.117059004	0.031282984	-0.023971946	-0.023971946	0.021372764	-0.023971946	0.050964117
LINC01167	0.591443136	-0.013850179	-0.013850179	0.654818132	0.264341547	-0.013850179	1.704554382	0.244183227	0.520335302	-0.013850179	0.118962633	-0.013850179	0.663072306	-0.013850179	0.538376334	-0.002011222	0.343725085	0.171554344	-0.013850179	0.545137687	-0.013850179	0.087119597	0.125496837	0.443299786	-0.013850179	0.313461872	-0.013850179	0.190264512	0.443935431	0.14046	-0.013850179	0.218757054	0.317987285	-0.013850179	-0.013850179	0.173374802	1.236838705	0.046885203	0.066820617	-0.013850179	-0.013850179	-0.013850179	-0.013850179	0.752644862	-0.013850179	0.040583114	0.248374427	0.321339913	-0.013850179
ZNF793-AS1	1.738948609	1.554053051	2.252942258	3.069571789	2.852165469	2.591481201	3.404092597	3.025148328	2.501369838	3.138637702	2.461432514	3.037867676	1.580710663	2.642415453	3.266992542	2.561443477	1.325196665	2.165088956	2.112507903	1.279662705	2.329374648	3.345812576	2.50667487	2.69005261	3.095506806	1.338924126	1.99956561	1.928495774	2.659554125	3.302210226	2.403566043	1.933608615	3.124469175	2.20471264	2.347273813	2.885972887	1.776732341	1.430856426	2.523310891	3.681387347	2.81331557	2.361101965	2.759456909	2.69256652	2.5677598	2.192578595	2.685690394	1.89696645	2.719677334
LINC00434	-0.020937945	-0.020937945	0.199450585	0.754654614	0.251595846	0.286092154	1.214694421	0.747576552	0.458111725	0.355116928	0.338325579	0.098418148	-0.020937945	0.653822816	0.227721587	0.248195056	-0.020937945	-0.020937945	0.475413338	-0.020937945	-0.020937945	0.269542249	0.469013721	0.234084576	-0.020937945	0.434163373	0.255919838	-0.020937945	-0.020937945	1.622388889	0.396975136	-0.020937945	0.582317781	0.676541577	0.578583554	-0.020937945	-0.020937945	0.086208552	0.555686955	1.468537554	-0.020937945	-0.020937945	0.233379027	0.196645926	0.189684657	0.30507851	0.860910336	-0.020937945	0.49029945
VLDLR-AS1	0.298898138	0.514339078	0.730601216	0.560096601	0.184697908	0.111603338	0.362590438	0.474776577	0.190319168	0.711981345	0.282692028	0.410507013	0.387063086	0.17622577	0.690344439	0.040203241	0.348721793	0.503128973	0.64799973	0.456008905	0.329906994	0.429519398	0.237083118	0.600755978	0.45035279	0.273093701	0.328248531	0.26752299	0.24084587	0.167298114	0.273811214	0.345861891	0.132340312	0.706506454	0.284598609	0.394794841	0.122539155	0.706322939	0.331348097	0.452661813	0.447528603	0.910947132	0.39927095	0.124655639	0.304880724	0.297541641	0.420171793	0.347057426	0.609181891
MCM3AP-AS1	1.216351736	1.118415194	1.302877841	0.929041426	1.34832018	1.700355341	1.479164704	1.602788234	1.383957864	1.76148996	1.15058527	1.242631984	1.431805964	1.462811821	1.510230209	1.433241707	1.306179966	1.377108999	1.333926669	1.144071031	1.197856611	1.093256509	1.12844297	1.63200533	1.483110831	1.242938089	1.373331564	1.2506579	1.319230798	1.633757926	1.420833129	1.333572307	1.320047897	1.526939854	1.694568032	1.301625512	1.350611084	1.216049335	1.465784019	1.064117461	1.217004891	1.102754686	1.298396463	1.131707045	1.547529711	1.252370972	1.535888099	1.31417862	1.316588929
MTOR-AS1	0.039567859	0.039567859	0.039567859	0.039567859	0.193217062	0.039567859	0.039567859	0.039567859	0.039567859	0.150554751	0.255445038	0.086672349	0.039567859	0.218365038	0.039567859	0.044962272	0.039567859	0.039567859	0.039567859	0.039567859	0.039567859	0.039567859	0.039567859	0.192698059	0.039567859	0.190597833	0.039567859	0.207987112	0.039567859	0.039567859	0.039567859	0.039567859	0.039567859	0.467877602	0.039567859	0.039567859	0.039567859	0.039567859	0.039567859	0.180801054	0.148835613	0.039567859	0.039567859	0.170302544	0.272253555	0.1565828	0.039567859	0.089415301	0.102824025
LINC01561	0.529860439	0.314777505	0.263236408	0.69763456	0.047475388	0.322197159	0.073159168	0.08941488	-0.017867783	0.166025365	0.704672849	0.145774407	0.955301228	0.525465301	1.903062274	0.393183639	0.525766237	0.140555211	0.340513216	0.525256146	0.19671959	0.414700134	0.445010422	0.263528032	0.027209983	0.479421335	0.047497539	0.150478196	0.286339059	0.040890687	0.056367615	0.043820253	0.041512613	0.231076488	0.123666116	0.410460353	0.205986599	0.178883264	0.205010206	0.232597323	0.234474749	0.216676208	0.132559317	0.672402999	0.141994061	-0.001125548	0.171750603	-0.008871057	0.076554818
ZSCAN16-AS1	2.445932462	2.285153236	1.66659065	2.603031575	1.778704005	1.658948411	2.345579692	1.943139395	1.66158232	2.103885946	2.201016688	2.181033073	2.572326883	1.870293272	2.109645802	1.589683472	2.710671864	1.87726092	2.109645802	2.427947244	2.358002731	2.368680638	2.443036855	1.951820493	1.979273442	2.268453531	1.785725095	1.807444078	1.656496086	1.737556501	1.52498442	1.671985779	1.746856576	1.096737926	1.376813552	1.946365916	2.581307399	2.156767918	1.603864415	2.900800893	1.68311634	2.789602154	2.091582191	2.271910244	1.900528969	1.766472423	1.868118972	1.407599623	2.315158234
LINC00709	1.557675548	0.00060164	0.00060164	0.00060164	0.00060164	0.00060164	0.00060164	0.00060164	0.00060164	0.00060164	0.00060164	0.00060164	0.00060164	0.00060164	0.00060164	0.00060164	0.00060164	0.00060164	0.00060164	0.00060164	0.00060164	0.00060164	0.00060164	0.00060164	0.00060164	0.00060164	0.00060164	0.00060164	0.00060164	0.00060164	0.00060164	0.00060164	0.00060164	0.00060164	0.00060164	0.00060164	0.00060164	0.00060164	0.00060164	0.00060164	0.00060164	0.00060164	0.00060164	0.00060164	0.00060164	0.00060164	0.00060164	0.00060164	0.00060164
AC147651.1	0.187023398	0.40707742	-0.018853654	0.185567184	0.244144328	-0.018853654	0.969716079	0.168219618	-0.018853654	0.170189953	0.467105063	-0.018853654	-0.018853654	0.632715382	-0.018853654	0.342522661	-0.018853654	-0.018853654	0.318784878	-0.018853654	-0.018853654	0.579100654	-0.018853654	0.418191338	0.332169269	-0.018853654	0.248449125	0.268294415	0.320728658	0.349735832	0.38451105	-0.018853654	0.429696491	0.143809764	0.701230749	-0.018853654	0.17365257	-0.018853654	0.231303205	0.828637526	0.479214352	-0.018853654	1.009015154	0.19122289	0.63517316	0.402867087	1.091307238	0.095887583	0.11226846
LINC01115	0.107489814	0.214746704	0.072695792	0.036301874	0.02198664	0.181651973	0.426301522	0.059164833	0.025932173	0.00019361	0.00019361	0.034349609	0.090971751	0.163066648	0.00019361	0.00230803	0.817911962	0.363491216	0.00019361	0.512266164	0.00019361	0.00019361	0.00019361	0.049947184	0.00019361	0.052713631	0.049672153	0.01585679	0.046541366	0.085972904	0.141799995	0.148848194	0.016009568	0.023641476	0.040786563	0.064946863	0.589814739	0.00832626	0.009495349	0.00019361	0.00019361	0.00019361	0.050191747	0.302197367	0.033228154	0.011880425	0.184408875	0.010447262	0.00019361
NCRNA00250	-0.006136742	0.361844225	-0.006136742	-0.006136742	0.101861828	0.252387982	-0.006136742	0.549713901	0.139465967	-0.006136742	0.156999844	0.084416146	0.202710397	0.729131228	-0.006136742	-0.006136742	-0.006136742	0.220759819	0.288363231	0.769739443	0.429793019	0.242329704	0.419175463	0.529190282	0.649833715	0.205127948	0.228955689	0.568745438	0.419947437	-0.006136742	0.548864161	0.138838809	-0.006136742	0.129337825	0.367151184	0.663326007	0.155363431	0.076634235	-0.006136742	0.341620606	0.768706577	-0.006136742	0.205682551	-0.006136742	0.797657823	0.448357202	0.434801792	0.494556211	-0.006136742
LINC00313	0.435507	0.881474689	0.057322983	0.005973402	0.046653784	0.005973402	0.005973402	0.005973402	0.104427943	0.041647205	0.174938871	0.019745407	1.474377814	0.005973402	0.113499088	0.236611753	2.784774212	0.005973402	0.035973926	0.587785889	0.044569752	0.085868247	0.057510065	0.005973402	0.046553965	0.446584072	0.091366835	0.020818537	0.041758726	0.088334905	0.005973402	0.031310662	0.247596499	0.027789165	0.005973402	0.086319248	0.610285981	0.005973402	0.017361443	0.072442146	0.04230686	0.005973402	0.005973402	0.197967728	0.049684444	0.286528988	0.005973402	0.033055227	0.005973402
MCPH1-AS1	1.018841643	1.030952879	1.165632513	1.072560273	0.955763029	1.038612805	0.949182463	1.051417585	1.0314906	1.358791776	0.896089732	1.003491679	0.721852778	1.072014058	0.800868837	0.826018427	0.711064963	1.403433609	1.076696107	0.998992316	1.187229907	1.295431871	0.86269931	1.358548297	1.201523885	1.344388309	1.195149918	1.488269658	1.046215583	1.0471864	1.338288269	1.066804256	0.943236248	1.064583291	1.008057287	1.000414221	0.799840492	1.314429821	1.04350015	1.265750944	1.164855942	1.165235818	0.953446657	1.011721782	1.067165576	0.789895173	1.280099197	0.874677591	1.222458899
PRR7-AS1	0.165519315	0.196771283	0.173356306	0.483255958	0.367852314	0.657009738	0.414706478	0.367052427	0.345946528	0.09666287	0.366166587	0.230720965	0.70430097	0.282723073	0.378031159	0.485864193	0.825499547	0.196120785	0.197060659	0.692972142	0.31560081	0.459950805	0.577570448	0.254893092	0.264935371	0.314077943	0.581666528	0.352475281	0.577478589	0.653905416	0.35044253	0.548004752	0.289122805	0.85651582	0.817961812	0.391783585	0.378667808	0.326914954	0.423960289	0.299871957	0.368475488	0.379838565	0.252289684	0.63176787	0.276459433	0.699083204	0.268308018	0.34523428	0.333549667
SLC25A21-AS1	1.955140564	2.007304582	2.3506329	2.674303532	2.707604945	3.439519122	3.129843483	3.151256698	2.368472553	3.418331734	2.815930013	2.969098179	1.709104896	2.608489823	3.151554971	2.736226923	2.046193133	2.188395771	2.694331102	2.391096563	2.228539545	3.41476282	2.80738713	3.122673404	2.969412569	2.070063322	2.387871704	2.74168891	2.608489823	2.366862031	2.647518546	2.192221941	2.621198049	3.165807336	2.9054497	2.982322918	1.738775376	1.964066074	2.407054664	3.292484132	2.529061094	2.335494607	2.60880734	2.4752315	3.039812038	2.213811062	2.927044604	2.317749708	3.173577559
IFNG-AS1	0.23774587	0.074789862	0.469724967	0.186317254	0.096571103	0.03890421	0.03890421	0.122838072	0.196188202	0.106854696	0.081162012	0.191051594	0.03890421	0.03890421	0.202835617	0.040173475	0.03890421	0.157730774	0.146370649	0.141588987	0.335698053	0.168250749	0.316405058	0.03890421	0.253625018	0.253781159	0.166460642	0.43289117	0.106030863	0.634163724	0.087897207	0.531010251	0.066383716	0.08378681	0.03890421	0.144398813	0.03890421	0.645977288	0.116760936	0.395016853	0.365748839	0.786989151	0.03890421	0.03890421	0.557680015	0.08011286	0.171318481	0.143654776	0.076187476
MORC2-AS1	0.464894632	0.20367559	0.280074786	0.273567511	0.396895363	0.753953687	0.227890187	0.502237293	0.407636299	0.512112507	0.293214527	0.320286329	0.306600345	0.4456481	0.313787294	0.214105185	0.223096724	0.273586882	0.449613867	0.849640677	0.217738537	0.44668235	0.264877949	0.641428531	0.471696913	0.486293026	0.260951928	0.503127141	1.172221521	0.495951842	0.523712052	0.545877017	0.599277467	0.260076158	0.295740641	0.772078812	0.843966354	0.302599472	0.498448727	0.479246086	0.438391098	0.349168282	0.447210881	0.279120599	0.457092874	0.360344867	0.564778953	0.147330781	0.343453044
LINC00508	0.008758799	0.008758799	0.008758799	0.008758799	0.008758799	0.008758799	0.008758799	0.008758799	0.008758799	0.008758799	0.008758799	0.008758799	0.008758799	0.008758799	0.008758799	0.008758799	0.008758799	0.008758799	0.008758799	0.008758799	0.008758799	0.008758799	0.008758799	0.008758799	0.008758799	0.463428809	0.008758799	0.008758799	0.008758799	0.008758799	0.008758799	0.008758799	0.008758799	0.008758799	0.008758799	0.008758799	0.008758799	0.008758799	0.008758799	0.008758799	0.008758799	0.008758799	0.008758799	0.008758799	0.008758799	0.008758799	0.008758799	0.145574642	0.008758799
CFAP44-AS1	0.184219422	0.13739019	0.310037232	0.053888825	0.053888825	0.053888825	0.143103061	0.381623318	0.150075916	0.053888825	0.276486894	0.053888825	0.229358342	0.401520338	0.357911671	0.38100376	0.053888825	0.237559678	0.151862861	0.243161326	0.274479462	0.217183643	0.053888825	0.053888825	0.280163032	0.231301674	0.102692993	0.053888825	0.167119881	0.053888825	0.204944976	0.354666333	0.053888825	0.678047975	0.053888825	0.369968295	0.053888825	0.053888825	0.053888825	0.053888825	0.053888825	0.053888825	0.220920492	0.195131717	0.053888825	0.361522428	0.053888825	0.251208486	0.053888825
LINC00886	2.458947037	2.169134828	1.664215593	1.905182936	1.599288285	1.960747867	1.625912718	1.563031282	2.113400103	1.081313396	1.98991787	2.037352711	2.300509526	2.112169078	1.179657785	1.844349515	1.489201272	1.924480686	1.984879714	2.422902936	2.163781561	1.761546344	1.474884547	1.711525078	2.47613303	2.198603658	1.457566206	2.024585857	2.366251699	2.082072592	1.383313045	1.883708099	1.250592045	0.619345887	1.850472871	1.40614075	1.900682987	2.486143953	1.974816935	1.831269704	1.345846838	2.612589737	2.273482708	1.779539256	1.811219575	1.9299171	1.972785993	1.664756707	1.73857372
GLIDR	1.010105853	0.926266233	0.65419185	0.68801219	0.703880101	1.0471614	0.967062527	0.940999425	0.595772511	1.432895588	0.778903086	0.941893481	0.810201385	1.269685154	1.214332946	0.605408823	1.346699393	0.798358733	0.736569499	1.442568686	0.84499698	0.893867921	0.858513128	1.160562761	0.723569586	0.97530657	0.666891799	0.665789521	0.914265369	0.658915032	1.035269524	0.939523409	0.979573342	0.975156699	0.843028897	0.863861041	1.000595124	0.521885261	0.771151058	1.210838243	0.634713712	0.565313352	0.57003548	0.814443877	1.031158031	0.608461735	1.125958817	0.526699442	0.802762286
PSMB8-AS1	1.422970125	1.699512129	2.147516194	2.432316856	2.722161549	1.402814389	2.32269408	1.821993739	2.472070694	1.746130779	2.474113366	3.376012037	1.739282043	1.794291712	2.056559314	2.413554985	1.348125752	2.250784749	2.494187147	1.40729446	2.485326422	2.69672293	2.97139375	1.832404177	2.388586667	1.328457825	2.163868319	2.677058621	1.78493291	1.891865736	2.676357117	3.088962241	3.409130042	2.129547336	1.870636888	1.868838163	1.49789065	1.903668595	2.665510792	3.298922113	2.580786364	2.360457998	2.168532372	2.258309802	2.029256003	2.622206922	1.849612893	2.497362191	2.510734832
AC008982.2	0.676061101	0.613613359	0.067069508	0.067069508	1.581504338	1.029992963	0.20896572	0.632755626	1.582242729	0.392980744	0.067069508	1.327911767	1.578360076	0.067069508	0.719824063	1.100708972	1.329361097	0.660105974	0.221475648	0.72795965	0.513794986	0.984807156	0.238969878	0.857853502	0.626357154	0.761344575	1.183780553	1.469367222	0.067069508	0.257014526	1.51568587	0.930414558	0.588078257	0.686063905	1.40615612	0.465964843	1.268727588	0.698015157	1.587204761	0.067069508	0.389744074	0.87901706	0.067069508	0.254063663	1.06264691	2.31748132	0.516372828	1.075365641	0.509831435
LINC00578	1.240595603	1.220775712	2.076408127	2.60822851	2.678485009	1.97013352	2.569631084	1.599878668	1.195571658	2.190083795	1.969548343	1.698101116	0.624864746	2.279259454	1.751574055	1.292777549	0.598934201	2.054439061	2.559955966	0.897251092	3.231026103	2.888891072	1.975821207	2.203505985	2.605291426	2.179999879	2.120835249	3.077452821	1.513453602	3.212256591	1.960568698	2.740497477	0.712911047	1.874451095	1.704729544	3.176646364	1.08334915	3.596233272	1.758096423	3.003644674	2.714032529	4.451325116	2.543516427	1.921168393	2.960954557	1.219104304	2.511291406	1.885438173	2.808738894
NCBP2-AS1	-0.039422086	0.286728456	0.599650581	-0.039422086	0.439439511	0.191925171	0.396071308	-0.039422086	0.531957767	0.370603666	-0.039422086	0.584716173	0.677145537	-0.039422086	0.914223604	0.224663931	0.899394783	-0.039422086	-0.039422086	0.552560876	0.348690402	0.070707321	0.1101964	0.315890347	0.107080316	0.915496994	0.434596579	0.284910874	0.100530595	0.126981732	0.181149493	0.211745403	0.516236076	0.206029242	-0.039422086	0.161700464	0.521727165	0.372313561	0.549704927	0.136932289	0.103263893	0.313451096	-0.039422086	-0.039422086	0.257423835	0.439351381	0.353834759	0.14482266	0.051934745
AL023806.1	0.269221782	0.684115106	0.367520282	0.633330374	0.626320806	0.600487392	0.677106552	0.369446107	0.308533892	0.342060872	0.328225388	0.694691615	0.196681306	0.229678666	0.351184227	0.436086337	0.456826879	0.835944619	0.692873114	0.307717822	0.584419185	0.776100317	0.284432586	0.649590958	0.443316298	0.504929297	0.405475742	0.528005361	0.570127198	0.660725716	0.596455254	0.750246238	0.471318917	1.059374338	0.567306116	0.730367323	0.150763115	0.852802477	0.266078592	0.732033547	0.373264566	0.944753449	0.42449939	0.477306613	0.467578279	0.279312642	0.751950446	0.567868685	0.487168853
CYP1B1-AS1	0.80396382	1.466639401	0.718939374	1.300006501	0.708548622	1.393868165	0.713922483	1.111345711	1.253452387	1.104746815	1.612221303	0.734906085	0.690411207	1.603788736	1.311063078	1.748366335	0.703820541	1.544957503	0.934238125	0.928239135	0.823391578	0.959137805	1.180876637	1.096765726	1.109931388	1.91404327	1.117684958	1.189302887	1.06374313	1.357977267	0.851826047	0.889480953	0.565906596	1.442401548	0.86969878	1.291505974	0.962445242	1.680856898	1.091607642	1.158142605	0.82038679	1.35689589	1.120591225	1.590839531	1.517228396	1.061342705	0.921297835	1.004805841	1.052122301
DLEU2	1.169728536	0.986902944	0.862737236	0.96776159	0.78757458	0.987550534	0.828859107	0.815162966	1.066729605	0.778426389	1.005613797	0.742729083	1.124853297	0.603428835	1.981207895	1.179929036	1.389209971	0.737925266	0.781598408	1.081605095	0.82844107	0.672317849	0.976022166	0.814701109	0.774277707	1.292640509	0.926227577	0.83454203	0.878572652	1.06347001	0.901671841	0.716038692	1.080776006	1.167470218	0.713175976	0.946956096	1.483589465	0.69791002	0.709106465	0.781939256	0.788620729	0.646024109	0.693165003	0.784213972	0.686884296	1.06058988	0.756342331	0.757940632	0.711033424
DRAIC	0.419579448	0.393144418	0.940987844	1.048102561	1.654536295	1.189824029	1.217001893	1.376192077	0.692120441	1.785719456	1.580820039	1.486734841	0.43005338	1.480804662	2.282322006	1.643555314	0.452171991	1.547345427	0.856903695	0.439231585	0.686948886	1.291647162	0.980151943	1.607737718	1.298853198	0.456097575	0.929825699	0.764560826	2.99754595	1.144612577	0.991932723	0.833468384	1.263459603	2.382203845	2.122760285	1.386138281	0.407058157	0.671253497	1.363875374	1.327698803	0.939705503	0.613719749	1.300790102	1.099830261	1.708714143	1.726667674	1.382954736	0.975962256	1.130483756
LINC00265	1.139537657	1.462772076	1.206912851	1.556077796	1.072244847	1.452078774	1.12031056	1.818824938	1.740887949	1.135606468	1.425588319	1.092263564	1.06634429	1.269328109	1.289765431	1.382672384	1.238035823	1.195593551	1.316394333	1.131663157	1.235223914	0.85920302	1.293266074	1.31144683	1.404620526	1.567134466	1.620171122	1.334813213	1.277407972	2.085548096	1.208838673	1.344545947	1.613914939	0.895772013	1.397488779	1.338426705	1.317761608	1.125121742	1.375830094	0.749544973	1.362378803	1.150812904	1.450747292	1.370090585	1.122560429	2.092046959	1.649287148	1.383031935	1.186294512
LINC01067	-0.013236609	0.509976548	0.250564815	0.120938456	-0.013236609	-0.013236609	-0.013236609	0.102534685	0.091451694	0.106223892	0.219845175	0.138147819	-0.013236609	0.329361256	1.427485599	0.394150887	-0.013236609	0.445508379	-0.013236609	-0.013236609	-0.013236609	0.171677889	-0.013236609	-0.013236609	-0.013236609	-0.013236609	-0.013236609	0.069561911	-0.013236609	-0.013236609	0.068745296	-0.013236609	-0.013236609	-0.013236609	0.137587641	-0.013236609	0.101136259	0.125282309	0.147740948	-0.013236609	-0.013236609	-0.013236609	-0.013236609	-0.013236609	-0.013236609	-0.013236609	0.226349064	-0.013236609	-0.013236609
LANCL1-AS1	0.543544747	0.509339571	0.87290262	0.558708097	0.588393561	0.876934949	0.54203148	0.762810363	0.512679061	0.780614213	0.497094042	0.80249427	0.412063484	0.715646123	0.501427336	0.374113285	0.676474632	0.386087918	0.830754378	0.35702458	0.656651414	0.700669953	0.938388165	0.563315889	0.911017269	0.667113673	0.427147153	0.748692358	0.370469159	0.44381122	0.482499896	0.503499289	0.642937922	0.11414808	0.498939977	0.653778428	0.246005878	1.385563079	0.280241062	0.847876692	0.921783351	1.471591866	0.423245406	0.366083645	0.489352834	0.353353735	0.664509835	0.267753285	1.097842967
AC005304.1	-0.001969833	0.226295712	-0.001969833	-0.001969833	-0.001969833	-0.001969833	-0.001969833	-0.001969833	-0.001969833	-0.001969833	-0.001969833	-0.001969833	-0.001969833	-0.001969833	-0.001969833	0.172518898	-0.001969833	-0.001969833	-0.001969833	-0.001969833	-0.001969833	-0.001969833	-0.001969833	0.26946216	-0.001969833	-0.001969833	0.145092006	0.159109977	-0.001969833	-0.001969833	0.158276099	-0.001969833	0.345501273	-0.001969833	-0.001969833	-0.001969833	-0.001969833	0.247483773	-0.001969833	-0.001969833	0.205822751	-0.001969833	-0.001969833	-0.001969833	-0.001969833	-0.001969833	0.213087165	0.263571039	0.143444992
SLC25A5-AS1	1.492125212	1.555794675	1.091772312	1.635295044	0.958521908	1.514312824	1.367772942	1.047532823	1.149563438	1.663365478	1.377123225	1.302942276	1.481468627	1.528967321	1.526029592	1.781789651	2.011866798	1.521680968	1.217071247	1.873716323	1.382801885	1.370164616	1.48402961	1.54530082	1.557672051	1.49920505	1.083800054	1.288217309	1.562376255	1.269602895	1.532067995	0.981851976	1.404789549	1.261234967	1.334418655	1.688954964	1.476890611	1.50147868	1.115760598	1.767768557	1.343105865	1.430639731	0.944108236	1.499580834	1.226480848	0.951698917	1.300163258	0.873262013	1.332811293
LINC00222	0.455696824	0.445433819	0.014135273	0.176964448	0.065351683	0.014135273	0.070972385	0.449821822	0.106174323	0.156579782	0.294763902	0.021763173	0.172445167	0.160697696	0.10991275	0.056697585	0.089119623	0.098258582	0.109206931	0.25534259	0.061844437	0.014135273	0.200397336	0.13327388	0.326751925	0.373066278	0.093961315	0.032574981	0.219540818	0.220868245	0.076886417	0.133817737	0.226264626	0.286473812	0.080621873	0.34649276	0.104913445	0.014135273	0.11789615	0.129908924	0.155382162	0.085096984	0.249484061	0.326033367	0.100601903	0.183941241	0.064521584	0.032371101	0.2095065
PPP1R26-AS1	1.680331487	1.559696287	2.260950229	2.09060499	2.151718229	2.52794702	2.641998815	2.731741903	2.038227131	2.618017014	1.758743898	2.163214639	1.86132877	2.111830814	2.585973708	2.211958749	2.172773263	1.561715472	1.425851715	1.745225307	1.581831961	2.016397811	1.559157386	2.468934172	2.140664254	1.655901255	1.729927468	1.549131555	2.215185291	1.566829854	2.213564566	1.718789891	2.578112226	2.949444301	2.345498119	2.37980049	1.807533637	1.783267551	2.369154634	2.149190604	2.344507693	1.420415441	1.698804218	2.027150018	2.184321199	2.081505347	2.538010203	1.712280388	2.035979668
KDM4A-AS1	0.690223039	0.696317575	0.497008382	0.538701885	0.611462481	1.010865493	0.558569372	0.899414079	0.960600218	0.723031918	0.639643768	0.71675385	0.874651938	0.645642603	0.840018275	1.031953275	1.022360287	0.592613294	0.71398985	1.092006017	0.779422927	0.608836178	0.506797819	0.672665765	0.487942118	0.776717287	0.661269001	0.616264294	0.835332463	0.335101848	0.530413745	0.479059688	0.94534797	1.00283779	0.804409668	1.013722649	0.87341367	0.29372849	0.702265711	0.711137017	0.606886791	0.580039995	0.380096488	0.670576257	0.930595228	1.174163395	0.800344622	0.690759017	0.786753367
C9orf147	0.880709671	0.753163398	0.984002096	0.811651065	0.573990097	1.464162003	0.385166725	0.823385809	0.519288052	1.167896851	0.932352488	0.654046754	0.777466399	1.146190072	2.854331539	0.688494964	0.914003574	0.987327505	0.933168088	0.960703074	0.755179585	0.672348698	0.980793139	0.878439989	0.984356165	1.091183425	0.488337954	0.869760689	0.752251097	1.131340121	0.799797875	0.658920643	0.669417793	0.491157458	0.779445274	0.863297383	0.625112219	0.683242976	0.834206563	1.189184521	0.840431778	0.593156536	0.71373051	0.831778223	1.124919194	0.617807777	0.807568285	0.820410516	0.424221547
AATBC	1.036599919	1.138552661	1.403799108	1.136864227	1.003482484	1.483752946	1.481550224	1.810278504	1.846690391	2.095818843	1.218544384	0.798433201	0.985720327	1.26511995	0.286559048	1.541397928	0.685430138	1.464916705	0.960783749	1.016775207	1.129588036	1.557972009	2.018237814	1.178952881	1.580598855	1.427087032	1.328387063	1.090914499	1.567782801	1.264688213	1.449266183	1.229714044	1.51753064	2.604810096	1.414948374	1.306131925	0.688817524	0.687711359	1.489140092	1.1546231	1.436730741	0.670555862	0.977789989	1.524260127	1.425198638	1.716806879	1.97538258	1.168967239	1.276478689
AC005281.1	0.00731159	0.00731159	0.00731159	0.112982848	0.131114294	0.165749216	0.530010137	0.00731159	0.085242065	0.00731159	0.098168406	0.00731159	0.424080319	0.276156939	0.490386468	0.01050769	0.00731159	0.00731159	0.00731159	0.00731159	0.00731159	0.214143561	0.00731159	0.00731159	0.102237963	0.00731159	0.00731159	0.00731159	0.095952219	0.119481517	0.00731159	0.083612997	0.00731159	0.00731159	0.00731159	0.00731159	0.00731159	0.103156198	0.00731159	0.00731159	0.349966322	0.129523926	0.341964393	0.00731159	0.108771916	0.501177081	0.103838325	0.042913553	0.00731159
LINC00161	0.233290736	0.233290736	0.350424448	2.377776661	2.954277058	4.88293348	0.547215003	1.527076353	2.891221837	0.332387226	6.309667959	2.524401849	0.679492466	4.140775413	0.964042282	6.297983604	0.233290736	2.033030558	0.499649296	0.376221595	1.054298752	1.257712586	0.342205885	2.219227138	0.865392343	0.233290736	0.630365312	2.239749868	2.17760911	1.110638688	2.314685372	0.564542923	3.576100176	0.31019991	0.663793357	3.078526914	0.321760382	0.464701561	3.417784807	2.782786364	1.443855319	1.080059548	1.023876154	4.286771192	4.358334113	2.055668698	0.88138824	1.786703012	2.075434341
LINC00221	0.001538532	0.045860095	0.001538532	0.001538532	0.001538532	0.001538532	0.001538532	0.001538532	0.001538532	0.001538532	0.001538532	0.519280534	0.001538532	0.001538532	0.001538532	0.003137953	0.096908929	0.001538532	0.001538532	0.001538532	0.001538532	0.001538532	0.086851	0.001538532	0.065678919	0.111690867	0.001538532	0.001538532	0.001538532	0.091890966	0.038828567	0.041480453	0.036054372	0.001538532	0.001538532	0.001538532	0.001538532	0.009968686	0.018610264	0.001538532	0.058552807	0.001538532	0.001538532	0.001538532	0.001538532	0.001538532	0.001538532	0.012201968	0.001538532
TSPEAR-AS1	0.246928974	0.048112384	0.185860928	0.141966252	0.007214829	-0.006152304	0.16688672	0.312417002	0.081873598	0.064323701	0.25325611	0.014209109	0.097427569	0.372024866	0.140118553	-0.005168629	0.056787436	0.229169081	0.150040602	0.103713378	0.192003382	0.065764399	0.074377276	0.255245023	0.462788638	0.098592913	0.705586873	0.633288471	0.35326592	0.149067349	0.03373977	0.050101298	0.019061223	0.074720487	0.050157912	0.071824217	-0.006152304	0.435598932	0.279844334	0.195392856	0.289294585	0.167795723	0.13354213	0.044813167	-0.006152304	0.100628337	0.068488755	0.092100654	0.209687417
HNF1A-AS1	0.047323973	0.156883894	0.035900115	0.053049423	0.1380981	0.073226838	0.02339391	0.049911795	0.131565433	0.039287352	0.03624337	0.105023788	0.114687938	-0.023199031	0.062699883	0.14065814	0.048244858	0.100077469	-0.023199031	-0.023199031	0.038926465	0.15697601	0.270440064	-0.023199031	0.010220793	0.034267569	0.012873211	0.053157058	0.568613234	0.023883705	0.022352167	0.008736906	0.689325146	1.044454123	-0.023199031	0.046129607	0.105168639	-0.010237199	0.171265123	0.087972019	0.127839102	0.131235297	0.113588951	-0.023199031	0.257734648	0.169662382	0.062045638	0.074081128	0.042736075
DIRC3	0.225225062	0.208474358	0.34970053	0.338386571	0.09663674	0.126680877	0.295177767	0.158318028	0.142252399	0.11100609	0.29508983	0.064256761	0.229943986	0.232241312	0.166302603	0.007087067	0.1394505	0.229854049	0.433296697	0.167042296	0.293851439	0.301247357	0.244386526	0.190515561	0.407620385	0.232862117	0.289192014	0.406236664	0.097929681	0.172465825	0.117573819	0.311663119	0.039629711	0.045429993	0.057482755	0.241858512	0.182361021	0.875611355	0.161658807	0.282725898	0.148939288	0.919420658	0.213796861	0.160097789	0.163666046	0.135227843	0.200616755	0.110855134	0.443081726
AC006538.4	-0.031603171	-0.031603171	0.084076404	-0.031603171	-0.003046675	-0.031603171	0.08646359	-0.031603171	-0.031603171	-0.031603171	-0.031603171	-0.031603171	-0.031603171	-0.031603171	0.137188362	-0.008578755	-0.031603171	0.119845977	0.230578329	-0.031603171	-0.031603171	-0.031603171	0.145113128	-0.031603171	0.061904522	0.116591563	0.034305671	-0.031603171	-0.031603171	0.236343834	-0.031603171	-0.031603171	0.150536346	0.022859577	-0.031603171	0.379142373	-0.031603171	0.006109614	-0.031603171	0.113343966	-0.031603171	-0.031603171	-0.031603171	0.080967384	0.067247005	-0.002464771	-0.031603171	0.011482951	-0.003467423
AC017002.2	0.201385896	1.001987277	0.201385896	0.201385896	0.201385896	0.201385896	0.201385896	0.201385896	0.201385896	0.201385896	0.201385896	0.201385896	0.201385896	0.201385896	0.201385896	0.215253856	0.201385896	0.201385896	0.201385896	0.201385896	0.201385896	0.201385896	0.201385896	0.201385896	0.201385896	0.201385896	0.201385896	0.201385896	0.201385896	0.201385896	0.201385896	0.201385896	0.201385896	0.201385896	0.201385896	0.201385896	0.538281431	0.333039311	0.201385896	0.201385896	0.201385896	0.201385896	0.201385896	0.201385896	0.201385896	0.201385896	0.201385896	0.201385896	0.201385896
C6orf47-AS1	0.500170135	0.500170135	0.500170135	0.500170135	0.500170135	0.500170135	0.500170135	0.500170135	0.500170135	0.500170135	0.500170135	0.500170135	0.500170135	0.500170135	0.500170135	0.500170135	0.500170135	0.500170135	0.500170135	0.500170135	0.500170135	0.500170135	0.500170135	0.500170135	0.500170135	0.500170135	0.500170135	0.500170135	0.500170135	0.500170135	0.500170135	0.500170135	0.500170135	0.500170135	0.500170135	0.500170135	0.500170135	0.500170135	0.500170135	0.500170135	0.500170135	0.500170135	0.500170135	0.500170135	0.500170135	0.500170135	0.500170135	0.500170135	0.500170135
NAALADL2-AS2	0.400989063	0.20162645	0.314334146	0.20162645	0.247560652	0.730848713	0.20162645	0.20162645	0.281099621	0.20162645	0.293862413	0.231812245	0.20162645	0.47526332	1.466203819	0.780518166	0.338971327	0.342913886	0.20162645	0.342793524	0.20162645	0.20162645	0.20162645	0.338286409	0.299263776	0.20162645	0.247277302	0.255784565	0.292963817	0.20162645	0.256495275	0.20162645	0.358183706	0.633835267	0.325196217	0.349127906	0.20162645	0.293991327	0.246003795	0.20162645	0.20162645	0.20162645	0.20162645	0.20162645	0.487751629	0.603649649	0.20162645	0.233294306	0.247422541
AC100830.3	0.081133406	0.081133406	0.081133406	0.081133406	0.081133406	0.081133406	0.081133406	0.081133406	0.081133406	0.081133406	0.081133406	0.081133406	0.081133406	0.081133406	0.081133406	0.081133406	0.081133406	0.081133406	0.081133406	0.081133406	0.081133406	0.081133406	0.081133406	0.081133406	0.081133406	0.081133406	0.081133406	0.081133406	0.081133406	0.081133406	0.081133406	0.081133406	0.081133406	0.081133406	0.081133406	0.081133406	0.081133406	0.081133406	0.081133406	0.081133406	0.081133406	0.081133406	0.081133406	0.081133406	0.081133406	0.081133406	0.081133406	0.081133406	0.081133406
AP001189.4	0.07080729	0.07080729	0.07080729	0.414803019	0.07080729	0.07080729	0.07080729	0.07080729	0.07080729	0.07080729	0.07080729	0.07080729	0.07080729	0.545345196	0.07080729	0.07080729	0.07080729	0.07080729	0.07080729	0.07080729	0.07080729	0.07080729	0.07080729	0.486744382	0.07080729	0.07080729	0.290687943	0.07080729	0.07080729	0.699700507	0.07080729	0.07080729	0.07080729	0.07080729	0.07080729	0.07080729	0.07080729	0.240617226	0.07080729	0.07080729	0.07080729	0.477207268	0.484715032	0.07080729	0.07080729	0.07080729	0.07080729	0.07080729	0.28700261
AC016710.1	0.000642603	0.000642603	0.000642603	0.000642603	0.000642603	0.000642603	0.000642603	0.000642603	0.000642603	0.000642603	0.000642603	0.000642603	0.000642603	0.000642603	0.000642603	0.000642603	0.000642603	0.000642603	0.000642603	0.000642603	0.000642603	0.000642603	0.000642603	0.000642603	0.000642603	0.000642603	0.000642603	0.000642603	0.000642603	0.000642603	0.000642603	0.000642603	0.000642603	0.000642603	0.000642603	0.000642603	0.000642603	0.000642603	0.000642603	0.000642603	0.000642603	0.000642603	0.000642603	0.000642603	0.000642603	0.000642603	0.000642603	0.000642603	0.000642603
ZNF346-IT1	0.969016246	0.612732747	0.809952206	0.340432286	0.811713169	1.150194442	0.80917238	1.221352718	0.485035489	0.99435321	0.321396212	1.268034405	0.712370184	0.771649981	1.141701	0.714419218	0.895713661	0.862504523	1.002146832	0.950112297	0.836615034	1.097296055	0.939710596	0.793560116	0.601219161	0.620593488	1.16643634	0.737536994	0.502622726	0.447924315	0.939340078	0.892133611	0.920032458	0.622938732	0.869085038	0.712034149	0.660580699	1.086016706	0.707242615	0.863114725	0.610755906	1.317814435	0.392845887	0.722280221	0.711921635	0.771905471	1.306222689	1.108385542	1.014829643
MNX1-AS1	0.180433341	-0.071307984	0.503084286	0.175751239	0.032193598	1.957524317	1.374886062	0.003915394	-0.002944235	0.727364929	1.140513492	1.648004977	0.443365899	0.908350269	2.431038066	0.218166935	0.146720029	0.55934743	1.121338816	0.13449862	0.082678798	0.88708812	2.774279483	0.442696451	0.012654834	-0.071307984	0.940787685	0.04318158	2.264410038	3.312851145	0.043314088	-0.005303361	-0.071307984	3.062263526	-0.071307984	0.306161067	0.166962685	0.113293158	-0.071307984	0.728384595	-0.071307984	0.129742456	0.131861287	-0.071307984	0.947703762	0.475428878	1.261223589	-0.044164652	1.021324727
FOXG1-AS1	0.041961585	-0.002145906	-0.002145906	-0.002145906	-0.002145906	-0.002145906	-0.002145906	-0.002145906	-0.002145906	-0.002145906	0.032673781	-0.002145906	-0.002145906	-0.002145906	-0.002145906	0.010807618	-0.002145906	-0.002145906	-0.002145906	-0.002145906	-0.002145906	-0.002145906	0.053635521	-0.002145906	-0.002145906	-0.002145906	-0.002145906	-0.002145906	-0.002145906	-0.002145906	-0.002145906	-0.002145906	0.020433665	-0.002145906	-0.002145906	-0.002145906	-0.002145906	-0.002145906	-0.002145906	-0.002145906	-0.002145906	-0.002145906	-0.002145906	-0.002145906	-0.002145906	-0.002145906	-0.002145906	-0.002145906	-0.002145906
PRC1-AS1	0.166079384	0.049876781	0.338834333	0.327029982	0.180873603	0.455851713	0.421370377	0.390947519	0.360027103	0.181365951	0.364075942	0.254091279	0.049876781	0.245772253	0.388418571	0.115611626	0.324710916	0.180004233	0.24895717	0.049876781	0.297989671	0.183593062	0.371774032	0.384439255	0.217711053	0.281375657	0.180802756	0.254091279	0.385781959	0.576409896	0.14519765	0.266381063	0.2907271	0.229758321	0.156697267	0.300379918	0.188466086	0.321130357	0.746995123	0.297286315	0.329497363	0.133984369	0.347914627	0.399219807	0.194993193	0.14922434	0.463054744	0.130493428	0.25559925
AC092718.1	0.469100254	0.220137463	-0.024272348	0.276265396	0.184624949	0.11283153	0.100901603	0.047000348	-0.024272348	0.267169095	0.316472785	0.056389831	0.250728642	0.199753148	0.094055789	0.205301389	0.522497844	0.275715707	0.181111284	0.881598144	0.257230607	0.203495713	0.129143443	0.172757728	0.126218614	0.169237375	0.012074122	0.257492885	-0.024272348	0.215642978	0.019902814	0.106697532	0.035450608	1.446307787	0.317054834	0.469643709	0.039727529	0.048701349	0.12377393	0.567232544	0.122441121	-0.024272348	0.169039918	0.067962657	0.060130132	0.140452386	0.199482653	0.057666879	0.12955016
USP27X-AS1	2.115275841	1.957870481	1.987346346	1.606022429	2.090272469	2.226836658	1.982527996	2.277188536	1.91246441	2.327926338	1.524767944	1.718619965	2.230552868	1.945880881	1.985810646	1.517498676	2.084387124	2.035767673	2.30450005	2.256712835	1.772821849	2.144892865	1.899067456	1.935038187	2.026931323	2.10478903	1.976557197	2.110251198	2.038574184	1.983284831	1.87109268	2.147984123	1.952952512	1.768382145	1.999088637	2.138340684	2.106899967	2.069277105	1.726592209	2.286227354	2.145846768	2.399645452	2.055423757	2.102018804	2.14149186	1.650676688	2.113316989	1.692977737	1.956995045
LINC01069	-0.002153499	-0.002153499	-0.002153499	-0.002153499	-0.002153499	-0.002153499	-0.002153499	0.036347072	-0.002153499	-0.002153499	-0.002153499	-0.002153499	-0.002153499	-0.002153499	-0.002153499	-0.002153499	-0.002153499	-0.002153499	-0.002153499	-0.002153499	0.050840506	-0.002153499	-0.002153499	-0.002153499	-0.002153499	-0.002153499	-0.002153499	-0.002153499	-0.002153499	-0.002153499	-0.002153499	-0.002153499	-0.002153499	-0.002153499	-0.002153499	-0.002153499	-0.002153499	-0.002153499	0.013098944	-0.002153499	-0.002153499	-0.002153499	-0.002153499	0.066407211	-0.002153499	-0.002153499	-0.002153499	-0.002153499	-0.002153499
APTR	1.792124999	2.39971388	2.037587583	2.304998537	2.307327201	2.207318749	2.76086806	2.679468371	2.623092896	2.225463161	2.32426219	2.514326235	2.470021743	2.084897342	3.719971975	2.449785653	2.476728434	1.892290144	2.263327856	2.310263938	2.060947997	2.821404357	2.536055655	2.12678536	2.181337266	2.284715782	1.976822742	2.238656273	2.224651147	2.605903738	2.447794811	2.191346228	2.909912006	2.359216279	2.229777145	2.222021204	2.527238516	2.02061397	2.332226501	2.992414817	2.554115704	2.685111964	2.163038736	2.46545099	2.28345856	2.205172538	2.389483778	1.916479672	2.243617328
AC064834.1	-0.007685099	-0.007685099	0.615827351	0.893845116	0.549166421	-0.007685099	0.777645615	1.766728393	0.294209009	1.079501449	-0.007685099	-0.007685099	-0.007685099	0.887519329	-0.007685099	-0.007685099	-0.007685099	0.229058724	0.556049511	-0.007685099	0.573461229	-0.007685099	0.30941182	0.40294939	0.166143325	-0.007685099	-0.007685099	0.118249947	-0.007685099	-0.007685099	0.364314212	0.288359641	0.407936026	0.816701686	0.909926979	0.814580658	-0.007685099	0.295275012	0.420336114	0.19898431	0.579726042	0.211884846	2.452813914	0.183083383	0.826974887	0.183124097	1.139427564	0.089140602	0.343652655
NPSR1-AS1	0.119729917	0.003121575	0.003121575	0.003121575	0.003121575	0.003121575	0.072042247	0.080871777	0.071322181	0.003121575	0.003121575	0.003121575	0.003121575	0.003121575	0.003121575	0.003121575	0.136005222	0.003121575	0.003121575	0.191532459	0.003121575	0.003121575	0.003121575	0.003121575	0.093736407	0.161124986	0.003121575	0.003121575	0.003121575	0.003121575	0.003121575	0.058817965	0.051051848	0.048974509	0.003121575	0.003121575	0.003121575	0.003121575	0.003121575	0.003121575	0.003121575	0.137601151	0.003121575	0.003121575	0.102689957	0.012984546	0.003121575	0.003121575	0.003121575
PSORS1C3	2.188145429	5.721596623	1.08834903	0.244018053	1.518909389	1.028905743	0.694624947	1.081392472	2.624878762	-0.037305334	1.709916767	2.272143323	3.141469329	1.468942736	0.531021915	3.493135727	2.230449456	1.841989754	0.214858837	3.765161	1.864986295	2.162125792	1.811425168	0.645031911	1.670513631	2.365973345	0.895199715	0.369957411	0.095504847	0.250479701	1.607309566	0.496917372	1.191217014	0.925259913	0.999554784	0.549327688	4.975390375	0.026136991	2.117248057	0.265172552	0.454364555	0.140782168	0.443572088	0.119659982	2.341951384	2.305736063	0.72872343	0.612483683	1.18745132
LINC00930	0.417349626	0.711864921	0.251181137	1.064236553	1.305286522	1.993245804	1.150037956	1.545575518	1.244309538	0.886042112	1.112070667	0.935608821	1.240512539	0.476756057	1.678223782	2.686785458	0.937389337	0.335421714	0.200158372	0.666952296	0.757528386	0.631419351	1.463091056	0.830518975	0.424572132	0.830199044	0.497359095	0.493308851	0.898410519	0.75936965	1.031101786	0.51509259	2.272470596	1.37013106	1.558334175	1.273281346	1.264775477	0.263134308	1.313776041	0.651983623	0.606085208	0.249444222	1.281596566	1.20344012	0.970571228	2.037115061	0.93309336	0.974555129	0.890843588
GRIK1-AS1	0.123744453	0.279611497	0.050650343	0.188311864	0.091913783	-0.011031639	0.106029064	0.300193465	0.059907251	0.191475836	0.071252056	0.026963419	0.134278159	-0.011031639	0.271889127	-0.000889958	0.324619133	0.165543908	0.080805218	0.355594427	0.169255622	0.178144563	0.403445345	0.136872624	0.096079805	0.407035649	0.043323145	0.160419513	0.107389156	0.197061717	0.123575682	0.130171736	0.01937952	0.122420548	0.145660206	0.125232893	0.124296105	0.050467481	0.072992338	0.428720561	0.091012808	0.342562768	0.084213269	0.090290577	0.081743502	0.168760387	0.156151299	0.059583308	0.004763492
LINC01497	0.064512816	-0.007240017	0.042091594	0.326348824	0.041943601	-0.007240017	0.428162732	0.021950388	0.04566594	-0.007240017	-0.007240017	0.027844402	-0.007240017	0.109759169	0.065512704	-0.007240017	0.052012482	0.093920084	0.022661721	-0.007240017	0.030653957	0.110059684	0.041272843	-0.007240017	0.059826339	-0.007240017	-0.007240017	0.007640568	0.055125549	0.76156699	0.050593394	0.070105206	0.039815178	0.064759459	-0.007240017	-0.007240017	0.015113335	0.191443116	0.004525966	0.055098602	0.14360726	0.328403665	0.121296032	-0.007240017	-0.007240017	0.10582482	-0.007240017	0.010193436	0.09072454
HHIP-AS1	1.219466579	1.532604292	2.473455523	3.807079875	1.497701679	2.349629452	1.828214619	1.62968804	1.786689931	1.644678462	3.250602275	1.697713532	1.167009434	1.54018174	2.433504343	3.020990022	1.205252265	2.710049896	3.283220759	1.62968804	3.276344758	2.798383378	2.925056968	1.836759136	2.38112771	1.850795605	1.931208525	2.97607268	1.992200226	2.001983463	1.707843735	2.351213481	0.955862	1.593717463	2.172102505	2.591194266	0.931408349	3.701772871	1.834395372	3.241499981	1.834126338	3.207559144	2.798063272	2.160677599	2.393850539	1.482317779	2.115101257	1.854009059	2.714401853
LINC00324	3.209416397	2.980194459	2.033888818	1.386393172	2.543729301	2.453804705	1.628685653	1.610340769	2.03449996	2.559179671	1.804006574	2.740808049	3.652264337	1.89885653	3.305346162	2.346907877	3.177745294	1.566730866	1.58739737	3.108666561	2.341423417	1.925503624	2.078950018	1.954694229	2.223022114	2.878220843	2.141162005	1.818106653	1.920970163	3.50231545	2.308306461	2.428952764	2.422121188	2.250209547	1.832791381	1.540572793	2.772889488	1.526219096	2.115178319	3.267322871	2.441605919	1.686544008	1.657673164	2.399161552	2.438037508	1.523031858	2.118907232	2.111078733	2.067333525
AC007128.1	0.144856981	0.144856981	0.262890561	0.144856981	0.164673829	0.451541755	0.2651825	0.144856981	0.144856981	0.198554025	0.195991849	0.181086963	0.144856981	0.144856981	0.241577295	0.144856981	0.415620119	0.144856981	0.232805228	0.144856981	0.243256119	0.144856981	0.144856981	0.230691702	0.247743593	0.144856981	0.196605663	0.206178236	0.500696133	1.477240262	0.29157632	0.144856981	0.144856981	0.221143407	0.144856981	0.244182387	0.144856981	0.144856981	0.306428618	0.144856981	0.144856981	0.222238966	0.225033813	0.144856981	0.144856981	0.152674005	0.144856981	0.157056235	0.144856981
FAM230C	0.00157506	0.023505848	0.00157506	0.00157506	0.00157506	0.00157506	0.033406956	0.00157506	0.00157506	0.00157506	0.00157506	0.009350312	0.00157506	0.00157506	0.00157506	0.002651274	0.00157506	0.00157506	0.00157506	0.00157506	0.00157506	0.00157506	0.00157506	0.00157506	0.00157506	0.00157506	0.00157506	0.00157506	0.00157506	0.066337541	0.00157506	0.033377523	0.00157506	0.00157506	0.00157506	0.00157506	0.029724045	0.00157506	0.00157506	0.00157506	0.00157506	0.00157506	0.00157506	0.00157506	0.00157506	0.00157506	0.00157506	0.00157506	0.00157506
MIR31HG	2.82908697	1.55941913	0.304103264	0.505597041	1.085502376	1.014173555	0.271476021	0.748177552	2.145083726	0.306241066	0.795998241	0.915085847	2.242450815	1.110749761	0.042057208	1.490073952	1.274243633	0.597477585	0.703709096	1.352521252	0.83605287	0.486579546	0.306632169	0.474215832	0.829539216	1.684110671	0.132982875	0.581636053	0.76569739	0.703579333	1.061269384	0.608196252	1.756415039	0.214403392	0.799320819	1.370782896	1.857034624	0.175037667	0.821487226	1.075145569	0.748603618	0.353948229	0.774146621	1.580486983	0.790212389	0.782799846	0.900251865	0.940347037	0.285333972
LINC01287	0.041993237	0.017910546	0.060471543	0.044291665	0.010023595	0.084351106	0.021048223	0.023680039	0.029890673	-0.001680218	-0.001680218	0.004574649	0.140109876	0.082219311	0.076501807	-0.000677481	0.05411231	-0.001680218	0.029032441	0.0784213	0.035926502	0.018511397	0.049640519	0.061673722	0.056767861	0.079679099	0.015510207	0.013249721	-0.001680218	0.066126069	0.013522866	0.021863401	0.018391623	-0.001680218	-0.001680218	-0.001680218	-0.001680218	0.003763608	0.008297782	-0.001680218	0.031776673	-0.001680218	-0.001680218	0.045825451	0.040217856	0.007156367	0.068506486	0.005222515	0.009709505
CADM3-AS1	0.479794238	0.344794406	0.268574477	0.344440477	1.048936847	0.14087783	0.28489428	0.253329753	1.750687826	0.176381331	0.461964436	0.475135657	0.223880041	0.348355854	0.36161045	0.013685528	0.308870894	0.734853363	0.297363058	0.576386776	0.719853556	0.400010561	0.267403779	0.412722958	0.417944311	0.065453227	1.351577809	0.405040895	0.318320061	0.182869402	0.753441609	0.81105816	0.168310841	0.210671041	0.35679812	0.376690747	0.575188265	0.603961609	0.858005296	0.176545718	0.836168899	1.34014674	0.309212402	0.148661509	0.626081865	0.873913204	0.165016656	1.618710797	0.575531987
XIST	0.051973708	0.031935369	0.075706626	0.059603866	0.020611799	0.020611799	0.038715013	0.040980056	0.043264458	0.020611799	0.020611799	0.026449171	0.020611799	0.020611799	0.020611799	0.022284991	0.065287874	0.020611799	0.042819902	0.085078438	0.020611799	0.035292696	0.064015917	0.110590473	0.020611799	0.020611799	0.020611799	0.020611799	0.04655513	0.020611799	0.032908633	0.020611799	0.037138887	0.035564155	0.020611799	0.020611799	2.270779277	0.024650197	0.028560367	0.07429787	0.047196947	0.020611799	0.0665511	0.068291211	0.020611799	0.020611799	0.050353128	0.025641351	0.020611799
AC011525.2	0.040173822	0.040173822	0.040173822	0.327388457	0.040173822	0.228269899	0.040173822	0.040173822	0.040173822	0.040173822	0.115825013	0.070465867	0.040173822	0.22570761	0.040173822	0.040173822	0.040173822	0.040173822	0.040173822	0.040173822	0.040173822	0.040173822	0.040173822	0.184712252	0.040173822	0.040173822	0.040173822	0.040173822	0.040173822	0.040173822	0.040173822	0.040173822	0.090843061	0.088148301	0.040173822	0.216271785	0.040173822	0.040173822	0.040173822	0.040173822	0.040173822	0.040173822	0.040173822	0.149563648	0.040173822	0.049871905	0.040173822	0.040173822	0.040173822
ZBED3-AS1	0.779488967	0.7420853	0.88145999	0.648291873	0.787276328	0.820003282	1.245608426	1.619357458	0.518967161	0.767082568	0.684455117	1.26735553	0.832323112	1.125147452	0.706435294	0.755493506	0.615629674	0.663572971	0.564566896	0.992771356	0.752089413	1.117337982	0.516938807	1.156912366	1.486209031	0.621947162	0.596248677	0.527544603	1.036213222	0.69461867	1.099695516	0.511146281	1.304127176	0.832736827	0.688667133	1.262892403	0.773942288	0.472194774	0.914439745	1.331101777	0.881177082	0.512537063	0.709057723	0.654412301	0.760534579	0.648396265	1.01096382	0.641687212	0.728531421
LINC00491	-0.000774418	-0.000774418	-0.000774418	-0.000774418	-0.000774418	0.079976758	-0.000774418	-0.000774418	0.050742285	-0.000774418	-0.000774418	-0.000774418	-0.000774418	-0.000774418	-0.000774418	-0.000774418	-0.000774418	-0.000774418	0.028700356	-0.000774418	0.174589508	-0.000774418	-0.000774418	0.061445114	-0.000774418	-0.000774418	-0.000774418	0.013834554	0.034085125	-0.000774418	0.286469247	0.024230412	-0.000774418	0.021274192	0.578602067	-0.000774418	-0.000774418	-0.000774418	0.044675664	0.179195573	-0.000774418	0.054079686	0.055791917	-0.000774418	0.128590044	0.063320439	0.039125444	0.033211335	0.010670254
AC083900.1	0.221026294	0.432754211	0.403265075	0.220602656	0.699556497	0.024222309	1.141222914	1.05267854	0.940766969	0.975558526	0.618252979	1.234441394	0.608906412	0.951105347	1.603665122	0.998146877	0.024222309	0.806550618	0.024222309	0.858251887	0.630846982	0.613348339	0.024222309	1.156097034	1.06858293	0.619854212	0.503050088	0.54415909	0.355548958	0.229085808	0.80254807	0.580884046	0.457252978	0.965301243	0.858778001	0.876092659	0.024222309	0.238620897	1.199574188	0.661211908	0.204206495	0.024222309	0.912771047	0.664770633	0.658483525	0.85128221	1.204666494	0.129713843	0.938676822
FAM41C	0.41142971	0.41142971	0.601586918	0.596281325	0.463858078	0.71558804	0.41142971	0.41142971	0.41142971	0.55715897	0.41142971	0.41142971	0.93548769	0.704898992	0.41142971	0.419920017	0.41142971	0.660349916	0.534111263	0.41142971	0.41142971	0.592040303	0.82700106	0.800526832	0.41142971	0.41142971	0.41142971	0.476684649	0.671622941	0.41142971	0.571424249	0.519383023	1.304190941	0.41142971	0.618067894	0.41142971	0.41142971	1.486295687	0.542926272	0.41142971	0.41142971	0.926410751	0.41142971	0.41142971	0.41142971	0.477655889	0.572473934	0.41142971	0.547462169
NPTN-IT1	1.397564847	1.653954266	1.42168421	0.991520533	1.432330516	1.544732918	1.186511729	1.377986308	1.757383859	1.167556668	0.768666091	1.277742594	1.755453511	0.643612512	0.559616008	1.147835484	1.074097239	1.611318095	1.307755906	1.372367748	1.678166395	1.235337808	1.073764523	1.159156608	1.20275091	1.666873572	2.17255373	1.696905055	0.889749784	0.685445025	1.205616132	1.259190636	1.133567434	1.100124971	1.28646326	1.016654837	1.462987018	1.933392163	1.506781905	0.731673194	1.379862355	1.799154126	1.203198137	0.725319711	1.511786256	2.0054116	1.639243982	1.835036911	1.963556839
TRBV11-2	-0.016784015	-0.016784015	0.563727174	0.67731059	0.923273871	0.307740004	0.577528669	1.015098445	1.198055511	0.189913662	0.645966273	1.246530346	-0.016784015	0.289406848	-0.016784015	0.381962305	-0.016784015	-0.016784015	0.867568991	-0.016784015	1.171851141	0.633688875	0.751967924	-0.016784015	0.648368005	0.644275613	0.527764994	1.04339279	0.508271093	1.001505083	1.213396465	2.399460487	1.450526587	0.717068177	1.150857826	0.458559663	-0.016784015	1.041096623	0.833520797	1.335122485	1.243639272	0.795417037	0.647680028	0.932709729	0.544050572	0.906686985	0.670719808	0.493826662	0.400662185
RBMS3-AS2	0.216050641	0.219906525	0.116089414	0.144785388	0.081019819	0.079121694	0.022247954	0.026579682	0.114680682	-0.006298413	0.130328848	0.014811266	0.134302773	0.1188954	-0.006298413	0.00768802	0.057140385	0.062400069	-0.006298413	0.216636586	0.064067504	0.067554903	0.199461104	-0.006298413	0.036489416	0.255937623	0.006651945	-0.006298413	-0.006298413	0.049729458	0.034564209	0.022152888	0.142839177	0.01943547	0.087520981	0.261461123	0.089402195	0.155705713	0.007127995	0.230518235	0.032637199	0.091468642	0.054893588	0.079643016	0.212043583	0.027436071	0.037126869	-0.006298413	0.052932148
TRPM2-AS	0.249520734	0.094818358	0.076719462	0.037711683	0.040361902	0.23147179	-0.0208849	0.126337499	0.011946069	0.023621466	0.701779605	0.082327965	0.329051757	1.173179358	3.853681674	-0.035792447	0.287000522	0.948103489	0.01361796	0.100994099	0.252340843	0.194171762	0.301214116	0.36965255	0.060377196	0.469266459	0.040742658	0.020883965	2.739184152	0.079033468	0.051194472	0.227964115	0.104312714	3.153318649	0.123376937	1.604219987	0.310233501	0.284772359	0.009443137	-0.050510536	0.089829278	0.260434102	0.303352293	0.148723751	1.49408843	0.386636872	0.096731955	-0.002025472	-0.036611209
LINC01585	0.188201829	0.105722596	0.317340481	0.128394495	0.061561041	0.438540904	0.144486378	0.108536057	-0.007994455	-0.007994455	-0.007994455	0.182541502	0.22102605	-0.007994455	0.34696873	0.294408635	0.242219169	0.095580268	0.04608175	0.352413101	-0.007994455	-0.007994455	0.068770672	0.228801846	0.059432047	0.156026695	0.061690237	0.124472357	-0.007994455	0.075495595	0.024785365	-0.007994455	0.146491396	0.500530676	0.146283718	-0.007994455	0.170894352	0.16681068	0.107572447	-0.007994455	-0.007994455	0.151973813	-0.007994455	-0.007994455	0.186308433	0.120036924	0.060978436	0.046973989	0.016857314
GS1-24F4.2	1.100612865	0.693702257	0.926744793	0.702149274	1.136677816	0.622750831	0.394520856	0.525370764	1.251440774	1.931275155	0.687696318	0.661022544	0.887698643	1.030193977	0.236223794	0.688084379	0.184158773	0.561462057	0.329776563	0.695926383	0.688537876	0.690725595	1.010354992	0.995333635	0.985050506	0.435084586	0.706588191	0.44661836	0.305721579	0.455620607	1.015248793	0.719793593	0.851740158	1.314718118	1.192465312	0.790215585	0.287434966	0.066094472	0.412941408	1.066931504	0.643115391	0.383504241	1.348161586	0.926258333	0.992773919	2.133296617	0.868784954	0.302550702	1.278960044
AC009065.4	2.201921825	2.446109254	1.810492442	2.788727347	2.041679292	2.211640587	2.71045211	2.551703903	1.902012462	2.4301457	2.442115185	2.050035724	2.147302374	2.000168324	2.257430933	2.353511387	2.656037945	1.452910388	1.709989328	2.674820078	1.54117551	2.437184691	2.622199924	1.999525524	1.884122499	2.50978409	1.801185728	1.83726833	2.164359302	1.672443856	2.331536474	1.646074128	2.151632141	2.669553375	1.895111176	1.959935821	2.669838822	1.56222783	2.135646011	2.775634905	1.838593851	2.2310026	1.913127621	2.070945758	2.320382988	2.291902235	2.242080543	1.803715584	2.305081739
LINC01169	-0.042405892	-0.042405892	-0.042405892	-0.042405892	0.161415907	0.124049965	-0.042405892	-0.042405892	-0.042405892	0.054989436	0.054837492	-0.003242837	0.090752551	0.534575832	1.263006101	-0.042405892	-0.042405892	-0.042405892	0.135763639	0.202741365	-0.042405892	-0.042405892	0.064484183	-0.042405892	0.237187213	0.092399916	0.164953929	0.179305375	-0.042405892	-0.042405892	0.020175364	-0.042405892	0.037950328	0.335791423	-0.042405892	-0.042405892	-0.042405892	-0.042405892	0.009858977	0.084078964	-0.042405892	0.202621036	0.206621701	-0.042405892	0.163527615	-0.01322104	0.060344402	0.074331276	0.163029038
LINC01229	0.116146993	0.111625381	0.497831838	0.339445157	0.415416236	1.350673547	0.711810223	1.037138273	0.302659068	0.665686149	0.356186269	0.861785462	0.126744852	0.443955954	0.115766113	0.409807522	0.063923406	0.168848232	0.374346647	0.1358883	0.430720465	0.581327852	0.498514688	0.498091226	0.537799496	0.228808611	0.356578341	0.235687345	0.230617832	0.223840295	0.611174064	0.614839876	0.465007887	0.096750213	0.451890114	0.590234358	0.089784767	0.263469829	0.730567504	0.681879681	0.489637653	0.303163396	0.803107633	0.596962853	0.495643312	0.161305255	0.593310757	0.277664176	0.488121236
LINC01456	-0.012929103	-0.012929103	-0.012929103	0.115296258	-0.012929103	-0.012929103	-0.012929103	-0.012929103	-0.012929103	0.211354137	-0.012929103	1.567240326	-0.012929103	0.636939951	-0.012929103	1.146974409	-0.012929103	-0.012929103	-0.012929103	-0.012929103	-0.012929103	0.06942915	-0.012929103	1.292404419	-0.012929103	-0.012929103	-0.012929103	-0.012929103	-0.012929103	0.495353337	-0.012929103	-0.012929103	-0.012929103	0.07985542	-0.012929103	-0.012929103	-0.012929103	-0.012929103	-0.012929103	0.242271871	-0.012929103	-0.012929103	0.398981892	-0.012929103	1.683954484	-0.012929103	-0.012929103	-0.012929103	0.054069811
LINC00858	-0.003553059	0.007327932	-0.003553059	0.032469367	-0.003553059	-0.003553059	0.014826026	-0.003553059	-0.003553059	-0.003553059	0.034265912	0.016975328	-0.003553059	-0.003553059	-0.003553059	-0.002807528	-0.003553059	-0.003553059	-0.003553059	-0.003553059	-0.003553059	0.029003451	0.062966361	0.045783183	0.200508961	-0.003553059	0.00926695	-0.003553059	0.035003575	-0.003553059	-0.003553059	-0.003553059	-0.003553059	-0.003553059	0.037400539	-0.003553059	0.011266766	0.0003595	-0.003553059	0.061983661	-0.003553059	-0.003553059	-0.003553059	-0.003553059	-0.003553059	-0.003553059	-0.003553059	-0.003553059	-0.003553059
ARRDC1-AS1	3.571703549	3.970881104	3.360864774	4.203518466	3.638343239	3.173169443	4.366301007	4.187351861	3.43004617	3.629348967	3.853173812	3.606880141	4.050923963	3.710547499	4.371336244	4.215261898	4.418251443	3.158017433	3.402384436	4.181858585	3.281400658	3.955684437	3.698932324	3.821760759	3.676445601	3.755187652	3.195162815	2.980801563	3.536006668	3.432847998	3.398197195	2.926405715	3.943777245	3.903849583	3.751791917	4.23510233	3.914667339	2.908906553	3.697698606	3.845123794	3.469829838	3.463566959	3.966095398	3.762424358	3.660022485	4.091208479	3.771702899	3.080733329	3.558630349
NR2F2-AS1	0.863031542	1.080706513	1.121575396	1.131853145	0.974094438	0.525643784	1.055757826	0.792175909	0.788244468	0.563588795	0.965109962	1.088238069	1.02841652	0.718121532	0.66092686	0.635190959	0.736035698	1.012790915	1.239857011	1.27453024	1.239762431	1.152630632	0.83158424	0.846972182	1.31122673	1.604388098	1.171910619	1.326852167	0.713525362	0.941090085	0.982261226	1.418303082	0.473592305	0.553147088	0.582902097	0.900941527	0.890751132	1.376087963	1.003543812	1.31818476	1.288615088	1.715766453	0.812557196	0.792650309	1.028628257	0.850813731	0.708632877	1.222368769	1.256201347
AC234582.1	0.220028163	0.220028163	0.220028163	0.220028163	0.220028163	0.220028163	0.220028163	0.220028163	0.220028163	0.220028163	0.220028163	0.220028163	0.220028163	0.220028163	0.220028163	0.220028163	0.220028163	0.220028163	0.220028163	0.220028163	0.220028163	0.220028163	0.220028163	0.220028163	0.220028163	0.220028163	0.220028163	0.220028163	0.220028163	0.220028163	0.220028163	0.220028163	0.220028163	0.220028163	0.220028163	0.220028163	0.220028163	0.220028163	0.220028163	0.220028163	0.220028163	0.220028163	0.220028163	0.220028163	0.220028163	0.220028163	0.220028163	0.220028163	0.220028163
LINC01433	0.085509893	0.062632241	-0.013005897	0.174600754	0.032258787	-0.013005897	0.203058028	0.447440696	0.41692848	0.241771038	-0.013005897	0.151663379	0.390581959	0.354216663	0.528364525	0.068086609	1.323472044	-0.013005897	0.065151986	0.211575912	-0.013005897	-0.013005897	0.236775518	0.114341108	0.078889573	-0.013005897	0.106032972	0.185538931	0.155019156	0.183199668	0.117171717	0.060408145	0.057641647	0.054547627	0.102698783	0.309613289	0.160824068	-0.013005897	0.099981512	-0.013005897	0.158743452	-0.013005897	0.48434679	-0.013005897	-0.013005897	0.128942951	-0.013005897	0.208653016	0.230922637
AL590235.1	0.339562489	0.809241977	0.605790656	0.339562489	0.339562489	0.339562489	0.520220372	0.553902375	0.339562489	1.194269277	0.339562489	0.339562489	0.653993793	0.339562489	0.339562489	0.418312067	0.339562489	0.339562489	0.339562489	0.339562489	0.773987755	0.339562489	0.339562489	0.339562489	0.78462317	0.339562489	0.339562489	0.477113754	0.339562489	0.339562489	0.339562489	0.339562489	0.339562489	0.339562489	0.339562489	0.339562489	0.339562489	0.339562489	0.339562489	0.339562489	0.339562489	0.339562489	0.339562489	0.339562489	0.339562489	0.397871865	0.987307265	0.339562489	0.339562489
NAV2-IT1	0.021367034	0.652279231	0.021367034	0.021367034	0.021367034	0.021367034	0.021367034	0.021367034	0.021367034	0.021367034	0.021367034	0.021367034	0.679831865	0.021367034	0.021367034	0.021367034	1.041170912	0.021367034	0.021367034	0.021367034	0.021367034	0.021367034	0.021367034	0.021367034	0.021367034	0.021367034	0.021367034	0.227004415	0.021367034	0.021367034	0.021367034	0.021367034	0.021367034	0.021367034	0.021367034	0.021367034	0.021367034	0.021367034	0.021367034	0.021367034	0.297482674	0.021367034	0.021367034	0.021367034	0.021367034	0.021367034	0.021367034	0.021367034	0.417073178
LINC01106	0.595946477	1.144961394	1.426288538	1.299309169	1.189201806	1.603397313	1.388132802	1.778848204	2.382197945	1.689367646	1.201400735	0.908054375	0.820373861	2.028293865	1.576566462	1.602249331	0.992767104	1.337248311	1.24260301	1.625656162	1.646384979	1.294304828	1.51217316	1.873383398	1.308911762	1.284763821	1.591419271	1.258585479	1.393529695	1.945331612	1.987716361	0.834442868	1.867926475	1.368365104	1.664456092	1.692038196	1.502000369	0.767631923	1.472382225	1.227236502	1.572361934	0.92770859	1.814907716	1.478625479	1.270648325	1.775551538	1.876553081	1.697348899	1.096303108
LINC00899	2.558046654	2.346706373	1.803001011	1.651477288	2.166023708	1.388379541	2.355946125	1.920850993	1.286558777	1.712675845	1.285554882	1.4224676	2.473757431	1.223950277	1.374075771	1.483102883	2.358867962	1.403351148	1.833959947	2.434795449	1.411387797	1.987813763	2.046920233	1.508267902	1.386705414	2.640282338	2.023100499	1.695165549	1.822086938	1.48857722	1.285128989	1.425762465	1.332757306	2.418984415	1.364932805	1.493638171	2.303936495	2.290939474	1.507400451	1.785060494	1.372146844	2.378948664	1.949990934	1.487614467	1.721576239	1.842149645	1.661974815	2.257601625	1.747512824
AC005042.1	0	0	0.196585459	0	0	0	0	0	0	0	0.172285779	0	0	0	0	0.024222555	0	0	0	0	0	0	0	0	0	0	0	0	0	0	0	0	0	0	0	0	0	0	0.232596522	0	0	0	0	0	0	0.287358006	0	0	0
LINC01031	0.389661584	0.285079423	0.885943806	0.816984976	0.853085026	0.894335985	0.977510908	1.159651188	0.43912409	1.140955257	0.700018983	0.610648591	-0.006700076	0.968661268	0.642078011	0.129488712	0.039589523	0.567848828	0.718520593	0.219024655	0.31760212	0.74512464	0.476009772	1.122648149	0.831586564	0.307004773	0.376910959	0.416072609	0.701637675	0.213530978	0.493027359	0.373498746	0.611305519	0.092021109	0.247771858	1.365803327	0.079513803	1.219074945	0.806904806	0.73896722	0.749384352	0.392043304	1.301972617	0.533024206	0.802089724	0.391358172	0.799753496	0.318632084	1.0307454
LINC01593	0.601834237	0.483401593	-0.014142767	-0.014142767	0.437162031	-0.014142767	-0.014142767	0.204160543	-0.014142767	-0.014142767	0.387369078	-0.014142767	0.485899066	0.313061148	-0.014142767	0.630931122	0.759013234	-0.014142767	-0.014142767	0.65629673	-0.014142767	-0.014142767	-0.014142767	-0.014142767	0.391582094	0.26923024	0.142954308	-0.014142767	-0.014142767	-0.014142767	-0.014142767	0.184983555	0.509679224	0.642378194	0.249937174	-0.014142767	0.212349981	0.250009724	0.719712641	-0.014142767	-0.014142767	-0.014142767	-0.014142767	-0.014142767	0.416251549	0.103605903	-0.014142767	-0.014142767	0.29430748
AC011752.1	-0.001450937	-0.001450937	-0.001450937	-0.001450937	-0.001450937	-0.001450937	-0.001450937	-0.001450937	-0.001450937	-0.001450937	-0.001450937	0.006060708	0.154350252	-0.001450937	-0.001450937	-0.001450937	-0.001450937	-0.001450937	-0.001450937	0.092949308	-0.001450937	-0.001450937	-0.001450937	-0.001450937	0.047990761	-0.001450937	-0.001450937	0.016679352	-0.001450937	0.066769231	-0.001450937	0.0294069	-0.001450937	-0.001450937	-0.001450937	-0.001450937	-0.001450937	0.005569221	-0.001450937	-0.001450937	-0.001450937	-0.001450937	-0.001450937	-0.001450937	0.051795083	-0.001450937	-0.001450937	-0.001450937	-0.001450937
LINC01210	0.004578933	0.004578933	0.076438371	0.072990328	0.318676475	0.125041603	0.065250702	0.186439484	0.004578933	0.004578933	0.266736884	0.037344478	0.004578933	0.214162799	0.004578933	0.014443594	0.004578933	0.004578933	0.004578933	0.004578933	0.058934327	0.052216191	0.14064944	0.178341543	0.060998128	0.004578933	0.034495128	0.025021457	0.054380594	0.004578933	0.098190081	0.004578933	0.004578933	0.004578933	0.080433748	0.198521604	0.004578933	0.034414896	0.054175027	0.098527432	0.08561681	0.004578933	0.217255147	0.004578933	0.134314731	0.153347757	0.060898888	0.014014768	0.020217719
MKNK1-AS1	0.275610143	0.276251799	0.282975116	0.170945596	0.338154597	0.230276271	0.196797107	0.255095848	0.381941431	0.447799838	0.050975021	0.147918732	0.349326815	0.223642185	0.130984564	0.136830169	0.291143325	0.203903501	0.274135795	0.384876368	0.346409453	0.096189579	0.316220684	0.158112616	0.22611478	0.233703785	0.512529031	0.339735181	0.120924648	0.142292924	0.146410405	0.34895978	0.199112244	0.389266871	0.259024787	0.285930074	0.261201428	0.139149787	0.188718006	0.050975021	0.221257361	0.230482612	0.232966696	0.138259015	0.237472707	0.373772628	0.194042975	0.223241048	0.445843622
LINC01176	0.934471042	1.685123125	0.516807349	1.044211181	0.633595323	0.885330025	0.845296626	1.336966967	1.907862851	0.784325377	0.997963213	0.599265689	1.852520992	0.456959592	2.086770985	2.067343408	1.816383381	0.688036828	0.422148592	1.175935059	0.646548227	0.705194264	1.288568164	0.618776096	0.652635029	1.552764299	0.824005516	0.511246077	0.801250389	1.020537414	0.85730377	0.653164932	1.576535475	0.988861469	1.114175769	0.892559459	1.475332897	0.233229226	0.296609252	0.50600253	0.576860912	0.445171343	0.756763202	0.889043874	0.633947612	1.71051587	0.819802051	0.720511198	0.516721455
CCDC144NL-AS1	0.248210316	0.536951305	1.057734554	0.675179316	1.014596328	0.498153437	0.266382074	0.387798619	0.602913148	0.285391327	0.71114569	0.638815475	0.409035324	0.58372509	1.295644231	0.52071977	0.001220117	1.082237332	1.252016384	0.477929468	0.850006136	1.810022744	1.153386189	0.559845337	0.825005512	0.740657059	1.323757743	1.60249631	1.155076728	1.065696391	0.865550708	1.085788915	0.272340967	0.518987746	0.546224228	0.370000978	0.012038814	0.528350015	0.748087746	1.206598868	1.285766913	0.984379272	0.835762454	1.252016384	0.729392557	0.448398321	0.51784557	1.0126248	0.710051946
AC007003.1	0.034612068	0.034612068	0.034612068	0.034612068	0.034612068	0.034612068	0.034612068	0.034612068	0.034612068	0.034612068	0.034612068	0.034612068	0.034612068	0.034612068	0.034612068	0.034612068	0.034612068	0.034612068	0.034612068	0.034612068	0.034612068	0.034612068	0.034612068	0.034612068	0.034612068	0.034612068	0.034612068	0.034612068	0.034612068	0.034612068	0.320028722	0.034612068	0.034612068	0.034612068	0.034612068	0.034612068	0.034612068	0.034612068	0.034612068	0.034612068	0.034612068	0.034612068	0.034612068	0.034612068	0.27096614	0.034612068	0.034612068	0.034612068	0.034612068
UGDH-AS1	2.990455158	3.134709007	2.675128137	2.424535786	2.737217127	2.742844531	2.870442449	2.956767983	2.384242676	3.271659884	2.142581642	2.904460899	3.051891735	2.916401923	2.420606625	2.764453853	3.030009602	2.655809621	2.54876024	3.333476184	2.542685891	2.832131836	2.445395323	3.035480385	2.85608814	2.960653327	2.709274427	2.398136573	2.469626931	1.921488079	2.900746863	2.515033049	2.975224169	2.774482542	2.707940365	2.704411	2.515989386	2.526184699	2.741887164	3.160573546	2.693228045	2.636276963	2.656451861	2.673499637	2.992539419	2.127262226	2.856765555	2.355826314	2.538172572
AC079907.1	0.461129824	0.523083023	0.639711591	0.444164508	0.324892676	0.854598361	0.892435477	0.429163639	0.72711858	0.615561855	0.420664148	0.594018689	0.717949633	0.341940334	1.940779582	0.962292857	0	0.317634401	0.578108329	0.517465098	0.420090181	0.484218216	0.575340951	0.300032924	0	1.081049013	0.471351601	0.178924013	0.978091229	1.011460975	0.490219096	0.386603654	0.834290977	0.932682657	0.506711259	0.524503428	0.238532701	0.405027158	0.440266839	0	0.432076253	0.537868099	0.301867716	1.150085351	0.623485588	0.840622038	0.893688642	0.295424361	0.323374004
LINC01353	0.496030127	0.217018033	0.325998612	0.051685581	0.087078088	0.164745324	0.497402209	0.030605039	0.505014035	-0.02018163	0.241389346	0.113107851	0.364672177	-0.02018163	0.251940798	0.397748129	0.471129975	0.075455394	0.078168558	0.308300218	0.088431713	0.188112477	0.284362156	-0.02018163	0.196220763	0.3728302	0.002412121	0.051047519	0.085453076	-0.02018163	0.14587899	0.217603394	0.29932104	0.066434053	0.05939856	-0.02018163	0.607609117	0.205619212	0.233545632	0.067612657	0.245055154	0.189338817	0.482855165	0.322167111	0.156392517	0.219757579	-0.02018163	0.113013866	0.041247759
LINC00307	-0.026698743	-0.026698743	-0.026698743	-0.026698743	-0.026698743	-0.026698743	-0.026698743	-0.026698743	-0.026698743	-0.026698743	-0.026698743	0.087241462	-0.026698743	-0.026698743	-0.026698743	-0.026698743	-0.026698743	0.233511438	-0.026698743	0.55112824	-0.026698743	0.475082931	-0.026698743	0.218249111	0.32215713	-0.026698743	-0.026698743	-0.026698743	0.783606349	1.059984689	0.11626617	-0.026698743	0.418358538	0.281501997	0.55013175	0.564579511	0.164433167	-0.026698743	0.221895178	-0.026698743	0.325895754	-0.026698743	0.217616462	-0.026698743	-0.026698743	-0.026698743	0.167172544	-0.026698743	-0.026698743
MME-AS1	0.152838661	0.980904264	0.900783247	0.54878856	2.23974275	0.962691808	0.152838661	1.789677718	0.313745221	1.610764926	0.152838661	0.973415708	0.406859602	0.152838661	0.152838661	0.351836516	0.66260169	1.075683973	0.152838661	0.810427644	1.576474562	1.132711346	0.357342103	1.285496828	1.217444493	0.823524598	1.219769604	0.838160196	0.152838661	0.152838661	1.04508622	0.485672501	0.306519213	1.003970448	0.789443053	0.639696991	0.71626392	0.354457884	0.527440112	0.152838661	1.240936476	0.401046272	0.152838661	0.152838661	1.151220629	1.15094895	1.596642374	0.620431451	0.663988777
LMO7DN-IT1	-0.006259427	-0.006259427	0.667377802	-0.006259427	-0.006259427	-0.006259427	-0.006259427	-0.006259427	-0.006259427	0.462028704	-0.006259427	-0.006259427	-0.006259427	-0.006259427	-0.006259427	0.072092037	0.337097346	-0.006259427	-0.006259427	-0.006259427	-0.006259427	0.190562799	-0.006259427	-0.006259427	-0.006259427	-0.006259427	0.175174503	0.188475571	-0.006259427	-0.006259427	-0.006259427	-0.006259427	-0.006259427	0.21205392	-0.006259427	-0.006259427	-0.006259427	-0.006259427	-0.006259427	-0.006259427	-0.006259427	-0.006259427	-0.006259427	-0.006259427	-0.006259427	0.133088366	-0.006259427	0.153079334	0.172730028
THCAT158	1.093321392	1.269779349	1.16370635	1.598395117	0.940767964	0.722141261	1.146590658	0.817532478	0.673253618	0.496395282	2.53270304	0.654992527	0.755836971	0.656222366	1.0802089	1.323186887	0.871840702	1.184074523	1.310733054	1.155446623	1.213299252	1.301335617	2.161326295	0.662826855	0.869852346	1.831344617	1.087352445	1.598678534	1.059101642	1.554941717	0.856763338	0.505787912	0.580661186	0.496230428	1.005926586	1.71336462	1.817849824	1.262387734	0.973690034	1.016819118	0.858718	1.12745982	1.87165361	1.800048254	1.148950272	0.661491384	1.156778634	0.71552185	0.539907058
AC104088.1	0.90551055	0.521191244	0.24140931	0.053672801	0.321624039	0.232571721	0.057093752	0.033393367	0.193017831	0.0745097	0.039363135	0.155641145	1.525766002	0.363294228	-0.001125323	0.798669441	0.655329491	0.117639262	0.09634897	1.646414839	0.107614793	0.021922661	0.086663797	0.110908511	-0.001125323	0.873909201	0.11930781	0.068870787	0.040296445	0.094400528	0.131216434	0.05808804	0.185989241	0.025792186	0.098525759	0.124277661	1.0123981	0.01715584	0.084295919	0.316014018	0.176800754	0.103456156	0.106685574	0.60254408	0.154481102	0.030603574	0.114047585	0.227536506	-0.001125323
LINC00377	0.11297282	0.174934497	0.123411515	1.063330535	0.114057112	0.180089672	0.632577321	0.408158621	0.158520779	0.179794079	0.181617465	0.495168586	0.147376504	0.175575221	0.244514305	0.025368772	0.250335801	0.153548876	0.015411155	0.158880104	0.015411155	0.961161997	0.265365109	0.518497052	0.41332835	0.148406217	0.469605643	0.446502777	0.10036921	0.367054169	0.201433647	0.439558911	0.154209024	0.077391979	0.224823884	0.015411155	0.349109021	0.258010915	0.345517659	0.828505168	0.337487277	0.23262551	0.236866035	0.448144551	0.195088509	0.513919476	0.187428516	0.379257577	0.566587044
CCND2-AS1	0.699962228	0.744566001	0.654516767	0.89016571	0.551228694	0.562419088	0.676311775	0.493653713	0.368301561	0.325400356	0.675340729	0.283243919	0.778592891	0.5583802	0.566804139	1.110629623	0.714364078	0.544466768	0.562858469	0.713326688	0.84180174	1.087475574	0.585599942	0.482241629	0.83494294	0.889841876	0.630277528	0.790093239	0.433464534	0.464309188	0.555457742	0.612052537	0.162110098	0.158652041	0.251721265	0.321004727	0.565790163	0.663766847	0.544569333	0.706343757	0.558658823	0.960230696	0.389142484	0.910415953	0.457245562	0.583954407	0.448639965	0.427388991	0.733432881
AC010976.2	1.232114489	1.552817063	0.930269745	2.359298579	1.177847706	0.241687517	1.863857226	1.449263605	1.648045872	0.341303838	2.471366564	0.679672848	0.689911319	1.147575372	2.163290876	1.59722695	0.932144588	1.910764299	1.133587821	1.654036615	1.004702679	1.157695963	1.616946359	1.125780119	1.436970395	1.964425945	1.852666775	1.294126425	1.086764501	1.019081509	1.451311317	0.838490046	0.492383864	0.3193052	0.477366094	1.074821793	2.092606462	2.059173352	1.090015301	0.851631346	1.160734043	2.858305207	1.901909857	1.336616602	1.095170378	1.936954599	0.443579121	1.094322259	1.391731555
LINC01301	0.347105986	0.198073028	0.516710054	0.508413929	0.621050791	0.246531283	0.416473249	0.467854118	0.178692059	0.51470357	0.388005712	0.417734452	0.182106743	0.585670136	0.259971857	0.18166126	0.276054682	0.352620047	0.444786773	0.231218798	0.484400955	0.512065565	0.371845505	0.563297658	0.675911733	0.454120868	0.310632241	0.473141097	0.241582906	0.916852491	0.572939092	0.405682985	0.45610558	0.267826645	0.463400801	0.788665649	0.279684828	0.553685656	0.413882271	0.695797699	0.642659621	0.470145694	0.512020846	0.156108892	0.538500796	0.202671876	0.535295274	0.228482968	0.479062271
LINC01006	1.749220722	1.307632071	1.785327835	2.012686723	1.916454923	2.597540211	1.898797596	2.533711438	1.742749389	2.215717885	2.266425898	1.771863947	1.404627072	2.635821806	3.627632483	2.087744305	1.473690117	1.822572376	1.986046889	1.743006902	1.750254458	2.221270156	2.070160913	2.272613564	2.243587327	1.41581211	1.621932303	1.82045174	3.06536388	2.938809861	1.678102291	1.718411949	1.971009574	3.420345603	2.245720334	2.80325454	1.620175048	1.556940883	1.986589086	2.305348346	2.035042056	2.095121567	2.293720994	1.866815829	2.34108283	1.869390288	2.316808142	1.529098205	1.809147696
LINC00160	-0.034899959	-0.034899959	0.150367183	0.218976638	0.074536151	-0.034899959	0.103195414	1.348537458	0.184113497	0.475037646	0.332553789	-0.034899959	-0.034899959	0.689620313	0.090898381	0.038841182	-0.034899959	0.291849845	0.19044072	-0.034899959	0.270041925	-0.034899959	0.689878094	0.18026817	0.955332001	-0.034899959	0.13873178	0.151541283	0.902310408	3.085087832	0.558290489	0.034065972	0.761968013	0.656860208	0.663265981	0.975673076	-0.034899959	0.106541287	0.233870917	0.160892869	0.126877775	0.077766377	0.081040489	0.147033622	0.057845838	0.325218991	0.277629308	0.273829398	0.007612025
AJ011932.1	0.775049643	1.165582775	1.188853969	1.190005872	1.792274293	0.593043556	1.228323731	0.814028907	-0.071701318	0.520667469	2.349754259	1.57460755	3.328532769	1.475980224	0.705450323	0.85504835	0.856422613	0.672853052	1.703848026	1.442870919	1.568846055	2.221586522	2.370427947	1.223897178	0.920534108	2.141878923	1.68983306	1.993545257	0.779583078	1.327913686	0.815974782	1.487989017	0.458967154	0.898247227	0.466812834	1.433142334	0.834561667	1.772032625	0.84570379	1.509021427	1.094475997	2.031673479	0.637702984	1.000370554	1.446762284	1.099857415	1.180090478	1.059625767	1.268143038
CNTFR-AS1	0.060796477	0.118567922	0.07008165	-0.001068037	-0.001068037	0.115623687	0.070484772	0.081869362	-0.001068037	-0.001068037	0.089075976	-0.001068037	0.138162061	-0.001068037	-0.001068037	0.001407849	0.137833931	0.196603155	0.077664702	0.148720853	0.054032152	0.20690561	0.06882769	0.088801533	0.095982343	0.139731112	0.07219029	0.084599424	0.08913781	-0.001068037	0.021556955	0.15118176	-0.001068037	-0.001068037	0.075406221	0.15391132	0.167273571	0.007492403	0.037048403	0.129984422	-0.001068037	-0.001068037	-0.001068037	-0.001068037	-0.001068037	0.101403479	-0.001068037	0.009295129	0.313312075
TM4SF1-AS1	0.024856065	-0.038439709	0.380307481	0.864375788	1.099743728	1.769550877	0.713064172	1.070575011	0.961295576	1.197930626	1.572542282	1.533287719	0.012292509	1.422506018	0.74567676	2.608905245	-0.060247047	1.016044161	0.948330252	0.058744614	0.840491956	0.792204604	1.004247948	0.791827615	0.919800928	0.091362738	0.746383952	0.509629625	3.222631386	1.91560995	0.915143854	0.737267867	1.465645663	1.608881995	1.097550592	0.822492733	0.002211056	0.302672521	1.306274938	1.81150659	0.74366361	0.541517919	1.10296636	1.97119668	1.355761009	1.058463228	0.900421833	0.900503385	0.94128344
GK-AS1	0.017021412	0.148204413	0.017021412	0.165458984	0.098492735	0.017021412	0.805893109	0.275442579	0.645161637	0.278964566	0.275597245	0.281693546	0.017021412	0.017021412	0.678351487	0.393870508	0.017021412	0.204202162	0.017021412	0.47447625	0.274055143	0.222345279	0.377620403	0.19609835	0.489238589	0.017021412	0.381788515	0.413646471	0.017021412	0.172851691	0.017021412	0.357803234	0.129118104	0.125906356	0.017021412	0.017021412	0.143874339	0.171241207	0.435879229	0.312471496	0.278299998	0.191136685	0.017021412	0.170355013	0.161951231	0.45630982	0.155451217	0.58321978	0.682225252
PXN-AS1	1.174444337	1.114182213	0.861639665	1.309448009	1.559547947	1.322848962	1.764228864	1.770291821	1.358864684	1.590336708	1.083630849	1.664491878	1.605575948	1.469174706	1.439455316	1.236659924	1.469611001	1.220156787	1.029453959	1.389701345	1.149516089	1.722809519	1.285344618	1.592869743	1.535810909	1.098419326	1.028513735	0.904724101	0.893026523	1.026454357	1.211454914	0.964594805	1.503004333	1.299378303	1.579156652	1.122224736	1.155978761	0.968095422	1.52327035	1.970000977	1.27353171	1.200137509	1.288505746	1.378660876	1.425603467	1.480039637	1.455930609	1.141160126	1.330848657
LINC01257	0.424800534	0.20330033	-0.00433111	0.10630866	0.010697519	0.06271071	0.014826388	0.031796886	0.031653596	0.022116346	-0.00433111	0.004019281	0.23681712	-0.00433111	0.136679951	-0.003250701	-0.00433111	-0.00433111	-0.00433111	0.134778842	-0.00433111	0.019785643	0.067463705	-0.00433111	0.026673445	0.129907525	-0.00433111	0.040627818	0.02269782	0.094064123	0.007191179	0.026869015	0.012536291	-0.00433111	-0.00433111	-0.00433111	0.041984737	-0.00433111	0.004077949	-0.00433111	-0.00433111	0.080043305	0.041007024	0.034434138	0.029345948	0.023892731	-0.00433111	-0.00433111	-0.00433111
COLCA1	5.259270328	4.821561766	4.448576913	4.02153084	4.893471746	5.620733191	3.941311255	5.022010148	6.241745726	4.78404112	4.839221867	4.905283144	4.948025986	4.797529466	6.996255615	5.681366868	5.154867967	5.348271453	4.45734819	5.236208443	4.624453329	4.663649348	5.012692444	4.746909962	5.712034322	5.13416464	4.833671453	4.599574236	5.017188488	6.053891643	5.163023321	4.96826468	5.160004423	4.299645478	5.380566164	4.740760285	5.120405527	2.691895857	5.072941674	4.140596758	4.967849184	2.930804632	3.957686043	5.484675548	5.73843005	5.994029768	5.578959979	5.565456776	4.659176065
NIFK-AS1	2.619653952	2.505570361	2.311726534	2.795880523	2.203043272	2.537651924	2.564801647	2.397395308	1.899744428	2.570619359	2.475564544	2.293071346	2.429726964	2.386520455	1.925658158	2.29814317	2.156317021	2.200074584	2.41926059	2.455863101	2.417538957	2.737837473	2.601495364	2.487757085	2.43856076	2.367298975	2.259161183	2.349830335	2.132283874	2.39986466	2.267974512	2.226997939	2.304421376	2.680806918	2.399407184	2.66845812	2.391152967	2.484220684	2.238798932	2.946937249	2.360541069	3.019017218	2.263384545	2.599743225	2.561671097	1.987397176	2.273220177	2.137815354	2.543920802
LINC01235	0.080607449	0.030461533	0.622180713	0.488806177	0.626261908	0.487764331	0.568106553	0.290875029	0.404445089	0.89824821	0.92295257	0.38997494	0.137207463	0.70464566	0.087113468	0.583889649	0.016669857	0.315856993	0.441851468	0.085801693	0.217593033	0.206647881	1.330556165	1.037431146	0.635006713	-0.038214658	2.956901328	0.340259814	0.301730523	2.146847005	0.758281727	2.317372486	0.003841955	1.01276762	2.021617091	0.912072034	0.005056872	0.305517677	0.465653468	0.523054315	1.221848937	0.906511346	0.408999003	0.298117716	1.14391037	0.172801281	1.106436572	1.585323406	0.891103404
LINC00506	0.37868778	0.667190107	0.786830143	1.157677531	1.486728212	0.522403966	0.91414013	1.168415872	0.594958679	1.66938675	0.907061507	0.752231405	0.353965917	1.000427461	0.353777774	1.022026972	0.304164561	0.774150303	0.903793294	0.676503208	0.662729212	1.099080863	0.992734088	1.244483658	1.142025899	0.70200387	0.876475598	0.933586515	0.643705573	0.531179927	1.018426379	0.798470925	0.993259534	0.358077086	1.173213667	1.765005031	0.412561334	0.951658938	1.20730469	0.897904806	0.741257458	0.833981192	1.480814459	0.912895687	0.993939213	0.855093346	1.280653097	0.744387304	0.929725849
ITPKB-IT1	0.101558035	0.325168794	0.334087441	0.325168794	0.319789997	0.101558035	0.186096063	0.101558035	0.286969101	0.206819374	0.205828141	0.225586657	0.101558035	0.275727574	0.101558035	0.208203768	0.253774649	0.254943064	0.101558035	0.101558035	0.205767175	0.263135351	0.101558035	0.101558035	0.486377284	0.101558035	0.15840032	0.2593312	0.389553587	0.229265068	0.101558035	0.597979074	0.187296987	0.278203177	0.101558035	0.101558035	0.101558035	0.283490267	0.156476734	0.101558035	0.205560348	0.592673943	0.101558035	0.331399017	0.420902318	0.272424566	0.101558035	0.225068955	0.32122418
AC009495.3	0.310800858	0.341177134	0.869718864	0.953339748	1.067818478	0.452954242	1.030630805	0.832797517	0.665994706	1.811944056	0.914540589	1.200464531	0.906637437	0.727201934	1.840129992	1.300373156	0.270409709	0.267596068	0.443793183	0.463294083	0.456391841	1.352354566	0.790691919	0.727541405	0.905975507	0.244613456	0.874300372	0.030191137	1.796358222	0.093275825	0.891640683	0.801165907	1.772263284	0.926592645	0.451583604	0.657936962	0.408784514	0.290611639	1.065869347	1.449227187	0.994780497	0.371035965	0.374497097	1.368999684	0.565776724	1.21564	0.7726457	0.964615425	0.916490367
AC091133.1	0.03021795	0.03021795	0.03021795	0.03021795	0.03021795	0.03021795	0.03021795	0.03021795	0.03021795	0.03021795	0.03021795	0.03021795	0.03021795	0.03021795	0.03021795	0.03021795	0.03021795	0.03021795	0.03021795	0.03021795	0.03021795	0.03021795	0.03021795	0.03021795	0.03021795	0.03021795	0.03021795	0.03021795	0.03021795	0.03021795	0.03021795	0.03021795	0.03021795	0.03021795	0.03021795	0.03021795	0.03021795	0.03021795	0.03021795	0.03021795	0.03021795	0.03021795	0.03021795	0.03021795	0.03021795	0.03021795	0.03021795	0.03021795	0.03021795
ERICD	1.394958403	1.568058769	1.565158581	1.72665826	0.785378652	1.083650375	1.324393679	1.309662231	0.913830633	0.774346377	1.830148931	0.890633841	0.979639339	1.123661672	2.026614116	2.028782055	1.110844777	1.412011601	1.665111201	1.105244296	1.305937733	1.072928227	1.560423297	1.007112433	1.441379059	1.370661288	1.473610856	1.328219933	1.918209507	1.465799587	0.913830633	1.299687737	1.127137005	1.856680312	0.971204452	1.522474796	0.855673687	1.473851015	1.256843019	0.435491696	1.082268671	1.470208692	1.44211439	1.560679959	0.85316859	0.925923758	1.239790187	1.355697704	1.013739601
AC010983.1	0.028677868	0.028677868	0.465240854	0.028677868	0.2455418	0.028677868	0.440560092	0.231512098	0.028677868	0.678250187	0.235370996	0.299192302	0.028677868	0.959221037	0.028677868	0.057231249	0.028677868	0.028677868	0.028677868	0.028677868	0.232826324	0.028677868	0.028677868	0.183312232	0.582574816	0.028677868	0.167200287	0.090663791	0.028677868	0.450145018	0.265029883	0.116171788	0.294590522	0.519590734	0.500191663	0.420682209	0.028677868	0.273065686	0.16153545	0.376569941	0.028677868	0.028677868	0.177412563	0.156173961	0.688387531	0.196775523	0.242495928	0.028677868	0.028677868
SNHG6	5.742343548	5.971926444	5.703809526	6.618413057	5.977814115	6.32952489	6.763639755	6.076853409	5.81964244	5.750657053	6.478239164	6.315762658	5.705343063	6.016395393	6.866023268	6.380362786	5.643843685	5.767032274	6.497240827	5.906664641	6.435001012	6.664598728	6.909478836	5.574941392	6.253730469	6.010027152	5.896373628	6.190632405	5.752189064	7.340517131	5.900149103	5.865127923	6.108029043	5.866811177	5.794801378	6.220209571	6.17292258	6.174245669	5.81699372	6.926560958	6.012892064	6.875943226	6.221521776	6.610328387	6.229077599	6.290284247	5.918853624	5.841556016	6.446884102
RAP2C-AS1	1.363816952	1.510278673	1.805990376	1.315669787	1.329876449	1.251586668	1.281857083	1.276900807	1.167894116	1.318660964	1.006565404	1.200395081	1.184153377	1.383570865	0.709453245	0.604661577	1.2270386	1.449432031	1.953898555	1.545365266	1.579582194	1.588974171	1.331540485	1.525909227	1.579582194	1.948578053	1.81182808	1.94798381	1.4591558	1.791518239	1.489274568	1.707403446	0.570564265	0.735455804	0.9442031	1.273821638	1.122609164	2.290436003	1.187345785	1.31098548	1.379844495	1.90946431	1.633474402	1.274743942	1.399727016	0.808829989	1.565256973	1.619834434	1.578320577
AC012363.2	0	0.356873613	0	0	0	0	0.133166324	0	0	0	0	0	0	0	0	0	0	0	0	0	0	0	0.298907021	0.21030256	0	0.206654468	0	0	0.153544807	0.182242231	0.113920662	0.139042803	0.134870122	0	0	0	0	0	0	0	0.156741207	0	0	0.333492159	0.171753828	0.069496863	0	0.086761065	0
ZBTB40-IT1	0.234088738	0.814588203	0.963039776	0.22490808	1.193292085	0.357081716	0.940630757	0.798531744	0.403979016	0.216092044	0.609611742	-0.073729073	1.596993038	0.334561293	0.717245396	0.196523487	-0.073729073	-0.073729073	0.420625374	-0.073729073	1.261599614	0.152596911	0.414641201	0.285994971	0.760481404	0.552407705	1.096666506	0.811905057	0.422579094	-0.073729073	1.090542382	0.182310015	0.390595843	1.321172254	0.265904411	0.285279143	0.497139717	0.849036352	0.126155725	0.24453898	0.789214095	0.943821578	1.143481758	-0.073729073	0.226543691	1.211595021	0.638198272	0.843860966	1.429317546
AC004448.5	0.005979105	0.005979105	0.437399028	0.005979105	0.005979105	0.005979105	0.005979105	0.005979105	0.188486403	0.005979105	0.211101169	0.005979105	0.005979105	0.005979105	0.271204542	0.005979105	0.005979105	0.005979105	0.005979105	0.005979105	0.005979105	0.317040515	0.005979105	0.005979105	0.005979105	0.496378037	0.30086178	0.156922131	0.005979105	0.005979105	0.005979105	0.005979105	0.005979105	0.005979105	0.005979105	0.005979105	0.005979105	0.005979105	0.005979105	0.005979105	0.208146856	0.005979105	0.005979105	0.234225591	0.005979105	0.234755492	0.005979105	0.005979105	0.005979105
CRNDE	0.995592563	0.579270016	1.522438278	1.750959148	2.446029246	2.473290427	2.616247884	2.940735857	2.985230515	2.213590755	1.8504652	2.161219752	1.109174599	2.010841969	3.364926052	3.057268086	0.408506008	2.085832847	1.341643177	0.555231189	1.848982393	2.070624708	2.164550638	2.122238834	2.227754433	0.492128148	1.797808241	1.515623435	2.29765946	2.403458693	2.395252599	1.4013939	3.052431511	2.588628419	2.705196586	2.391678281	0.950335273	0.965689311	2.103530962	2.435685793	1.990898877	1.256675511	1.644233342	1.790428317	2.189282851	2.828553401	2.256383135	2.431602939	1.930508486
FTX	2.446945931	2.565583991	2.156721812	1.949848696	2.355525718	2.737633551	2.479191159	2.656671643	2.393747261	2.36497897	2.40623125	2.15865454	2.712066979	2.441537515	2.536042164	2.755127111	2.577052878	2.211291753	2.068334815	2.417096299	2.268024971	2.067654822	2.048218534	2.271879736	2.220727818	2.470152475	2.411325582	2.47754962	1.956595247	2.116550005	2.439995095	2.176728192	2.412292818	2.212042679	2.653337368	2.26908325	2.780693781	2.13168928	2.240293457	1.846306225	2.303381738	2.198244161	1.918386611	2.229724878	2.334140671	2.731422738	2.448331346	2.397193453	2.131923411
KCND3-IT1	0.093356754	0.093356754	0.093356754	0.093356754	0.281734213	0.093356754	0.093356754	0.093356754	0.093356754	0.093356754	0.093356754	0.093356754	0.093356754	0.093356754	0.093356754	0.469890066	0.093356754	0.093356754	0.093356754	0.093356754	0.356883215	0.093356754	0.093356754	0.093356754	0.093356754	0.093356754	0.093356754	0.29952968	0.093356754	0.093356754	0.093356754	0.093356754	0.093356754	0.093356754	0.093356754	0.093356754	0.093356754	0.093356754	0.093356754	0.093356754	0.093356754	0.093356754	0.093356754	0.093356754	0.093356754	0.237489656	0.093356754	0.260303974	0.093356754
TAB3-AS2	0.67953798	0.67953798	0.67953798	0.67953798	0.67953798	0.67953798	0.67953798	0.67953798	0.67953798	0.67953798	0.67953798	0.67953798	0.67953798	0.67953798	0.67953798	0.67953798	0.67953798	0.67953798	0.67953798	0.67953798	0.67953798	0.67953798	0.67953798	0.67953798	0.67953798	0.67953798	0.67953798	0.67953798	0.67953798	0.67953798	0.67953798	0.67953798	0.67953798	0.67953798	0.67953798	0.67953798	0.67953798	0.67953798	0.67953798	0.67953798	0.67953798	0.67953798	0.67953798	0.67953798	0.67953798	0.67953798	0.67953798	0.67953798	0.67953798
EPHA5-AS1	0.556213066	0.95257772	1.568267151	2.191983496	2.285917691	1.113245109	2.508317649	2.517135174	1.181788835	2.122272444	1.071677485	2.57216602	0.260330949	1.553870843	2.808741234	1.894879725	0.382533432	0.900374206	1.190583394	0.60992464	1.100722517	2.101016672	0.489281325	2.346311764	2.372255779	1.004867138	0.898496304	0.822691061	0.448071578	0.432192195	1.991978952	1.42917862	1.681976568	0.776688982	1.336966056	1.911352585	0.755896532	0.957141756	1.947109175	2.764718196	1.647573487	0.472001077	2.382001373	0.985775706	1.509130877	1.538270277	2.31983878	0.769897845	1.621936836
C8orf37-AS1	1.184688479	0.489882137	0.414373556	0.22840159	0.370594076	0.828374731	0.116195552	0.229095409	0.377971053	0.231485277	0.422174993	0.296849512	0.669148514	0.645932922	0.158365747	0.498535396	0.355774872	0.156823089	0.368309025	0.505512858	0.438275606	0.476633138	0.308784679	0.280490033	0.427416463	0.248303509	0.23961609	0.29568855	0.302065274	0.70881421	0.42695919	0.121803104	0.347313921	0.389930395	0.590879098	0.236158081	0.477648406	0.291053544	0.272778014	0.205456682	0.251333571	0.165985776	0.305483185	0.553962177	0.375497019	0.094896074	0.299469729	0.181006743	0.356056495
LINC00243	0.078440179	0.301658854	0.214685119	0.084413769	0.268399065	0.083397772	0.051440766	0.063279866	0.168089357	0.305896911	0.223540027	0.330379081	0.413481628	0.231762428	0.69680889	0.215241004	0.935391941	-0.015159974	0.211138884	0.113733259	0.361112561	0.110569176	0.080613497	0.153672429	0.395086873	0.245924766	0.057448188	0.032719119	0.066613012	-0.015159974	0.201496023	1.053527953	0.414044922	0.159513272	0.183187764	0.163772153	0.683044533	0.177375598	0.352210206	0.18428349	0.225577471	0.05320927	-0.015159974	0.129080171	0.077919323	0.00346655	0.265876935	0.368499785	0.217201682
CCAT2	0.188687023	0.188687023	0.305260215	0.188687023	0.346489696	0.372759411	0.188687023	0.188687023	0.334432914	0.522334682	0.188687023	0.317373847	0.334726388	0.470853953	0.350368483	0.194894548	0.188687023	0.340190032	0.265370568	0.790540608	0.357280701	0.241659552	0.302014243	0.429106481	0.285653568	0.42705826	0.188687023	0.188687023	0.188687023	0.476543593	0.188687023	0.188687023	0.327088404	0.908291715	0.188687023	0.188687023	0.188687023	0.188687023	0.188687023	0.188687023	0.188687023	0.188687023	0.324289535	0.188687023	0.376571117	0.202446445	0.188687023	0.188687023	0.279795075
IGBP1-AS1	0.480656265	0.822829131	0.100201925	0.092024656	0.02663005	0.927885557	1.061421234	0.726647921	0.791088121	0.221444808	0.77497541	-0.070551895	0.546220666	0.475924673	1.298655226	0.753266879	0.751751165	0.317464399	-0.070551895	0.835585179	0.44212726	0.699720794	0.0830201	0.422090126	0.215749123	0.55853187	0.238718167	0.263527101	0.429539706	0.877311515	0.433662122	-0.070551895	0.182134509	0.052361881	0.527133398	0.652604306	1.019639518	0.275285899	0.219643451	-0.070551895	0.44640996	-0.070551895	0.438511079	0.573375251	0.463104678	1.032468142	0.451112057	0.209116785	1.006962806
FOXD2-AS1	0.867053812	0.500089389	2.433352247	3.345774291	1.02137677	1.418539571	2.247429623	1.467655012	1.035159642	0.828455445	2.279352797	0.426759151	0.159412292	1.804825439	2.034836559	0.73436152	0.770691984	1.954329553	2.756302324	0.479393304	1.72956514	1.397608836	2.858127945	2.054117606	1.737666766	0.584018674	1.921213955	2.254330557	1.956030371	1.935509711	1.503582602	1.797409586	0.722496973	2.130849011	1.381856285	1.9717259	0.554187363	3.039758267	1.436700488	1.232551076	1.642866703	3.017320816	2.322415845	1.665857341	1.450481865	1.895120249	1.249311723	1.625460423	1.841064062
NRIR	0.090621177	0.396699838	0.365625253	0.184335361	0.20082264	-0.011689702	0.06251262	0.167178343	0.150559979	-0.011689702	0.049867115	0.022323792	0.544605312	0.067849203	0.155690269	0.038996414	0.458019157	0.159269014	0.155431946	0.407324854	0.16741368	0.260052507	0.117096305	0.119801495	0.028451424	0.184940156	0.060789961	0.125416343	0.104433191	0.13090505	0.070020858	0.037214468	0.062460399	0.01082005	0.041237878	-0.011689702	0.545078613	-0.005828258	0.318400949	0.05098988	0.13754163	0.077076276	0.080162911	0.065698003	0.119801495	0.207227645	0.056588283	0.31028136	0.222854926
PP7080	0.544809926	0.656406973	0.554728714	1.122470997	0.70118685	0.603185681	0.954593395	0.99361479	1.120327878	0.479820691	0.618210249	0.675238777	0.878580892	0.65673654	1.055850895	1.013054011	0.972897506	0.632492996	0.524893184	0.781033815	0.537296886	0.479820691	1.265138873	0.624629878	0.54029294	0.675966946	0.588822823	0.565964926	0.86156808	0.868435506	0.685542094	0.636445387	0.867336143	0.896702086	0.856275203	0.642413426	0.755264554	0.479820691	0.690667452	0.70913535	0.660244468	0.613652676	0.67318713	1.041390548	0.634015788	1.056673914	0.669714067	0.505306022	0.587580119
KCNH1-IT1	0.126018665	0.417987862	0.134736203	0.358738689	0.066675019	-0.012307377	0.456693428	0.615062668	0.098617317	0.237829084	0.337895196	0.240490396	1.313972153	0.479760973	0.518397795	-0.002078247	0.166886171	0.165199143	0.424895287	0.296306398	0.435759901	0.49730241	0.421885158	0.15773174	0.11717773	-0.012307377	0.065796931	0.07709288	0.226826752	0.255158665	-0.012307377	0.097642314	-0.012307377	-0.012307377	-0.012307377	0.304531622	0.797053821	0.422783847	-0.012307377	0.268393202	0.443195021	0.83150595	-0.012307377	0.371931175	0.361639702	0.269619632	0.342776345	0.147199147	0.484101738
NKX2-2-AS1	0.030020408	0.030020408	0.030020408	0.030020408	0.030020408	0.030020408	0.030020408	0.030020408	0.030020408	0.030020408	0.030020408	0.030020408	0.030020408	0.030020408	0.030020408	0.030020408	0.030020408	0.030020408	0.030020408	0.030020408	0.030020408	0.030020408	0.030020408	0.030020408	0.030020408	0.030020408	0.030020408	0.030020408	0.030020408	0.030020408	0.030020408	0.030020408	0.030020408	0.030020408	0.030020408	0.030020408	0.030020408	0.030020408	0.030020408	0.030020408	0.030020408	0.030020408	0.030020408	0.030020408	0.030020408	0.030020408	0.030020408	0.030020408	0.030020408
ZNF667-AS1	3.240556339	2.865606742	3.539927644	3.521516139	3.327966742	3.791357413	3.990884665	4.047630812	2.944276899	3.716521223	3.468563372	3.680281912	3.2053395	3.372405715	3.973724408	3.889197436	2.382976861	2.854217496	3.002678226	2.574436504	2.810471369	3.401300061	3.260295169	3.797159405	3.68997824	3.086279091	3.058102997	3.080534357	3.322361048	3.554255175	3.215829507	2.484594572	3.686065375	3.227313681	3.124816586	3.69390795	2.874646007	3.078457779	3.127168965	4.150508675	3.111628919	2.976912377	3.820090711	3.444416069	3.2053395	2.692616675	3.880286872	2.509955437	2.90015051
MGC32805	1.743403427	0.776707308	1.067512413	1.611618942	1.092775133	1.094827497	1.086571183	1.287635645	1.927087765	0.852075044	1.497715113	1.130067788	1.490792477	1.431846639	0.058803092	2.83915031	0.441637042	1.043866993	1.455720957	0.816761127	2.006796719	0.804018675	1.663073853	1.317855589	1.109890881	1.22132947	1.203813231	0.549443866	1.256361945	2.726426791	1.58732486	1.487784743	1.888135251	1.13335862	1.866962174	1.641942645	1.650399215	0.382646462	1.453508733	2.115019249	1.662513846	1.082266627	1.202758018	1.821595597	1.466979922	1.430379703	1.122279433	1.908847348	2.140232694
LINC01154	0.492322729	-0.011724395	0.49783889	0.593362117	0.355517181	-0.011724395	0.139962951	-0.011724395	0.298273728	-0.011724395	0.674874464	0.093526059	0.213663377	0.889934403	-0.011724395	0.226516024	0.786227511	-0.011724395	0.44413252	-0.011724395	0.164200699	0.79403175	-0.011724395	-0.011724395	0.168785569	-0.011724395	0.559055839	0.382020554	-0.011724395	1.04523915	0.122809938	0.293742558	-0.011724395	-0.011724395	-0.011724395	0.55664582	0.167642095	0.199659334	0.105548762	0.713377235	0.327116487	1.212920891	-0.011724395	0.18610312	0.926182201	-0.011724395	-0.011724395	0.321766373	0.45345669
AC019055.1	0.005533831	0.005533831	0.005533831	0.005533831	0.005533831	0.005533831	0.005533831	0.005533831	0.005533831	0.005533831	0.005533831	0.005533831	0.005533831	0.005533831	0.005533831	0.005533831	0.005533831	0.005533831	0.005533831	0.005533831	0.005533831	0.005533831	0.005533831	0.005533831	0.005533831	0.005533831	0.005533831	0.005533831	0.005533831	0.005533831	0.005533831	0.005533831	0.005533831	0.005533831	0.005533831	0.005533831	0.005533831	0.005533831	0.005533831	0.005533831	0.005533831	0.005533831	0.005533831	0.005533831	0.005533831	0.005533831	0.005533831	0.005533831	0.005533831
LINC01341	0.279502736	0.863928273	0.656926664	1.187426538	1.249812754	1.524129333	1.089406613	1.104832647	1.251226368	0.410029565	1.49823491	0.803489153	0.38313552	0.864599646	1.607644937	2.605103155	0.516927133	0.810249234	0.768259499	0.663184842	0.822694678	1.006054381	1.049039286	0.549396987	0.590003528	0.980754763	0.387338729	0.752943168	0.65844871	0.597620786	0.684233376	0.555372498	1.727166859	0.569882616	1.029902132	0.513560316	0.355451084	0.717804863	0.988904094	0.853649003	0.827718638	0.665098981	0.747424477	2.010120101	0.748785746	1.042397835	0.721114588	0.73263473	0.938054015
AP001429.1	1.56481929	1.247379206	0.909513976	1.015865336	1.608515007	1.353963435	1.233869325	1.117194163	1.084203105	1.437337032	0.994628681	1.250815206	0.775837587	1.528704786	0.940762473	1.624174466	0.57107421	1.144957411	0.988104335	1.329752276	1.227342562	0.814368164	1.200584538	1.692422179	1.113162495	1.10564065	0.676367857	0.928611997	1.390386601	1.017079287	1.113460036	1.264811699	0.842269396	1.059665511	1.208393219	1.226160503	0.728277661	1.421275427	0.971186169	0.912176132	0.57107421	0.77587546	0.57107421	1.817872876	1.025783424	1.312586998	1.335801086	1.230440443	0.996219949
AC010649.1	0.00747618	0.00747618	0.00747618	0.00747618	0.00747618	0.00747618	0.00747618	0.00747618	0.00747618	0.00747618	0.00747618	0.00747618	0.00747618	0.00747618	0.00747618	0.049757674	0.00747618	0.00747618	0.00747618	0.00747618	0.00747618	0.00747618	0.00747618	0.00747618	0.00747618	0.00747618	0.00747618	0.00747618	0.00747618	0.00747618	0.00747618	0.00747618	0.00747618	0.00747618	0.00747618	0.00747618	0.00747618	0.00747618	0.00747618	0.00747618	0.00747618	0.00747618	0.00747618	0.00747618	0.00747618	0.00747618	0.00747618	0.00747618	0.00747618
TMEM92-AS1	-0.052335427	-0.052335427	0.283221027	0.573194048	0.750467011	0.2761737	0.755006949	0.867556099	1.394453595	0.157953437	1.056459225	0.933751038	-0.052335427	1.06028444	0.644433294	0.929732764	-0.052335427	0.648994053	0.540262424	0.320817247	0.48736359	0.549455132	0.467679429	0.329977342	1.355926738	0.092736718	0.703010002	0.338829131	0.833354229	0.700765137	0.668820775	0.676263291	0.913246596	0.360591871	0.800003065	0.809223322	0.046387801	0.368128619	0.934632586	0.812059016	0.854984355	0.332824954	0.09248163	0.073282184	0.510922766	1.272663431	0.498499301	0.339963194	0.69733814
IGBP1-AS2	0.040802266	0.247287953	0.040802266	0.590523299	0.17209305	0.615299726	0.040802266	0.235281917	0.040802266	0.040802266	0.238854557	0.040802266	0.040802266	0.040802266	0.040802266	0.040802266	0.764663825	0.040802266	0.040802266	0.040802266	0.236415871	0.040802266	0.245105151	0.040802266	0.242006054	0.040802266	0.040802266	0.040802266	0.040802266	0.44456133	0.040802266	0.040802266	0.040802266	0.205634249	0.280926276	0.040802266	0.040802266	0.040802266	0.040802266	0.040802266	0.040802266	0.040802266	0.040802266	0.040802266	0.040802266	0.040802266	0.57642122	0.040802266	0.169529816
PCAT7	0.410360762	1.177754928	0.418735072	0.43706338	0.401710561	0.428932296	0.312907803	0.308044403	0.520721147	1.185998666	0.50253834	0.667228923	1.648455641	0.870888974	1.366480079	0.205852098	2.467973197	0.816160816	0.881239934	0.616347596	0.725817769	0.591955117	0.729982898	0.542209815	0.409588706	0.543556768	0.671997507	0.252319847	1.738694154	2.759275596	0.325786123	0.532230163	0.29444299	1.573959572	0.877101313	0.803207201	1.169482379	0.283485399	0.319134713	0.815857962	0.390074778	0.170472519	0.38968592	0.412235264	1.32732069	0.546717052	0.445991502	0.401623637	0.419008129
MIR202HG	0.067099114	0.116508179	0.478702981	0.132779362	0.022008495	-0.006133804	0.044171262	0.114363933	0.047716896	-0.006133804	-0.006133804	0.106240792	0.092153041	-0.006133804	-0.006133804	0.069023865	-0.006133804	-0.006133804	-0.006133804	-0.006133804	-0.006133804	-0.006133804	-0.006133804	0.161264711	0.236974777	-0.006133804	0.124625398	0.488121751	-0.006133804	-0.006133804	0.029402466	0.100973592	-0.006133804	-0.006133804	0.080331655	0.103142822	-0.006133804	0.048150201	-0.006133804	-0.006133804	0.179068635	0.73441626	-0.006133804	0.073184827	0.129240792	0.33848718	-0.006133804	0.268541058	0.021047995
LINC01412	0.305708127	-0.008354587	0.765973122	0.63676511	0.201291552	-0.008354587	0.115227972	0.516824974	-0.008354587	0.285074046	0.506646998	0.182273704	-0.008354587	0.21999432	-0.008354587	0.090718325	-0.008354587	0.546425358	0.600407332	0.192059551	1.041211422	1.363486823	0.276915364	-0.008354587	0.512309862	-0.008354587	0.577299949	0.845258937	0.269685021	-0.008354587	0.219419046	0.569474618	-0.008354587	-0.008354587	-0.008354587	0.501402077	-0.008354587	0.05964571	0.286674655	0.553725084	0.28396918	0.862482438	-0.008354587	-0.008354587	-0.008354587	0.239478291	-0.008354587	0.366052144	0.650486181
HOTAIRM1	1.695265727	2.837680888	0.33794968	0.884607681	1.455014969	0.935316106	1.264103088	0.57469224	2.272749826	0.214764404	0.928609042	0.937130298	2.712071416	0.388876863	2.55771639	2.280242761	1.922486907	0.709301864	-0.003124092	2.216202857	0.676390246	0.514360258	1.29098064	0.162907406	0.530066098	1.485630162	0.695693863	0.486268225	0.684764921	2.250850591	0.557418586	0.592038777	1.531238795	0.61221594	1.185844838	0.61221594	1.80372183	0.382157351	1.25320569	0.53203859	0.388643391	1.560508871	0.541342734	1.089416311	1.119139986	2.420529329	0.431609513	1.127623759	0.315043106
TRIM52-AS1	4.420969948	4.360934054	4.093835017	4.917956425	3.946993442	4.518400486	4.276020349	4.396934157	4.394158515	4.285523807	4.572181421	4.909876691	3.977669796	4.469799518	4.468376005	4.821662591	4.470499232	4.14961907	4.204178568	4.648913405	4.29347498	4.976760902	5.050224238	4.684612935	4.795342527	3.895558304	3.837616054	3.563968758	4.031358295	4.270774069	4.602903495	4.298718298	4.466031035	4.058114637	4.515582796	4.825131134	4.21954044	3.299219162	3.860552741	5.381773811	4.742427164	5.060264894	3.982983144	5.081530672	4.116164996	4.347525082	4.33098067	3.310468029	4.942447657
MGC16275	0.717951766	0.505874543	1.403724079	0.711036678	0.63447592	0.910577394	0.826647955	1.057995348	1.056125434	1.123234352	0.787340239	1.158384884	0.248132427	0.907021366	0.882308357	0.842898526	0.386381619	1.074916611	1.1979057	0.657212649	1.285306839	0.952652403	0.901745135	1.143326721	1.675597254	0.736014621	0.760635049	1.172832578	1.036973129	0.515033931	1.321898537	1.209713743	1.310973426	0.442661292	0.74759452	1.027959453	0.454428965	0.788074943	1.153450184	0.847727445	1.240924552	0.99544145	1.00490477	0.946203634	0.915917532	0.850569531	1.102884943	1.007628496	0.895697471
ACTA2-AS1	2.437296774	2.962869735	2.317018592	3.857628882	2.152707894	2.083863464	2.855193998	2.219320413	2.448399956	1.432767647	3.291257023	1.983398953	1.812771613	1.546770114	2.355104152	1.742652462	1.463147485	3.164160871	3.022278753	2.106442305	3.664439957	3.10563389	2.989661461	2.356073661	2.337089857	3.513300355	3.889952055	3.774686795	2.00457257	2.843218736	2.383913628	2.495971419	0.498981185	1.464737492	1.808507019	3.397731109	2.59068157	3.242052689	2.398836026	2.64035504	2.337735949	4.579394616	1.951434624	2.473712311	2.705505467	3.46462966	2.694560747	3.183059594	3.89027734
NARF-IT1	0.696384355	0.712969598	0.156049966	0.596653436	0.894024315	0.211047381	0.366667018	0.723519669	0.620641513	0.136950756	0.334441528	0.377831407	0.848837852	0.343509812	0.297631112	1.2904908	0.866926832	0.447269303	0.228166256	0.593860824	1.106187575	0.410479866	0.408152012	0.597475099	0.242132718	0.792790915	0.84731497	0.35103007	0.87654684	0.438873282	0.662883753	0.46339988	0.679701609	1.177404914	1.269066591	0.307608792	0.553111157	0.2835434	0.647869438	0.028413319	0.240212671	0.523987782	0.305319853	0.684791442	0.147328895	1.535814742	0.246602839	0.854712088	0.638468842
L34079.2	0.005735398	0.005735398	0.005735398	0.005735398	0.005735398	0.005735398	0.005735398	0.502048506	0.005735398	0.005735398	0.005735398	0.005735398	0.005735398	0.005735398	0.005735398	0.236467648	0.005735398	0.005735398	0.005735398	0.005735398	0.005735398	0.005735398	0.005735398	0.005735398	0.005735398	0.005735398	0.005735398	0.284416575	0.18092726	0.005735398	0.005735398	0.005735398	0.005735398	0.155670638	0.225666526	0.005735398	0.005735398	0.005735398	0.005735398	0.005735398	0.005735398	0.005735398	0.005735398	0.005735398	0.202216273	0.084382875	0.005735398	0.005735398	0.005735398
AC016549.1	0.417520616	0.417520616	0.417520616	0.417520616	0.477864276	0.417520616	0.417520616	0.417520616	0.417520616	0.417520616	0.417520616	0.430725649	0.417520616	0.417520616	0.417520616	0.417520616	0.417520616	0.417520616	0.417520616	0.417520616	0.417520616	0.417520616	0.417520616	0.513505159	0.417520616	0.417520616	0.439965371	0.417520616	0.417520616	0.417520616	0.446523566	0.417520616	0.417520616	0.417520616	0.417520616	0.417520616	0.417520616	0.417520616	0.417520616	0.417520616	0.417520616	0.417520616	0.417520616	0.417520616	0.417520616	0.426633904	0.417520616	0.417520616	0.417520616
C21orf62-AS1	0.512681564	0.544835579	0.807645811	1.058389764	0.691956519	0.920640707	0.80052651	1.017761114	0.487624595	0.756009749	0.695358178	0.803578113	0.693949614	0.697564037	0.477898073	0.769067199	0.831639635	0.717703023	0.605876158	0.575579373	0.841266952	0.853914949	0.60359801	0.853760708	1.022851668	0.734333496	0.756644036	0.775063436	0.650345366	0.627363076	0.923961061	0.78004668	0.536572775	0.466037639	0.975823264	1.011735222	0.552567986	1.818639106	0.904932281	0.987636475	0.933502119	0.964607632	0.849690306	0.71333643	0.840587412	0.617161114	0.833653658	0.652948309	0.700692229
AC073316.2	1.55506232	1.203066304	0.187209765	0.347111483	0.238717066	0.273363599	-0.031801631	-0.031801631	-0.031801631	0.162771424	0.467467094	-0.031801631	1.105183125	0.637619808	0.21543856	0.6239785	0.834578699	-0.031801631	-0.031801631	1.062347027	0.324867748	0.120997683	0.165625354	-0.031801631	0.164347514	1.13375905	0.3649396	0.517688031	0.901872363	0.184903634	0.117052874	0.144813406	-0.031801631	0.135728943	-0.031801631	0.226929099	0.838552714	0.508478046	-0.031801631	-0.031801631	0.480853931	0.216870299	-0.031801631	0.757548855	-0.031801631	-0.031801631	-0.031801631	-0.031801631	0.103196876
AC100821.2	0	0.448363244	0.224999672	0	0.832548609	0.314200523	0.451996451	0.790357719	0.627444138	0	0.199843017	0.624875768	0	0.521213398	0.753199318	0.162023795	3.103534058	0.277590033	0.511118536	0.256589122	0.36850294	0	0.635408533	0.465274697	0	0.255744338	0.637526708	0.151773007	1.05735546	0.22338819	0.299774784	0.180577851	0	0.593217412	0.240125769	0.465791175	0.201923634	0.556246863	0.26500272	0	0	0.475032689	0.259761817	0.221909967	0.824286641	0.901037531	0.531708195	0.599123997	0
ST20-AS1	1.445739257	1.578411893	2.765501182	2.17145496	2.616448451	2.071277458	2.377076121	2.290145857	1.400460296	2.82040877	1.815993829	3.137809248	1.851612497	2.380442818	1.709691421	1.386381082	1.860590505	2.106207489	1.672996108	1.92750298	2.284736232	2.433561973	1.829380726	3.253318806	2.408474035	1.57264574	2.261537661	1.928790953	2.17297601	1.469017312	2.440861056	1.835829803	2.537531797	2.183253676	2.628374999	2.851765713	1.569926296	2.137508675	2.54253495	2.41779638	2.118668837	1.924435064	2.278700414	1.491782771	2.305880363	1.943659121	2.265677157	1.605626782	1.918945075
TMC3-AS1	0.598066012	0.60066113	0.633965758	0.444345583	0.477564422	0.634232729	0.803563006	0.817686609	0.243872829	0.857211911	0.250152475	0.376312161	0.988892647	0.427873221	0.989450061	0.341885957	1.087275076	0.529913285	0.465739707	1.097979672	0.466103309	0.545099959	0.427965057	0.584321277	0.569009579	0.804356123	0.597974638	0.353857395	0.709805636	0.38358003	0.530555551	0.584510878	0.449070699	0.413288941	0.484243396	0.500650532	0.518537323	0.381052534	0.475039186	0.687953782	0.582373491	0.432285705	0.334146179	0.471371714	0.522293275	0.52565362	0.549790668	0.635532272	0.489399327
SMC5-AS1	1.358219595	1.16064519	1.072421338	0.89968569	0.872548212	0.920497255	1.067422694	1.323413626	1.046957956	1.176777208	0.720437764	0.705521182	1.490878556	1.117347522	0.47207623	1.214279953	1.262688323	1.007258533	1.211833164	1.441951436	0.864054513	1.085162464	1.082871405	1.105174713	1.339943822	1.025016392	0.946869176	0.722518689	0.918205768	0.721883404	1.100322159	1.032566487	1.361973804	1.329965276	0.961266277	1.497295383	1.393043941	0.803293518	0.986259053	1.318645634	0.910895746	1.016352391	1.046537601	1.016517675	1.021201449	0.983129368	1.156086296	0.879092514	1.04266178
MAGEA8-AS1	0.184187572	0.179546258	-0.009307449	-0.009307449	-0.009307449	0.502301027	-0.009307449	-0.009307449	0.302634701	-0.009307449	-0.009307449	-0.009307449	-0.009307449	-0.009307449	-0.009307449	0.130837727	-0.009307449	-0.009307449	0.154725267	0.404860987	-0.009307449	0.128989077	-0.009307449	-0.009307449	-0.009307449	-0.009307449	0.112544622	-0.009307449	-0.009307449	0.347943751	0.483023577	0.297195864	-0.009307449	-0.009307449	0.204980565	-0.009307449	-0.009307449	-0.009307449	0.106474432	-0.009307449	-0.009307449	-0.009307449	-0.009307449	-0.009307449	0.182331427	0.189683828	0.174579784	0.093377152	0.56157822
MIR503HG	0.109381095	1.160318334	0.410514912	0.444203521	0.336735119	0.174548927	1.138344688	0.283980105	0.287234126	0.129653914	0.490400576	0.321558442	0.923058385	0.127832321	0.53441279	0.045651073	0.226242012	0.467589001	0.458600639	0.961833403	0.706802311	1.049402009	0.614999199	0.179082351	0.494283602	1.939392231	0.594693113	1.059671525	0.275619178	0.154600291	0.339940712	0.546315129	0.222689453	0.131462156	0.165737098	0.118765793	1.549262365	0.664288289	0.378672406	0.6125021	0.285756641	1.201489102	0.439994674	0.28348423	0.304000466	0.699021543	0.166173851	0.202775251	0.612331302
TRHDE-AS1	1.03077213	1.698200406	1.463152599	0.422995566	0.709613772	0.474542253	0.800143167	0.509094016	0.310784023	0.565117405	0.708041044	0.605780146	0.485312091	0.295342982	0.534544734	0.448854578	0.563350613	1.022566148	1.674973883	0.783530836	1.039685617	1.993046786	0.744437053	0.605258173	0.534367131	1.588308908	1.619614728	1.928104435	0.251338673	0.325454762	0.960869034	1.288468161	0.148860012	0.215741253	0.250407199	0.906920124	0.725654754	0.848254931	0.480033628	1.10555537	0.896788473	1.021008738	0.331811585	0.553933064	0.353807522	0.465307128	0.625092295	0.833561211	1.438501979
LINC00857	1.793876526	1.468261661	1.531568391	1.776343846	1.566658936	1.241583044	1.299244606	1.461047685	1.598072382	0.544586641	1.868389265	1.327344914	1.317954323	1.521890887	0.517354812	1.214649597	1.250601978	1.813404525	2.20040332	1.807164726	2.021859801	1.909111727	1.404585318	1.674683484	1.693680188	1.8512888	1.552118522	2.19240122	1.451219678	1.246378539	1.454614867	1.600783277	1.37528542	0.868877178	1.297878475	1.637133584	1.364317273	2.513475269	1.318609549	1.880639829	1.742675697	3.12580924	1.71325807	1.882073728	1.470762874	1.311433256	1.219767899	1.786215252	1.858782439
ERICH6-AS1	0.934989634	1.460361986	1.084592	1.207561219	1.418789839	1.426286908	1.425559944	1.411149137	0.93539435	1.743009208	1.393908428	1.336869736	1.28384884	1.56923297	1.340073751	1.467821608	1.644882365	1.118389031	0.822156724	1.611667787	0.946081296	1.336869736	1.111329863	1.165013854	1.386452556	1.062289783	0.801024868	0.8967689	1.048230807	1.104603393	1.284485715	0.873181014	1.363616725	0.709592893	0.889185111	1.211792492	1.335531154	0.872723695	1.273439227	1.620037606	1.14289457	0.974347526	1.177360472	1.569779146	1.059643234	0.802370529	1.237103141	0.936307949	1.268388602
MIR4458HG	1.963717196	1.952694456	1.814046345	2.132153368	1.506568324	1.813635954	2.116436356	1.467661736	1.972161963	2.47132423	2.055552228	2.191068414	1.916066972	2.19962685	2.464621334	2.173640972	2.077543097	1.930500718	1.736881009	1.156308032	1.971866074	2.619696901	1.570188625	2.578061162	2.017803309	2.05386357	1.680579314	2.167357291	2.27384886	2.314183673	1.938634451	1.61471661	1.996881903	2.597466014	1.714066757	2.280897863	2.200564415	2.239689758	2.00568506	2.802090289	1.609545677	2.382648001	2.338145847	2.242850684	1.912579478	1.34523563	1.894134545	1.588162929	2.39285386
AC007391.2	0.45066981	0.076219946	0.203642775	0.360347136	0.122456948	0.154913847	0.153157336	0.263103552	0.072968478	0.086575027	0.33914237	0.175466957	-0.01033363	0.272189371	0.130632754	0.031396907	0.129541428	0.130784248	0.16645619	-0.01033363	0.177800355	0.057186681	-0.01033363	0.125669808	0.26679952	0.123748477	0.194992048	0.278741025	0.256065726	0.202038646	0.051503641	0.238303777	-0.01033363	0.364933008	-0.01033363	0.662762814	0.457977163	0.472778359	0.116652626	-0.01033363	0.178944792	0.339077858	-0.01033363	0.104293141	-0.01033363	0.018351334	0.186109674	0.172097171	0.193521124
MAPKAPK5-AS1	3.428694569	3.948528991	3.536530033	4.085806595	3.707484649	3.951173688	4.221903196	3.989493029	3.794971312	4.039213722	4.087054812	4.33331399	4.321890477	3.561312808	4.557369892	4.330150602	4.061069843	3.300766252	3.736868337	3.836374786	3.783531222	4.501861191	3.853337809	3.701029195	3.868571822	3.602963539	3.275815042	3.383925917	4.077316736	4.010640289	3.652035793	3.572956417	4.049608027	4.111931097	3.665067591	3.83427604	3.856865127	3.401650185	3.720809829	4.899520084	3.730732235	4.325986284	3.700116351	4.441042216	4.032994807	3.480297499	3.658374388	3.464544596	4.057936007
LINC01054	0.168299101	-0.005000428	-0.005000428	0.312584044	-0.005000428	-0.005000428	-0.005000428	-0.005000428	-0.005000428	0.152290118	0.153276406	0.083405441	0.197277127	0.232798406	-0.005000428	-0.005000428	0.216157774	-0.005000428	-0.005000428	-0.005000428	-0.005000428	-0.005000428	-0.005000428	-0.005000428	0.155940784	-0.005000428	-0.005000428	0.11118078	-0.005000428	0.436864508	0.11118078	0.38133904	-0.005000428	-0.005000428	-0.005000428	0.21140489	-0.005000428	-0.005000428	0.208770177	-0.005000428	-0.005000428	-0.005000428	0.200813609	-0.005000428	-0.005000428	-0.005000428	-0.005000428	-0.005000428	0.592693936
AC026167.1	1.392103352	0.29048168	-0.019425552	-0.019425552	0.175729952	0.943858234	0.211108351	0.248299551	-0.019425552	-0.019425552	0.793993943	-0.019425552	0.572363051	-0.019425552	-0.019425552	0.76143377	-0.019425552	0.622139888	-0.019425552	0.314972157	-0.019425552	-0.019425552	-0.019425552	-0.019425552	0.250786568	-0.019425552	-0.019425552	-0.019425552	0.455880254	-0.019425552	-0.019425552	-0.019425552	0.423266227	0.217238673	-0.019425552	0.321635817	-0.019425552	-0.019425552	0.167541338	0.284623642	-0.019425552	0.321275984	-0.019425552	0.503277827	-0.019425552	-0.019425552	-0.019425552	-0.019425552	0.175648415
AC004257.1	-0.007631929	-0.007631929	-0.007631929	0.330128159	-0.007631929	-0.007631929	-0.007631929	-0.007631929	-0.007631929	-0.007631929	-0.007631929	-0.007631929	-0.007631929	-0.007631929	-0.007631929	0.112098122	-0.007631929	-0.007631929	-0.007631929	-0.007631929	-0.007631929	-0.007631929	-0.007631929	0.40008508	-0.007631929	-0.007631929	-0.007631929	0.248386642	-0.007631929	-0.007631929	-0.007631929	-0.007631929	-0.007631929	-0.007631929	-0.007631929	-0.007631929	-0.007631929	-0.007631929	-0.007631929	-0.007631929	-0.007631929	-0.007631929	0.402921753	-0.007631929	-0.007631929	-0.007631929	-0.007631929	-0.007631929	-0.007631929
SEC24B-AS1	0.849106097	0.7703862	0.698871737	0.801816335	0.676759438	1.019016565	1.040275268	1.055168645	0.84064618	0.895534423	0.784590299	0.869712838	0.816206755	0.656578283	1.218511107	1.219248616	0.83985161	0.569176933	0.646614477	0.721744168	0.800757514	1.109235767	0.907673512	0.865132568	1.009468103	0.892357452	0.83874595	0.716488924	0.941761272	1.02925414	0.712589454	0.724448675	0.969835115	1.035842528	0.938237155	0.903955989	0.949252037	0.640858564	0.833721087	1.10158546	0.682396768	0.867640075	0.694927799	0.844688293	0.932851369	0.743947891	1.023511546	0.642125775	0.897769522
PRRT3-AS1	1.658865036	1.641049666	1.49799343	2.506730604	2.444892202	2.315838111	2.799836423	2.373202163	2.093465068	2.36389111	3.025742274	2.085927526	1.866550879	2.596878995	1.680535977	2.799520313	1.658453121	1.71627478	1.554464677	1.684071487	1.834056616	2.331881925	2.168166865	2.306808014	1.510775937	2.129280252	1.323685349	1.268077534	1.253062954	2.416873257	1.817888307	1.559399231	2.369646387	2.132120661	1.990043428	3.267584279	1.639325516	1.996610419	2.058482996	3.035715594	1.938394432	2.531642776	2.48955947	3.001396373	2.41940969	1.792543568	2.465124732	1.625846481	2.257605542
LINC00968	0.072552901	0.096646635	1.863576236	0.514523456	1.1849097	0.587340216	0.520396106	0.309810382	0.526783648	0.572365959	0.569051576	1.616966813	0.122620505	0.032349278	1.121900302	0.190967412	0.120365453	1.871310011	1.332091211	0.270654747	1.027141795	1.379527911	1.07786506	0.578130501	0.62416008	0.237294049	1.59810223	1.775113203	0.256947868	0.18629124	1.555342894	1.48906472	0.509264086	0.138908911	0.170205668	0.336146862	0.052271276	0.930387916	0.759869996	1.264699058	1.667104629	1.742343969	0.303765009	0.473894895	0.806844465	0.512636928	0.522001129	1.890458102	1.800253647
LINC01411	0.013859096	-0.041945022	0.860931405	0.189495308	1.391869087	0.432131205	0.725380877	1.34129567	0.55692494	1.121280127	0.558762012	1.139142639	0.060416874	0.484915583	1.219066598	0.598605251	-0.041945022	0.551666743	0.159999147	0.02386212	1.177220934	1.064814701	0.550542105	0.788277351	0.902312662	0.014428218	0.396133553	0.525800645	3.464267662	3.167070424	0.933556326	0.702061252	0.589546879	1.276366566	1.050531584	1.00513799	-0.041945022	0.032433678	1.27781619	0.873495129	0.474473622	0.052987085	0.894537587	0.131041439	1.032637694	0.690354673	1.004526088	0.312430671	0.806893772
CALML3-AS1	0.393207971	0.084326523	0.723335556	0.401789741	0.183349093	0.57627668	0.646858494	0.511067099	1.53717802	0.998908176	0.394237905	0.318732586	0.090073498	0.518632507	0.169620009	0.853043815	0.251370676	0.715548354	0.463643955	0.159800489	0.465605984	0.817821726	0.776984155	0.678968963	0.760251175	0.137463839	0.683856318	0.538261078	0.616926741	0.278878783	0.981735097	0.555171671	0.336105652	0.38760265	0.563757927	0.422925652	0.120596538	0.32794022	0.421563486	0.330361055	0.453517361	0.425681679	0.338344465	0.689660307	0.530512976	0.626992581	1.029975708	0.421047609	0.302101
ZNF561-AS1	2.680081434	2.222155065	2.357656581	2.569052265	2.48611969	2.374023461	2.533258027	2.676003597	1.926002186	2.916387824	2.686742074	2.553875106	2.622988357	2.497728406	2.116401693	2.624687528	2.55715261	2.348279267	2.073903875	2.495430277	2.420271119	2.763659642	2.783976939	2.75011701	2.509316447	2.437723605	2.034462327	2.094282719	2.275548839	2.884941962	2.26134545	1.858235746	2.633076463	2.001724348	2.360225271	2.758637984	2.238525844	2.144553069	2.367197571	3.294503485	2.304763601	2.438712979	2.574400534	2.607191016	2.583382496	1.958361444	2.234846748	1.582327131	2.610875198
HID1-AS1	0.27314079	1.077598103	0.710851589	0.623945235	1.075866778	0.272361319	0.406264268	-0.036697447	0.581605618	0.48955639	0.593704788	0.676784532	0.099023222	0.720564052	0.481433893	0.071410841	0.559373788	1.286964668	1.16251045	1.322195923	0.968760561	0.793437779	0.387663475	0.324706619	0.596280444	0.672870711	1.341786833	0.853014712	0.462618696	0.421223451	0.650306414	1.180029799	0.290835466	0.284754701	0.197917494	1.283672501	0.447635393	1.113702269	0.66129168	0.632579573	1.009197636	1.134636738	0.675650608	0.509144373	0.7591247	0.678310501	0.328086433	0.646540075	0.719628115
AC007743.1	1.113468526	1.679009897	1.810596386	1.030598527	1.644234578	1.252754803	1.685963085	1.945004732	1.765493254	1.496312738	0.972754176	1.200637976	1.17996258	1.55254482	0.906347294	0.720577567	1.118500153	2.457014341	1.998037783	1.537326366	1.955788979	2.670902479	1.676173751	1.518239181	2.133638666	1.2687389	1.899269223	2.372369671	1.061445628	0.829053151	1.746815116	1.947255951	1.046286603	0.849042499	1.200802931	1.42225749	1.327962715	1.444427813	1.762826025	1.766730799	1.799759861	1.682177662	1.101093289	1.096571175	1.704494917	1.166033824	1.766201795	1.540441184	2.159762372
LAMP5-AS1	-0.004206611	-0.004206611	-0.004206611	0.09391768	0.012509164	-0.004206611	-0.004206611	-0.004206611	-0.004206611	0.041587109	0.079605831	-0.004206611	-0.004206611	-0.004206611	0.334433929	0.046979419	-0.004206611	-0.004206611	-0.004206611	0.079185783	-0.004206611	0.021968119	0.054063767	0.070119502	-0.004206611	-0.004206611	0.012099392	-0.004206611	0.040901682	0.058933305	0.046752482	0.029540842	0.063228572	-0.004206611	0.106939652	0.126359417	1.263355231	0.022785844	-0.004206611	-0.004206611	0.079541237	0.063084305	-0.004206611	-0.004206611	0.04869267	-0.004206611	-0.004206611	0.006131755	-0.004206611
LUCAT1	0.075130422	0.086889743	0.107865938	0.069854195	0.068284623	0.060497706	0.050716057	0.028204851	0.524418736	0.031249383	0.068254507	0.218581328	0.048168083	0.182585137	0.127328222	-0.006012825	0.07016569	0.159023279	0.11215067	0.119250606	0.159103465	0.062384762	0.092980539	0.065771961	0.170944547	0.107205593	0.243300805	0.128525528	0.030524242	0.141440007	0.106593619	0.063567185	0.117677005	0.083081728	0.113883531	0.086937496	0.112555743	0.165219313	0.046926177	0.157678442	0.080194291	0.208368414	0.136576177	0.030190201	0.033506545	0.263155984	0.053384276	0.139561672	0.049014191
PROX1-AS1	0.049703082	-0.000525568	0.033428377	0.083867788	0.015938072	0.060821996	0.073802182	0.008460989	0.031938676	0.058860278	0.030084403	0.032859392	0.043952396	0.059032041	0.713919717	-0.011908865	0.095089315	0.044287308	0.055166587	0.059955334	0.075446552	0.030150491	0.040035303	0.064598487	0.062101792	0.048630041	0.035203954	0.01598165	0.017356554	0.033677056	0.023609947	0.033770739	0.015683851	0.037636831	0.053156254	0.110420838	0.050690176	0.010866151	-0.001744633	0.083510075	0.031072539	0.110174429	0.069301435	-0.013448976	0.039495073	-0.00595892	0.028654203	0.005065135	0.010018303
PCAT1	0.508011575	0.466209694	0.573277659	0.749107298	0.531567499	0.879812524	0.593241027	0.582472658	0.556080361	0.691922712	0.697262717	0.855917348	0.758625934	0.948653943	0.742233099	0.747520602	0.70378449	0.742600299	0.421224591	0.760790427	0.433855394	0.623735402	0.535066799	0.796031014	0.614149345	0.515056718	0.415143293	0.283810972	0.902704285	1.101783055	0.472121992	0.447181784	0.636579685	1.413299191	1.506474428	0.709839972	0.427683227	0.355014268	0.549393287	0.801205193	0.522237918	0.309460616	0.691312579	0.520877279	1.168108667	0.612849277	0.59939189	0.613049548	0.43403865
SMG7-AS1	0.577312447	0.442214218	0.509594727	0.119581487	0.392717906	0.35051012	0.260622202	0.550160105	0.775435065	0.584967548	0.218515087	0.171805048	0.647310892	0.626414503	0.412337361	0.155583765	0.544867248	0.800714595	0.488815891	0.76876031	0.413208763	0.344520004	0.199092161	0.261532236	0.606609059	0.740282485	0.582047711	0.472086374	0.348606018	0.411513533	0.613302059	0.727688569	0.231251802	1.072056292	0.473413873	0.288265095	0.624661326	0.460674472	0.402493262	0.359459844	0.625094542	0.285055083	0.090316522	0.266215799	0.559292401	0.519475096	0.850953261	0.653316461	0.414310676
SNHG15	2.328948067	2.884835698	2.596718288	3.637692973	3.309686829	3.51903817	3.71856652	3.48820672	3.903521749	3.231949575	3.563555453	3.715160682	2.887388116	3.347130489	4.052527037	3.948280155	3.212054595	2.77577556	3.085614853	2.622732428	2.858774559	3.894425548	3.267715597	2.946954982	3.136834767	2.595098052	2.708154535	2.517673919	2.500898173	3.56692694	2.837110446	2.577038362	3.55806246	3.501503653	3.108117477	3.406482646	3.06674794	2.416443264	3.048892636	4.483451968	2.992825263	3.149704182	3.294530446	3.790233005	3.142783863	3.477731298	3.117247635	2.692701368	3.12010508
LINC01146	0.194014197	0.166723288	2.287095025	1.719725714	2.212003866	1.947314718	3.475966465	3.11383225	1.289147062	2.964474673	1.174468787	3.019677351	0.218174861	2.040457212	2.327535946	1.01040188	0.220877506	1.528491024	1.232568034	0.237938473	1.5302181	2.451531194	1.646666947	2.63284536	2.427311576	0.212804189	1.994489045	1.335724777	2.245668335	0.372765709	2.041072119	1.678758333	1.869034298	2.986315619	1.533984204	2.555616522	0.173775335	1.29525878	2.276010288	3.183390134	1.873947502	0.400766938	2.342288148	0.625555209	2.237879272	2.232876309	2.666554502	1.161375894	2.650157695
GPC5-IT1	0.011952751	0.011952751	0.011952751	0.011952751	0.011952751	0.011952751	0.011952751	0.011952751	0.011952751	0.011952751	0.011952751	0.011952751	0.011952751	0.011952751	0.011952751	0.011952751	0.011952751	0.011952751	0.011952751	0.011952751	0.011952751	0.011952751	0.011952751	0.011952751	0.011952751	0.011952751	0.011952751	0.011952751	0.011952751	0.011952751	0.011952751	0.011952751	0.011952751	0.011952751	0.011952751	0.011952751	0.011952751	0.011952751	0.130831052	0.011952751	0.011952751	0.011952751	0.011952751	0.011952751	0.011952751	0.011952751	0.011952751	0.011952751	0.132803595
LINC01489	0.073570262	0.266411956	0.413818906	0.456235457	0.277487915	0.131444414	0.122839104	0.146551809	-0.02661932	0.148458437	0.369741175	0.580635472	0.100471883	0.126525797	0.200700583	0.054135905	0.21871091	0.94098548	0.762650699	0.295471705	0.441478459	0.350014741	0.298233712	0.393342256	0.502274737	1.027084692	0.227271473	0.588024913	0.428185022	0.637342526	0.299759133	0.400428854	0.045194625	0.041374113	0.599048499	0.544582504	0.241674772	0.332901732	0.263108891	0.345031751	0.793828574	0.693406358	0.202522918	0.54357011	0.594462295	0.117308834	0.156019587	0.356957298	0.438201896
ENTPD3-AS1	1.992756914	1.890061785	2.052050474	2.005932379	2.338401374	1.966775614	2.643006049	2.555319632	1.890061785	2.501793502	2.090838639	2.725502037	2.313602669	2.013107613	1.874045135	2.583751815	2.346262138	1.944301987	1.556087888	2.573956839	1.682817388	2.271660931	1.882082066	2.356610066	2.222030397	1.672082558	1.377243769	1.253707302	1.765356633	1.739711845	2.092386357	1.529965963	2.473936853	1.608203854	1.922020579	2.683684576	2.193246442	1.57434913	2.378109703	3.067229493	1.719184637	1.783298766	2.439017228	2.101774205	2.071963857	1.534107114	2.163420389	1.656838372	1.865186201
UCA1	4.271125165	0.912814247	0.039120407	0.039120407	0.370744138	0.363735338	0.059710771	0.039120407	0.914218519	0.105014367	0.282033773	0.377208755	2.549792351	0.492423731	0.105163108	0.502972446	2.046830905	0.326029176	0.039120407	0.673914541	0.087617052	0.079732246	0.039120407	0.094028982	0.039120407	1.169373071	0.097981402	0.051087176	0.239628498	0.689360518	0.060160334	0.059949685	0.269104691	1.108718515	0.084547019	0.039120407	1.670484338	0.043626004	0.362292043	0.039120407	0.085373269	0.087402695	0.039120407	0.141787482	0.318984998	0.339504957	0.150273115	0.870190482	0.055268861
PCDH9-AS1	-0.003879166	-0.003879166	-0.003879166	-0.003879166	-0.003879166	1.380800753	-0.003879166	-0.003879166	0.129749906	-0.003879166	1.926622248	-0.003879166	-0.003879166	0.543231382	-0.003879166	2.360495815	-0.003879166	-0.003879166	-0.003879166	-0.003879166	-0.003879166	-0.003879166	-0.003879166	-0.003879166	-0.003879166	-0.003879166	-0.003879166	-0.003879166	-0.003879166	-0.003879166	-0.003879166	-0.003879166	0.250814228	-0.003879166	-0.003879166	0.201935723	-0.003879166	-0.003879166	-0.003879166	-0.003879166	-0.003879166	-0.003879166	-0.003879166	2.62479357	0.978666424	-0.003879166	-0.003879166	-0.003879166	-0.003879166
GNG12-AS1	1.742454628	1.596694741	1.184445413	1.131627621	1.04508354	1.414034929	1.278047788	1.323969029	1.334032626	1.408934992	1.120655615	0.882143479	1.383174633	1.105953874	0.824563504	0.963693525	1.501369809	1.311575271	1.180700028	1.739304197	1.341045574	1.248063005	1.045346092	1.447074461	1.244872162	1.594793162	1.582424289	1.114949296	1.297897688	1.03658406	1.059190226	1.093056562	0.978012589	0.843028924	0.980729206	1.230548729	1.453918385	1.655911658	1.208065053	0.944796925	1.211462483	1.453243088	1.546082967	1.010020177	1.157883453	1.473975162	1.267068725	1.178305469	1.255050844
TOB1-AS1	1.35652153	1.353379529	0.925458329	1.453125916	0.694083127	0.752017978	0.952034547	1.106451231	0.778649617	1.010699076	1.147371219	0.979803601	1.152328396	1.035083047	1.246608687	1.280005817	1.502238864	1.066286233	0.985120213	1.270516957	0.812948795	0.906566354	1.06244812	1.150783732	0.804921969	1.508885835	0.936582907	0.818133148	1.38114213	1.056500771	0.814180625	0.87336766	0.910037709	2.301217283	0.9753343	1.07540367	1.569739612	1.284192211	0.884125978	1.099165876	0.822646146	1.597332412	1.161620736	1.141686089	0.808673474	1.130062622	0.812532032	0.788764666	0.919463456
LINC00266-4P	0.134979298	0.134979298	0.134979298	0.134979298	0.134979298	0.134979298	0.134979298	0.134979298	0.134979298	0.134979298	0.134979298	0.134979298	0.134979298	0.134979298	0.134979298	0.134979298	0.134979298	0.134979298	0.134979298	0.134979298	0.134979298	0.134979298	0.134979298	0.134979298	0.134979298	0.134979298	0.134979298	0.134979298	0.134979298	0.134979298	0.134979298	0.134979298	0.134979298	0.134979298	0.134979298	0.134979298	0.134979298	0.134979298	0.134979298	0.134979298	0.134979298	0.134979298	0.134979298	0.134979298	0.134979298	0.134979298	0.134979298	0.134979298	0.134979298
RABGAP1L-IT1	0.565167646	0.396382058	0.262412877	0.791874465	0.262412877	0.262412877	0.377699746	0.262412877	0.262412877	0.262412877	0.262412877	0.262412877	0.611004132	0.262412877	0.262412877	0.426146655	0.262412877	0.464512418	0.262412877	0.262412877	0.262412877	0.262412877	0.754532322	0.262412877	0.262412877	0.262412877	0.262412877	0.262412877	0.262412877	0.262412877	0.262412877	0.262412877	0.262412877	0.262412877	0.262412877	0.262412877	0.262412877	0.262412877	0.262412877	0.442267616	0.262412877	0.262412877	0.262412877	0.262412877	0.262412877	0.310342447	0.262412877	0.262412877	0.344454061
EDNRB-AS1	0.021403297	0.056792	0.066269152	-0.011715426	0.029333115	0.856481365	0.054046626	0.010077716	0.058171833	-0.011715426	0.583050212	0.045500093	-0.011715426	0.282308906	-0.011715426	2.482004902	-0.011715426	0.064477192	0.025785422	0.111254777	0.050851948	-0.011715426	-0.011715426	-0.011715426	0.092088926	-0.011715426	-0.003491031	-0.000420859	0.123468113	0.09005035	0.022319966	0.073284463	0.034643647	0.01826764	0.096167821	0.094049251	-0.011715426	0.084968413	0.043139553	0.059755196	0.01629312	0.033497576	-0.011715426	0.927374166	0.219859424	-0.000198195	0.0556751	0.063686281	0.003941325
ZDHHC20-IT1	0.842765523	1.133129757	0.828052527	0.234361396	0.736488093	0.934247969	0.190218017	0.386736631	0.8799122	1.018654336	0.380759992	0.141352552	0.468762122	0.313238073	0.990537836	0.492852749	0.02619049	0.515781129	0.371657512	0.895213493	0.381267183	0.02619049	1.354473023	0.474513102	0.38541033	0.272616892	0.529243163	0.865295693	0.21365422	1.155535988	0.660027591	0.02619049	0.193203081	0.343195541	0.02619049	0.282720366	0.02619049	0.255205949	0.281537949	0.253092267	0.02619049	0.271482953	0.485414068	0.240015262	0.407490801	0.552811505	0.387401314	0.79097376	0.02619049
LNX1-AS2	1.137150125	1.508794882	-0.000660372	0.107431272	0.72706504	0.520505124	0.641882922	0.787205169	0.454993692	0.183468753	0.265175198	1.011055282	1.407238413	0.387317487	-0.000660372	0.815886703	1.817165304	0.256378133	0.331125933	1.912383155	0.672024082	0.445337224	0.186650271	0.506735015	0.9310004	1.486785747	-0.000660372	0.058447201	0.179501514	0.113610343	0.827520138	0.166604466	0.928856529	0.072116049	0.121692395	0.725379269	2.112760803	0.031479701	0.631361848	1.096334792	0.491365111	0.235505928	0.67896136	0.914976055	0.439810157	0.25496586	0.738398742	0.55405304	0.480592401
LINC00308	-0.027399501	-0.027399501	-0.027399501	-0.027399501	-0.027399501	-0.027399501	-0.027399501	-0.027399501	-0.027399501	-0.027399501	-0.027399501	0.08987532	-0.027399501	0.255973542	0.309383714	-0.027399501	-0.027399501	0.113563125	-0.027399501	-0.027399501	-0.027399501	-0.027399501	-0.027399501	-0.027399501	-0.027399501	-0.027399501	-0.027399501	0.395685535	-0.027399501	0.185208971	0.035060082	-0.027399501	-0.027399501	0.137719147	-0.027399501	-0.027399501	-0.027399501	-0.027399501	0.02500454	0.195762842	-0.027399501	-0.027399501	-0.027399501	-0.027399501	-0.027399501	0.345069629	-0.027399501	-0.027399501	-0.027399501
LINC01362	-0.003721495	0.106478207	0.416038456	-0.003721495	0.064216754	0.088161404	-0.003721495	0.219266237	0.032210459	0.147454354	-0.003721495	0.11107672	0.068770544	-0.003721495	0.077807489	-0.001371088	0.065540807	0.070453316	0.136291412	0.156349404	0.041049884	0.443002299	0.153944999	0.067907411	0.114333506	-0.003721495	0.033681748	0.141993632	-0.003721495	-0.003721495	0.073574577	0.094896581	0.024974797	-0.003721495	-0.003721495	0.121333321	0.025431514	0.003611484	0.123099265	0.142012778	0.039113814	0.059864812	0.244011228	-0.003721495	0.082929938	0.065423782	0.043692556	0.050433587	0.011083783
UBOX5-AS1	0.491610578	0.564308015	0.231129826	0.49855366	0.244239253	0.5126832	0.231155594	0.642312604	0.307114515	0.437865497	0.329866948	0.177427737	0.171972346	0.357020715	0.473643437	0.682053454	0.908551274	0.381108437	0.189669942	0.449244157	0.35933466	0.260961345	0.616292508	0.226036488	0.304466911	0.56600492	0.108278267	0.325343999	0.381758428	0.188760669	0.086577223	0.180162205	0.269564127	0.319310265	0.248398015	0.489364095	0.437007337	0.205142898	0.158191256	0.078936282	0.087284389	0.173300311	0.225432182	0.263356627	0.020354747	0.411296985	0.306589733	0.117636493	0.106668854
ADORA2A-AS1	0.145952041	0.103812561	0.24657309	0.454132688	0.186001306	0.247462079	0.448403239	0.488402833	0.07947486	0.219704036	0.398302148	0.247674244	0.225574181	0.156065077	0.276537454	0.208172552	0.134040537	0.213924921	0.755715802	0.137481397	0.348437473	0.26773999	0.406630105	0.205392634	0.278644888	0.306517357	0.156100355	0.362549833	0.251059522	0.223721503	0.202634094	0.180675919	0.333193668	0.003456916	0.26134782	0.215292716	0.103359479	0.262097994	0.210569298	0.144954273	0.25927669	0.175033853	0.258827307	0.346312448	0.168052894	0.476348408	0.160369879	0.165999823	0.276701449
RNF217-AS1	0.431890118	0.527119128	0.49695324	0.578997893	0.25674053	0.49367578	0.485288125	0.439460974	0.194886854	0.35746657	0.436870271	0.296972788	0.468059465	0.4216083	0.442849502	0.2461155	0.422096448	0.334213024	0.78489888	0.544526699	0.521802556	0.599962427	0.57357143	0.481200038	0.486426981	0.606659147	0.378614741	0.565637294	0.400106329	0.623441503	0.373459725	0.439295288	0.235678927	0.260952664	0.355465207	0.462473128	0.413941097	0.944298982	0.376241567	0.714405717	0.396743947	1.215975414	0.702459202	0.605819159	0.414681317	0.2487853	0.4796883	0.31993473	0.413744509
LINC00378	-0.007078914	-0.007078914	-0.007078914	-0.007078914	-0.007078914	-0.007078914	-0.007078914	-0.007078914	-0.007078914	-0.007078914	0.038769298	-0.007078914	-0.007078914	-0.007078914	-0.007078914	0.005109536	-0.007078914	0.083502953	-0.007078914	-0.007078914	-0.007078914	-0.007078914	-0.007078914	-0.007078914	-0.007078914	-0.007078914	-0.007078914	-0.007078914	-0.007078914	-0.007078914	-0.007078914	-0.007078914	0.023597242	0.021912504	-0.007078914	-0.007078914	-0.007078914	0.008871077	-0.007078914	-0.007078914	-0.007078914	0.195619217	-0.007078914	0.059340298	-0.007078914	-0.001211334	-0.007078914	-0.007078914	-0.007078914
OTUD6B-AS1	4.186119835	4.554424531	3.476146478	3.159107179	3.653040997	3.670675115	3.762516218	3.6658361	3.347852368	3.887209415	3.287417855	3.88587207	4.468095472	3.566711141	4.111633491	3.242631979	4.569455787	3.574511552	3.545023161	4.470159159	3.708497735	3.860942538	3.29247049	3.686153649	4.038752865	3.963241425	3.628831214	3.77104563	3.171971328	3.73018104	3.722213006	3.220281278	3.438271735	2.89898501	3.419744625	3.68734251	4.487681637	3.664796293	3.524821045	4.11866328	3.508017835	3.764192538	3.450293424	3.307044796	3.473087973	3.100401488	3.59450604	3.403049981	3.797223593
LINC01013	0.09337364	0.07206236	0.427905894	0.101472045	0.083853707	0.158870471	0.275209022	0.034056131	0.044811209	0.066141883	0.21679997	0.050048486	0.109062289	0.095719728	0.249376683	0.009507963	0.102803602	0.173575472	0.267064358	0.103540504	0.148270017	0.33114233	0.348245212	0.088909774	0.365746162	0.186148034	0.817763408	0.09772864	0.080987454	0.124652853	0.043134188	0.317456319	0.028215844	0.058769645	0.073728527	0.25825961	0.046225228	0.195248779	0.166228016	0.105743963	0.285934141	0.385616865	0.325917575	0.226931148	0.093118989	0.037960925	0.105639218	0.134505278	0.186171417
AC012368.1	0.187152432	0.29666134	0.383812893	0.531208562	0.225115216	0.223361238	0.636802345	0.5828609	0.594643085	0.503231448	0.211577173	0.249256503	0.241557892	0.388232765	0.401909791	0.272452517	0.31241152	0.191249921	0.370902585	0.329745205	0.376559432	0.652288058	0.530411576	0.59688676	0.666070382	0.201063089	0.30711224	0.340196833	0.066893017	0.080231986	0.382259216	0.332333901	0.17667028	0.057302119	0.499552225	0.716795064	0.078301301	0.255900482	0.52139737	0.55310371	0.380526505	0.296721888	1.072114469	0.324800454	0.443029473	0.694243994	0.374989407	0.254133098	0.460063466
SOX2-OT	0.319042934	0.156206836	0.526014498	0.409823942	0.406203288	0.445381742	0.300835862	0.494130995	0.531795727	0.68775447	0.462321875	0.522488536	0.1403946	0.382891351	0.124577602	0.415229151	0.240575614	0.474559588	0.323367029	0.19686062	0.432590019	0.591805442	0.595861353	0.631201718	0.358865729	0.114977923	0.203780034	0.337737789	0.342090376	0.703068072	0.572256828	0.229728174	0.438235735	0.157765493	0.474559588	0.611052667	0.161536692	0.166879717	0.407385599	0.767649557	0.480906241	0.377888629	0.550701647	0.500362458	0.49972933	0.19074159	0.631201718	0.450856031	0.437578699
LINC01361	0.038760718	0.130478808	0.136454367	0.240642416	0.039319634	0.267982449	0.064545516	0.368063067	0.187045028	0.259007424	0.097939118	0.221067753	0.117846426	0.09464812	0.107384522	0.128214995	0.073442939	0.123654301	0.157122447	0.08714011	0.205080514	0.474601223	0.240949077	0.179375633	0.152848897	0.004801939	0.096519252	0.174191221	0.356422781	0.120812398	0.173729929	0.232751707	0.113042535	0.076324997	0.183995809	0.232236492	0.020804156	0.017004553	0.051466164	0.666014469	0.149052253	0.052235579	0.197958879	0.153677253	0.239382349	0.004801939	0.338892123	0.067337539	0.263744699
CCDC26	0.037789092	0.024823134	0.072231292	0.050848992	-0.013303601	0.131579963	0.004760907	0.010729287	0.016169568	0.022878706	0.019465618	-0.030286342	0.09206076	0.129424856	-0.042389576	-0.037733351	0.071752011	0.092660429	0.015890434	0.126955333	0.036252989	0.032710468	0.062024006	0.09050367	0.035018158	0.092783496	-0.022873128	-0.014394628	0.025885148	0.068022603	-0.010226154	0.007011112	-0.001292691	-0.004577969	0.06289961	0.127261028	-0.005309734	-0.031747586	-0.019007979	0.10787064	0.028215428	0.072774749	0.08307905	0.058172922	0.047279854	-0.03375423	0.034000178	-0.029194046	-0.00309569
TM4SF19-AS1	0.392622626	-0.10224742	0.218545328	0.139282811	0.303002009	0.094237977	0.372981305	0.045490099	0.548984792	0.528878295	0.053421653	0.627907081	0.331888353	0.007504449	-0.004571398	0.154433893	0.215639496	0.448497068	0.62450347	0.268427185	0.597912769	0.815421643	0.236360231	0.276323116	0.641561318	0.342755184	0.02786016	0.563777801	0.275806979	0.024300695	0.380162052	0.48437614	0.239698399	0.383779655	0.169592337	0.068535648	0.442213614	0.119782779	0.503143843	0.103087687	0.176345146	0.340489449	0.119348089	0.276124424	0.202645683	0.022598866	0.40775431	0.186753312	0.385252688
PARD6G-AS1	0.997949625	0.794703676	1.377672409	1.610383887	1.12419556	1.217338348	1.581299262	1.624527601	1.507987943	1.32995675	1.19707704	1.293978783	1.232794897	1.585356466	2.92480405	1.749683166	0.910585369	1.098567437	0.940444174	1.092303815	1.369828899	1.257266714	1.413916815	1.732977138	1.582870632	1.210561119	1.106475059	1.294207691	1.492722788	2.15672769	1.33339585	1.150946383	1.828586651	1.555573531	1.366105851	1.764712629	1.207585749	0.992881857	1.364478366	1.389400229	1.369828899	0.920093407	2.218666052	1.594316702	1.516731398	2.21168405	1.489437736	1.034546154	1.748035437
SGMS1-AS1	1.55041933	1.159517698	1.451941805	1.407262161	1.094300681	1.592300009	1.4259006	1.602865589	1.408920995	1.872850927	1.225818472	1.164197126	1.628989452	1.861017746	1.471848246	1.280528507	1.198080331	1.3071825	1.096682564	1.574776361	1.187615579	1.237918945	1.42444973	1.784186011	1.427576895	1.234386317	1.275017454	1.205191232	1.772224795	0.789529134	1.497913789	1.295385506	1.508815592	1.533561261	1.458881424	1.482912149	1.213147643	1.315379791	1.321279377	1.246555147	1.195231575	0.8883179	1.675994974	1.433983745	1.284884914	0.958240291	1.733980615	1.40343974	1.170746176
AP001043.1	-0.002910445	-0.002910445	-0.002910445	-0.002910445	-0.002910445	-0.002910445	-0.002910445	0.266448481	-0.002910445	-0.002910445	-0.002910445	-0.002910445	-0.002910445	-0.002910445	0.327643497	-0.002910445	-0.002910445	-0.002910445	-0.002910445	-0.002910445	-0.002910445	-0.002910445	-0.002910445	-0.002910445	-0.002910445	-0.002910445	-0.002910445	-0.002910445	-0.002910445	-0.002910445	-0.002910445	-0.002910445	-0.002910445	-0.002910445	-0.002910445	-0.002910445	-0.002910445	-0.002910445	-0.002910445	-0.002910445	-0.002910445	-0.002910445	0.345539432	-0.002910445	-0.002910445	0.308019221	-0.002910445	0.175543908	-0.002910445
LINC01184	2.355889213	2.47345644	2.987310755	3.35560947	3.018589852	2.726201274	3.059541484	3.045706826	2.69958707	3.392819688	3.237587028	3.295053085	2.423538998	3.032203932	3.959034012	3.163394125	2.615903082	2.866872947	3.049345619	2.529502844	2.762778025	3.051531117	3.11172819	3.080391687	3.122553681	2.312035825	2.789484829	2.738953296	3.161943562	3.101167537	3.047705085	2.738220425	2.993118201	2.666593224	3.00950705	3.230768756	2.258101725	3.055546268	2.91673694	3.370941188	2.809050732	3.15220756	3.094714156	2.964105379	2.922282492	2.402492065	3.087193573	2.677384963	2.936254313
LINC00924	0.626640109	0.382380802	0.956859778	0.21368764	0.801360385	0.102356901	0.196723951	0.195500434	0.650334554	0.587488156	0.485280288	0.751253231	0.294158609	1.256456025	0.189555498	0.029896769	0.203733946	1.261788392	0.652402905	0.888327452	1.499707756	1.834467846	1.12419375	0.758334959	1.329373301	0.380990364	0.833229314	0.476420146	0.334387659	0.28697082	0.326762674	1.191485989	0.015509857	0.247515088	0.239409226	0.342949147	0.569048526	0.524791604	0.41736879	0.587333211	1.364091359	0.834465821	0.868255429	0.391442856	0.336328579	0.159742987	0.25326323	1.075963006	0.219132469
EML2-AS1	0.032006481	0.032006481	0.032006481	0.032006481	0.032006481	0.032006481	0.032006481	0.032006481	0.032006481	0.032006481	0.032006481	0.032006481	0.032006481	0.032006481	0.032006481	0.032006481	0.032006481	0.032006481	0.032006481	0.032006481	0.032006481	0.34751207	0.032006481	0.032006481	0.032006481	0.032006481	0.032006481	0.032006481	0.032006481	0.032006481	0.032006481	0.032006481	0.19636881	0.032006481	0.032006481	0.032006481	0.032006481	0.032006481	0.032006481	0.032006481	0.032006481	0.032006481	0.032006481	0.032006481	0.032006481	0.032006481	0.032006481	0.032006481	0.032006481
TMEM161B-AS1	1.544167466	1.76320563	1.272132817	1.26171602	1.298929269	1.544819613	1.500646003	1.541952048	1.65361783	1.534283217	1.417440708	1.28071325	1.495717017	1.113538878	1.655247857	1.565889111	1.576591219	1.149964537	1.196618624	1.391855825	1.264314366	1.49615257	1.308541398	1.338292882	1.307625158	1.296760195	1.26308116	1.560765162	1.088239224	0.831079178	1.282148013	1.405711234	1.412437331	0.838624275	1.471493769	1.394163502	1.717960531	1.307904946	1.347352876	1.342157592	1.235034654	1.535055443	1.011337338	1.262902834	1.369286969	1.271798679	1.393650493	1.367824406	1.354899679
MED14OS	0.802310564	1.013343257	0.839574505	0.640144492	1.57086188	2.033185134	1.237573469	1.494076436	0.721142854	1.895323346	1.613775787	1.77744115	0.601630698	1.34273257	1.631674283	1.623906658	1.249579199	1.159521875	1.333330306	0.720955567	1.350669978	1.388117113	0.540508639	1.564273067	1.292803867	0.530569787	1.085925703	1.122868099	1.076747895	0.515580495	1.205273563	1.195119419	1.494076436	0.730383964	0.791927301	1.169196943	0.782992918	1.268243073	0.518426577	2.019464534	1.103881109	1.878411899	1.655124875	1.262195172	1.118126913	0.958620066	1.408004924	1.121694649	1.181960616
AC016910.1	0.014170124	0.199351456	0.124627663	0.296236549	0.132164601	0.014170124	0.240774264	0.189239073	0.092254912	0.014170124	0.104552864	0.112892531	0.014170124	0.282853101	0.014170124	0.016942355	0.014170124	0.15286158	0.411944668	0.014170124	0.352279929	0.699069695	0.014170124	0.14863372	0.110030388	0.014170124	0.545214315	0.352411273	0.014170124	0.014170124	0.014170124	0.323767171	0.014170124	0.014170124	0.014170124	0.014170124	0.014170124	0.041087998	0.128809845	0.315490352	0.191198456	0.243898371	0.3544121	0.014170124	0.295273783	0.014170124	0.282191298	0.014170124	0.129450271
PTCHD1-AS	0.245919107	0.058006	0.102094626	0.316496836	0.003648054	0.353318584	0.192434421	0.003648054	0.068546684	0.224439915	0.079665637	0.003648054	0.124113922	0.336326641	0.003648054	0.083081085	0.122357338	0.003648054	0.278161147	0.13462337	0.152530297	0.051592541	0.003648054	0.003648054	0.156885586	0.378239792	0.323540588	0.104987056	0.147013473	0.180486977	0.003648054	0.131178916	0.003648054	0.059604831	0.003648054	0.219950052	0.142823559	0.170806006	0.088648459	0.269112512	0.079848589	0.288687559	0.680808164	0.251489076	0.166080619	0.003648054	0.540061093	0.003648054	0.15167286
LINC00887	0.286100349	0.203303595	0.08401188	0.101094764	0.070502027	0.222114353	0.083870129	0.133991261	0.07285299	0.15407534	0.10167453	0.082502172	0.243810518	0.079341145	0.413406896	0.016120241	0.193040439	0.10664794	0.108535424	0.421219922	0.209658031	0.102643682	0.180517452	0.122567016	0.123350898	0.102944776	0.150058966	0.050183251	0.036518923	0.522198019	0.191856778	0.069587232	0.035860002	0.34367125	0.292193051	0.077039629	0.27114808	0.050193706	0.097372573	0.229450512	0.136682572	0.157081619	0.35791641	0.140938827	0.226090458	0.136559112	0.362514008	0.14397397	0.20196154
AL357140.1	0.019164596	0.019164596	0.019164596	0.019164596	0.019164596	0.019164596	0.019164596	0.019164596	0.019164596	0.019164596	0.019164596	0.019164596	0.019164596	0.019164596	0.019164596	0.019164596	0.019164596	0.019164596	0.019164596	0.019164596	0.019164596	0.019164596	0.019164596	0.019164596	0.019164596	0.019164596	0.019164596	0.019164596	0.019164596	0.019164596	0.019164596	0.019164596	0.019164596	0.019164596	0.019164596	0.019164596	0.019164596	0.019164596	0.019164596	0.019164596	0.019164596	0.019164596	0.019164596	0.019164596	0.019164596	0.019164596	0.019164596	0.019164596	0.019164596
PLCE1-AS1	0.148389573	0.332007285	0.160391885	0.15628224	0.118585516	0.349402384	0.07398334	0.124270931	0.07398334	0.07398334	0.229193678	0.100670718	0.07398334	0.213344819	0.07398334	0.079026609	0.07398334	0.07398334	0.125573455	0.255220281	0.139795963	0.179683227	0.07398334	0.07398334	0.143087716	0.470018258	0.235451693	0.213011045	0.07398334	0.267082214	0.100951727	0.117428946	0.153830401	0.07398334	0.07398334	0.207525347	0.15670756	0.123859022	0.115981273	0.07398334	0.179235734	0.225793026	0.07398334	0.157457696	0.07398334	0.081834086	0.143891689	0.086077081	0.116977522
PAX8-AS1	1.379955829	1.288582146	1.040608346	1.900990573	1.308626074	2.049805487	2.233319976	0.680468661	2.013196676	2.130517697	0.37842537	1.819592438	1.448312093	1.937644577	0.585274856	2.73589872	1.463948263	1.719918435	1.600443805	1.709900132	2.342217972	3.253952357	1.159525482	1.86399782	1.667610271	1.875020328	1.540624422	1.7079322	1.870425086	0.131584826	2.306127709	2.116890931	2.253870236	0.394194393	2.193054488	0.305081199	1.878217638	0.301401425	1.734613615	1.206738199	1.686064097	0.159608202	0.833180717	2.372565982	1.088404229	1.253243962	2.85169036	1.484632845	0.301328451
SCHLAP1	0.137874556	0.109801779	1.294897049	0.479528964	2.379036964	2.944898333	0.31985681	1.3905935	0.997263382	1.412167653	2.708368923	1.469448847	0.064762769	1.481397169	3.188502018	2.09152019	0.162755907	0.911965479	0.291803088	0.064762769	1.0112031	0.750584565	0.064762769	1.199999879	1.229686439	0.30112208	0.137683504	0.802128683	2.98529799	0.064762769	1.478991423	0.892759427	1.022640642	6.405436445	1.918786686	1.143872187	0.064762769	0.485824406	0.758736227	0.160057579	1.068413966	0.227736628	0.23128539	1.489751417	1.547188832	0.47092997	0.813612999	0.411198122	1.219441545
LINC01474	0.731768433	0.286534587	0.081428115	-0.00204966	0.078348028	-0.00204966	0.050563542	-0.00204966	0.054446053	-0.00204966	0.064122257	0.016480751	0.611094694	-0.00204966	0.372611701	-0.00204966	0.620780336	-0.00204966	0.178662486	0.596543821	0.126817306	0.040653493	0.133947284	-0.00204966	-0.00204966	0.246719824	-0.00204966	0.427755624	0.123205968	-0.00204966	0.087943999	0.279046255	0.107247659	-0.00204966	0.0876828	-0.00204966	0.387996438	0.104108193	0.173425782	0.093397902	0.063999513	0.318582507	-0.00204966	0.080494407	-0.00204966	0.098077312	0.070345744	0.063351126	0.027092274
PABPC5-AS1	0.790553235	0.647434924	1.264800969	0.075694681	0.429618761	0.075694681	0.811725614	0.327551301	0.878732183	0.7604628	0.542104793	0.412943159	0.075694681	0.454184014	1.030677045	0.075694681	0.075694681	0.719646539	1.039552822	0.656750003	0.54272983	0.275161582	0.075694681	0.865364632	0.332213585	1.108897843	1.009426451	0.462965254	0.893343116	0.075694681	0.457273692	0.50783044	0.075694681	0.834076692	0.075694681	0.665817366	0.334549533	0.900118749	0.560773879	0.596640159	0.328773635	1.258376976	0.075694681	0.358844415	0.769267015	0.361081054	0.075694681	0.553658591	1.120564014
MIR99AHG	2.123494275	2.33910266	2.393638372	2.296578096	2.261270562	2.378580562	2.380999851	2.107801562	1.646085826	2.129889884	2.430930332	2.293931376	2.037187959	2.300540991	2.114263323	2.616461103	1.83625464	2.264712088	2.486363055	2.094891722	2.474295449	2.450822871	2.357406045	2.029963393	2.226684816	2.480841837	2.485539903	2.805284737	1.954816542	2.633401794	2.200863573	2.439560882	1.970946966	1.436968248	1.827028325	2.244043327	1.996595766	2.686587229	2.098304715	2.586148529	2.396292503	2.780271482	2.380999851	2.341932175	2.222502877	1.978721991	2.195464837	2.414088255	2.544167088
AC092625.1	-0.009295946	0.162435189	0.709944782	0.124270863	0.171928172	-0.009295946	0.320925867	0.373257132	0.079968928	0.097399048	-0.009295946	0.063976969	-0.009295946	-0.009295946	-0.009295946	-0.009295946	-0.009295946	0.169134176	0.687245534	-0.009295946	0.186304266	0.2099594	0.383897864	-0.009295946	0.103822452	0.164207527	0.77922914	0.434105479	0.095118798	-0.009295946	-0.009295946	-0.009295946	-0.009295946	-0.009295946	-0.009295946	-0.009295946	0.066864153	0.197304896	-0.009295946	0.450329938	-0.009295946	0.601998907	-0.009295946	0.42237515	-0.009295946	-0.009295946	-0.009295946	-0.009295946	0.168399827
AC009950.1	0.372691429	0.418068208	0.893655439	0.256268743	0.567617014	0.309920649	0.904288227	0.596182827	0.708134926	0.730230751	0.17445194	0.71251153	0.40273051	0.414277503	0.472868045	0.126862195	0.245849341	0.812208961	0.520797155	0.332414804	0.597803127	0.683816966	0.332295295	0.600578607	0.804500236	0.649529465	0.910256279	0.753704024	0.373635032	0.448152527	0.611207546	1.012204023	0.489358277	0.282368681	0.320992777	0.386871668	0.313358138	0.567033321	0.830278466	0.782218211	0.554612516	0.332669676	0.394090694	0.213452172	0.687361965	0.563156286	0.780110762	0.724279618	0.669091525
RGPD4-AS1	0.018962181	0.018962181	0.018962181	0.018962181	0.018962181	0.018962181	0.018962181	0.018962181	0.018962181	0.018962181	0.018962181	0.018962181	0.018962181	0.018962181	0.251581604	0.018962181	0.018962181	0.018962181	0.018962181	0.018962181	0.018962181	0.018962181	0.018962181	0.018962181	0.018962181	0.018962181	0.018962181	0.067872979	0.018962181	0.018962181	0.018962181	0.018962181	0.018962181	0.018962181	0.018962181	0.018962181	0.018962181	0.018962181	0.018962181	0.018962181	0.018962181	0.018962181	0.018962181	0.018962181	0.155555769	0.018962181	0.018962181	0.018962181	0.018962181
SPATA8-AS1	0.00199159	0.00199159	0.00199159	0.00199159	0.00199159	0.00199159	0.00199159	0.00199159	0.00199159	0.00199159	0.00199159	0.00199159	0.00199159	0.00199159	0.212148893	0.00199159	0.00199159	0.00199159	0.00199159	0.00199159	0.00199159	0.00199159	0.00199159	0.00199159	0.00199159	0.00199159	0.00199159	0.111269099	0.00199159	0.00199159	0.00199159	0.00199159	0.00199159	0.00199159	0.19458188	0.00199159	0.00199159	0.00199159	0.00199159	0.00199159	0.00199159	0.00199159	0.00199159	0.00199159	0.00199159	0.063501753	0.00199159	0.00199159	0.00199159
PRICKLE2-AS1	0.098187219	0.098187219	0.098187219	0.098187219	0.098187219	0.098187219	0.098187219	0.098187219	0.098187219	0.098187219	0.098187219	0.098187219	0.098187219	0.098187219	0.098187219	0.098187219	0.098187219	0.098187219	0.098187219	0.098187219	0.098187219	0.098187219	0.098187219	0.098187219	0.098187219	0.098187219	0.098187219	0.098187219	0.098187219	0.098187219	0.098187219	0.098187219	0.098187219	0.098187219	0.098187219	0.098187219	0.098187219	0.098187219	0.098187219	0.098187219	0.098187219	0.098187219	0.098187219	0.098187219	0.098187219	0.098187219	0.098187219	0.098187219	0.098187219
FRMD6-AS2	0.783961594	1.28392456	1.918665078	2.058103508	0.79162056	0.730434286	0.985171618	0.620147584	0.951514772	1.014832115	1.459789566	0.911570376	0.801428745	0.669022449	1.525257272	1.166806886	0.515919401	1.70275964	2.698729401	0.777658294	2.288707274	3.187613802	2.639574999	0.530458425	1.656315878	1.204662743	1.743445193	2.104111803	1.27763731	0.870733519	1.060602934	1.575759777	0.126481601	0.265402548	0.653400183	0.538182	0.712951664	2.388368254	0.961268544	2.883770136	1.783251458	3.055947326	1.333561851	1.366555579	0.904026127	1.165413254	1.184341361	0.888671357	1.757498182
VPS9D1-AS1	0.843561494	1.300351146	2.110731377	2.642185579	1.489655447	2.687823968	1.750554348	2.256079802	2.239117213	2.242010902	2.89333948	1.215185045	1.051362375	3.177938003	3.648854724	2.645236815	1.335564585	1.782457916	1.638870469	1.129477943	1.666910286	1.487817628	2.762166728	2.154080604	1.587581794	1.562681512	1.694781571	0.975623783	3.364778328	4.009448523	1.788851676	1.410657024	2.461648347	3.806214349	2.77767327	3.302509012	1.556414944	0.981984416	1.785325771	1.721162261	1.635526079	0.568822508	2.286256611	2.199858725	2.673478569	2.530246012	2.540298635	1.767534819	1.58969704
PGM5P3-AS1	0.155431416	0.140638766	0.320948136	0.301324184	0.111310385	0.078834074	0.090282743	-0.008708204	0.123037027	0.113266306	0.141874966	0.066153859	0.156410673	0.113634403	0.133966565	-0.007117004	-0.008708204	0.462023415	0.318683809	0.132065515	0.653904071	1.010789043	0.149198545	0.092149747	0.258261901	0.126791113	0.161651818	0.1767378	0.082184904	0.076572714	0.176533754	0.434058224	-0.008708204	-0.008708204	0.147516937	0.170771093	0.103130989	0.380436772	0.003189263	0.354011427	0.414943043	0.549114903	0.121928213	0.135602661	0.064710722	0.075346892	0.061290919	0.202879692	0.325867264
CCDC140	-0.000596905	-0.000596905	-0.000596905	-0.000596905	-0.000596905	-0.000596905	-0.000596905	-0.000596905	-0.000596905	-0.000596905	-0.000596905	-0.000596905	-0.000596905	0.091629036	0.127105186	-0.000596905	-0.000596905	-0.000596905	-0.000596905	-0.000596905	-0.000596905	-0.000596905	-0.000596905	-0.000596905	-0.000596905	-0.000596905	-0.000596905	-0.000596905	-0.000596905	-0.000596905	-0.000596905	0.069769302	-0.000596905	-0.000596905	-0.000596905	-0.000596905	-0.000596905	0.085664239	-0.000596905	-0.000596905	-0.000596905	-0.000596905	-0.000596905	-0.000596905	-0.000596905	0.020833944	-0.000596905	-0.000596905	0.015780471
FOXC2-AS1	-0.002626634	0.312343315	-0.002626634	-0.002626634	-0.002626634	0.424898896	-0.002626634	-0.002626634	-0.002626634	-0.002626634	0.270838448	0.176967063	-0.002626634	-0.002626634	-0.002626634	-0.002626634	-0.002626634	-0.002626634	-0.002626634	-0.002626634	-0.002626634	-0.002626634	-0.002626634	-0.002626634	-0.002626634	-0.002626634	-0.002626634	-0.002626634	0.264663294	-0.002626634	-0.002626634	-0.002626634	-0.002626634	-0.002626634	-0.002626634	-0.002626634	-0.002626634	-0.002626634	0.188637428	-0.002626634	0.505842642	-0.002626634	-0.002626634	-0.002626634	-0.002626634	-0.002626634	-0.002626634	-0.002626634	-0.002626634
MYCBP2-AS2	0.315232453	0.069295537	0.069295537	0.069295537	0.530524364	0.424382251	0.069295537	0.069295537	0.069295537	0.50332917	0.069295537	0.205584729	0.586363828	0.069295537	0.069295537	0.069295537	0.38312927	0.069295537	0.069295537	0.069295537	0.069295537	0.069295537	0.47524665	0.592062897	0.069295537	0.358367348	0.227802167	0.069295537	0.069295537	0.320702004	0.240792185	0.273197053	0.447761983	0.592970729	0.567490532	0.069295537	0.069295537	0.191380227	0.368237492	0.531405415	0.069295537	0.069295537	0.069295537	0.527525025	0.84818555	0.32217474	0.821348993	0.205246169	0.383159898
AP000356.2	-0.003641222	-0.051176956	0.135608249	0.374123773	-0.030511212	0.145847295	-0.051176956	0.546596986	-0.01702575	0.08317409	0.184462952	-0.051176956	0.250223535	0.204766959	0.226932801	-0.049653559	-0.051176956	0.145998981	0.166587349	-0.051176956	0.232757991	0.212403876	0.240556764	0.168578956	0.283665319	-0.051176956	-0.00183755	-0.051176956	0.054251631	-0.051176956	-0.034566733	0.106384736	0.262403708	0.007984153	0.178962575	0.152489552	0.011847745	-0.041245387	0.194788925	-0.051176956	-0.010965056	0.127767852	-0.051176956	0.241345786	0.258222801	0.037252522	0.039716653	0.160095879	0.148119587
SNHG3	2.442267589	2.600267417	2.163925137	2.705489697	3.252281504	3.312141454	3.02025132	3.250929883	2.996071238	2.412391923	2.687858745	3.46296125	3.104713875	2.769040226	5.355222171	3.748470141	3.336746168	2.249983578	2.018831974	2.978828339	2.21044347	3.339562604	2.687202663	2.405376101	2.582071461	2.451854389	2.351530163	2.570993186	3.198552505	2.638917765	2.467950779	2.024956355	2.794595377	5.469411175	2.941150979	2.809672263	2.716405035	2.061927713	2.754427099	2.925073544	2.640478482	2.67469883	2.77835491	2.549498921	3.373265871	2.992728772	2.243271263	2.83926412	2.791290464
LINC01611	-0.003753725	-0.003753725	0.124102582	-0.003753725	-0.003753725	-0.003753725	-0.003753725	0.10152017	-0.003753725	-0.003753725	-0.003753725	0.043942191	-0.003753725	-0.003753725	2.613400642	-0.003753725	-0.003753725	0.152674622	0.094259591	-0.003753725	-0.003753725	0.164344129	-0.003753725	0.146226818	-0.003753725	-0.003753725	-0.003753725	-0.003753725	-0.003753725	-0.003753725	0.068529254	-0.003753725	0.086809173	-0.003753725	-0.003753725	-0.003753725	-0.003753725	0.039513754	0.05750521	-0.003753725	-0.003753725	-0.003753725	0.144058619	-0.003753725	-0.003753725	-0.003753725	-0.003753725	0.130366715	-0.003753725
DSCR4	0.000103826	0.000103826	0.000103826	0.000103826	0.000103826	0.000103826	0.000103826	0.000103826	0.000103826	0.000103826	0.000103826	0.000103826	0.000103826	0.000103826	0.000103826	0.00124018	0.000103826	0.000103826	0.000103826	0.000103826	0.000103826	0.000103826	0.000103826	0.000103826	0.000103826	0.000103826	0.000103826	0.000103826	0.000103826	0.000103826	0.000103826	0.000103826	0.000103826	0.000103826	0.000103826	0.000103826	0.000103826	0.000103826	0.000103826	0.000103826	0.000103826	0.000103826	0.000103826	0.000103826	0.000103826	0.000103826	0.000103826	0.000103826	0.000103826
ABCA9-AS1	0.022155385	0.022155385	0.022155385	0.022155385	0.022155385	0.022155385	0.022155385	0.022155385	0.022155385	0.022155385	0.022155385	0.022155385	0.36095129	0.022155385	0.022155385	0.029585384	0.022155385	0.022155385	0.101144759	0.218812351	0.122709535	0.180997371	0.022155385	0.022155385	0.022155385	0.193694946	0.051979642	0.022155385	0.022155385	0.022155385	0.022155385	0.022155385	0.082320154	0.022155385	0.022155385	0.022155385	0.022155385	0.022155385	0.137540637	0.022155385	0.022155385	0.254217946	0.022155385	0.022155385	0.022155385	0.034068807	0.128368296	0.022155385	0.052539414
CCDC183-AS1	1.364306986	1.853294657	1.355994669	0.932151165	1.684958741	1.966102792	1.693434291	1.731425433	1.677398564	2.004362637	1.469249887	1.37419382	2.175920464	1.77158026	1.320466257	1.980316296	2.063703985	1.544587112	0.843929267	2.030386118	1.279362372	1.452991202	1.090404836	1.779930074	1.399023286	2.140842175	1.335476529	1.042827755	1.343441006	1.418701398	1.382523769	1.136582329	1.824546368	2.15968127	1.521239229	1.483458266	2.007390388	0.881828397	1.746961093	1.381018612	1.325616548	0.59336705	1.38356741	1.456955424	1.885712407	1.894866533	1.716531985	1.404110765	1.531732579
ALOX12-AS1	1.673064913	1.595801412	1.54191501	1.576921374	1.39432885	1.255119793	1.872153551	1.423673058	1.196973159	1.597293967	1.66442913	1.327859223	1.811213169	1.451525831	2.262534365	1.609554345	2.127137606	1.221686028	1.217374448	1.621451637	1.211303301	1.674832768	1.406842791	1.410340767	1.467114627	1.47085143	1.11426665	1.242931334	1.197209518	1.630077426	1.303359431	0.98651929	1.488673611	1.352418909	1.505071483	1.641826701	1.714883275	1.275116934	1.376384737	1.893056396	1.467114627	1.189128534	1.333529085	1.508944128	1.400427928	1.331922149	1.374787457	1.163480591	1.269389754
PRORY	-2.80E-05	-2.80E-05	-2.80E-05	-2.80E-05	-2.80E-05	-2.80E-05	-2.80E-05	-2.80E-05	-2.80E-05	-2.80E-05	-2.80E-05	-2.80E-05	-2.80E-05	-2.80E-05	-2.80E-05	-2.80E-05	0.252427411	-2.80E-05	-2.80E-05	-2.80E-05	-2.80E-05	-2.80E-05	-2.80E-05	-2.80E-05	-2.80E-05	-2.80E-05	-2.80E-05	-2.80E-05	-2.80E-05	-2.80E-05	-2.80E-05	-2.80E-05	-2.80E-05	-2.80E-05	-2.80E-05	-2.80E-05	-2.80E-05	-2.80E-05	-2.80E-05	-2.80E-05	0.091150967	-2.80E-05	-2.80E-05	-2.80E-05	0.10192439	-2.80E-05	-2.80E-05	-2.80E-05	-2.80E-05
AC099850.1	1.180905805	0.975192049	1.288988793	1.110881333	0.963089723	1.82258751	1.214899406	1.15209186	0.746205037	1.569060742	1.016719707	1.522370388	1.331666459	1.332231053	1.097714526	1.323159861	0.772651419	1.458904364	1.624613754	1.095963383	1.098287419	1.83185651	1.286925643	1.389082392	1.286925643	1.49756713	1.179964458	1.526783677	1.084347631	1.807431871	1.151786095	1.198800242	1.036372736	0.66333111	1.836176468	1.690063093	0.794146613	1.209207072	1.388828375	1.78104354	1.546511314	1.677543729	1.390843964	1.353508643	1.456168984	0.933137318	1.215332793	1.079153899	1.45676941
AC093159.1	0.394446007	-0.013235331	-0.013235331	0.380240154	0.127208544	0.304019789	0.160148673	-0.013235331	0.168713757	-0.013235331	0.635274904	0.254530231	-0.013235331	-0.013235331	-0.013235331	0.666140432	-0.013235331	-0.013235331	-0.013235331	-0.013235331	-0.013235331	0.145018209	-0.013235331	-0.013235331	-0.013235331	-0.013235331	-0.013235331	0.141774747	-0.013235331	-0.013235331	0.140411217	-0.013235331	0.465074441	0.160203536	0.229249431	-0.013235331	-0.013235331	0.096534956	-0.013235331	-0.013235331	0.187512874	-0.013235331	-0.013235331	-0.013235331	-0.013235331	0.090513564	-0.013235331	-0.013235331	-0.013235331
MIR4500HG	0.091116043	0.08459666	0.08578568	0.300420139	0.052654804	0.289744399	0.126175037	0.018218112	-0.02610074	0.012816912	0.266819293	0.074413416	0.08578568	0.199594667	0.076687576	-0.020358748	0.067256229	0.078010426	0.068121629	0.156634325	0.100495936	-0.001419847	0.105362409	0.174912179	0.036422519	0.330129286	0.026298164	0.32528947	0.195452638	0.489392502	0.150004127	0.30544299	-0.001592805	0.262873687	0.223855024	0.17288109	0.070154693	0.106353222	0.105407735	0.062362896	0.308372964	0.262592214	0.104036289	0.236770075	0.222818837	-0.005742424	0.036569575	0.325725089	0.12185782
AC022405.1	0.064590216	0.064590216	0.064590216	0.064590216	0.064590216	0.064590216	0.064590216	0.064590216	0.064590216	0.064590216	0.064590216	0.064590216	0.064590216	0.064590216	0.064590216	0.064590216	0.064590216	0.064590216	0.064590216	0.064590216	0.064590216	0.064590216	0.064590216	0.064590216	0.064590216	0.064590216	0.064590216	0.064590216	0.064590216	0.064590216	0.064590216	0.064590216	0.064590216	0.367458793	0.064590216	0.064590216	0.425792107	0.064590216	0.064590216	0.064590216	0.064590216	0.064590216	0.064590216	0.064590216	0.064590216	0.064590216	0.064590216	0.064590216	0.064590216
LINC01340	0.155686767	-0.012757812	0.22056607	0.121906549	0.008670964	-0.012757812	0.033508546	-0.012757812	0.077128917	-0.012757812	0.049678906	0.026978232	-0.012757812	-0.012757812	-0.012757812	-0.012757812	-0.012757812	0.518524565	0.340227778	-0.012757812	0.227189169	0.022977996	-0.012757812	-0.012757812	0.235917177	0.113010266	0.006837118	0.10508474	0.091473521	-0.012757812	0.015330311	0.065772069	0.059887159	0.058752878	-0.012757812	0.188188655	-0.012757812	0.022821166	0.049044554	0.395879849	0.132801524	0.19681487	0.20371253	0.169793099	0.067464758	0.01492751	0.061527278	-0.012757812	0.319247019
FLJ37453	3.175227269	3.138743817	2.65502586	2.941140455	2.963216036	2.941778282	2.798588229	3.252065728	2.48735841	2.986022203	2.885190568	3.127908178	3.386531015	2.802701083	2.948282086	3.269685379	3.307442198	2.751718934	2.944004984	3.402710186	2.6134871	3.27242847	3.095074187	2.92331935	2.818558302	2.976329756	2.67254476	2.938965915	3.477634558	2.874842384	2.682848668	2.475703388	2.944304939	4.447798412	3.109022237	3.067116288	2.82060608	2.635607054	3.086858911	3.633813121	2.849660608	3.439072879	2.528811901	3.045478377	3.024768266	2.986659844	2.878602363	2.924577984	2.992885943
AC009121.2	0.175940296	0	0	0	0.039174164	0	0.375861239	0	0.142177781	0.159325344	0	0.025270915	0.119976665	0	0	0.002455786	0	0.125832256	0	0.126769998	0	0.123215076	0	0.121403814	0	0	0	0.116828151	0.156233661	0.103713482	0.047802404	0	0.137310306	0.271116225	0	0	0.069084984	0	0.160366816	0	0	0	0	0.099892541	0	0.31045563	0	0.352439986	0.10257105
FAM218A	1.901231082	1.200751818	1.865290406	1.934366286	1.932825909	2.690412994	2.866492718	2.144995294	1.541742364	2.8767981	1.895611574	2.367888164	1.606409656	1.902272031	3.067440514	2.089955748	1.372683162	2.01152515	1.898556891	1.840278038	1.610391507	2.504458016	1.504972673	2.526485071	2.439369984	1.334428779	1.691942434	2.013663093	1.934366286	1.950062254	2.132081222	1.820741379	2.060987431	2.30975234	1.959337784	1.845488053	1.121893393	1.726338097	2.249974172	2.729384882	2.21021025	1.659697599	1.776652977	1.963037443	2.331594909	1.24806492	2.239708783	1.803751303	2.285990451
GAS6-AS1	2.731239525	2.573097555	1.070339853	0.820406733	0.354767395	0.678794299	0.789644476	0.5626466	1.057358564	0.447338942	0.930433022	0.719610681	2.832630227	0.756155388	1.704936227	0.847013441	3.515565522	0.946524562	1.134018774	2.779761563	0.786542242	1.114831291	0.884471867	0.493842965	0.781646203	2.21765138	1.258731907	1.14245801	0.941750578	2.733878253	0.799472333	1.190904699	0.787151864	1.572567297	0.742696309	0.70212164	2.82939571	1.169606987	0.982428413	0.479837157	0.740663182	1.472253893	0.636783037	0.83931753	0.98971525	1.048922777	0.843903884	1.157079013	0.847515688
DSG1-AS1	0.009433055	0.300626848	0.009433055	0.009433055	0.191430699	0.009433055	0.009433055	0.288584161	0.134425931	0.009433055	0.009433055	0.009433055	0.009433055	0.009433055	0.009433055	0.20842054	0.009433055	0.237326505	0.137660414	0.009433055	0.155668463	0.009433055	0.009433055	0.009433055	0.164135922	0.009433055	0.009433055	0.21236927	0.009433055	0.195431025	0.009433055	0.128646482	0.009433055	0.378329668	0.357319549	0.249670583	0.009433055	0.009433055	0.573577899	0.635586569	0.009433055	0.009433055	0.385045493	0.009433055	0.463439564	0.009433055	0.009433055	0.054198801	0.076989419
BHLHE40-AS1	0.858355393	0.619475617	0.545330119	0.777023154	0.974576761	0.62429759	0.781782842	0.734093478	1.132840968	0.927749448	0.844449	0.768182238	0.6528742	0.942693368	0.987080418	0.767639003	1.052463674	0.894574759	0.963629991	0.886225427	0.792343558	0.886802909	0.775939209	0.764545535	0.963467817	0.730633763	0.793944517	0.718119563	0.813851043	1.374586229	0.887635437	1.121979617	1.226807792	0.742458982	0.735553442	0.850162386	0.865811486	0.452273224	0.838618665	1.132743766	1.123882541	0.716423998	0.782240317	1.339180266	0.938038199	0.708858016	0.815245891	1.059118797	0.783273662
LINC01612	0.154676669	0.00332432	-0.020658977	-0.020658977	0.049984811	0.294095252	-0.020658977	-0.020658977	0.12094816	-0.020658977	0.965494854	-0.012241021	0.141164296	-0.020658977	1.47230582	2.329025257	0.052081162	-0.020658977	0.051081067	0.064832437	0.026492931	-0.020658977	-0.020658977	-0.020658977	-0.020658977	0.142620029	-0.005515718	-0.001235557	0.094967771	-0.020658977	-0.00051699	0.012113324	0.185428214	0.572217645	0.088028505	-0.020658977	0.009850356	-0.020658977	0.047706774	0.538149149	-0.020658977	-0.020658977	-0.020658977	0.386941446	0.152754363	-0.020658977	-0.020658977	0.005547723	0.018337002
GDNF-AS1	0.843515096	0.48547896	0.196133498	0.364171404	0.107306432	0.19924522	0.518090843	0.089323386	0.309147111	0.123183116	0.379157023	0.160024167	0.237535224	0.309367316	0.400375273	0.128714084	0.147000819	0.127058446	0.205122712	0.33791567	0.256420296	0.397507162	0.299616046	0.280343536	0.216780674	0.916304162	0.305761799	0.193776483	0.194115981	0.245191748	0.056706152	0.326257556	0.06598109	0.134086291	0.120260735	0.547971262	0.128166961	0.220909022	0.223706446	0.300264287	0.143159517	0.098554557	0.211968141	0.290805411	0.241816308	0.17862844	0.281539334	0.059445736	0.15295408
AP004550.1	-0.015962876	-0.015962876	0.162519677	-0.015962876	-0.015962876	-0.015962876	-0.015962876	-0.015962876	0.260346022	-0.015962876	0.280247038	-0.015962876	-0.015962876	0.218690668	0.34451903	-0.015962876	-0.015962876	-0.015962876	-0.015962876	-0.015962876	-0.015962876	-0.015962876	0.495490937	-0.015962876	-0.015962876	-0.015962876	-0.015962876	-0.015962876	0.13586124	0.302509996	-0.015962876	-0.015962876	0.250576502	0.652592508	0.340326701	-0.015962876	-0.015962876	-0.015962876	-0.015962876	-0.015962876	-0.015962876	-0.015962876	-0.015962876	-0.015962876	-0.015962876	0.057162871	-0.015962876	0.072226704	0.085553602
ELOVL2-AS1	0.079829083	0.033566588	0.356377569	0.595340015	0.356567345	0.999917516	0.754033207	0.836711188	0.327287229	1.169256358	0.232770525	0.953533038	0.033566588	0.807863997	0.615344872	0.17958368	0.097188972	0.658576625	0.123899861	0.033566588	0.165377712	0.545007239	0.235674503	0.951914497	0.351008521	0.101723057	0.033566588	0.155721378	1.024453013	1.240201605	0.55557546	0.118352718	0.438305604	0.603311724	0.090765118	0.686864106	0.033566588	0.290110061	0.46800536	0.69588811	0.672903935	0.169080428	0.757989896	0.538822683	0.527993387	0.239605872	0.673712025	0.153795164	0.311093909
TUB-AS1	0.073334519	0.0917185	0.013371092	0.013371092	0.031674563	0.013371092	0.013371092	0.013371092	0.013371092	0.013371092	0.062754597	0.013371092	0.148008976	0.013371092	0.013371092	0.039846027	0.013371092	0.013371092	0.013371092	0.013371092	0.013371092	0.013371092	0.013371092	0.013371092	0.013371092	0.013371092	0.013371092	0.013371092	0.013371092	0.013371092	0.013371092	0.013371092	0.013371092	0.013371092	0.013371092	0.013371092	0.013371092	0.013371092	0.013371092	0.013371092	0.013371092	0.013371092	0.013371092	0.013371092	0.013371092	0.013371092	0.013371092	0.013371092	0.013371092
DLG1-AS1	1.336263999	0.441460761	0.539254692	0.373604795	0.596550637	0.372525413	0.589924866	0.471879486	0.440942789	0.712692561	0.32338423	0.762722842	0.722811676	0.840241224	0.429999465	0.598225921	1.177454871	0.282207216	0.186347504	1.380608757	0.196115645	0.328195527	0.373234547	0.833055903	0.517634818	0.678949137	0.194172743	0.264335753	0.558192326	0.513639948	0.670909231	0.375951845	0.856629877	0.541425655	0.527633844	0.883097311	0.528918719	0.104085539	0.534818203	0.975106768	0.579226706	0.03834553	0.621986728	0.534279214	0.602404014	0.187907015	0.55721716	0.141662879	0.490855604
LINC01435	-0.00234356	0.009246526	-0.00234356	-0.00234356	0.006875487	0.072369589	-0.00234356	-0.00234356	0.029249054	-0.00234356	-0.00234356	-0.00234356	-0.00234356	-0.00234356	0.077277066	0.001090362	-0.00234356	-0.00234356	0.02204439	-0.00234356	-0.00234356	-0.00234356	-0.00234356	-0.00234356	-0.00234356	-0.00234356	-0.00234356	0.009509053	-0.00234356	-0.00234356	-0.00234356	-0.00234356	-0.00234356	-0.00234356	0.043088258	-0.00234356	-0.00234356	0.001991746	-0.00234356	-0.00234356	-0.00234356	0.056545151	-0.00234356	-0.00234356	-0.00234356	0.004348047	-0.00234356	-0.00234356	-0.00234356
RMDN2-AS1	0.96845544	1.57340445	1.570019061	1.96055327	0.648820248	1.008087028	0.814708792	1.004787689	0.424977649	0.429340851	1.609105954	0.703552555	0.370176372	2.124703686	0.464444803	0.517260088	1.288316842	1.020190461	1.467024582	1.319557546	0.711626168	1.408651638	1.945070828	0.761584903	0.958659176	1.740312188	1.025167133	1.491668584	0.48101223	1.154374149	0.804046208	0.898081355	0.121203361	0.256777778	0.947599617	2.224639333	0.628886313	1.244248682	0.867390337	1.473919669	0.894494868	0.581245455	1.350103645	0.62355978	1.762863866	0.298286198	1.06295519	1.115154162	1.208095787
CPB2-AS1	0.364430156	0.25854265	0.177792464	0.144838301	0.312682141	0.355726901	0.374075898	0.43954636	0.060264911	0.725481115	0.283520955	0.175015745	0.334589467	0.213229844	0.721495584	0.045623379	0.201162949	0.252728742	0.087544241	0.21628243	0.272600783	0.207236671	0.296882268	0.552224526	0.186311468	0.23940274	0.186588791	0.268976695	0.315425893	0.284750553	0.41248946	0.237953366	0.219275357	0.080298953	0.230218004	0.359791876	0.149315534	0.177347712	0.383116433	0.244003491	0.166721904	0.148852901	0.323674905	0.193272312	0.383188963	0.188914604	0.283666842	0.062954725	0.204055091
AC126407.1	0.325547612	0	0	0	0	0	0	0	0	0.153097803	0	0.307118387	0	0	0	0	0	0	0	0	0	0.117992198	0	0.522167954	0.156940573	0.202832627	0	0.111017526	0	0.178791076	0	0.269795343	0.131433588	0	0	0	0	0	0.210406538	0	0.304429144	0	0	0	0	0	0	0	0
LIFR-AS1	1.891467802	1.792454623	1.651539496	1.538224325	1.803847725	1.742149322	2.048613185	2.048613185	1.231586851	2.388784191	1.229492697	2.189133094	1.755966307	1.647959946	1.604242047	1.144829505	1.532739537	1.729711736	1.639399787	1.976690351	1.4246281	2.203321862	1.576598372	2.194058066	1.93683143	1.478685456	1.458485411	1.656424033	1.525517216	1.311099723	1.739645599	1.526774743	1.506219744	1.896749125	1.545794524	1.907371461	1.424977754	1.521789873	1.728852514	1.886370989	1.676450653	1.542278914	1.705659595	1.379891952	1.777518464	1.345923844	1.852716855	1.363137079	1.901455983
LINC01410	2.365591361	2.376492941	1.346682147	0.739354066	0.919203975	0.662716593	0.889684961	1.252532625	1.417322491	0.801322748	0.644751242	0.21570156	2.364748535	0.572212928	0.328126224	0.690576663	2.621937352	0.799530875	0.762083032	3.05973524	1.081107192	0.894752078	1.181272481	0.873200564	0.969535149	2.292751005	1.257342899	0.623501408	0.30300489	0.689133404	0.668068844	0.680404852	1.111820287	0.336814931	0.640161567	0.557635102	2.717070628	0.416685493	0.878075289	1.137287725	0.903512775	0.612567322	0.73873864	0.960752152	0.593555454	0.916165761	1.066503488	0.740170653	0.670680889
AC016644.1	0.04624485	0.04624485	0.04624485	0.04624485	0.334525675	0.04624485	0.223636722	0.25092601	0.04624485	0.446624967	0.04624485	0.320474534	0.30864237	0.04624485	0.04624485	0.04624485	0.04624485	0.04624485	0.04624485	0.312409102	0.428666588	0.208363244	0.04624485	0.316374831	0.04624485	0.530401405	0.04624485	0.04624485	0.247981185	0.04624485	0.488370782	0.04624485	0.226433608	0.3874245	0.04624485	0.04624485	0.256336734	0.15819809	0.184053454	0.04624485	0.437869386	0.04624485	0.04624485	0.04624485	0.04624485	0.04624485	0.04624485	0.04624485	0.585822586
RGMB-AS1	0.855073126	0.661104212	2.499097238	2.426251669	3.008389439	2.502396351	3.03122283	3.389966289	2.614891239	3.044324628	3.236885781	2.449689891	1.162716804	3.138611085	4.227434532	3.283159745	1.472493065	2.972303933	1.57937979	1.537125868	2.29036105	2.470571884	2.128296869	3.138611085	2.931075786	1.055409383	2.143941236	2.331685579	2.613757324	1.864192382	2.912678359	1.926422579	3.505286843	3.4468757	3.353366035	3.353366035	0.82023149	1.327310445	3.339663646	3.140412925	3.163075017	1.540436933	2.355388458	2.375647353	2.995618105	3.523166793	2.785848251	2.191026311	2.169196527
NALT1	2.290651243	3.083823505	1.828806988	3.474089865	1.936776672	1.819575939	2.339063003	2.981289634	2.439078917	1.256009081	3.4392298	1.859791337	2.034293646	2.239590222	2.325197624	3.092442018	2.644920727	1.916200106	2.781992052	2.031057973	2.480469306	2.365190746	2.39831215	1.681555679	2.294116023	3.580048236	1.765441609	2.667695447	1.716654472	2.475976717	1.635478713	1.545582895	1.352737421	1.606731743	2.234828087	3.184182201	2.259919264	2.947701651	2.243494776	2.805701153	2.128223998	3.128715481	2.487445261	2.208515875	2.501106355	2.60870486	2.145696384	1.823307648	3.120086091
LINC01496	-0.03555966	0.027956646	0.058168678	0.056393229	-0.03555966	0.529462557	0.15672905	0.074894901	0.232447586	0.26177369	0.500562906	0.132874943	-0.03555966	0.291372633	0.084439252	0.69537392	-0.03555966	0.358715518	0.238904522	0.08239264	-0.03555966	0.33991016	0.277055755	0.164768098	0.187714257	0.036215551	0.231323779	0.075183359	0.617461537	0.42094187	0.223039537	0.135438271	0.189582931	0.159380386	0.231584031	0.52905538	0.156909577	-0.012866961	0.238186151	0.148964828	-0.03555966	-0.03555966	-0.03555966	0.28254593	0.203147756	0.238632218	0.468025353	0.018954629	0.322962584
AC002551.1	0.226652814	0.068856299	0.068856299	1.661358472	0.068856299	0.068856299	0.311029776	0.779703246	0.649608664	0.212500022	0.213573507	0.447306429	0.068856299	0.477896396	0.068856299	0.490499967	0.068856299	0.068856299	0.068856299	0.263903769	0.068856299	0.068856299	0.992479554	0.068856299	0.068856299	0.259634821	0.068856299	0.068856299	0.340710435	0.236663674	0.068856299	0.068856299	0.317631463	0.068856299	0.246778346	0.427031978	0.208782952	0.068856299	0.157699271	0.388198751	0.068856299	0.256917296	0.576258728	0.377991215	0.068856299	0.229391219	0.068856299	0.068856299	0.068856299
LINC00621	0.495968483	0.386327907	0.304356399	0.188692842	0.095873931	0.067411911	0.1577963	0.074238224	0.027751152	0.033984103	0.102900959	0.07898289	0.140589881	0.183707963	0.111180187	-0.005410311	0.149824756	0.192343377	0.101977731	0.239767389	0.288991508	0.196274461	0.100621772	0.131016394	0.176254517	0.382598866	0.127888342	0.275912867	0.024073729	0.099908858	0.158605023	0.233359565	0.039799256	0.020267669	0.120137032	0.126839649	0.466385898	0.06098617	0.035329353	0.241022951	0.147771063	0.081750846	0.098764146	0.047151191	0.162536936	0.091167882	0.191775488	0.041759555	0.231081967
AL513412.1	0.487876995	0.487876995	0.487876995	0.487876995	0.487876995	0.487876995	0.487876995	0.487876995	0.487876995	0.487876995	0.654635679	0.704651953	0.487876995	0.949998327	0.487876995	0.506831623	0.487876995	0.487876995	0.487876995	0.487876995	0.487876995	0.487876995	0.487876995	0.709427105	0.656843462	0.487876995	0.487876995	0.487876995	0.649780027	0.487876995	0.607907498	0.487876995	0.630182472	0.487876995	0.487876995	0.894563972	0.487876995	0.487876995	0.487876995	0.487876995	0.653079754	0.703437719	0.487876995	0.677318861	0.487876995	0.487876995	0.487876995	0.487876995	0.487876995
HCP5B	0.435003033	0.244384996	0.004594674	0.149699109	0.157250096	0.103733825	0.46177749	0.618560528	0.160774315	0.179048014	0.429404383	0.534693789	0.083451937	0.548990709	0.361665003	0.597461234	0.134474173	0.187454387	0.122699791	0.488681566	0.395708841	0.456316391	0.801095749	0.632595664	0.097383713	0.376004416	0.335753942	0.205298108	0.659296727	0.07104975	0.238044411	0.270648413	0.544271861	0.228057227	0.516676665	0.638782036	0.518127034	0.288784428	0.082983392	0.004594674	0.261370079	0.124401252	0.468233076	0.569144301	0.684574065	0.22458787	0.301743181	0.409289904	0.050835967
MGC27382	0.009047434	0.009047434	0.009047434	0.009047434	0.022807392	0.009047434	0.095119325	0.009047434	0.009047434	0.04946597	0.009047434	0.162514399	0.009047434	0.009047434	0.009047434	0.035713762	0.009047434	0.009047434	0.136076979	0.009047434	0.114978288	0.173739716	0.009047434	0.009047434	0.009047434	0.009047434	0.022286543	0.107545862	0.009047434	0.009047434	0.009047434	0.098559646	0.009047434	0.009047434	0.009047434	0.092495917	0.009047434	0.009047434	0.022648718	0.009047434	0.009047434	0.009047434	0.009047434	0.009047434	0.009047434	0.064847013	0.009047434	0.017324524	0.124428166
LINC00622	0.752421486	1.241588466	1.131150384	0.798919288	1.333287574	1.749538774	1.103015996	1.670427509	0.670567172	1.175813186	0.977796117	0.443977319	1.036121983	0.612967275	3.05617676	0.824427151	0.493403623	1.142405507	0.888367648	0.897168364	0.978887772	0.870845121	1.811512493	1.083421912	1.02357846	0.507790773	0.808847007	1.347208218	2.111008144	4.783505162	1.155100141	0.499537099	1.747884315	0.933430742	1.670688132	2.67974302	1.258472506	0.693072746	0.926221637	0.497024492	0.708457169	0.711475477	0.717828496	1.316796229	0.888129434	0.887673586	1.175813186	0.359520455	1.127872172
LINC01124	1.807779532	1.279553594	1.288924845	1.308973423	0.832886041	0.444904679	1.197953748	0.514091565	0.243578174	0.764198132	0.946369173	0.869465702	1.83223113	1.480944262	0.522999465	0.85314971	2.0138072	0.829014076	1.539110605	2.257553847	0.990179247	0.896578944	1.307483275	1.271776826	0.712822768	1.429874206	0.862748164	1.224204008	1.992202907	0.623616625	0.409939337	1.258641836	0.260746505	0.961442793	1.310682066	1.245982879	1.232648888	1.283353705	0.99318279	0.789432316	0.837238486	0.609308853	1.556076668	0.8154734	1.740843036	0.724626374	0.772188329	0.943563717	0.677060097
LINC00665	2.49599585	2.874309751	2.709714834	3.041700138	2.592615994	3.473858224	2.856039997	2.666276265	2.884854936	3.060620138	3.150981902	2.425070295	3.266832104	3.337606467	4.572830665	3.525533759	3.253871076	2.379171844	2.377049383	2.796952675	2.652086392	2.955684384	2.684716557	2.878755066	2.573674694	2.637244568	2.21834919	2.231409676	4.102475345	4.208300283	2.52390889	2.459878553	3.204226508	4.211741851	2.694973396	3.109583816	3.079048289	2.44452264	2.73183318	2.995411157	2.577403487	2.440861358	2.648682819	3.210269627	3.597302402	2.31345996	2.861824453	2.577704833	2.535241409
MEIS1-AS3	0.340525647	0.703922897	0.24209082	-0.011197013	-0.011197013	0.178802761	0.418544186	0.312097292	-0.011197013	0.21547764	0.552535861	0.681674964	0.388744001	0.645378936	0.268573272	0.12449931	-0.011197013	0.429534303	0.388217965	0.388063069	1.141025554	0.7229545	0.541357106	0.394921333	-0.011197013	0.791012062	1.13927951	0.613235271	0.923111284	0.333071783	0.249195105	1.425987851	0.279547115	0.646138227	-0.011197013	0.6753493	-0.011197013	1.516059463	0.676605019	0.246717155	0.490746827	0.597493542	-0.011197013	0.237433996	1.322533128	0.029774427	0.108739009	0.345979211	0.626466589
STARD4-AS1	0.881598822	0.805789724	0.943786899	0.823654417	0.816105351	0.823254907	0.885677661	0.884079569	0.551539118	0.939918932	0.639474859	0.762983068	0.577132069	0.658219715	0.676472421	0.469231688	0.424027044	1.050964407	1.073046072	0.575763022	1.213604805	0.884014621	0.870816443	0.717169986	0.588090201	1.400284581	1.409820761	1.292667515	0.851977799	0.81137829	0.771870072	1.077244405	0.311097465	0.901368111	0.624558474	0.81409631	0.591208847	1.248298777	0.871855386	0.868898186	0.729912152	1.219578679	0.751581963	0.484649505	0.99221372	0.923811976	0.828941523	0.9895997	1.274100606
TRIM36-IT1	0.212879078	0.212879078	0.212879078	0.775451469	0.290582061	0.212879078	0.212879078	0.212879078	0.212879078	0.212879078	0.357445669	0.488874462	0.212879078	0.212879078	0.578265303	0.83391037	0.423663674	0.212879078	0.212879078	0.212879078	0.212879078	0.212879078	0.212879078	0.741955507	0.212879078	0.212879078	0.212879078	0.212879078	0.353319332	0.88125212	0.212879078	0.212879078	0.212879078	0.325702472	0.212879078	0.432288152	0.212879078	0.263229933	0.28848482	0.212879078	0.212879078	0.212879078	0.212879078	0.212879078	0.212879078	0.449442826	0.366092938	0.212879078	0.212879078
POLR2J4	2.624407944	2.387502223	1.981517754	2.745845135	2.626284002	1.858075954	2.833127617	3.146350129	2.504807803	2.734896137	2.363159988	2.666999362	2.901442973	2.482488748	2.698200398	2.683120911	3.444193463	2.382186465	1.585481483	3.078243028	1.90161118	2.243153538	2.403979345	2.660262856	2.176638843	2.501253399	1.79471247	1.874820262	1.738481503	2.065319303	2.391671586	1.58316555	2.918752394	2.067971781	2.686671024	2.900804803	2.723297869	1.73639623	2.169895043	3.170489727	2.242179002	2.035759769	2.537861249	2.433025424	1.969457342	2.459567182	2.460682504	2.090312885	2.095396407
AL008723.1	0.141583416	0.141583416	0.141583416	0.141583416	0.141583416	0.976213094	0.141583416	0.141583416	0.141583416	0.141583416	0.141583416	0.141583416	0.141583416	0.141583416	0.141583416	0.141583416	0.141583416	0.141583416	0.141583416	0.141583416	0.141583416	0.141583416	0.141583416	0.141583416	0.141583416	0.141583416	0.141583416	0.141583416	0.141583416	0.141583416	0.141583416	0.141583416	0.141583416	0.141583416	0.141583416	0.141583416	0.141583416	0.141583416	0.141583416	0.141583416	0.141583416	0.141583416	0.141583416	0.141583416	0.141583416	0.141583416	0.141583416	0.141583416	0.141583416
HOXC13-AS	0.061378171	0.035465641	-0.006619376	-0.006619376	0.061639567	-0.006619376	-0.006619376	0.04691273	0.246901163	0.053765868	-0.006619376	0.008470971	-0.006619376	-0.006619376	-0.006619376	-0.006619376	-0.006619376	-0.006619376	0.096852112	-0.006619376	0.10777968	-0.006619376	0.064896487	0.084725881	-0.006619376	-0.006619376	0.111442792	-0.006619376	-0.006619376	-0.006619376	-0.006619376	0.092041989	0.089893096	0.036402894	-0.006619376	-0.006619376	-0.006619376	-0.006619376	0.016975092	0.197609004	0.051958544	0.07763359	-0.006619376	-0.006619376	0.118289181	0.004044715	-0.006619376	-0.006619376	0.017704883
LINC00507	0.021354776	0.004064155	0.378362191	0.183466452	0.533878026	0.102552812	0.895718962	0.637746561	0.171738454	0.360381557	0.140276018	0.931670252	0.04323291	0.356072448	0.115444818	-0.00066767	0.034979865	0.171625649	0.224456701	0.053940954	0.292101259	0.355398705	0.058640271	0.452927371	0.309457478	-0.010804403	0.119579636	0.053765311	0.043827065	-0.010804403	0.384768689	0.225056215	0.207501128	0.080211007	0.053206511	0.477012893	-0.010804403	0.132840254	0.434951293	0.767664763	0.300491057	-0.010804403	0.39664692	0.059464463	0.268141156	0.125868911	0.40090221	0.006790556	0.273047448
DGUOK-AS1	1.170069098	1.944239938	1.813953147	2.607441175	1.948691346	2.309620714	2.125730459	2.530418776	2.442692722	3.341262481	2.051525827	2.294849298	3.095040587	1.452412381	2.065749217	2.287291251	2.968541762	1.58962143	1.586057303	2.412548497	1.654298349	2.73650472	2.632358295	2.009124003	1.773587035	1.945300554	1.706806634	1.159541082	2.40044543	1.151145951	1.52405705	1.198498801	2.567255105	2.115996203	1.96733881	2.09772581	2.19406847	1.092477917	1.968814641	2.51690446	1.980115469	0.945944977	2.415164128	2.127293393	1.747359753	2.156345998	2.438931907	1.538099297	1.778313753
HPN-AS1	0.146509595	0.335863228	0.189367221	0.237055782	0.267682772	0.663457719	0.407708959	0.629511662	0.173622055	0.221133044	0.259653868	0.48212713	0.2475336	0.53787834	0.501212745	0.411124054	0.790988796	0.393813449	0.177634545	0.442093652	0.238759432	0.372629849	0.64419023	0.41317338	0.192062404	0.289258089	0.170153866	0.244888886	0.60602111	0.491458332	0.165666241	0.301731496	0.137398015	0.898766244	0.334270007	0.201795038	0.298233715	0.100432958	0.425065317	0.201782036	0.239952735	0.142560946	0.185990134	0.20842784	0.390898238	0.574059047	0.586796443	0.261017031	0.342204255
HLA-F-AS1	0.58082779	1.072007154	1.239446948	0.945890487	1.151650484	1.091180317	1.356702196	1.311149776	1.176710136	0.991233985	0.746416344	1.150976334	0.812678873	1.171479661	0.219362681	0.845925104	0.813829928	1.088268064	1.090474261	0.911336264	1.47962344	1.550793018	1.171283505	1.073234332	1.464989686	0.984456723	1.227350175	1.586136751	0.865525426	0.8553779	0.987759616	1.543711554	1.338686167	0.433270438	1.018132473	1.077955268	1.156382377	1.305794746	1.285429718	1.495674396	1.424361468	1.273891049	0.812809621	1.400921623	1.405019921	1.212347375	1.267789013	1.400179317	1.428300397
AC006460.2	0.524795918	0.36094308	0.459473038	0.318715121	0.315241992	0.312104248	0.232567987	0.281402232	0.882839925	0.225730823	0.183688429	0.567985452	0.608542337	0.211543121	0.428084098	0.163370243	0.495471779	0.43953082	0.305256134	0.537760836	0.330850867	0.287880944	0.666308684	0.315143972	0.438410936	0.209160455	0.266871509	0.286167539	0.190631415	0.339702481	0.307704354	0.422228337	0.519019163	0.204055468	0.52118695	0.32397046	0.409200993	0.200558261	0.693197663	0.342209806	0.523927126	0.359294091	0.41553208	0.342868153	0.183732384	0.522138686	0.366908119	0.367320055	0.308516928
SNHG18	4.295538861	4.669874336	4.051373482	4.252560986	4.523022846	5.03802368	3.968187249	4.553475683	4.082686379	4.673162472	5.752581222	4.929670607	4.613543265	4.959114223	2.269492196	5.488649612	4.756774014	3.575443357	4.285480452	4.852346229	4.56264212	4.791958363	4.972609326	4.256716085	4.206752021	4.731259131	4.028574667	4.060208799	3.755390547	3.212067265	4.546239771	4.002941397	4.840136583	2.897182551	4.817210958	4.368980347	3.968187249	3.996529868	4.649256456	5.039445302	4.944209854	4.466684875	3.758105021	5.366449487	4.702338927	4.171588991	4.43347243	4.088855419	4.918353274
RC3H1-IT1	0.221848306	0.446674215	0.221848306	0.221848306	0.221848306	0.221848306	0.221848306	0.221848306	0.221848306	0.221848306	0.221848306	0.626824988	0.221848306	0.221848306	0.488299391	0.501491732	0.511148693	0.221848306	0.221848306	0.221848306	0.221848306	0.221848306	0.432760593	0.221848306	0.221848306	0.221848306	0.221848306	0.221848306	0.221848306	0.221848306	0.221848306	0.221848306	0.572021006	0.399227954	0.684789225	0.221848306	0.221848306	0.221848306	0.221848306	0.221848306	0.221848306	0.221848306	0.221848306	0.221848306	0.221848306	0.221848306	0.221848306	0.221848306	0.221848306
AC010894.3	0.556613694	0.554458637	0.824052502	0.26554997	0.26554997	0.26554997	0.26554997	0.26554997	0.26554997	0.26554997	0.26554997	0.26554997	0.26554997	0.26554997	0.26554997	0.26554997	0.26554997	0.26554997	0.26554997	0.26554997	0.26554997	0.26554997	0.26554997	0.26554997	0.26554997	0.26554997	0.26554997	0.468625746	0.26554997	0.26554997	0.26554997	0.508023186	0.26554997	0.26554997	0.26554997	0.26554997	0.26554997	0.40796775	0.442114285	0.26554997	0.26554997	0.26554997	0.61525296	0.26554997	0.26554997	0.26554997	0.26554997	0.26554997	0.809746019
LINC01487	0.003175629	0.045630339	0.003175629	0.003175629	0.003175629	0.003175629	0.052995355	0.06067478	0.003175629	0.070147047	0.003175629	0.003175629	0.003175629	0.003175629	0.003175629	0.003175629	0.104321172	0.111603699	0.003175629	0.003175629	0.003175629	0.003175629	0.003175629	0.106180947	0.003175629	0.003175629	0.003175629	0.003175629	0.003175629	0.003175629	0.003175629	0.003175629	0.05073419	0.003175629	0.003175629	0.003175629	0.003175629	0.016736326	0.003175629	0.003175629	0.003175629	0.097635667	0.003175629	0.003175629	0.003175629	0.013879132	0.003175629	0.003175629	0.028416827
TP53TG1	2.826969242	2.411241183	2.579360573	3.200700472	2.669658724	3.107435978	2.787256514	3.091248501	2.826969242	3.073344763	3.219461837	1.944302636	2.672574707	2.843362299	2.97650369	3.235282297	2.736868246	2.408284063	2.512691544	2.54978301	2.409494166	3.143869911	3.305335035	2.813477922	2.740769984	2.177717889	1.978304823	2.146054139	2.78793296	3.238385939	2.674238332	2.131071947	3.370697538	2.60056022	2.313109562	2.913144123	2.670616573	2.332800001	2.408893708	3.946690345	2.442992688	2.471017128	3.089896487	3.321416314	2.920229642	2.544435614	3.047038934	1.744963765	2.664835269
AC068491.2	1.36017072	1.288380449	0.060798493	0.060798493	0.060798493	0.060798493	0.060798493	0.060798493	0.060798493	0.060798493	0.060798493	0.060798493	0.321564558	0.060798493	0.060798493	0.060798493	2.863494393	0.060798493	0.060798493	0.733856	0.060798493	0.060798493	0.060798493	0.060798493	0.060798493	0.060798493	0.060798493	0.060798493	0.060798493	0.060798493	0.200129284	0.232339328	0.060798493	0.060798493	0.060798493	0.060798493	1.318091311	0.060798493	0.180859812	0.060798493	0.060798493	0.060798493	0.060798493	0.060798493	0.060798493	0.060798493	0.267214816	0.060798493	0.060798493
SLC2A1-AS1	0.88833439	0.807649427	0.553891803	0.901429786	0.416541614	0.607980316	0.793002425	0.753320174	0.494029476	0.882780923	1.005169916	0.318380264	0.683470226	0.529261361	0.889158728	0.492841947	0.560782847	0.509187043	1.158145907	0.969786136	0.43974059	0.878085241	1.211232803	1.248842948	1.134250272	0.952344799	0.536798755	0.60089167	0.388854071	0.434539696	0.498470453	0.318822384	0.593489667	0.095306846	0.431041066	1.088821458	1.242201584	0.923797135	0.678237711	1.155472206	0.747528415	0.521881166	1.198318477	0.862311404	0.775023332	0.318239577	0.851800742	0.370363611	0.734102182
SPATA41	0.603218019	0.420973514	0.833529194	0.805309063	0.966634898	0.605640736	0.849355076	1.192189334	0.790035467	0.878417175	0.77479853	0.661497253	1.094106951	0.889557789	0.399717679	0.847613868	0.981479037	0.861623563	0.79032996	1.308568103	0.845655332	0.835426868	0.547372147	1.078896695	1.203909726	0.717812473	0.723174231	0.877059264	0.450352511	1.095486532	0.828584051	0.681212855	0.970244253	0.267520915	1.086003466	1.258725905	0.708811621	0.535999556	0.88401706	0.785031267	0.836123416	0.566909278	0.835663176	0.930168719	0.70287546	0.818722707	0.711461301	0.644874486	0.745040221
LINC00205	2.385343668	2.549909935	2.041289557	1.797824908	1.751878899	2.413272785	1.897601634	2.190631875	2.138549931	2.024617023	1.750469538	1.544412708	2.529765021	1.890651221	2.399628559	2.01504547	2.740256411	2.397109004	1.787109363	2.669024521	2.113258311	2.175059318	2.027707181	2.016898963	2.427972223	2.134499021	2.656180039	2.807470205	1.401447883	2.679280573	2.297681239	2.420792835	1.779780549	2.019313711	2.154069691	2.4684888	2.726887942	2.43932386	2.286455376	1.130825295	2.155665423	2.139832917	2.177267908	1.792396758	1.910850731	2.325657509	2.342691183	2.257179976	1.876530786
SMCR2	0.003534133	0.003534133	0.003534133	0.003534133	0.003534133	0.003534133	0.003534133	0.153970291	0.003534133	0.003534133	0.003534133	0.003534133	0.003534133	0.003534133	0.003534133	0.003534133	0.003534133	0.003534133	0.003534133	0.003534133	0.003534133	0.120510174	0.162692622	0.003534133	0.003534133	0.003534133	0.003534133	0.003534133	0.003534133	0.003534133	0.003534133	0.003534133	0.133986596	0.003534133	0.003534133	0.003534133	0.003534133	0.003534133	0.003534133	0.003534133	0.003534133	0.003534133	0.003534133	0.003534133	0.003534133	0.070052412	0.003534133	0.003534133	0.003534133
AC008268.1	-0.005427393	-0.005427393	-0.005427393	-0.005427393	0.157936164	0.298548957	-0.005427393	-0.005427393	0.096267502	-0.005427393	0.073530498	-0.005427393	-0.005427393	-0.005427393	0.156624461	0.368147779	-0.005427393	0.069502868	0.031420845	-0.005427393	0.074301483	-0.005427393	-0.005427393	-0.005427393	-0.005427393	-0.005427393	-0.005427393	0.041186688	0.145915282	0.055287329	0.143296577	0.060397355	0.226587109	-0.005427393	-0.005427393	-0.005427393	-0.005427393	0.002235132	0.009735603	-0.005427393	0.148688763	0.059200876	0.106626875	0.981537533	-0.005427393	0.03701602	-0.005427393	0.218706366	-0.005427393
AC118345.1	0.307535006	0.313870132	0.000576534	0.000576534	0.000576534	0.000576534	0.000576534	0.000576534	0.000576534	0.000576534	0.000576534	0.000576534	0.000576534	0.000576534	0.000576534	0.000576534	0.000576534	0.000576534	0.000576534	0.000576534	0.000576534	0.000576534	0.000576534	0.000576534	0.000576534	0.000576534	0.000576534	0.000576534	0.000576534	0.000576534	0.000576534	0.000576534	0.000576534	0.000576534	0.000576534	0.000576534	0.000576534	0.000576534	0.190200269	0.000576534	0.000576534	0.000576534	0.000576534	0.311613287	0.000576534	0.000576534	0.000576534	0.000576534	0.197646742
LINC01429	0.005463211	0.005463211	0.005463211	0.005463211	0.048114361	0.005463211	0.005463211	0.005463211	0.005463211	0.005463211	0.005463211	0.005463211	0.005463211	0.005463211	0.005463211	0.008076136	0.005463211	0.005463211	0.005463211	0.005463211	0.005463211	0.005463211	0.11157411	0.005463211	0.005463211	0.005463211	0.005463211	0.005463211	0.005463211	0.122201218	0.005463211	0.005463211	0.005463211	0.038863398	0.079861239	0.108022876	0.038917092	0.013888124	0.005463211	0.005463211	0.005463211	0.005463211	0.005463211	0.005463211	0.005463211	0.01219716	0.005463211	0.005463211	0.022797881
LINC01077	0	0.478133294	0	0	0	0	0	0	0	0	0	0	0.268153803	0	0	0.176016236	0	0	0	0	0	0	0	0	0	0	0	0	0	0	0	0	0	0	0	0	0.424455152	0	0	0	0	0.270404389	0.274632093	0	0	0	0	0	0.14758992
LINC00349	-0.001899004	-0.001899004	-0.001899004	0.134865165	-0.001899004	-0.001899004	-0.001899004	-0.001899004	-0.001899004	-0.001899004	-0.001899004	-0.001899004	0.170465636	-0.001899004	-0.001899004	-0.001899004	-0.001899004	-0.001899004	-0.001899004	-0.001899004	-0.001899004	-0.001899004	-0.001899004	-0.001899004	-0.001899004	-0.001899004	-0.001899004	-0.001899004	-0.001899004	-0.001899004	-0.001899004	-0.001899004	-0.001899004	-0.001899004	-0.001899004	-0.001899004	-0.001899004	-0.001899004	-0.001899004	-0.001899004	-0.001899004	-0.001899004	-0.001899004	-0.001899004	-0.001899004	-0.001899004	-0.001899004	-0.001899004	-0.001899004
TTTY10	0.204542302	0.163120325	0.532069927	0.316153828	0.479398193	0.275979495	0.599495934	0.442494038	0.378342376	0.205645661	0.41032433	0.35018611	0.347122879	0.247763798	0.283268123	0.260802581	0.14572826	0.490254597	0.467617854	0.225229063	0.425481083	0.489234055	0.318676459	0.373762827	0.332289037	0.433715648	0.29238541	0.368646323	0.199478249	0.277161397	0.299928217	0.421394346	0.321518369	0.247519515	0.172401394	0.19315329	0.245123915	0.369401639	0.303423731	0.310615872	0.514270943	0.496023551	0.203329093	0.325737018	0.369079417	0.383085178	0.320196214	0.345980711	0.289376478
AC078852.1	0.28208708	0.280397802	0.057508065	0.057508065	0.057508065	0.057508065	0.057508065	0.057508065	0.242863866	0.057508065	0.264100153	0.181000443	0.057508065	0.057508065	0.320760751	0.057508065	0.344582422	0.057508065	0.057508065	0.529648712	0.057508065	0.057508065	0.057508065	0.057508065	0.265684289	0.057508065	0.057508065	0.057508065	0.057508065	0.057508065	0.057508065	0.244193163	0.057508065	0.670844027	0.057508065	0.057508065	0.266102165	0.057508065	0.057508065	0.057508065	0.057508065	0.057508065	0.057508065	0.057508065	0.057508065	0.398760234	0.057508065	0.057508065	0.057508065
C3orf36	5.598111756	6.175984473	0.838166939	1.268175559	0.97104911	0.033338654	0.958240442	0.284500692	1.056226266	0.604213734	1.012097716	0.647640548	5.887252793	0.809194738	1.415617309	0.113894657	6.691982847	1.301673108	1.104108911	5.83771143	1.66767434	0.817941166	1.479851515	0.812843462	1.070054964	5.363322852	1.566169934	0.689490024	0.824289748	1.152637067	0.826815552	0.952854404	0.628909939	0.956684273	0.617627432	1.141496897	5.788269786	0.824289748	0.804905967	0.392959362	1.028549653	0.537897013	1.26321542	2.784939015	0.620486264	0.766362704	0.436359561	1.720885191	0.710276243
AC005480.1	0.353010019	0.764127913	0.41853135	0.319021498	0.439758985	0.465794124	0.230594051	0.318742413	0.351394999	0.184211354	0.330517737	0.401958523	0.411274399	0.184211354	0.381233478	0.243336691	0.532809861	0.422031174	0.184211354	0.525964739	0.333769854	0.396985207	0.487588378	0.357795202	0.341672074	0.360963699	0.443716897	0.382541835	0.373880495	0.331774717	0.468226705	0.262871322	0.295533332	0.551554646	0.334618931	0.336792495	0.404632714	0.203487632	0.204790867	0.493929139	0.329806224	0.184211354	0.345770285	0.470231884	0.184211354	0.291626821	0.391140972	0.225722286	0.356719813
SLCO4A1-AS1	0.230895952	0.23519787	0.070086031	0.120488504	0.334662778	0.110537222	0.040811136	0.102175052	1.067545757	0.158681963	0.15993632	0.349320622	0.20493694	0.106009912	0.209284213	0.051053309	1.057506334	0.293189954	0.198352532	0.150709081	0.255267656	0.244730469	0.115594795	0.087100905	0.212472008	0.088182433	0.332872677	0.163165989	0.798457334	0.566249261	0.245050696	-0.003036485	0.136944999	0.084075255	0.560982037	0.27840781	0.158701708	0.009248573	0.179338489	0.083986562	0.05300234	0.330261699	0.081846236	0.550465777	0.062614713	0.528124963	-0.003036485	0.167126096	0.102999739
AC007620.3	0.515046835	0.515046835	0.777237684	0.975802643	0.993308482	0.515046835	0.71053068	0.741895204	0.92143759	0.74376312	0.515046835	0.515046835	0.515046835	1.137341415	0.515046835	0.550027795	1.125357798	0.515046835	0.515046835	0.515046835	0.743209789	0.865764269	0.515046835	0.819463531	0.955913596	0.813096384	0.670724712	0.515046835	0.938817892	0.515046835	0.685959806	0.72118488	1.233407261	0.708333208	1.03930185	0.515046835	1.396086452	0.788141383	0.663719173	0.515046835	0.743431173	0.515046835	1.287234237	0.515046835	0.764710802	0.899417713	0.754121084	0.950857108	0.841480514
ZNF790-AS1	1.293366979	1.26489089	1.789844045	2.236317994	1.848769414	1.981433477	2.254306255	2.05413159	1.545110441	2.204550309	1.744539217	1.782543604	1.132103923	1.612015927	2.365046347	1.749786915	1.15126416	1.634384085	1.554938898	1.285483151	1.513574494	2.122003659	2.038752848	1.85011364	1.980327405	1.5070034	1.617196186	1.776325866	1.865681896	2.416234486	1.893740596	1.529670615	1.920373463	1.716097644	1.594946047	2.057121396	1.487779799	1.526459337	1.676965211	1.953689701	1.882887478	1.929879699	1.721542234	1.755305285	2.136999155	1.366129318	2.204550309	1.635490239	1.818687903
LINC00909	2.440783947	2.833497921	2.83281982	2.723487154	2.79798668	3.059229257	2.874619812	3.227030596	2.722476173	3.180889136	2.370571367	3.518560668	3.117143011	2.815728569	2.246260252	2.281789345	3.008914284	2.70426945	2.701458206	2.897544657	2.592236101	3.226390477	2.827091508	2.918752019	2.929251072	2.670654596	2.498486791	2.800043038	2.739815177	2.288454084	2.925646313	2.921672662	2.73712083	2.268856975	2.629450203	2.965239925	2.818342813	2.586275925	2.721174915	3.537220461	2.678062018	3.111848804	2.144824824	2.85532813	3.028200168	2.278578173	3.136025493	2.579876239	3.141177535
LINC00482	0.497342976	0.64177333	0.08615952	0.154135213	0.052361877	0.046202427	0.250535079	0.203386948	0.053510046	0.032919156	-0.002109619	0.119024584	0.749411798	0.043482155	0.394428745	0.015718999	0.423427289	0.209796681	0.221298948	0.372346696	0.032472656	0.069383583	-0.041639397	0.150675622	0.172487568	0.381541024	0.052585526	0.357333939	0.944494445	0.05190346	0.095522208	0.018848678	0.174126669	0.607729369	0.097495549	0.07788307	0.288387422	0.080673669	0.19840017	0.097232593	0.383221969	0.188915846	0.193640959	0.011295891	0.04056157	0.140357406	0.072579049	0.253762845	-0.006497653
LINC01572	0.153539285	0.140573043	0.290599215	0.427695882	0.28199056	0.240755414	0.250720011	0.19522724	0.680482416	0.390444273	0.270118689	0.243059279	0.168383918	0.359496023	0.633394097	0.430853713	0.158632654	0.406098203	0.155991531	0.167201846	0.171796407	0.385251242	0.406029167	0.502755986	0.393697119	0.254344994	0.150716667	0.253654693	0.209979283	0.408228519	0.390862457	0.208860379	0.306464875	0.600687238	0.248400342	0.459553949	0.099312436	0.100499493	0.382130781	0.34245124	0.286173859	0.202941182	0.273227562	0.321553184	0.274896369	0.467315162	0.526076211	0.171757838	0.248662498
AC139887.4	0.993490766	1.358628255	0.315046779	0.61958632	0.941230685	0.918458421	0.444103922	1.09388452	1.493710412	0.622573705	0.937427716	1.126948157	0.824908574	0.952060478	1.031715876	0.903321043	1.393468594	1.138652068	1.372487495	0.86992668	1.018915741	0.909448214	1.350233553	0.6449827	0.361402896	0.862218899	1.167006283	0.885136186	0.929610825	1.196420855	1.092258978	1.034803085	1.387183878	0.535674937	0.716975022	0.80231238	0.715151362	0.673790505	0.832501064	-0.008370681	0.959795841	1.08779372	1.201228433	0.772453258	0.707926333	1.102386375	1.259654894	1.041433009	1.280261245
KTN1-AS1	0.909569976	0.84118343	1.109360775	0.872099406	1.044569159	0.826030096	0.803836435	0.870770404	1.237515225	1.167263934	0.752672999	0.79776515	0.674667181	1.049561259	1.145298317	0.721361342	0.546800932	1.05355292	1.208534613	0.764566971	1.427229371	1.287276676	0.742515284	0.92871824	1.104543658	0.998710058	0.968122688	1.256740268	1.109922408	1.838724229	1.089543503	1.24310316	0.818791618	0.659178408	0.763829731	1.006785507	0.622962279	1.273073328	0.753657009	1.465773302	1.032763523	1.342077947	1.034745642	1.140354097	1.002252025	0.704961401	1.013643645	1.064499554	1.276288555
ZNF503-AS2	2.841805292	2.647333329	2.634775287	2.73767644	2.659068708	2.516212857	2.567620299	2.506524394	1.533883781	3.234927678	2.312098359	2.585081432	2.970426693	2.652434068	3.564513964	2.019455146	3.371027786	2.402290744	2.310120698	3.348147561	2.603654185	2.904239651	3.204984036	2.801516993	2.112475068	2.676977218	2.120852546	2.202881543	2.38447283	1.873373478	2.193161602	2.354402663	2.152378656	4.000859696	2.621894129	2.93329763	2.616958606	2.60964713	2.879010635	3.445669482	2.542367173	2.775772633	2.44294681	2.438984791	2.694985247	2.2497218	2.83156883	2.105788889	2.81987232
LINC01355	1.749791477	2.012457021	0.84578279	1.301660136	1.41338691	1.930846153	1.909427734	2.103728309	2.010392261	1.553690347	1.406408067	1.134610152	2.108296717	0.941406645	2.059205876	2.027331308	2.205629437	0.956178913	0.808980332	1.864928472	1.325534189	0.922133872	1.933194551	0.988264402	1.113076469	1.879216894	1.285711352	1.272665066	1.258945776	1.134710346	1.149867489	0.755759463	1.581394968	1.1502752	1.373033891	1.332237676	2.587870174	0.406257681	1.139060781	0.783237305	1.092916824	0.823129338	0.722499315	1.180477533	1.406408067	1.724928549	1.539080459	1.309015583	1.438581895
LINC01297	0.523666133	0.523666133	3.088147502	2.20176397	2.001075911	3.349531258	3.657759486	3.722991189	3.164422603	3.543679167	3.226121092	3.4570404	0.523666133	2.425544777	4.759663732	3.832845643	1.369804975	2.202583257	2.819472909	0.591289203	1.423036929	4.558330267	3.328108877	3.335932078	2.746452634	0.523666133	1.712782947	2.924857924	1.067273017	0.838916201	3.230694584	2.118901844	2.053839806	0.811661756	2.015621866	3.343242133	0.572372199	2.809162388	1.222282271	2.965911813	1.982679541	0.962474173	3.771347583	1.788622426	3.291864169	4.185332521	2.213427059	2.460563285	1.764547527
LINC01107	0.01088004	0.01088004	0.01088004	0.202447577	0.070144929	0.01088004	0.01088004	0.236413262	0.01088004	0.01088004	0.183639174	0.023753587	0.01088004	0.01088004	0.01088004	0.023165305	0.01088004	0.01088004	0.01088004	0.309667121	0.127704522	0.01088004	0.141887582	0.114738236	0.01088004	0.179835646	0.033200817	0.081324085	0.073467425	0.099169733	0.080710474	0.01088004	0.155528586	0.01088004	0.101067481	0.193172722	0.01088004	0.209632668	0.01088004	0.01088004	0.01088004	0.105024607	0.107814261	0.01088004	0.141161909	0.161696254	0.134689582	0.052522095	0.033232428
TUSC8	0.640971443	0.24788619	2.32758267	3.152446147	2.450129393	3.230023371	3.07050092	2.491595474	0.966862543	3.349725892	3.800862132	3.037832508	-0.025036842	3.579122542	4.146408435	3.376861997	-0.045248815	1.130903171	1.870810911	0.149363999	1.137140074	2.957907156	2.846428487	0.816177514	1.04694997	-0.199376753	0.436111348	1.520601785	2.68373582	4.956122506	2.678473877	2.433570423	1.797759793	1.404578289	3.557937277	2.439778468	-0.179614196	0.112709697	2.983960437	3.762342444	1.639064186	0.037803329	1.279491919	1.44217404	3.675456766	2.683065505	1.151189268	1.368490282	3.216945648
SNHG17	2.556299029	2.154090431	2.338552429	2.691066942	2.376328463	2.251142979	2.461627084	2.770316063	2.902189822	2.159792342	3.110872015	2.112716466	2.965765529	2.269890082	2.814884918	3.002884945	2.397153241	1.869736723	1.996448213	1.794205541	2.614006111	2.135664757	3.079239682	1.95025987	2.300854754	2.576869349	1.79779367	1.696026131	2.279191484	2.643074887	2.406584937	1.815634355	2.627316251	2.982940593	2.642759313	2.902888901	2.411031252	1.501415609	2.397295002	2.284091684	2.483940908	1.940801715	2.252114267	2.917104153	2.280420971	2.646689091	2.752062417	2.199524598	1.819845491
AP000696.2	0.151009473	0.834312606	0.151009473	0.729746628	1.420288369	0.48042885	0.325323763	0.711664611	0.334863371	0.355597438	0.700683441	1.512098286	0.641917429	0.151009473	0.151009473	0.416252368	1.885282778	0.151009473	0.692607612	1.530960782	0.353363144	0.949227007	0.151009473	1.141207423	1.311166129	0.8462536	0.151009473	0.614361562	0.351491286	0.151009473	0.850902395	0.655973147	1.846798239	0.322058772	0.62511819	0.652573195	0.762981191	0.253573093	1.621020969	1.155734966	1.00827147	0.417225961	1.030709125	0.753319807	0.375021687	0.717756582	1.260977757	0.415415604	0.444363933
LINC00954	0.319125897	0.730782437	0.522532132	0.418784118	1.097759543	0.68351481	0.53693463	0.89746882	0.842737358	0.312094125	0.559633739	0.739794346	0.613508969	0.391400613	0.311636021	1.140079362	0.423739111	0.534558282	0.533419386	0.448979507	0.68166475	0.626705337	0.158902	0.382923718	0.702046017	0.737882833	0.487719481	1.112300342	0.363782157	0.196928429	0.877633615	0.758206354	1.014817656	0.326641393	0.573133971	0.513536883	0.592351314	0.535115152	0.817420115	0.295184038	0.572721962	0.505110713	0.311519442	0.52773572	0.301704704	0.715019243	0.451702918	0.838604828	0.789313784
ERC2-IT1	0.082410482	0.014423559	0.142506208	0.014423559	0.192701484	0.014423559	0.014423559	0.014423559	0.014423559	0.014423559	0.014423559	0.025355215	0.014423559	0.014423559	0.014423559	0.017579184	0.014423559	0.114648368	0.014423559	0.014423559	0.014423559	0.047120854	0.135208925	0.014423559	0.223050238	0.014423559	0.064896285	0.039542753	0.014423559	0.014423559	0.11795155	0.100581175	0.014423559	0.014423559	0.154411847	0.014423559	0.014423559	0.014423559	0.034422109	0.10952352	0.072314551	0.014423559	0.014423559	0.014423559	0.014423559	0.014423559	0.014423559	0.026988986	0.014423559
LINC01337	0.182651911	-0.016502477	-0.016502477	0.604265903	-0.016502477	-0.016502477	0.397758165	-0.016502477	0.434565393	-0.016502477	0.574079148	-0.016502477	-0.016502477	0.25652813	0.545501554	0.327553004	0.238280689	-0.016502477	-0.016502477	0.218664799	-0.016502477	-0.016502477	0.314726007	0.222435518	-0.016502477	-0.016502477	-0.016502477	0.261999857	-0.016502477	-0.016502477	-0.016502477	-0.016502477	0.142354632	-0.016502477	-0.016502477	-0.016502477	0.168563167	0.081846743	-0.016502477	-0.016502477	-0.016502477	-0.016502477	-0.016502477	0.186880902	-0.016502477	0.286226175	0.171838133	0.092433351	0.238715599
LINC00645	0.829695935	0.266460614	0.003352208	0.003352208	0.003352208	0.003352208	0.003352208	0.003352208	0.116551251	0.003352208	0.08665604	0.003352208	0.234612215	0.003352208	0.003352208	0.003352208	0.220521816	0.003352208	0.003352208	0.003352208	0.003352208	0.051768535	0.003352208	0.003352208	0.003352208	0.299942738	0.003352208	0.003352208	0.003352208	0.003352208	0.040466412	0.003352208	0.003352208	0.003352208	0.003352208	0.003352208	0.003352208	0.634247761	0.003352208	0.003352208	0.003352208	0.204685384	0.003352208	0.003352208	0.003352208	0.003352208	0.003352208	0.003352208	0.003352208
PCAT4	0.641481579	0.329644542	4.964232388	4.050140146	8.259822437	8.296849537	7.46175059	7.72367329	6.189379585	8.464938449	8.533976822	6.745575363	1.063244229	7.329186165	0.74941214	7.231042908	2.770709249	6.004408505	5.14875134	1.1883175	4.978636226	7.798851231	5.030464832	7.199861235	6.892244422	0.294882936	5.05914571	5.431041729	4.288847966	7.422086152	4.635226853	1.704106749	7.694886406	1.757475346	6.623454501	6.232020436	0.286003532	4.66730141	6.522491932	6.40939018	2.758327304	3.325782026	6.815058629	7.181096914	6.117453262	7.137133257	5.331354804	5.838191831	6.999346971
LINC01068	0.085254221	-0.008706384	-0.008706384	-0.008706384	0.033335877	0.251349967	0.058768411	0.152647532	0.341224646	0.076109699	0.155875697	0.263141907	0.292316686	0.135815053	0.850639319	0.919659326	0.964256932	0.322044212	0.143450413	0.295873449	0.153679963	0.293418987	0.086089726	0.113892688	0.079394251	0.463526127	-0.008706384	-0.008706384	0.693758968	0.254177244	0.349441022	-0.008706384	0.619134932	0.437096491	0.102336125	0.123289994	0.063742731	0.016841812	0.096909836	0.340692784	-0.008706384	0.299032526	-0.008706384	0.587117585	-0.008706384	0.125000495	0.307002158	0.251349967	0.098600504
POU6F2-AS2	0.051198402	-0.00879864	-0.00879864	-0.00879864	0.045711293	0.095049291	0.030544605	0.086392194	-0.00879864	0.60897687	-0.00879864	0.248597932	-0.00879864	-0.00879864	-0.00879864	-0.00879864	-0.00879864	-0.00879864	-0.00879864	-0.00879864	0.134085637	0.72642075	-0.00879864	1.0337414	0.046846597	-0.00879864	-0.00879864	-0.00879864	0.04269788	0.109968228	0.054753382	0.030553064	-0.00879864	-0.00879864	0.373643481	0.193250207	-0.00879864	-0.00879864	0.044360961	0.070789595	0.276521149	-0.00879864	-0.00879864	0.298366285	0.198947536	0.233568674	-0.00879864	0.210094212	-0.00879864
GAPLINC	0.223040897	-0.035673152	0.840022831	2.536584518	2.73618732	1.245551321	2.332591694	1.859991564	2.17687259	0.053785852	3.297916237	2.175933305	0.014035755	2.690527092	3.562010328	4.175310202	0.016424747	1.336016573	1.033907421	0.019871049	0.585241835	0.531024988	0.846226636	0.793610788	1.725731008	0.015480365	0.40962189	0.493843898	0.776126777	1.974577354	0.624372063	0.437336695	2.298755997	0.424035388	1.175343487	2.616437614	0.053335634	0.702209984	1.042542468	2.92294674	1.065086568	0.190809282	2.11737993	2.870690565	1.444966323	1.24619682	0.492367407	0.421461831	0.218834607
N4BP2L2-IT2	1.364549708	2.024553122	1.069697505	1.53505033	1.170936454	1.723075812	1.562524295	1.828327006	1.585159134	1.354966445	1.135731527	1.112563094	1.998181314	1.022428198	1.642016912	1.824117051	1.989834156	1.046973842	0.99392458	1.511446323	1.253887909	1.122329755	1.936028336	0.913932665	1.180428065	1.949659499	1.200511244	0.990729342	1.179386053	1.256601266	1.166095262	0.949924263	1.573639822	1.247051063	1.430893662	1.313991619	1.854708344	0.712730736	1.20621915	0.855341683	1.120772315	0.905945416	0.995017395	1.518057657	0.913517759	1.464953468	1.485564152	1.069943546	1.071003104
RNASEH2B-AS1	0.372788365	0.338171345	0.318715669	0.34491057	0.49579314	0.449111666	0.298794287	0.490268139	0.428028575	0.418962252	0.511536063	0.393333404	0.335814358	0.412815037	0.581860544	0.215244353	0.455149576	0.629284507	0.511453402	0.468314881	0.528112373	0.557820386	0.329862813	0.372638935	0.45020737	0.454337677	0.470674999	0.530618378	0.329588817	0.26993595	0.41604411	0.772405547	0.551964953	0.308777202	0.442930069	0.206374831	0.365943771	0.274735664	0.377928096	0.409360301	0.335636345	0.576447917	0.459688423	0.279421981	0.26620113	0.205878355	0.44506552	0.316665169	0.252923527
AF186192.1	2.268741793	1.975908651	1.388494734	1.740199285	1.334126333	1.715352968	0.838161048	1.443143782	0.650477175	1.649150414	1.784587874	1.015717334	1.934790434	1.164713742	2.747051396	2.164161797	2.566600423	1.54085864	1.645038319	2.204412438	1.711863757	0.821849132	1.683396442	1.57805034	1.608881939	1.743945792	1.125568979	1.513797921	0.909421309	0.41383543	1.083717975	1.531772288	1.286110199	0.431741553	1.281631595	1.737687982	1.596745394	1.640408775	1.442358026	1.264225638	1.411590821	1.690002192	1.61326128	1.673511353	1.528876787	1.015423494	1.509491812	1.158988767	1.630903829
FAM66E	0.187080711	0.100340228	0.291728894	0.034275543	0.349487102	0.214926317	0.735678137	0.118259014	0.079968497	0.214040652	0.086235024	0.323346052	0.375663145	0.209830229	0.034275543	0.038802238	0.123194895	0.185613719	0.196576557	0.191840599	0.254286345	0.343821284	0.108199365	0.231800026	0.347489672	0.229479692	0.253796432	0.307424224	0.207528985	0.338604669	0.057745424	0.034275543	0.143855031	0.181096029	0.113868025	0.244861208	0.034275543	0.078839471	0.700752411	0.216658201	0.300671297	0.271992867	0.120454006	0.198773567	0.32356033	0.041202001	0.222054749	0.044874557	0.383696106
C8orf44	2.065840168	2.135962898	1.600775671	2.081724377	1.737007726	1.710362309	2.143080896	2.130409634	1.796520682	1.857154693	1.761557322	1.9660217	2.250447043	1.455720159	2.108432094	2.213054803	2.38587834	1.307626861	1.444257049	2.175915874	1.517089739	2.03744898	1.719854495	1.492950551	1.814280277	1.954761606	1.868545142	1.779105282	1.399784273	2.185309978	1.825066958	1.300820436	1.944059862	1.670535958	2.071163132	1.944789031	2.462486392	1.624032044	1.638588379	2.234870511	1.776038855	1.921578686	1.592463747	1.552266447	1.968079771	2.226637761	1.764300311	1.878025886	1.897252181
DNAJC27-AS1	1.925948094	1.812337519	1.734823409	1.989538072	1.910927456	2.565039525	2.130068656	2.316462992	1.515949613	1.947074614	1.890840076	1.905016662	2.110544055	1.759813505	1.50443212	2.360323069	2.001590449	1.948871994	1.785067835	2.003865411	1.573569251	2.353389383	2.195855499	1.890569049	1.766952248	1.715750038	1.580062806	1.373115115	1.878202286	1.872655286	2.000963525	1.625925422	2.322224304	1.945000762	1.947667764	2.1820181	1.899966864	1.703602452	1.846827289	2.378398381	1.787287099	1.865497002	2.068645628	1.981350967	2.183367073	1.613588583	2.177411814	1.550338408	1.850228967
BRWD1-AS1	0.239410024	0.50657436	0.122564738	-0.016576646	0.150051142	0.180263383	0.08168829	0.215869573	0.198141979	0.33062461	0.215599149	0.038757644	0.14332815	0.457255783	-0.016576646	0.126640985	0.448668322	0.303556082	-0.016576646	0.14828062	-0.016576646	0.070397564	0.398127024	0.145475844	0.106213623	0.283318642	0.151677582	0.065421731	0.210420332	0.339391868	0.064389863	0.086163845	-0.016576646	0.518017825	0.134742114	0.405030893	0.453143044	0.120001393	0.359475364	0.449424263	-0.016576646	-0.016576646	0.286430183	0.24179332	0.113614873	0.11260986	0.41342684	0.212694231	0.054171375
ANKRD44-IT1	0.256657858	0.341143124	0.08819149	0.18156318	0.247970006	0.08819149	0.08819149	0.08819149	0.225126689	0.08819149	0.312228268	0.172279673	0.285879475	0.08819149	0.369425216	0.08819149	0.302112576	0.207771676	0.08819149	0.08819149	0.311015019	0.139730572	0.314381312	0.08819149	0.24391952	0.203793721	0.08819149	0.133307137	0.165134685	0.18707902	0.133827418	0.224247908	0.219535062	0.08819149	0.08819149	0.213654352	0.08819149	0.08819149	0.12489757	0.08819149	0.165495988	0.08819149	0.08819149	0.261444225	0.08819149	0.105990928	0.171978143	0.114165871	0.08819149
MIR497HG	0.671559106	0.894626798	0.815786007	1.248273573	0.529044533	0.832678712	1.765008344	0.601978327	0.501346864	1.375530213	1.070918202	0.768050352	0.306530813	1.286710041	0.486160251	0.531110042	0.54939979	1.153654385	1.127537728	0.712592351	0.850000582	1.587666258	1.151817053	1.235898802	1.043243786	1.065541128	1.022414593	0.887607984	0.567909965	0.724462678	0.547750722	1.048068541	0.311708916	2.555448094	0.524735687	0.779580711	0.409557105	1.57430847	0.690851632	1.80888169	0.905463113	1.926143012	1.082850363	1.212754364	1.048068541	0.854762772	1.355301566	0.730599838	1.282438668
LINC01614	2.292889793	2.458739663	0.597404439	0.151271283	0.515325007	0.396361608	0.402679547	0.008860423	0.238245272	0.008860423	0.256889197	0.777111102	2.816643174	0.208681588	0.437265535	0.018395419	4.02108088	0.612653535	0.353457946	3.218849926	1.109510035	0.704423085	0.69538165	0.180587127	0.461946844	2.612325756	0.995634506	0.814830919	0.623573512	0.652174913	0.296694979	1.143693656	0.008860423	0.227527921	0.008860423	0.008860423	2.449572402	0.444294664	0.339468329	0.668657451	0.469803926	1.279189006	0.466010358	0.284012742	0.487560939	0.148344197	0.008860423	0.404089106	0.647680127
TSPEAR-AS2	0.183125437	0.081605765	0.216399952	0.382905127	-0.018263386	0.309817596	0.331459372	0.25975778	0.074204712	0.013835885	0.28095687	0.048221242	0.184154514	0.184339811	0.078112763	0.004776258	0.167112404	0.201333491	0.37498964	0.189121719	0.359430293	-0.000421173	0.027013327	0.128905599	0.307312727	0.15502055	0.436114194	0.665668707	0.334650282	0.187904652	-0.004128655	0.149307511	0.002358573	0.021579915	0.088745259	0.080363297	0.139552349	0.40101193	0.141227692	0.09133688	0.111449516	0.21779755	0.253693132	0.079413802	0.180678662	0.056614968	0.26380575	0.232751101	0.042743424
AC124861.1	0.757469805	0.180866226	0.746399089	0.179515391	0.465011631	0.845397743	0.51052266	0.709250825	-0.020373996	0.602914992	0.455169123	0.224259173	0.213992113	0.896065312	-0.020373996	0.131316552	-0.020373996	0.235935755	0.15099992	1.554317163	0.162443162	0.647932127	-0.020373996	0.553560225	-0.020373996	0.409949471	0.658116907	0.387491163	-0.020373996	-0.020373996	0.120143451	0.728775068	0.14031565	0.138094262	0.810414474	-0.020373996	0.350131916	0.304610213	0.678321569	1.397641603	0.895591177	0.418335989	0.418251497	0.355403228	0.61612652	0.734558096	0.325191131	0.430731529	0.561770153
AC116609.2	0.000551739	0.000551739	0.000551739	0.000551739	0.246596626	0.508030158	0.000551739	0.000551739	0.561172852	0.000551739	0.000551739	0.229433623	0.000551739	0.000551739	0.000551739	0.133199022	0.000551739	0.000551739	0.000551739	0.41182656	0.000551739	0.000551739	0.000551739	0.000551739	0.000551739	0.000551739	0.000551739	0.000551739	0.000551739	0.000551739	0.266707971	0.000551739	0.000551739	0.000551739	0.000551739	0.000551739	0.671495385	0.583383878	0.236693128	0.000551739	0.000551739	0.42526599	0.000551739	0.000551739	0.000551739	0.000551739	0.000551739	0.223192487	0.248431119
LINC01022	-0.057315328	-0.057315328	-0.057315328	0.729075375	0.22188592	0.871558314	0.115137941	0.315319376	0.124860895	0.84867645	0.307492901	0.209762129	-0.057315328	0.627811271	1.024602998	0.615174468	-0.057315328	0.441820555	-0.057315328	-0.057315328	0.140237801	0.099895929	0.300731963	0.55745116	0.58373694	-0.057315328	-0.057315328	0.245717173	0.450331595	0.164478972	0.242344426	0.123553567	-0.057315328	1.619741132	0.383342843	0.565955829	-0.057315328	0.294482757	0.208753278	-0.057315328	0.142632166	-0.057315328	0.202870117	0.496581351	1.211811874	0.391797119	-0.057315328	-0.057315328	0.082757682
AC017002.1	0.141939252	0.141939252	0.141939252	0.141939252	0.141939252	0.141939252	0.141939252	0.141939252	0.141939252	0.141939252	0.141939252	0.141939252	0.141939252	0.141939252	0.141939252	0.141939252	0.141939252	0.141939252	0.141939252	0.141939252	0.141939252	0.141939252	0.141939252	0.141939252	0.141939252	0.141939252	0.141939252	0.141939252	0.141939252	0.141939252	0.141939252	0.141939252	0.141939252	0.141939252	0.141939252	0.141939252	0.141939252	0.141939252	0.141939252	0.141939252	0.141939252	0.715965242	0.141939252	0.141939252	0.141939252	0.141939252	0.141939252	0.141939252	0.141939252
LINC00648	0.066375916	0.036420045	-0.001087658	-0.001087658	-0.001087658	-0.001087658	-0.001087658	-0.001087658	0.028396382	-0.001087658	0.031929199	0.064974754	-0.001087658	-0.001087658	-0.001087658	0.00360906	-0.001087658	-0.001087658	0.02753343	-0.001087658	-0.001087658	-0.001087658	0.193592145	0.06178908	0.037606072	0.092628366	-0.001087658	0.229494622	-0.001087658	0.052275166	0.325517408	0.068076814	-0.001087658	-0.001087658	0.348380644	0.104666931	0.069988692	0.010730683	-0.001087658	-0.001087658	-0.001087658	-0.001087658	0.118633084	-0.001087658	-0.001087658	-0.001087658	0.141144233	0.026239849	-0.001087658
AC004158.1	0.548583946	0.458843625	0.398477789	0.66879347	0.426445055	0.621547338	0.487863919	0.46739309	0.475078838	0.483483667	0.519844158	0.398477789	0.398477789	0.616393973	0.398477789	0.401484695	0.398477789	0.398477789	0.398477789	0.398477789	0.531691791	0.447194144	0.758308467	0.398477789	0.398477789	0.398477789	0.398477789	0.434520762	0.398477789	0.398477789	0.398477789	0.461394736	0.452448875	0.559997283	0.398477789	0.398477789	0.477125437	0.398477789	0.425271879	0.398477789	0.398477789	0.398477789	0.398477789	0.398477789	0.398477789	0.461541437	0.398477789	0.398477789	0.398477789
CDC42-IT1	0.253401401	0.10898371	0.262890311	0.10898371	0.293534367	0.326980667	0.10898371	0.237219627	0.223957138	0.10898371	0.10898371	0.612006737	0.56842972	0.10898371	0.431819638	0.41090964	0.297416651	0.46369131	0.10898371	0.291522011	0.476848127	0.10898371	0.250224555	0.10898371	0.36826158	0.441367842	0.295242072	0.199817841	0.360558209	0.10898371	0.49398084	0.449914576	0.538225223	0.527146151	0.419436747	0.689355708	0.749277653	0.26002521	0.10898371	0.10898371	0.10898371	0.10898371	0.10898371	0.10898371	0.25321388	0.33205004	0.10898371	0.172689286	0.292815259
ISM1-AS1	0.261117893	0.272456097	-0.008844318	-0.008844318	0.255146055	-0.008844318	0.09552539	-0.008844318	0.50004805	0.456563211	0.340694226	0.151191963	0.159090888	-0.008844318	0.414836816	0.000381061	0.478938185	-0.008844318	-0.008844318	0.164183094	0.117234156	0.084947657	0.333604158	0.16109511	0.345015936	0.159988816	-0.008844318	0.184109511	0.11302565	0.547258123	0.183989461	-0.008844318	0.206969618	0.303741882	-0.008844318	0.540410308	-0.008844318	-0.008844318	0.243398601	0.271912991	0.44654489	-0.008844318	0.310273394	0.378518313	0.128670481	0.272841722	0.243159344	-0.008844318	0.067397864
ZNF582-AS1	1.994607438	1.621661309	1.81092228	2.157552125	1.885351107	2.070235314	2.222939902	2.179157474	1.472918875	2.220100344	1.587516248	2.177567991	1.647505804	2.199306474	1.744664887	2.107163559	1.256340502	1.570955305	2.404196661	1.338086607	2.038157811	2.276429974	2.147984384	2.11962656	2.219142671	1.94590916	1.587782624	2.128981058	1.519170904	2.136542129	1.6919595	1.983559511	2.314606849	1.158955069	1.469486753	1.948874729	1.765916401	1.964567999	2.157991352	2.529411909	1.843220893	2.635445442	2.02114045	2.334990831	1.98168624	1.707523669	1.979894343	1.741557402	2.23431722
PLBD1-AS1	2.373942142	3.019994146	1.49899358	1.463381613	1.881868972	2.877086258	1.071061742	1.342647688	2.200661551	2.049912555	2.345534189	1.685563322	2.417992028	2.356390927	0.701092734	2.916436491	3.376126078	1.752628398	1.621974563	3.409274649	1.581237889	1.566315007	1.139631778	1.719994216	1.7394654	2.696144985	1.592987665	2.189283155	1.520556938	1.236903889	1.883012795	1.476281154	2.451601692	0.597085081	1.710722012	1.53951548	2.740049636	1.689671292	1.674334769	1.826585309	1.886214232	1.586659039	1.511859341	2.812551741	1.818320827	1.435790844	1.849573805	2.076417816	1.445365303
AC099342.1	0.112344254	0.000359959	0.073226671	0.000359959	0.000359959	0.000359959	0.04053134	0.000359959	0.000359959	0.000359959	0.148763595	0.000359959	0.092926387	0.113933057	0.000359959	0.000359959	0.000359959	0.000359959	0.000359959	0.000359959	0.000359959	0.000359959	0.000359959	0.000359959	0.000359959	0.000359959	0.000359959	0.024258348	0.000359959	0.000359959	0.058553704	0.000359959	0.000359959	0.000359959	0.000359959	0.000359959	0.000359959	0.000359959	0.000359959	0.000359959	0.000359959	0.000359959	0.000359959	0.07126263	0.000359959	0.000359959	0.000359959	0.000359959	0.000359959
LINC00111	1.121189655	0.305157094	0.412205307	0.594465263	0.076545732	-0.013831007	0.503411807	0.482661792	0.239553676	0.935137539	-0.013831007	0.35571113	0.4634076	0.202541809	0.321094076	0.317961175	-0.013831007	0.360642048	0.115974602	0.870267241	0.36801242	0.093992436	0.133919188	0.872440287	0.658755148	0.595880178	0.455821644	0.086991802	0.563816599	0.683021448	0.390817841	-0.013831007	-0.013831007	0.841902433	0.316327545	0.466365777	0.276970362	0.053098254	0.567596908	0.697885024	0.487919332	-0.013831007	0.477158654	0.407725456	0.504179992	0.222071699	0.491463317	0.650336189	0.18830674
MIR3945HG	-0.007969409	-0.007969409	-0.007969409	0.051319623	0.065650384	0.091162215	0.094067915	0.112151609	0.030918227	0.07706563	0.075467332	0.048390087	-0.007969409	-0.007969409	0.123092205	-0.007969409	-0.007969409	0.072198381	0.143354975	0.079136977	-0.007969409	0.018154313	0.051911671	0.116535995	0.235161716	-0.007969409	0.032593221	0.040519982	0.074926224	0.139621122	0.075665627	0.025734014	0.023160579	0.022903085	0.058637077	-0.007969409	-0.007969409	0.074071258	0.096790884	-0.007969409	0.075231763	-0.007969409	-0.007969409	0.09457022	0.08582827	-0.007969409	-0.007969409	0.019724013	0.03266977
C2orf91	0.032829033	0.043380664	-0.008090424	0.083650103	0.010414597	-0.008090424	0.068641063	-0.008090424	-0.008090424	-0.008090424	-0.008090424	0.001912388	-0.008090424	0.075362476	0.238986112	-0.007129588	0.077501122	-0.008090424	0.020423447	-0.008090424	0.030017567	0.1757477	0.043562001	0.055872239	-0.008090424	0.159382907	0.00979156	0.00577053	0.086153147	0.066833215	-0.008090424	0.11306783	-0.008090424	0.0452277	0.068285797	-0.008090424	0.048965627	-0.002888839	-0.008090424	-0.008090424	0.044758704	0.070760317	-0.008090424	-0.008090424	0.03431787	-0.003923703	-0.008090424	-0.001627485	0.002703284
AC087762.1	0.15655396	0.007244888	0.007244888	0.007244888	0.198789601	0.007244888	0.338277226	0.007244888	0.007244888	0.007244888	0.007244888	0.007244888	1.003779878	0.007244888	0.33603495	0.007244888	0.375520887	0.007244888	0.007244888	0.007244888	0.007244888	0.21812033	0.007244888	0.007244888	0.274437565	0.007244888	0.467209023	0.007244888	0.266036119	0.007244888	0.101849737	0.007244888	0.543412693	0.007244888	0.007244888	0.349240877	0.137769912	0.067477196	0.088596665	0.007244888	0.275712132	0.007244888	0.007244888	0.007244888	0.155735435	0.156678924	0.007244888	0.269982345	0.293400557
AP003774.1	0.01220445	0.169490733	0.01220445	0.01220445	0.01220445	0.01220445	0.01220445	0.01220445	0.01220445	0.01220445	0.375693234	0.01220445	0.01220445	0.01220445	0.01220445	0.018202898	0.01220445	0.01220445	0.01220445	0.01220445	0.01220445	0.01220445	0.01220445	0.01220445	0.01220445	0.01220445	0.01220445	0.01220445	0.01220445	0.01220445	0.01220445	0.01220445	0.01220445	0.01220445	0.01220445	0.01220445	0.01220445	0.01220445	0.01220445	0.01220445	0.01220445	0.01220445	0.01220445	0.01220445	0.01220445	0.01220445	0.01220445	0.01220445	0.01220445
LINC01358	0.363351585	0.446582515	0.89186347	0.992109578	0.385255048	1.568351988	0.495897224	0.196129815	0.160794057	0.613393788	1.126398002	0.569699686	0.387281868	1.665377066	0.119862016	1.037468851	0.568974438	0.5170381	1.115753308	0.711274986	0.689493128	0.840971469	1.146553452	0.824047102	0.486017225	0.689493128	0.928857265	0.841262552	1.362106242	1.298865454	0.48289246	0.814290429	0.109837573	0.172141403	1.012407079	0.942050968	1.131413368	0.750324968	0.852970355	0.821044223	0.290083685	0.698725395	1.500626022	0.326315925	2.220130832	0.64782495	0.638290633	0.6905604	0.806234929
AC093690.1	0.423508058	0.421802484	0.280984306	0.278855649	0.427684188	0.524035518	0.400424916	0.430944417	0.557977861	0.346389329	0.236677155	0.344758475	0.300538235	0.286108232	0.52308182	0.442031443	0.33438781	0.304340314	0.36271963	0.496954711	0.373855188	0.284176564	0.482835409	0.299384031	0.322728321	0.710095949	0.342731656	0.401983575	0.289473751	0.402402719	0.379778036	0.226994096	0.378717826	0.450456321	0.573977859	0.756504109	0.61396941	0.289519718	0.288188353	0.201435452	0.289932564	0.259467394	0.363240054	0.341112274	0.3306982	0.378451172	0.297260653	0.383393317	0.524546146
CASC15	0.761103075	0.840672057	1.077811133	1.052111078	0.432223069	0.638415898	1.001320758	0.666516416	0.452375116	0.940118211	0.744953447	0.567255411	0.526668927	0.835016909	1.488365983	0.387605181	0.500200019	1.023359563	1.313628968	0.613350808	1.209687589	1.203995169	1.123283824	0.553159744	0.9265191	0.96988492	1.053100332	1.188037342	1.071054589	1.102285564	0.582199675	1.153357864	0.205362307	0.535757226	0.397284357	0.850167022	0.568891179	1.452945267	0.595678863	0.966334006	0.741926867	1.964696111	0.830518887	0.541291172	0.769608683	0.540096973	0.877706342	0.724838529	1.069774617
DTX2P1-UPK3BP1-PMS2P11	0.665893777	0.575265935	0.810650144	0.677676678	0.684014304	0.881680027	1.05181605	0.601536473	0.806395498	0.923100369	0.71948548	0.563525662	0.771287727	0.767016317	0.840772406	0.552694196	0.92191229	0.727747296	0.629817907	0.713040696	0.764340078	0.724346729	0.871755158	0.768469282	0.932213231	0.819308717	0.578491201	0.575092144	0.720473525	0.986518092	0.707810801	0.72575408	1.464682359	0.60956535	0.92919187	0.802459769	0.546106112	0.789003637	0.850417261	0.719902998	0.802807651	0.700673886	0.803322469	0.810252321	0.789042057	0.83297657	0.820260579	0.970286596	0.597769558
LINC00517	0.516425849	0.516425849	0.588415628	0.584482726	0.562410813	0.516425849	0.551038753	0.61458528	0.516425849	0.594537514	0.62359689	0.531933933	0.516425849	0.987580748	0.699920781	0.517794534	0.516425849	0.612201118	0.58259354	0.516425849	0.598215601	0.516425849	0.589983402	0.608454175	0.60036195	0.516425849	0.531057769	0.516425849	0.687131005	0.594769114	0.537314641	0.574033631	0.569337889	0.545565659	0.663864042	0.631292246	0.516425849	0.53022345	0.543595742	0.611129923	0.691725422	0.670777305	0.598414447	0.726397971	0.606657594	0.647037995	0.603024059	0.702055777	0.516425849
PARD3-AS1	1.44500404	1.640761013	1.332938669	0.129832851	1.065554692	1.469046597	1.372164513	1.183576422	2.007530399	1.272044783	0.90733728	0.373929399	2.189225102	0.708341419	1.271570904	2.101513856	2.777564016	0.483748136	1.09852519	1.666559233	0.67823261	1.697936591	1.487266383	1.167651848	1.087819923	2.038464201	0.653785258	1.249412263	0.901555278	0.684756689	1.462821405	0.293245774	2.027182539	1.739221112	0.417577006	1.19829564	1.581051351	1.022767801	1.020214852	1.770005953	1.304655756	1.506609171	0.671827183	1.863808855	1.199775463	2.110546688	1.485217596	0.916677458	1.683771822
OLMALINC	1.452659793	1.746949724	2.627641583	2.594021309	2.836812	2.732533631	2.616756007	3.903564589	1.63560154	3.909518739	3.090936011	2.233251183	1.468392938	3.160372526	2.57087719	3.896795954	2.238057314	2.639517197	2.27019066	2.176586787	1.740581566	2.745984209	2.644495806	3.718599968	3.375110509	1.40825641	2.34290871	1.723750819	2.882292595	2.500912592	2.79806908	1.553061749	3.055535517	3.699649092	2.67862264	2.847721262	2.279585601	1.91508763	3.50930713	2.745249815	2.280920044	1.806085343	3.76294262	2.899593633	3.101029654	2.416245692	3.329833988	1.959635558	2.507243973
LINC00189	0.085874859	0.057748237	0.362240555	0.092341993	0.517634133	0.266943828	0.276821369	0.158090793	0.221585505	0.160010558	0.455730603	0.331587875	-0.015458624	0.367257895	0.30967657	0.005728472	0.118555223	0.778624393	0.449460742	0.123696614	0.391239359	0.746576504	0.167380794	0.497720189	0.460528879	0.118140895	1.034233139	0.502191474	0.311924578	-0.015458624	0.373352601	0.484585111	-0.015458624	-0.015458624	0.473190039	0.130002206	0.06072389	0.348429493	0.381612882	0.43847296	0.329473838	0.212419156	0.112794352	0.272776252	0.176103373	0.326439484	0.251105346	0.421926207	0.167742544
SOX21-AS1	-0.017213724	-0.048324496	1.228310827	0.884767566	0.47289773	0.831158447	0.639671186	0.566852926	1.079561085	0.981728696	1.151014751	0.981638414	0.002766755	1.668960656	2.091829061	1.526603462	-0.048324496	0.540345227	0.69811324	0.027040869	0.394622349	0.769900576	0.878383584	1.751733775	0.393590999	0.0186163	0.6055722	0.129488167	0.158656088	0.337329768	1.263959314	0.655555007	1.053973894	0.610453354	1.407402973	1.810233871	-0.048324496	0.34238005	1.179777645	0.28867127	0.644537424	0.047574833	0.907079603	0.754835753	1.654852037	0.560822967	1.78035486	0.72274923	0.468418882
FAM83C-AS1	-0.043134228	0.210948145	0.571326715	0.548763206	0.543862294	-0.043134228	0.59498608	0.814503575	1.968632615	0.184819737	0.180969662	0.101302979	-0.043134228	0.517097411	0.769234738	0.020361004	0.737638004	0.26659519	0.359004296	0.455798541	-0.043134228	0.546046706	0.182722215	-0.043134228	-0.043134228	-0.043134228	-0.043134228	0.585166347	-0.043134228	0.386674938	0.434405459	0.160389124	0.488921492	0.474847464	-0.043134228	-0.043134228	0.608942196	-0.043134228	0.111013396	-0.043134228	0.182949628	-0.043134228	-0.043134228	0.712921259	0.394714836	0.211994511	0.187062549	-0.043134228	0.11697722
ZFHX4-AS1	1.010343175	1.332782655	0.063687788	0.047331797	0.122750212	0.071007145	0.032082759	0.035929436	0.026163007	0.030660953	0.29789786	0.072017062	1.57669609	0.210697068	0.06154427	0.008267633	1.376048157	0.081541343	0.04274694	1.701905376	0.038615721	0.005840794	0.005840794	0.149679102	0.033181737	1.338675539	0.024950187	0.018305757	0.181357739	0.097906705	0.052838335	0.050190304	0.02518884	0.093906558	0.046367396	0.124569687	1.148857245	0.238341819	0.05569197	0.107366506	0.055912108	0.255437042	0.164295911	0.348960131	0.229934316	0.009059451	0.040266772	0.167129704	0.017989678
APOA1-AS	0.650561875	0.971907234	0.220837087	0.368291054	0.380454148	0.180851299	0.307908187	0.604027229	0.85536998	0.19564995	0.2754355	0.618778926	0.151216654	0.392685571	0.159201724	0.343977833	0.563366215	0.369938214	0.753920347	0.885742573	0.774038302	0.446861343	0.584747249	0.348462902	0.799173806	1.115779663	0.674455731	0.408841985	0.269182369	0.135243729	0.502807093	0.614431378	0.246049034	0.169178995	0.232468565	0.513259797	0.748597747	0.594372423	0.665569563	0.312949162	0.19492203	0.793051726	0.443999896	0.643348601	0.570160127	0.543290048	0.353800854	0.447654242	0.790260342
LINC00565	0.128955288	0.13165719	0.359272608	0.723910945	0.078792698	0.180095681	0.23638766	0.057382473	0.013334525	0.06445494	0.494870122	0.130779459	0.053178116	0.188661691	0.121124608	0.016906091	0.065573132	0.153071391	0.260213132	0.076933626	0.350789563	0.060593191	0.354515927	0.246857149	0.08133817	0.484135874	0.320614772	0.358482583	0.125671411	0.469680762	0.140365346	0.504701096	0.03497578	0.094343312	0.120456979	0.52711504	0.023781201	0.342355459	0.242388326	0.162173115	0.328020081	0.539881793	0.401771309	0.287663733	0.280281749	0.082034558	0.325198003	0.120221395	0.177881634
AC124944.3	0.271785842	0.602536873	0.231497416	0.457546097	0.873727649	0.802661965	0.837753851	0.855088196	1.142746946	0.53158516	0.153862241	0.882494716	0.412498246	0.426018775	0.527035325	0.54490711	0.100533978	0.640622108	0.392717453	0.57097958	0.920533627	0.462411257	0.239116235	0.967046461	0.634042829	1.010479623	1.23457472	1.063337232	0.598274268	0.562268294	0.754867197	0.500545529	0.606554042	0.728983908	0.916669597	0.545690847	0.544611948	1.213035365	0.56874103	0.405146324	0.689004742	0.557226373	0.42746868	0.273833639	0.502245913	0.938596614	0.832497793	1.150835171	0.657432626
LINC01117	2.107819161	2.214858623	0.366109769	0.120159492	0.156540263	0.076827499	0.365492666	0.102569411	0.242006637	0.105870893	0.186270226	0.382928227	2.012194581	0.33615142	0.363185756	-0.009203652	1.9083067	0.314007172	0.350301985	2.018904768	0.259439256	0.233693682	0.288719317	0.249662179	0.768034438	1.625928262	0.221877601	0.033036346	0.026583185	0.689132475	0.17160948	0.445188524	0.264209146	0.318004195	0.182628635	0.293407801	1.541129637	0.205051687	0.328095306	0.1366824	0.520741069	0.291049854	0.296057305	0.549738718	0.241118308	0.09210573	0.229414713	0.270813077	0.243098034
AC093382.1	1.287251415	0.507618264	0.248477978	0.237452022	-0.009769124	0.350856646	-0.009769124	0.416229479	1.104054207	-0.009769124	0.218007748	0.134587992	0.508975024	0.32976172	0.835384905	0.187125171	0.30988542	-0.009769124	-0.009769124	0.283317009	0.405656436	0.170696627	0.400552225	-0.009769124	0.22065101	0.910705253	0.154152618	-0.009769124	0.212716297	0.598425733	0.16817381	-0.009769124	0.372390276	-0.009769124	-0.009769124	-0.009769124	0.451926217	-0.009769124	0.295580034	0.884249961	0.589484211	-0.009769124	0.289275646	0.245055775	-0.009769124	0.247426911	0.41333902	0.282785802	-0.009769124
BOLA3-AS1	2.03127971	2.515377458	2.434361436	2.171548657	1.917445057	1.900501729	2.152596858	2.060664865	1.825407152	2.48338407	1.988542658	1.760429479	2.434997292	1.707334017	1.502594634	1.53412438	2.327262201	2.419644968	2.732197233	2.47430755	2.666171186	2.330171934	2.694853418	2.217881536	2.369247688	2.506353008	2.598748088	2.693217505	1.535653276	1.675378908	1.953677041	2.287217341	1.183217397	1.094605457	1.792148055	2.172785148	2.169837674	3.026068486	1.994288597	2.514093209	2.17653568	2.776539049	1.913835955	1.961393721	2.018587035	1.662560634	2.346968934	2.049230532	2.598585032
DANCR	4.356365187	4.31606717	3.085487576	3.441948663	3.326242181	3.81973149	3.442592017	3.505889302	3.424021029	3.579282889	4.427163868	3.446637417	5.05071184	3.985376265	6.027159607	4.524392098	5.171270381	3.115752398	2.935482246	5.303626399	3.060479326	3.651027792	3.889160579	3.512364907	3.523840627	4.011368935	2.793350422	2.632680757	4.363386084	5.286661068	3.215961028	2.537054863	3.856924305	4.857519748	4.022066263	4.250218811	4.68268807	2.841939625	3.218311647	4.271628536	3.180555034	3.09553501	3.39821758	3.955575396	4.275430865	3.007168567	3.302150436	2.955963079	3.34664105
ATP2A1-AS1	1.448972239	1.235454028	0.922728287	1.409026243	0.516856789	0.936442318	0.907283872	0.556188201	0.525713884	0.472158233	2.138926938	0.414828685	1.051320665	1.73242625	1.131575504	1.251815767	1.748879655	0.612018367	1.564873064	1.599650172	0.952005129	0.709963624	1.215366336	0.762901803	1.023815718	2.470073803	0.054743213	0.828735588	0.923566411	1.411648581	0.610165583	0.316720273	0.314622151	0.495115608	0.547261536	0.561761022	1.401568478	1.161054555	0.82336985	0.752499716	0.879367328	1.513491867	0.905985666	1.379309705	1.125515515	0.979218877	0.466554616	0.48234438	0.842523416
TIPARP-AS1	2.082117172	1.982986033	1.474023763	0.459216806	1.67207813	1.792474817	1.460057289	1.789450587	1.265009606	1.458997135	1.636617366	1.612952751	1.95958195	1.877657003	2.04172317	1.883997186	1.656105242	1.661473629	1.299675382	1.909975598	1.076881072	1.93321223	1.260144267	1.586882211	1.778633053	1.55720741	1.143224145	0.995221543	1.883398891	2.867335094	1.477072889	0.939162443	2.046853568	3.397118052	1.580946787	1.752760963	1.522000384	1.187434985	1.628294549	2.489213125	1.173444599	1.287099263	1.380953973	2.199882366	1.86397571	1.522390943	1.228288103	1.08420978	1.700566192
LINC00278	0.865975689	0.479653784	0.721668537	0.457227333	1.1328681	1.134000836	1.026091174	0.944230307	1.623394308	0.916255283	1.077312245	1.426455638	0.44434983	1.173884297	0.339313181	1.198164135	0.126873777	0.755723035	0.964678883	0.292466151	0.949467143	0.821512917	0.456914376	0.719600583	0.932916442	0.726204143	0.958832472	0.770740492	1.20226921	0.879220272	1.044466824	1.091678568	1.367179812	1.429211403	0.951568371	0.788794919	0.44865793	0.565079876	1.121826728	1.120321764	1.168715606	0.891335978	1.083923153	1.143323744	1.007597733	0.885774634	1.085836448	1.006505728	0.832878845
SLX1A-SULT1A3	0.258308093	0.258308093	0.258308093	0.258308093	0.258308093	0.258308093	0.258308093	0.258308093	0.258308093	0.413767471	0.258308093	0.276163722	0.258308093	0.258308093	0.258308093	0.258308093	0.258308093	0.462110778	0.258308093	0.258308093	0.423012897	0.258308093	0.258308093	0.258308093	0.258308093	0.258308093	0.288823817	0.258308093	0.36046534	0.258308093	0.258308093	0.258308093	0.321971102	0.31942433	0.258308093	0.258308093	0.492335302	0.258308093	0.258308093	0.258308093	0.258308093	0.258308093	0.258308093	0.258308093	0.258308093	0.258308093	0.376612326	0.278040687	0.258308093
NPHP3-AS1	0.18670771	0.22967504	0.206047272	0.108071854	0.1575891	0.318978979	0.305046921	0.108071854	0.165105736	0.171475073	0.169401762	0.119307951	0.237541043	0.313336806	0.631833979	0.109977924	0.261794517	0.108071854	0.108071854	0.108071854	0.207871673	0.276750102	0.270039918	0.358129848	0.247344722	0.273273921	0.138362744	0.168560114	0.236435109	0.56589694	0.108071854	0.175458052	0.199544222	0.146506296	0.211395235	0.388257947	0.24031538	0.276585733	0.128035164	0.108071854	0.270532801	0.219291704	0.108071854	0.202536423	0.377660177	0.13898976	0.182592647	0.138619158	0.208421281
BFSP2-AS1	0.110239367	0.0878699	0.003247503	0.208293052	0.003247503	0.003247503	0.003247503	0.003247503	0.085329338	0.003247503	0.353206632	0.039473455	0.13744723	0.286201548	0.003247503	0.0066625	0.003247503	0.144328062	0.003247503	0.003247503	0.353570061	0.003247503	0.003247503	0.003247503	0.279549409	0.003247503	0.003247503	0.003247503	0.003247503	0.003247503	0.003247503	0.083318145	0.003247503	0.003247503	0.003247503	0.003247503	0.003247503	0.003247503	0.003247503	0.003247503	0.003247503	0.003247503	0.003247503	0.003247503	0.003247503	0.029739581	0.003247503	0.003247503	0.003247503
FARP1-AS1	0.039891971	0.039891971	0.039891971	0.361343842	0.653817644	0.509441221	0.039891971	0.039891971	0.039891971	0.609580276	0.039891971	0.039891971	0.418210195	0.039891971	0.039891971	0.134476386	0.039891971	0.039891971	0.039891971	0.039891971	0.039891971	0.278586424	0.039891971	0.039891971	0.039891971	0.039891971	0.039891971	0.277004343	0.039891971	0.615267521	0.276209706	0.039891971	0.30450236	0.039891971	0.039891971	0.039891971	0.039891971	0.039891971	0.039891971	0.039891971	0.344135684	0.039891971	0.039891971	0.039891971	0.619938412	0.209025475	0.039891971	0.039891971	0.039891971
AC007319.1	0.1339607	0.239549961	0.800439872	0.620459726	0.632179975	0.459206402	0.553531258	0.370498577	0.508518995	0.345749599	0.591261745	0.23068147	0.065461376	0.320935057	0.123972996	0.206133085	0.178859237	0.865687093	0.555174418	0.224267202	0.932010957	0.564338673	0.42626303	0.422011997	0.914258775	0.465873226	1.106391212	1.33380115	0.649190656	0.353850967	0.652688649	0.669903844	0.462267332	0.4514876	0.444683588	0.619482169	0.219430561	0.730537061	0.541305942	0.54498155	0.676125401	0.804409701	0.556713755	0.440269528	0.392663995	0.650594724	0.612711509	1.016646863	0.579018734
DLGAP1-AS4	0.709766789	0.367658288	0.062658979	0.237410857	0.019857877	0.005822109	0.300557881	0.072823942	0.067792158	0.005822109	0.046030079	0.026180269	0.353882251	0.096154521	0.089040078	0.005822109	0.891086942	0.005822109	0.005822109	0.52308292	0.050037866	0.277303392	0.33715495	0.116985219	0.005822109	0.434589845	0.03788777	0.105208327	0.110672383	0.005822109	0.005822109	0.035787432	0.005822109	0.090919166	0.005822109	0.326614873	0.500502152	0.045051825	0.019560418	0.289296294	0.078528964	0.005822109	0.071718242	0.005822109	0.005822109	0.060881607	0.085433869	0.005822109	0.153966813
PLA2G4C-AS1	-0.021439581	-0.021439581	0.095718344	0.091739571	-0.021439581	0.148032594	0.058078763	-0.021439581	-0.021439581	-0.021439581	0.076507439	0.095097127	0.114980608	-0.021439581	2.227260068	0.136966484	-0.021439581	-0.021439581	0.066020143	-0.021439581	0.170505855	-0.021439581	0.087349032	0.337298961	0.261629433	0.33455136	0.031981741	-0.021439581	1.043862722	-0.021439581	0.12612343	0.060959187	0.304841165	1.913852503	0.106759634	0.335742069	0.175502653	0.083275988	-0.021439581	0.207445448	-0.021439581	-0.021439581	0.340389873	0.095748028	0.087612008	0.076829442	-0.021439581	0.018458325	0.031458111
TMEM26-AS1	0.049123235	0.149274463	1.032982398	0.564786677	0.758111242	0.049123235	0.049123235	0.369404313	0.433612315	0.877140316	0.957693236	0.918826963	0.049123235	0.819165407	1.161828443	0.289784517	0.213053122	0.614456762	0.535835977	0.21249072	0.459467647	0.807560736	0.049123235	0.658152327	0.546256932	0.334407988	0.868764213	0.806622541	0.265923264	0.568353665	0.781019307	1.005977688	1.052092333	1.837705085	0.196269235	0.566836427	0.2752412	0.61487288	0.656145175	0.884556218	0.161370221	0.578267643	0.205846633	0.297323431	0.288720355	0.049123235	0.466370285	0.529144074	0.857043658
LINC01589	1.692580001	0.69105154	1.984248215	1.014805709	1.56914412	1.844576081	1.936374336	0.960200497	2.452898146	1.358196626	1.260555879	1.940443349	1.696479529	1.724025417	0.407914467	2.066570143	2.650892464	2.030083969	2.11487976	1.865062895	2.081225046	1.708781639	1.311788663	1.480282876	1.809234987	2.944406746	2.425376511	2.64052395	1.628223025	1.7035917	2.097205163	2.179847712	2.13962939	2.648038868	1.706023001	1.211855135	1.87154483	2.025010011	1.812441549	2.262045127	1.757000661	1.764596741	1.86663291	2.542174097	0.836598336	1.804757207	1.706306659	1.814889196	1.710322432
LINC00624	0.394109106	0.326404925	0.576414129	0.327322715	0.523375156	0.545450309	0.325852696	0.376047769	0.714575248	0.490157465	0.36274185	0.380310169	0.388997346	0.329416375	0.766095217	0.322300076	0.367927834	0.353130748	0.419273578	0.379234029	0.55211914	0.451520154	0.310915111	0.471847258	0.315481574	0.512190283	0.500458806	0.383309573	0.42938665	0.550294167	0.44770892	0.481828697	0.324296287	0.900299207	0.597741841	0.526740782	0.329546896	0.325285172	0.512562327	0.564987433	0.343032207	0.445270483	0.363191385	0.365288145	0.302970511	0.45573914	0.317463559	0.365388615	0.525877794
HLCS-IT1	0.142157805	0.142157805	0.142157805	0.739650194	0.38012685	0.142157805	0.142157805	0.142157805	0.564901443	0.142157805	0.59116453	0.362528774	0.54170369	0.605035873	0.142157805	0.163603622	0.377625071	0.580912789	0.142157805	0.364972238	0.308327758	0.506666602	0.69733062	0.142157805	0.716864365	0.142157805	0.142157805	0.265434142	0.142157805	0.142157805	0.142157805	0.142157805	0.671777224	0.425795952	0.142157805	0.142157805	0.485879511	0.142157805	0.47069547	0.142157805	0.142157805	0.711298103	0.361740415	0.142157805	0.744928591	0.696121011	0.142157805	0.142157805	0.250848217
LINC01165	0.108941541	-0.003074017	0.116907476	0.301130887	0.053093639	-0.003074017	0.245507672	0.043696319	-0.003074017	0.051448647	0.146916487	0.038482029	-0.003074017	0.223517286	-0.003074017	0.042800374	-0.003074017	0.14293522	0.134573396	0.08994061	0.097505166	0.26021919	0.39016186	0.196278927	-0.003074017	0.192860506	0.432026293	0.334430916	0.232965018	0.218167995	0.149664555	0.298139346	-0.003074017	0.121236604	0.070641073	0.146734584	0.03701472	0.346392635	0.051745747	-0.003074017	-0.003074017	0.190696888	0.135915548	-0.003074017	0.058077573	0.064680844	0.152371846	0.010031728	0.052739395
LINC00479	0.054423159	0.120681538	0.102875723	0.059581733	0.041526037	0.264433121	0.034207859	0.16324189	0.535804114	0.434734624	0.084310401	0.009127252	0.435646834	0.096217752	0	0.192365118	0.530594724	0	0	0.473441113	0	0.193019246	0	0	0.089316551	0.44367137	0	0.049031001	0	0	0.049611931	0.187530382	0.179815867	0	0.420395535	0.228258164	0.25270081	0	0.441200912	0.202533092	0.164783735	0	0	0.187901473	0.094856805	0.977655488	0.130717177	0.092808301	0.143711459
AC005262.2	0.442967928	0.442967928	0.442967928	0.442967928	0.442967928	0.442967928	0.442967928	0.442967928	0.442967928	0.442967928	0.442967928	0.442967928	0.442967928	0.442967928	0.442967928	0.442967928	0.442967928	0.442967928	0.442967928	0.442967928	0.442967928	0.442967928	0.442967928	0.442967928	0.442967928	0.442967928	0.442967928	0.442967928	0.442967928	0.442967928	0.442967928	0.442967928	0.442967928	0.442967928	0.442967928	0.442967928	0.442967928	0.442967928	0.442967928	0.442967928	0.442967928	0.442967928	0.442967928	0.442967928	0.442967928	0.442967928	0.442967928	0.442967928	0.442967928
HECW1-IT1	0.01361564	0.01361564	0.081931972	0.127119453	0.033255494	0.01361564	0.453568141	0.153682655	0.01361564	0.502883356	0.01361564	0.01361564	0.01361564	0.01361564	0.01361564	0.01361564	0.01361564	0.01361564	0.058321813	0.01361564	0.068265189	0.08078801	0.01361564	0.098437925	0.01361564	0.01361564	0.033042449	0.074700971	0.01361564	0.01361564	0.038485927	0.01361564	0.01361564	0.01361564	0.01361564	0.01361564	0.01361564	0.149094809	0.140777034	0.33092756	0.250498993	0.090302663	0.150157038	0.080558936	0.01361564	0.021358707	0.071723222	0.025696876	0.01361564
AC007563.3	0.007332163	0.007332163	0.007332163	0.007332163	0.007332163	0.007332163	0.007332163	0.007332163	0.11487185	0.007332163	0.007332163	0.007332163	0.007332163	0.007332163	0.007332163	0.013215848	0.007332163	0.007332163	0.007332163	0.007332163	0.007332163	0.095581724	0.007332163	0.007332163	0.007332163	0.007332163	0.007332163	0.007332163	0.007332163	0.007332163	0.007332163	0.007332163	0.007332163	0.007332163	0.007332163	0.007332163	0.007332163	0.145036104	0.007332163	0.007332163	0.007332163	0.007332163	0.007332163	0.007332163	0.007332163	0.007332163	0.007332163	0.007332163	0.007332163
LINC00316	-0.008896229	0.182143273	0.359900905	0.806965366	0.357143245	-0.008896229	0.505825417	-0.008896229	0.150220606	-0.008896229	0.449641192	0.095786056	-0.008896229	0.256001994	-0.008896229	-0.008896229	-0.008896229	0.23875287	0.15474197	-0.008896229	0.319177708	0.367801713	0.313404024	0.223354293	0.170921506	-0.008896229	0.113741766	0.600126714	0.44510212	0.191087969	0.370901795	0.29545097	-0.008896229	0.141664214	-0.008896229	-0.008896229	-0.008896229	-0.008896229	0.228178228	-0.008896229	0.463941829	0.218162529	-0.008896229	-0.008896229	0.181258663	0.190355087	0.326293669	0.323243926	0.111553831
AP001372.2	3.330806328	3.634837096	2.598513562	3.054016178	2.873806983	3.504250442	2.810573281	2.968930561	2.947078976	3.041372723	3.146554864	3.030661732	3.487713498	2.679272411	2.451953329	3.093412691	3.602122629	2.888371508	2.879452424	4.126332298	3.041372723	3.254268419	3.307736951	2.685422778	2.850385906	3.435635254	2.680282411	3.391075235	3.57519712	3.25266285	3.011216053	2.97840581	3.165753516	2.292245103	2.66404898	2.981978676	3.857143522	3.028403234	2.778573311	3.628403113	2.887048379	3.585959449	2.602237001	3.673636187	3.293023844	2.26039924	2.941552809	2.702323759	3.274679873
LINC00550	0.005464746	0.005464746	0.005464746	0.005464746	0.005464746	0.005464746	0.005464746	0.005464746	0.005464746	0.005464746	0.005464746	0.005464746	0.005464746	0.005464746	0.005464746	0.033551951	0.005464746	0.005464746	0.005464746	0.005464746	0.005464746	0.005464746	0.005464746	0.005464746	0.005464746	0.005464746	0.005464746	0.005464746	0.005464746	0.005464746	0.005464746	0.005464746	0.005464746	0.005464746	0.005464746	0.005464746	0.005464746	0.005464746	0.005464746	0.005464746	0.005464746	0.005464746	0.005464746	0.005464746	0.005464746	0.005464746	0.005464746	0.005464746	0.005464746
NRSN2-AS1	2.923857832	2.657236604	2.10287396	1.823960234	2.175213912	2.140127032	1.985607272	1.959876933	2.251414518	2.369659389	1.914817811	2.340859879	2.846069983	2.005060561	2.218549898	1.884827289	3.182611417	2.187192055	1.964586493	2.85413297	2.423631865	2.220793049	1.866848881	2.27736616	2.136327223	2.512626471	2.052208678	2.017192472	2.044144619	2.585262003	2.296391271	1.836014955	2.070704763	2.161978972	2.218877451	2.233340682	2.613281962	2.196643605	2.239673696	2.57814116	2.024643879	2.441105667	1.978799313	1.988166599	2.220491718	1.79762962	2.016880911	2.194868024	2.33249978
KCNMA1-AS1	0.549676919	0.526342336	0.41426026	0.384836685	0.293337246	0.379563148	0.344911389	0.31641143	0.29426604	0.497550165	0.305373393	0.245283392	0.2210951	0.354404255	0.496754493	0.225535545	0.552474547	0.405042808	0.42711089	0.52036751	0.449474062	0.342019984	0.402197689	0.2210951	0.505498385	0.88691458	0.54170008	0.308231152	0.397611845	0.447230321	0.393405779	0.347603557	0.319413976	0.277910902	0.2210951	0.449138463	0.630681777	0.640198216	0.273485574	0.2210951	0.400431284	0.645914256	0.328541723	0.2210951	0.371314114	0.278574022	0.438109688	0.233714842	0.311470768
LINC00390	0.187042262	0.131562979	0.065126136	-0.008461103	0.034564155	0.086933324	0.036266113	0.071945159	0.127554218	0.089464264	0.048152502	0.021142706	0.17122286	0.100696769	0.090616712	0.034776462	0.047018323	0.040781851	0.091969565	0.103386468	0.102725043	0.037212729	0.086001895	0.097350149	0.092386107	0.1724491	0.002211978	0.077755458	0.036738689	0.254396817	0.006111498	0.086677641	0.059126569	0.810347528	0.040995023	0.092326643	0.080650729	0.188672268	0.00771564	0.118813203	0.075578595	0.073716802	0.126855518	0.050152161	0.070733479	0.049890282	0.067867378	0.006848823	0.007910469
POTEH-AS1	0.550877927	0.550877927	2.954234506	3.051735077	3.845117139	2.010218283	4.296098574	4.302619623	1.695883045	3.640168848	2.616340453	4.510473953	0.550877927	2.384865019	0.74653593	2.253825782	0.619860504	2.42086219	2.164729519	0.550877927	2.546242212	2.723397819	1.539383176	3.86571752	3.453530445	0.550877927	1.906688485	1.472133628	0.88372068	1.250462602	2.935468634	2.248932172	3.153480489	0.826497366	2.033963844	3.423999059	0.577514608	1.916757188	1.895927767	3.357842802	2.18440056	0.827203499	2.758717945	1.679953191	2.537181213	2.609103669	3.178196005	1.614276273	2.546575069
GRPEL2-AS1	0.461885964	0.255897471	0.007652519	0.007652519	0.007652519	0.007652519	0.007652519	0.007652519	0.007652519	0.007652519	0.007652519	0.308940491	0.007652519	0.007652519	0.007652519	0.197702154	1.007156394	0.007652519	0.007652519	0.007652519	0.007652519	0.007652519	0.007652519	0.302045952	0.007652519	0.007652519	0.007652519	0.182164123	0.007652519	0.007652519	0.181626057	0.007652519	0.384260478	0.007652519	0.007652519	0.007652519	0.007652519	0.133770009	0.307841098	0.007652519	0.233568841	0.725111962	0.007652519	0.007652519	0.620000982	0.007652519	0.007652519	0.296027672	0.007652519
C5orf60	0.125112413	0.266968378	0.057140093	0.104299453	-0.00140618	-0.011798127	0.091628256	-0.011798127	-0.011798127	0.065735112	0.018593276	-0.011798127	0.074304964	-0.011798127	0.082885652	0.194136734	0.198546277	0.077491633	-0.011798127	0.10722358	0.022147609	0.038466466	0.054322576	-0.011798127	0.045596315	0.047172484	0.008771708	0.074864975	0.08619972	0.085576298	-0.011798127	0.010378492	0.008556002	0.025936262	0.090749721	0.167067398	0.080731224	0.042624246	0.083174531	-0.011798127	0.020073611	0.065889021	-0.011798127	-0.011798127	0.073861039	-0.011798127	0.047330586	-0.005684216	-0.011798127
LINC01121	-0.006489943	-0.006489943	0.11505022	0.060620715	0.014771927	0.211028739	0.217347555	0.026018698	0.052470971	0.160970264	0.179286381	0.227924597	0.045361429	0.118677173	0.070535099	0.135049172	-0.006489943	-0.006489943	0.085026554	-0.006489943	0.14232785	0.226565017	0.059945664	0.043282301	0.115152094	0.061446779	0.014358434	0.119297449	0.047111041	-0.006489943	0.161046457	0.034383325	0.062099526	0.07428828	0.050503869	0.07299568	0.018621951	0.398235728	0.209820473	0.548797431	0.046508524	0.401322534	-0.006489943	0.296374083	0.055367484	0.074678171	0.230164735	0.013997834	0.145683861
LINC00266-1	0.166193474	0.450951353	0.667779943	0.501476694	0.230690884	0.166193474	0.666777954	0.304974872	0.945431555	0.463404096	0.610350411	0.300445986	0.166193474	0.641767541	0.166193474	0.166193474	0.402842449	0.166193474	0.166193474	0.166193474	0.322038231	0.166193474	0.166193474	0.573269979	0.331605211	0.166193474	0.469107175	0.245195572	0.166193474	0.368612122	0.498214008	0.420998657	0.546792246	0.166193474	0.166193474	0.166193474	0.28571263	0.201143506	0.166193474	0.166193474	0.604990451	0.385395921	0.166193474	0.358146816	0.166193474	0.166193474	0.335155171	0.532756958	0.461846881
AC009120.4	0.085968936	0.394305439	0.414494	0.085968936	0.085968936	0.085968936	0.085968936	0.085968936	0.085968936	0.374580784	0.085968936	0.085968936	0.762368866	0.085968936	0.458740269	0.085968936	1.126853304	0.085968936	0.085968936	0.085968936	0.085968936	0.085968936	0.085968936	0.085968936	0.378855103	0.085968936	0.085968936	0.085968936	0.085968936	0.085968936	0.303705547	0.085968936	0.085968936	0.766279614	0.085968936	0.085968936	0.377028756	0.237394031	0.085968936	0.085968936	0.085968936	0.085968936	0.085968936	0.409982038	0.085968936	0.085968936	0.085968936	0.456334658	0.085968936
KCNIP2-AS1	0.34463574	0.216164696	0.291175228	0.390276744	0.370304657	0.486185382	0.168368373	0.125738142	-0.006863412	0.197260321	0.062652698	0.013027579	0.323483377	0.295801599	0.177300163	0.162974071	0.580077546	0.275401199	0.411281233	0.106172895	0.194506252	0.203184328	0.075922069	-0.006863412	0.198674104	0.701385689	0.282572191	0.031631705	0.306914025	0.083263756	0.200952443	0.231953991	0.333425534	0.278337425	0.087134216	0.110925239	0.050461312	0.01116937	0.26415314	0.231156515	0.1273796	0.092089252	0.094675787	0.220093801	0.448764325	0.184160734	-0.006863412	0.118063213	0.135432428
VAC14-AS1	0.077744004	0.088246049	0.086441509	0.107351714	0.055320519	0.024139276	0.102799446	0.060117435	0.097031534	0.059261378	0.058215863	0.047540366	0.170531542	0.105238362	0.11799526	0.133417938	0.098406997	0.106747874	0.054420814	0.11723966	0.060404811	0.043989063	0.127408418	0.130230751	0.024139276	0.197391582	0.04230942	0.047262104	0.089169902	0.102310302	0.048330363	0.073485846	0.069827752	0.078480969	0.103775294	0.146788342	0.133764111	0.029575683	0.0429871	0.024139276	0.099118743	0.084613175	0.07827728	0.084782539	0.064704615	0.117378084	0.096890553	0.043639772	0.042914604
SATB2-AS1	0.25659259	0.09709675	1.002170319	0.82009717	1.072404226	1.437043241	1.073688816	1.196592738	1.235337851	1.697572112	0.894975413	1.223479318	0.135563178	1.012244666	0.454227776	0.668842144	0.641615458	0.874872902	0.627948029	0.187224047	0.646552676	1.093664	0.83846648	1.388243916	1.270748582	0.104758003	0.687237391	0.684531417	0.967380744	0.632801839	0.977385888	0.913606599	0.987003004	1.758424529	1.073787732	1.400585428	0.13444179	0.522419836	0.956790757	1.34414327	0.958265604	0.447323248	1.011168852	1.112589063	1.20617691	0.679509546	1.454629773	0.666567087	1.004326787
LINC00294	3.428744225	3.765075446	2.705280814	3.659316454	2.553355728	2.626142177	3.226079711	2.970447517	2.788113022	2.653041142	3.495194753	2.071817006	3.704358323	2.628032964	3.854012164	2.923825282	4.154643195	2.880954399	3.084390351	3.748943722	2.848226996	2.612114845	3.436898068	2.842607445	2.862617786	3.622693837	2.911278459	3.171432767	2.955183643	3.232007506	2.52348235	2.749320718	2.899764395	2.641765299	2.602464477	3.244376041	3.716383153	3.569049781	2.447430984	2.281784491	2.821587913	4.114062897	3.210564058	3.470494367	2.503333238	3.041081833	2.978894188	2.794504239	2.796452826
STXBP5-AS1	0.643549275	0.894463951	0.942689703	1.149258718	1.869498702	1.354238038	1.357772338	1.817955528	1.07725477	1.570465526	1.440421417	2.364046265	1.17309809	1.157907484	0.992331011	1.568258239	1.658914034	0.906940367	0.938988218	1.192798622	0.899248028	1.460010531	0.639869638	1.502649536	1.794310277	0.927867368	0.919018038	0.795456404	0.798923222	0.980669146	1.584081044	1.331618438	1.66057859	2.009957995	1.206716582	1.398694534	0.978257297	0.643066656	1.858349773	1.666133946	1.31229982	0.531534548	1.311141795	1.044911581	1.753253559	0.838816761	1.557908057	0.999831216	1.30807082
SCAMP1-AS1	2.607007401	2.337041721	3.043070521	2.615922515	3.344819396	2.903350906	3.565445382	3.228185538	2.730211961	3.698292847	2.543203049	3.697363639	2.761998759	2.886047638	2.546569808	2.709305372	2.544545645	2.579390778	2.479180093	2.920348459	2.573334233	3.909294057	2.580067473	3.063317406	3.258581117	2.538786026	2.486133962	2.545859484	2.819254718	2.461420714	2.94823706	2.642964252	2.981955482	3.161232882	2.97178439	3.17067448	2.558702856	2.30665123	3.149340066	4.255608143	3.147385515	2.906864305	2.804880402	2.823772454	3.176800793	2.620665013	3.047022782	2.37059778	3.386385928
LINC00668	0.04430917	0.144795866	2.904293736	2.49982392	1.044915109	0.456572797	4.849434519	3.311101088	1.63719573	6.18824584	0.908736347	0.983554525	0.137253126	3.139828361	0.318823921	0.073478446	0.134542264	3.840149019	0.650166477	0.126749609	1.423996023	5.008300226	1.989719357	3.416138863	4.605007945	0.117534166	2.800611883	0.845641709	0.362768732	3.688744637	0.768923981	0.983871254	0.546084825	0.626941998	2.335936497	6.143805721	0.125850625	3.561806289	3.58709029	3.493253853	2.692020594	0.190689258	3.65449813	0.24743166	2.29391001	1.903595242	4.764388784	0.779169371	3.195087981
DISC1FP1	0.039597649	0.083566933	0.002426302	0.002426302	0.012571471	0.002426302	0.024403734	0.002426302	0.045562649	0.002426302	0.032056215	0.002426302	0.002426302	0.133074647	0.002426302	0.002426302	0.002426302	0.062074352	0.002426302	0.094825213	0.055449076	0.031798758	0.002426302	0.002426302	0.002426302	0.002426302	0.02068691	0.002426302	0.033367671	0.072705187	0.002426302	0.002426302	0.002426302	0.002426302	0.049864779	0.002426302	0.020500311	0.007354204	0.020432458	0.002426302	0.002426302	0.07660765	0.002426302	0.046276793	0.002426302	0.009781445	0.002426302	0.014082006	0.01213322
SNHG4	0.887789052	1.040095236	1.14215467	1.034116064	1.477490434	1.840569928	1.706819823	1.421566211	2.188076225	1.522679977	1.296685768	1.923388815	1.200705209	1.697768336	4.569982764	1.490787792	1.912005958	0.990622133	0.879427346	1.559650283	1.012531565	1.57458545	1.179898082	1.604850782	1.586576987	1.048904579	1.350450656	1.322056891	2.361177501	2.815322828	1.531211933	1.264527109	1.49490678	3.550706216	1.713079371	1.379625694	1.28431939	1.137469537	1.529310376	1.692899137	1.241265426	1.077351597	1.35140657	1.046445175	2.265077473	1.593224393	1.357882658	1.603096652	1.734330894
FTCD-AS1	0.025845362	0.294543061	0.025845362	0.025845362	0.025845362	0.025845362	0.243747415	0.277843982	0.025845362	0.025845362	0.283356801	0.025845362	0.025845362	0.025845362	0.025845362	0.025845362	0.025845362	0.025845362	0.025845362	0.025845362	0.279423495	0.025845362	0.025845362	0.643020326	0.286600251	0.025845362	0.395845842	0.419987663	0.025845362	0.54754316	0.215755121	0.025845362	0.025845362	0.025845362	0.025845362	0.025845362	0.281566702	0.025845362	0.025845362	0.025845362	0.520997336	0.355315016	0.025845362	0.025845362	0.545366496	0.025845362	0.025845362	0.659140682	0.025845362
LINC00871	0.066076654	-0.004310842	-0.004310842	-0.004310842	-0.004310842	-0.004310842	-0.004310842	0.504398579	0.094035122	-0.004310842	-0.004310842	0.082695902	0.09419446	-0.004310842	-0.004310842	0.041338642	-0.004310842	-0.004310842	-0.004310842	0.104483967	0.058368943	0.031490004	-0.004310842	-0.004310842	0.114326929	-0.004310842	-0.004310842	-0.004310842	0.055895309	-0.004310842	0.115210406	-0.004310842	0.283937148	-0.004310842	0.080898288	-0.004310842	-0.004310842	0.035747613	0.055539716	0.2016066	0.055766733	-0.004310842	0.086990268	0.246351058	0.178274217	-0.004310842	0.062977364	-0.004310842	-0.004310842
LINC00334	0.08990811	0.071678564	0.275269014	0.372248026	0.093292379	0.197637407	0.565490641	0.178583345	0.095970755	0.280577889	0.324531631	0.227914717	0.116519675	0.321830066	0.840766404	0.025277296	0.125784848	0.085387409	0.288203017	0.050965888	0.17834894	0.110241609	0.31791976	0.080532716	0.274009914	0.278335405	0.244037126	0.188234395	0.143310306	0.232906527	0.261295529	-0.026176815	0.182750761	0.088423758	0.221591287	0.351623106	0.149511953	0.221566151	0.059242472	0.213855144	0.307418697	0.485315587	0.490868519	0.268905802	-0.026176815	0.601444692	0.154586718	0.197615741	0.119087771
WDFY3-AS2	1.499877006	1.177655084	1.888478374	1.487137547	1.489725486	1.649043354	1.234235394	1.426464077	1.093851937	1.701674642	1.070001916	1.596240017	0.901464605	1.306443798	1.345870115	0.951589728	1.206196064	1.616524818	1.673145716	1.437321693	1.905667005	1.65312097	1.347877436	1.625175228	1.711583686	1.058219742	1.626201065	1.811713816	1.198518036	1.812274058	1.569017931	1.624360104	1.099746959	0.801828471	1.199915954	1.669141024	1.257959396	2.08317749	1.48232176	1.885177029	1.516354493	1.765970721	1.571152498	1.236420754	1.604611066	0.905934016	1.65391568	1.388198362	1.709884878
TPT1-AS1	1.782028247	1.786866	1.73700456	2.157918647	1.819296251	2.149311043	1.72617919	2.162897157	1.689694145	2.140825268	1.898678765	1.641615482	2.206662207	1.865256478	2.030008167	1.941537497	1.696617266	1.756628375	1.908171286	1.983943333	1.757140855	1.893168347	2.187167272	1.990980771	1.66661779	1.998434438	1.943565427	1.820669682	1.988064343	2.064154169	1.900823914	1.719426958	2.083386041	1.843219835	1.919517155	1.909578427	2.087390441	1.823116188	1.835478467	2.149623228	1.761662039	2.053535705	2.158827364	1.932588433	1.80944389	2.317048167	2.128065091	1.775924642	1.768718858
AC132807.1	0.001447895	0.001447895	0.001447895	0.001447895	0.001447895	0.001447895	0.001447895	0.001447895	0.001447895	0.001447895	0.001447895	0.001447895	0.001447895	0.001447895	0.001447895	0.001447895	0.001447895	0.001447895	0.001447895	0.001447895	0.001447895	0.001447895	0.001447895	0.001447895	0.001447895	0.001447895	0.001447895	0.001447895	0.001447895	0.001447895	0.001447895	0.001447895	0.001447895	0.230628373	0.001447895	0.001447895	0.001447895	0.001447895	0.001447895	0.001447895	0.001447895	0.001447895	0.001447895	0.001447895	0.001447895	0.001447895	0.001447895	0.001447895	0.001447895
LINC00174	1.657477143	1.793864495	1.298453464	1.667636684	1.443641587	1.968576228	1.464929623	2.065743767	2.133835504	1.466349756	1.774211396	1.239443827	1.811596534	1.533182401	1.770433038	2.422363359	2.389717919	1.382260735	1.406595397	1.851753674	1.434629918	1.320959224	2.098217164	1.541266974	1.447541793	1.852338971	1.541526927	1.391857286	1.602025414	1.604056043	1.59441963	1.33836709	2.039911443	1.606803664	1.877311293	1.817769105	2.168110462	1.171680328	1.783432511	0.985523911	1.578927299	1.171582781	1.491232219	1.981320846	1.712373335	2.482743647	1.791790554	1.596999951	1.450474186
OGFR-AS1	0.790194708	0.842896966	0.538647396	0.332444326	0.226450857	0.610969954	0.268227419	0.315655195	0.918989796	0.748191056	0.400624696	0.435240303	0.947796498	0.55796751	0.139048436	0.505132661	0.683037331	0.551058833	0.300593627	0.674707845	0.406030112	0.396206944	0.835484973	0.501274806	0.644672304	0.402624024	0.305825295	1.049988811	0.304533361	0.333065274	0.247102225	0.285151942	0.880349344	1.12193962	0.91958869	0.14572932	0.84471862	0.112021909	0.649913233	0.68453019	0.861028939	-0.029348256	1.061172396	0.235068346	0.695547692	1.183530791	0.809585804	0.875607525	0.700434182
LINC00920	1.02572995	0.386183587	1.52597254	0.958667303	2.282396833	0.490513962	1.222319608	1.461351112	0.761055773	2.506821695	2.264645071	3.042530267	0.597286907	2.531598463	3.113543097	2.227288578	0.331321189	1.997693169	1.264054234	0.043281282	1.910284871	1.654318128	1.564818456	2.446220134	0.425979298	0.208717714	1.730174551	2.044485533	3.309398524	1.058742901	1.736412532	1.990542888	2.120976723	0.776533003	3.468134979	2.342598685	0.654077031	0.466570797	1.851009007	3.228403775	1.271479644	1.208137279	1.605000798	2.160757197	2.286106379	1.454224432	1.940183247	1.676171574	2.142283594
AC008686.1	0	0	0	0	0	0	0	0	0	0	0	0	0	0	0	0	0	0	0	0	0	0	0	0	0	0	0	0	0	0	0	0	0	0	0	0	0	0	0	0	0	0	0	0	0	0	0	0	0
FLG-AS1	0.567899632	0.48612729	0.504266794	0.548885903	0.999362413	0.62330263	0.802870838	0.742445966	0.308170623	0.790843077	0.796017164	0.777218195	0.535671581	1.180253641	1.380868805	0.369930762	0.196166014	0.349610976	0.322141705	0.279749604	0.615008275	0.583671593	0.419275213	1.154750428	0.7672221	0.487649654	1.108731617	0.904379453	0.287161362	1.436528749	0.834144342	0.763049401	0.484096244	0.284083867	0.71369406	0.9206851	0.589588519	0.966366584	1.414497844	0.575954331	0.805988538	0.691597178	0.555320843	0.414424183	0.52753337	0.331253484	1.266914585	0.709952385	0.733459013
C15orf54	0.319581163	0.173313727	0.395172315	0.272271394	0.224597955	0.346179859	0.225476974	0.232995937	0.173313727	0.173313727	0.173313727	0.203985415	0.374377932	0.173313727	0.173313727	0.184882599	0.173313727	0.173313727	0.173313727	0.173313727	0.302127319	0.173313727	0.485771328	0.306126791	0.173313727	0.374882708	0.196687251	0.173313727	0.173313727	0.173313727	0.173313727	0.552867461	0.173313727	0.173313727	0.173313727	0.173313727	0.173313727	0.173313727	0.196945116	0.173313727	0.297119478	0.173313727	0.292202484	0.332267818	0.262043462	0.173313727	0.173313727	0.173313727	0.197088942
NAPA-AS1	0.714824227	0.718272069	0.906900305	1.1965758	1.068738656	1.3986049	0.847411716	1.190923733	0.996003552	1.282432948	1.20875595	1.022088381	0.882425717	1.027618186	0.784731377	1.407370653	0.944176753	1.131641628	1.235372599	0.886204121	1.094221735	1.239655428	1.288675292	1.20140138	1.124222211	0.598161663	0.788838898	1.067638957	0.947787948	2.009164113	1.103654922	0.861422519	1.771126263	0.774184294	1.569179422	1.452443527	0.887424262	0.985835126	1.039880683	1.607894119	1.086584726	1.118969435	1.140594082	1.648435325	1.302067615	1.347679483	1.395123335	1.154340618	1.059550787
C5orf17	0.10591924	0.193548085	0.06811193	0.638243136	0.287933756	0.001887331	3.766706923	0.882266486	1.058488043	1.594093032	0.050595608	1.142576341	0.134965957	0.924105758	0.001887331	4.024097142	0.001887331	0.142075942	0.572215848	0.095123918	2.189822016	0.103141334	0.106411685	0.519890579	1.941123241	0.18491082	0.230587146	0.378462439	0.051795524	0.001887331	0.510356432	0.884079722	0.001887331	0.113785189	2.286152899	0.392661169	0.083034193	0.630897626	1.447222481	1.17068815	0.05237313	0.128316502	1.706474636	0.455417572	2.659113146	0.024766281	0.530679017	0.17232606	0.662505596
LINC00159	0.173237503	0.097470773	-0.006457923	0.226663187	0.057112197	0.107521263	-0.006457923	0.100131051	0.14015049	-0.006457923	-0.006457923	0.08653415	0.084662034	-0.006457923	-0.006457923	-0.006457923	-0.006457923	0.08849908	0.09297539	-0.006457923	0.156020995	0.072514316	0.162545043	0.084117328	0.10695841	-0.006457923	0.016818101	-0.006457923	0.051264899	0.069991611	0.023522715	0.038065862	0.084740858	-0.006457923	0.134637026	0.154695973	-0.006457923	-0.006457923	0.015917761	0.13411913	-0.006457923	0.076110177	0.078862354	0.233662375	0.059440723	-0.006457923	-0.006457923	0.008459592	0.016311454
MIR600HG	1.696598449	1.707302307	1.085830566	1.346046161	1.417713897	2.232663879	1.404592611	1.715917262	1.552490882	1.215688738	1.235936816	1.17560091	1.91661699	1.26381545	1.809516265	1.616740548	1.904688327	1.137748656	1.27980877	1.670483599	1.35266847	1.161419644	1.164053712	1.512635664	1.102456357	1.781488384	1.308551929	1.573017671	1.93311954	1.77480389	1.331070806	1.07970072	1.572043248	1.106178335	2.285023135	1.415996795	1.818711041	2.082871911	1.427108602	0.478126943	0.901652221	1.713572302	1.33651277	1.619939852	1.24529933	1.917165291	1.63032792	1.341830341	1.202126652
LINC00466	0.027050354	0.027311819	0.035900514	0.032846212	-0.006035838	0.065923749	0.013151678	0.015594087	-0.006035838	-0.006035838	0.04776633	-0.000165344	-0.006035838	0.089371415	0.095602146	-0.005200655	-0.006035838	0.073289183	0.062304166	0.060792032	0.031025001	-0.006035838	-0.006035838	-0.006035838	0.032486181	0.050004045	0.00423008	0.005307928	-0.006035838	-0.006035838	0.008471036	-0.006035838	-0.006035838	-0.006035838	-0.006035838	0.071588166	0.022549359	0.014389961	0.002457774	-0.006035838	0.022193682	0.075645639	0.041263868	-0.006035838	0.045807516	-0.000182845	-0.006035838	-0.006035838	0.002631857
ASMTL-AS1	0.554259511	0.554259511	0.554259511	0.554259511	0.554259511	0.554259511	0.554259511	0.554259511	0.554259511	0.554259511	0.554259511	0.554259511	0.554259511	0.554259511	0.554259511	0.554259511	0.554259511	0.554259511	0.554259511	0.554259511	0.554259511	0.554259511	0.554259511	0.554259511	0.554259511	0.554259511	0.554259511	0.554259511	0.554259511	0.554259511	0.554259511	0.554259511	0.554259511	0.554259511	0.554259511	0.554259511	0.554259511	0.554259511	0.554259511	0.554259511	0.554259511	0.554259511	0.554259511	0.554259511	0.554259511	0.554259511	0.554259511	0.554259511	0.554259511
C9orf92	-0.038670195	0.100850961	0.504898231	1.172247759	1.868855917	1.26827431	1.387412656	1.863463018	0.887091943	1.249264992	1.445636635	2.179410067	-0.038670195	0.957115157	-0.038670195	0.289342485	0.500953069	0.334893405	0.541749699	-0.038670195	0.560060433	1.72200294	-0.038670195	1.451432821	1.503527084	-0.038670195	0.434140527	0.282261952	0.340543625	0.372980831	1.852618386	0.511361881	1.178651422	0.076939689	0.135763813	1.48310295	-0.038670195	0.443036284	1.856649896	2.168800591	0.466088356	0.144504991	1.47365174	0.496044063	1.213128706	0.351501445	1.522942672	0.137987253	1.28026337
AGAP1-IT1	0.828726624	0.91513885	0.828615233	0.707256425	0.943686905	1.348499856	1.368591697	0.869133717	0.470631176	0.370237075	0.856517593	1.125755213	0.412766064	0.959166519	4.58127928	1.118452551	1.087684867	0.726837852	0.358580894	1.423811853	0.488015985	0.68286907	1.8157742	0.791361147	0.693030649	0.803262106	0.321082021	0.532316436	1.689044796	0.962926225	0.437321553	0.46772541	0.739908677	1.704146427	0.403201557	0.988486089	1.308304809	0.611637097	0.413873065	0.819682626	0.699136244	0.804653977	1.367221379	1.435048318	1.062596029	0.967377769	0.496493156	0.562592647	0.50890612
PLCB1-IT1	0.151818562	0.151818562	0.151818562	0.151818562	0.297923978	0.151818562	0.151818562	0.151818562	0.151818562	0.151818562	0.151818562	0.151818562	0.151818562	0.151818562	0.151818562	0.151818562	0.151818562	0.151818562	0.151818562	0.151818562	0.151818562	0.151818562	0.151818562	0.151818562	0.151818562	0.151818562	0.299078663	0.151818562	0.151818562	0.151818562	0.151818562	0.151818562	0.151818562	0.151818562	0.151818562	0.151818562	0.151818562	0.151818562	0.151818562	0.151818562	0.151818562	0.151818562	0.151818562	0.151818562	0.151818562	0.151818562	0.151818562	0.151818562	0.151818562
HCG17	0.234175822	0.485790055	0.241953207	1.049633918	0.376114888	0.591828404	0.61733732	-0.001162689	0.289020936	0.318987827	0.548297628	0.354277135	-0.001162689	0.444535432	0.922732067	0.054238005	0.157221724	0.424810796	0.294864148	0.153197564	0.108561856	0.571208349	0.535575421	0.574145906	0.552242632	0.277073426	0.370371236	0.251258134	0.300635267	0.414592479	0.323104802	0.282833231	0.434799748	0.186874892	0.257781876	0.282071682	0.221202762	0.258251145	0.467131102	0.946830382	0.31588427	0.502601857	0.280458344	0.238682429	-0.001162689	0.587610167	0.314144359	0.04851517	0.561312911
AC104389.2	-3.70E-05	-3.70E-05	-3.70E-05	-3.70E-05	-3.70E-05	-3.70E-05	-3.70E-05	-3.70E-05	-3.70E-05	-3.70E-05	-3.70E-05	-3.70E-05	-3.70E-05	-3.70E-05	-3.70E-05	-3.70E-05	-3.70E-05	-3.70E-05	-3.70E-05	-3.70E-05	-3.70E-05	-3.70E-05	-3.70E-05	-3.70E-05	-3.70E-05	-3.70E-05	-3.70E-05	-3.70E-05	-3.70E-05	-3.70E-05	-3.70E-05	-3.70E-05	-3.70E-05	-3.70E-05	-3.70E-05	-3.70E-05	-3.70E-05	-3.70E-05	-3.70E-05	-3.70E-05	-3.70E-05	-3.70E-05	-3.70E-05	-3.70E-05	-3.70E-05	-3.70E-05	-3.70E-05	-3.70E-05	-3.70E-05
PTENP1-AS	0.274804075	0.133738949	0.594987755	0.627980206	1.329057122	2.262163667	0.835938365	1.367133954	0.932555921	0.843118059	1.947370526	1.109500449	0.147434257	1.577352788	0.134938804	3.531390405	0.287054419	1.354077016	0.566030302	0.478626356	0.403361154	0.644240431	0.157036098	0.610510117	0.726290367	0.320661116	0.421597011	0.984273608	0.675974269	0.376328788	0.849976203	0.437710276	1.908512349	0.045182737	0.393922621	1.005297569	0.256191671	0.607653378	0.813584653	1.253350994	0.786045589	1.152596769	0.834511272	1.887515652	0.813887106	0.314186343	0.464295026	0.411890627	0.626414491
IDH1-AS1	1.789295328	1.331685426	2.271822577	2.17376134	2.481617776	2.708364243	2.709983382	2.615649631	1.392553873	2.912816608	2.549627433	3.063768903	2.197261781	2.375559686	1.823611368	2.574352956	1.958816361	1.842678248	2.00776264	1.820303014	1.40918865	2.768514939	2.399249974	2.818339528	2.35636812	1.819056709	2.126561351	1.232375589	1.840628767	1.156196662	2.466865556	1.241656743	2.884013318	4.692946122	2.139871023	3.247578137	1.384098063	1.286818281	1.986903425	3.628671799	1.91881008	1.001542511	2.39045188	2.232519311	2.532783474	2.083931687	2.268201858	1.920307431	2.407659115
LINC01388	0.011700314	0.011700314	1.006085915	0.011700314	0.450975905	0.011700314	0.011700314	0.223663547	0.011700314	0.734332849	0.011700314	0.89865124	0.011700314	0.011700314	0.011700314	0.011700314	0.309390457	0.308257696	0.210488654	0.011700314	0.011700314	0.011700314	0.228875638	1.468390422	0.227637243	0.011700314	0.447762607	0.176681912	0.011700314	0.011700314	0.811481289	0.373552238	0.368970981	0.011700314	0.011700314	0.295967739	0.011700314	0.011700314	0.418526039	1.167476458	0.958833659	0.011700314	0.289564368	0.249651961	0.241514253	0.368284426	0.410329835	0.011700314	0.44374067
AC037459.4	0.184087159	-0.042207246	0.503192455	0.381906792	0.744726614	1.164483486	0.673120531	0.370995485	0.609055237	0.563800465	0.991169068	0.324089047	0.291545942	0.350521795	0.980520739	1.945330047	0.257218415	0.253766406	0.257150353	0.017629961	0.631361769	0.356705789	-0.012378241	0.610485963	0.218607336	0.361847255	0.592438876	0.534839852	0.208382763	0.434834917	0.547015618	0.539210563	0.83069926	1.08871381	0.90359987	0.621528699	0.239319203	0.416166457	1.027666641	0.494757282	0.713441958	0.229138129	0.592624957	0.810028316	0.66813371	0.468012929	0.220457114	0.52777572	0.677838419
AC012445.1	-0.039024428	-0.039024428	1.873193989	1.576141985	2.822306177	1.105820647	2.256632019	3.111204434	0.59230249	1.87288413	1.221919843	2.173215204	-0.039024428	1.771545508	-0.039024428	0.273108618	-0.039024428	-0.039024428	1.620218272	-0.039024428	1.088966414	2.077342866	0.417704502	0.818519413	2.38382828	-0.039024428	0.979527631	0.673579819	0.090558985	2.220933964	2.250901369	1.080702647	2.034393766	0.289578598	0.405152341	1.807141669	-0.039024428	0.20153385	1.878987753	2.165917953	1.185347025	0.291596113	1.600932308	0.653467369	1.395868898	1.133328522	1.818421464	0.217078293	0.918632665
ARAP1-AS1	0.720175348	0.720175348	0.720175348	0.720175348	0.720175348	0.720175348	0.720175348	0.720175348	0.720175348	0.720175348	0.720175348	0.720175348	0.720175348	0.720175348	0.720175348	0.720175348	0.720175348	0.720175348	0.720175348	0.720175348	0.720175348	0.720175348	0.720175348	0.720175348	0.720175348	0.720175348	0.720175348	0.720175348	0.720175348	0.720175348	0.720175348	0.720175348	0.720175348	0.720175348	0.720175348	0.720175348	0.720175348	0.720175348	0.720175348	0.720175348	0.720175348	0.720175348	0.720175348	0.720175348	0.720175348	0.720175348	0.720175348	0.720175348	0.720175348
P3H2-AS1	0.934002799	0.627751879	1.296038375	1.434201185	1.268594194	1.628250023	1.987802756	1.420361709	0.616169958	1.502252091	1.290567847	1.194001834	0.25236783	1.897666534	0.84834568	0.65749426	0.689393256	1.078760049	0.789970897	1.094436062	0.702363513	1.973028618	1.181955944	1.883757981	1.330186889	0.933097805	0.967470742	0.368808092	0.563620058	1.231218572	1.331881479	0.785901356	2.323019546	0.08467346	0.433886752	1.839916943	0.008014162	0.591235599	1.947412527	1.537417188	1.2618525	0.769040338	1.360235699	1.172181328	0.901717822	0.947743427	1.36070698	0.535679396	1.6240684
AC009961.3	0.368246315	0.8979864	1.475681243	0.818385701	1.699141111	1.214612391	1.571368122	1.327464966	0.740827631	1.456799915	1.112196506	1.0277901	0.518375836	1.828256099	1.810978009	0.654671386	0.241851722	1.693473156	1.133740682	0.659025528	1.526991824	2.003560043	1.228411287	1.881083871	1.47375127	0.932658791	1.708898475	1.558549709	1.66630428	0.814149827	1.598426263	1.546964462	0.822144879	1.940139786	1.71911144	1.242215009	0.561020822	1.576406917	1.331482857	1.748613135	1.302225742	1.310613816	1.280269596	0.89975666	1.626304008	1.282257403	1.368070359	1.337021184	1.970971713
LINC00853	0.21590298	0.376028215	1.025071136	1.064720513	1.046108601	1.724029728	2.142182192	0.923486589	0.657638807	1.854662467	1.430508557	1.540460705	0.566315316	1.241543311	0.253870192	2.041933321	0.173314942	0.71870452	1.084729117	0.143658273	0.599834665	1.656485818	1.911349424	1.476126933	1.764697133	0.148186834	1.460396198	0.991200959	1.664669935	1.552797802	1.105119007	1.360125707	0.689965911	2.372170162	1.818922748	1.280300618	0.793539038	0.260117313	1.236266563	1.831858158	1.344078286	0.88689173	2.036467481	1.411091595	1.894550796	1.242708205	1.433449418	0.364173645	0.878724228
AC073130.1	0.115581841	0.009897873	0.130889906	0.125518416	0.009897873	0.009897873	0.009897873	0.009897873	0.141130286	0.009897873	0.009897873	0.009897873	0.166037669	0.009897873	0.009897873	0.01203037	0.009897873	0.16864799	0.144660827	0.009897873	0.104092193	0.058527649	0.264646931	0.162916858	0.107724559	0.009897873	0.077901642	0.414862842	0.009897873	0.211451323	0.096693093	0.134834289	0.06710178	0.009897873	0.009897873	0.274490168	0.009897873	0.25621357	0.075443999	0.162299762	0.097147767	0.498131885	0.150188779	0.127669925	0.113516094	0.009897873	0.252905359	0.054369342	0.135296285
MIR548XHG	0.009221429	0.009221429	0.064188798	0.009221429	0.022540883	0.009221429	0.009221429	0.009221429	0.009221429	0.009221429	0.009221429	0.694466967	0.009221429	0.009221429	0.009221429	0.011054454	0.009221429	0.009221429	0.009221429	0.009221429	0.009221429	0.009221429	0.009221429	0.009221429	0.009221429	0.009221429	0.009221429	0.009221429	0.290094259	1.934328624	0.009221429	0.009221429	0.009221429	0.009221429	0.009221429	0.009221429	0.009221429	0.009221429	0.009221429	0.009221429	0.009221429	0.009221429	0.009221429	0.009221429	0.009221429	0.009221429	0.009221429	0.009221429	0.009221429
AP000221.1	0.018239588	0.018239588	0.018239588	0.018239588	0.018239588	0.018239588	0.018239588	0.018239588	0.095593505	0.018239588	0.018239588	0.018239588	0.018239588	0.018239588	0.018239588	0.028242449	0.018239588	0.018239588	0.018239588	0.018239588	0.018239588	0.018239588	0.018239588	0.018239588	0.287090321	0.018239588	0.056329681	0.018239588	0.018239588	0.018239588	0.018239588	0.018239588	0.018239588	0.018239588	0.018239588	0.018239588	0.018239588	0.018239588	0.054797704	0.018239588	0.018239588	0.018239588	0.018239588	0.018239588	0.123612944	0.147760755	0.11943227	0.018239588	0.055874283
ADPGK-AS1	0.273041765	0.26037166	1.71404166	1.720784961	2.025581912	1.625707227	1.891386137	2.312056398	0.630642357	2.607925717	0.879883598	0.878017546	0.241147972	1.234008965	0.781946163	0.692768602	0.365840352	1.834168254	1.162405125	0.335785995	0.76068015	1.369825633	1.665090512	3.367476431	1.400771866	0.308962413	1.41384947	1.029056844	0.490955621	0.463079623	1.901239587	0.801711573	2.092189086	0.51892314	1.87366474	1.841520849	0.26569842	1.277145771	1.876305985	1.845066146	1.291257802	0.587335391	2.178342158	0.707611249	1.77970584	1.642106979	2.508195484	1.18316646	1.908737391
LINC01239	0.063679454	0.288327676	0.675895083	0.586564094	0.523210711	0.558451903	0.902029033	0.36338344	0.719580051	0.754948571	0.56358869	0.944686774	0.326833029	0.336709945	0.868938787	0.287051083	0.120865238	0.849599667	1.305229973	0.359092259	0.927286948	1.275933882	0.90936848	0.852036645	0.821914496	0.156160758	0.423175114	1.535478533	0.420052201	0.343180578	0.681375062	0.832394253	0.631249029	0.529420851	0.619732522	0.252721148	0.301217073	1.200165935	0.490010818	0.648918569	0.798295274	1.805507931	0.605293969	0.488849157	0.360077068	0.961881145	1.041372974	0.406200516	0.871715079
LINC00836	0.002100186	0.012872092	0.216457976	0.216391453	0.017766008	0.073689377	0.02100746	0.031864688	0.033783488	0.14947871	0.037893209	0.010337815	0.002100186	0.002100186	0.194767987	0.004395005	0.002100186	0.455542711	0.341407533	0.073492852	0.314003396	0.50372072	0.054699706	0.002100186	0.044057371	0.057598701	0.100428559	0.510405295	0.029027451	0.002100186	0.048360968	0.094240577	0.03970635	0.002100186	0.002100186	0.002100186	0.002100186	0.579235836	0.013903142	0.304389454	0.064138059	0.314619347	0.048672327	0.203654961	0.002100186	0.015143369	0.002100186	0.014463851	0.440292957
FLNB-AS1	1.092815352	1.419394865	1.104618855	1.27286823	1.695986857	1.505581074	1.880559191	1.723090229	2.004148127	1.720342973	0.696169968	1.920715292	1.490880183	1.230601222	2.949566588	0.958751594	1.369704623	1.400374196	0.708303802	1.418382744	1.199934646	1.8355255	0.87587487	1.797654746	1.216772285	1.180446339	1.93235147	1.448725615	1.194926751	1.28232964	1.489300028	1.000895705	0.888700833	1.586301898	1.920715292	1.272345302	1.115271129	1.279558952	1.94440766	1.068065507	1.230072589	1.031808315	1.074169445	0.720501379	1.398727804	2.345662641	1.443114987	1.230962925	1.895207977
AC006538.1	0.868770868	1.052662679	1.059239051	1.438989077	0.627403077	1.114414021	1.484329532	1.448118697	0.376811818	1.079979796	1.510200826	0.406558079	0.375652063	1.464565029	2.213316136	1.002883278	0.806000946	1.23774635	0.825611177	0.902805436	0.805157434	0.98772161	1.775386301	1.35175563	0.857461668	1.080174502	1.029267778	1.012411337	1.668177275	2.66938804	0.90918388	0.886800588	1.337059916	0.519176867	1.655551389	1.965229225	0.779616155	1.492187962	1.124530207	0.60177687	1.060379365	1.405804384	1.464307395	1.326309882	1.417836515	0.948876469	1.085739464	0.325423169	1.030431066
LINC00677	0.308017857	-0.004775604	-0.004775604	-0.004775604	-0.004775604	-0.004775604	-0.004775604	-0.004775604	-0.004775604	-0.004775604	-0.004775604	0.071476614	0.35197752	-0.004775604	0.19251005	0.096776908	-0.004775604	-0.004775604	-0.004775604	0.193139034	0.140987973	0.22373133	0.278353964	-0.004775604	-0.004775604	-0.004775604	-0.004775604	0.100309384	-0.004775604	-0.004775604	0.221697557	0.123705764	0.120256735	0.248334572	-0.004775604	-0.004775604	-0.004775604	0.259289312	0.196820912	-0.004775604	0.407231397	-0.004775604	-0.004775604	-0.004775604	-0.004775604	-0.004775604	-0.004775604	-0.004775604	-0.004775604
HHLA3	4.744848181	4.023282542	4.303955096	4.921822912	4.013602329	4.071356568	4.590264141	5.191425598	3.887419159	4.632277952	4.900525161	4.002916983	4.43987162	4.531455028	4.47579104	5.201770799	4.659263012	3.712271478	4.1357656	4.368356968	4.014910351	4.390640445	4.88471426	4.46329463	3.934625879	4.532179037	3.648654306	4.051765573	4.449457493	3.759668678	4.238155631	3.8382726	4.713997074	3.283627559	4.420842934	4.888103853	4.733080313	3.674615658	4.127604414	4.642285861	4.319887958	4.35495942	4.734263032	4.867109107	4.407622865	3.654881647	4.346434476	3.601721944	4.142961946
ATP6V1B1-AS1	0.015502097	0.015502097	0.164659179	0.161875971	0.015502097	0.237192552	0.015502097	0.015502097	0.015502097	0.015502097	0.015502097	0.015502097	0.195474569	0.015502097	0.015502097	0.015502097	0.015502097	0.204077566	0.015502097	0.015502097	0.015502097	0.015502097	0.015502097	0.015502097	0.143502901	0.015502097	0.015502097	0.015502097	0.015502097	0.015502097	0.015502097	0.015502097	0.110515519	0.015502097	0.015502097	0.214361144	0.015502097	0.369076702	0.015502097	0.423030044	0.015502097	0.015502097	0.188645053	0.015502097	0.150945915	0.117323018	0.015502097	0.015502097	0.164845272
AC112721.1	-0.002921037	-0.002921037	-0.002921037	-0.002921037	-0.002921037	-0.002921037	-0.002921037	-0.002921037	-0.002921037	-0.002921037	-0.002921037	0.072532396	-0.002921037	-0.002921037	-0.002921037	-0.002921037	-0.002921037	-0.002921037	-0.002921037	-0.002921037	-0.002921037	-0.002921037	-0.002921037	-0.002921037	-0.002921037	-0.002921037	0.089787662	0.22366945	0.139245625	0.304866872	-0.002921037	0.253698461	0.121295998	-0.002921037	-0.002921037	-0.002921037	-0.002921037	-0.002921037	-0.002921037	-0.002921037	-0.002921037	-0.002921037	-0.002921037	-0.002921037	-0.002921037	-0.002921037	0.149184711	-0.002921037	-0.002921037
EHMT2-AS1	0.09173266	-0.01380253	1.02585806	0.785509833	1.321856811	1.23402749	1.946036261	1.60033454	1.05985135	1.624260375	0.968129584	1.239715111	0.288787198	1.106532924	0.980278337	1.806552189	0.086808188	1.222523343	0.214961066	0.164705711	0.590333554	1.419959222	0.935014412	1.193188528	0.953825477	0.065589673	1.048143318	0.327013084	0.623509714	0.340546295	1.410827311	0.686532176	1.466807098	1.391059189	1.770664507	0.874328235	0.292988243	0.309158575	1.882565952	1.243983002	1.478772408	0.360205654	0.696706063	0.886847157	1.100179028	2.472980431	1.041467631	1.38122223	1.073191939
C14orf177	0	0.04575104	0	0	0	0	0	0	0	0	0	0	0	0	0	0.007182534	0	0	0	0	0	0	0	0	0	0	0	0	0	0	0	0	0	0	0	0	0	0	0	0	0	0	0	0	0	0	0	0	0
DNM1P35	1.36044744	0.838161011	1.03435259	0.97440207	0.614279705	0.597687529	0.589461205	0.660448838	0.495643426	0.524551693	0.88443506	0.472658253	0.654890454	0.779531	0.392789106	0.947778144	0.375496712	0.707279989	0.871005423	0.713465868	0.935296919	0.728349076	0.952509989	0.732697822	0.839531387	1.165382462	0.708438818	0.859993011	0.591525513	0.416176882	0.622245401	0.653760285	0.614959146	0.418420201	0.808098551	0.893630153	0.634618491	1.016964424	0.744666756	0.762519277	0.666676121	0.944569049	0.967335909	0.967775194	0.604728095	0.900254976	0.767726527	0.640213035	0.678039385
FAM181A-AS1	0.060221226	0	0	0.111839831	0	0	0	0	0.026831104	0	0.049848184	0.005428659	0	0	0	0.00330614	0	0.060577887	0.063017057	0	0.053864016	0.08561014	0.086010525	0.058566592	0.055503118	0	0.009506122	0.079952961	0	0.07145849	0.041171536	0.038810582	0.020014112	0	0	0.072132313	0.059707166	0.150053677	0.018404587	0	0	0.184129655	0.216105266	0.187722914	0.107357873	0	0	0.011892289	0.009910092
AGAP11	0.044584425	0.561463785	0.044584425	0.200800947	0.999537449	0.926824182	0.672537458	0.664663699	1.140867098	0.227047387	0.50854178	0.701541548	0.43210626	0.044584425	0.382831385	0.050098205	0.236796918	0.179885718	0.203829733	0.754710759	0.28122604	0.266774385	0.146463258	0.437189027	0.461180443	0.432513912	0.596186764	0.358604406	0.116673706	0.270977541	0.304794598	0.514050523	0.451650848	0.339075005	0.284474678	0.202981827	0.200475209	0.135588305	0.866576588	0.044584425	0.223970881	0.159327392	0.299073511	0.044584425	0.599982004	0.536801973	0.180889345	0.638354196	0.697156933
LOH12CR2	2.349100161	2.3236681	2.796573868	2.694556482	2.529143149	2.31034955	2.786574925	2.533039108	1.935287591	2.9930888	2.397128104	3.28205053	2.286955836	2.383038608	1.801859377	2.319073141	1.803323068	2.439448274	2.514641075	2.519216718	2.419537526	3.183397576	2.802714246	2.931509938	2.943771815	2.200221285	2.382532228	2.682208544	2.470624876	2.920930974	2.460119416	1.822675154	2.163136723	2.452961589	2.576796615	2.847959325	1.8306395	2.749052889	2.39161157	3.670601765	2.501263226	3.167854122	2.666359461	2.222391046	2.646612075	1.97337953	2.664443152	2.044466858	2.872278541
NNT-AS1	3.435433165	3.663359521	3.65162197	3.736568458	3.122868266	3.515086166	3.051723147	3.173978621	3.028652553	3.482063687	3.355660801	3.303748112	3.075649489	3.131223678	3.237857673	3.096853519	3.11788014	3.465363325	3.740036276	3.45604196	3.664972982	3.509248124	3.846800615	3.132223577	3.087137335	3.356990017	3.394558864	3.968650255	3.278465432	3.513462267	3.327120403	3.444306604	2.680886869	2.78236975	3.014712583	3.377080276	3.51965117	4.180627958	2.688024906	4.102379684	3.429807693	4.203106119	3.238190801	3.321067839	3.335474283	2.706129608	3.372740282	3.229496464	3.706806009
LINC01504	2.299849156	2.728269942	0.842665722	1.031017005	1.293087901	0.27368541	0.694864796	1.379237032	1.918624235	0.804150027	1.194994081	0.837549853	2.268754919	0.714646187	0.834370089	1.626692076	0.95736573	1.160374845	1.357397084	0.898721776	0.600911571	0.429713872	0.683216563	1.494527203	0.607083169	1.83209576	0.532269004	1.581906665	0.484356527	0.311789491	1.028211705	1.296800168	0.52515261	1.29135009	0.714587539	0.984747499	2.270038055	1.297006298	0.546409597	1.011835426	0.41157631	0.696478457	0.769595293	1.236629965	0.36271097	1.369880517	0.88785953	1.069167457	0.63423582
AFF2-IT1	0.036063152	0.036063152	0.036063152	0.036063152	0.036063152	0.036063152	0.036063152	0.036063152	0.036063152	0.036063152	0.036063152	0.036063152	0.036063152	0.036063152	0.036063152	0.036063152	0.036063152	0.036063152	0.036063152	0.036063152	0.036063152	0.036063152	0.036063152	0.036063152	0.036063152	0.036063152	0.036063152	0.036063152	0.036063152	0.036063152	0.036063152	0.036063152	0.036063152	0.036063152	0.036063152	0.036063152	0.036063152	0.036063152	0.036063152	0.036063152	0.036063152	0.036063152	0.036063152	0.036063152	0.036063152	0.036063152	0.036063152	0.036063152	0.036063152
ARAP1-AS2	0.224245667	0.439292609	0.39005287	0.3800706	0.410029068	0.40556103	0.490541046	0.407544247	0.837286501	0.459446057	0.311291295	0.392020337	0.304643991	0.159738976	0.260287303	0.172966657	0.442669177	0.503190619	0.347780947	0.526871851	0.262437432	0.319375951	0.229668953	0.159738976	0.366321664	0.421131655	0.376286511	0.541031046	0.489765303	0.286549938	0.313486075	0.385299864	0.336237354	0.284659358	0.706254294	0.159738976	0.468627756	0.228801237	0.364662714	0.447967782	0.309501336	0.240363377	0.30336217	0.2301517	0.274672153	0.669478375	0.581356357	0.387584587	0.444539636
AC007879.2	0.01609408	0.01609408	0.213897372	0.204811895	0.484436578	0.708223853	0.01609408	0.01609408	0.168446117	0.187005551	0.188279973	0.355409048	0.238354149	0.276888621	0.417890978	0.140199227	0.256516528	0.01609408	0.01609408	0.01609408	0.343172934	0.686607834	0.700249919	0.01609408	0.605920957	0.01609408	0.01609408	0.280642074	0.183585813	0.01609408	0.278223901	0.167549144	0.309825611	0.01609408	0.01609408	0.01609408	0.01609408	0.099857856	0.353153636	0.648773565	0.186329123	0.435340623	0.01609408	0.01609408	0.367403835	0.01609408	0.194144267	0.01609408	0.125830704
PCAT18	0.110988422	0.130520491	0.928462867	1.164178593	2.07683143	1.329602766	2.346171281	3.40411498	0.689374882	2.753832154	0.643075116	2.168244498	0.182315729	2.309938439	1.690849602	0.240604159	0.177108989	2.39320379	0.896805604	0.227252013	1.919686283	1.301223115	0.906308025	2.287066226	1.79089613	0.110988422	0.425128938	1.134367447	3.228844306	3.162540223	1.237954718	0.531423456	1.172673688	4.530332643	2.015109817	2.415862631	0.168086811	1.537389458	1.107534176	1.556603547	0.948723126	0.332535398	2.314196901	0.269384316	2.622831712	3.437813924	1.376925836	1.37127591	0.912020318
C3orf35	0.453018509	0.410881569	0.296964286	0.766275831	0.43396879	0.465153117	0.619753441	0.560888596	0.511313221	0.406354525	0.50119489	0.342212048	0.85658745	0.358663382	0.684355339	0.703986992	0.722667924	0.407713018	0.334694822	0.455536886	0.292014492	0.419371544	0.880916332	0.313707056	0.308755337	0.55400363	0.468743649	0.30734364	0.587969402	0.510155858	0.418251187	0.230964157	0.634643952	0.622115873	0.493883427	0.63725961	0.633394154	0.202420016	0.407307824	0.466951531	0.382676411	0.306218583	0.389318214	0.464855218	0.367575518	0.883243759	0.477482631	0.240734285	0.413697565
HCG11	3.710714773	3.629249648	3.67654378	3.547902609	3.197891832	3.516484506	3.347722628	3.367178711	2.928004006	3.450158558	3.192967047	3.130157094	3.252478224	3.404963954	3.043399344	2.77881308	3.177536872	3.308725583	3.806350258	3.74086776	3.656096929	3.525649574	3.542079332	3.293181204	3.398791036	4.006366147	3.711025833	4.614077509	2.613794404	2.927358312	3.610572277	3.585211391	2.947551077	2.765554617	3.409934235	3.580389475	3.27298887	4.014595165	3.178151702	2.961000316	3.550015921	3.864500054	3.103583646	3.458045937	3.224207105	2.961599282	3.710407685	3.806965842	3.383646331
LINC00484	0.826188025	0.583004098	0.553188679	0.729840843	0.410576058	0.483341342	0.203103065	0.230679601	0.50717558	0.359574832	0.620014913	0.359199535	1.181265832	0.890204	0.499196601	0.254449129	1.213874164	1.073688244	0.730012657	0.883957696	0.766422937	0.652474156	0.889789613	0.711518496	0.912541667	0.839119447	0.305872992	1.567517994	0.501333965	0.828269743	0.595833471	0.898399098	0.385121087	0.492065038	0.304579448	0.40918973	0.583753701	0.361818212	0.713118537	0.564905019	0.682930558	0.605911398	0.352341761	0.607861652	0.953291798	0.410380994	0.706232866	0.423615021	0.76352854
AC009478.1	-0.020535556	-0.020535556	0.419491144	0.608954535	1.021524264	1.199601472	0.226106126	0.781980967	0.352678101	0.508601718	0.900280725	0.618439525	-0.020535556	1.061068471	0.32591231	2.038462211	-0.020535556	-0.020535556	-0.020535556	-0.020535556	-0.020535556	0.39531682	-0.020535556	0.343223255	0.749058492	-0.020535556	0.075073595	0.940513393	0.968627113	0.149823962	0.787056959	-0.020535556	0.548331541	2.531560368	0.69099004	0.341209799	-0.020535556	0.154257947	0.702534877	0.527448944	0.782835587	-0.020535556	-0.020535556	0.967528195	0.515900601	0.043651121	0.132192539	-0.020535556	0.548689727
CFLAR-AS1	0.594290899	0.464857654	0.322466581	0.398953441	0.435081621	0.319526337	0.321919792	0.421244819	0.570499595	0.576007617	0.284073497	0.588231876	0.645502553	0.391931637	0.43450323	0.352247316	0.419803323	0.371984597	0.4802426	0.734500576	0.593876178	0.522712992	0.389063946	0.461286342	0.328069972	0.38696886	0.605221532	0.437262615	0.453135933	0.692655181	0.436584503	0.551466275	0.360441947	0.580150258	0.529089579	0.42052287	0.507956133	0.302008502	0.514039692	0.477183996	0.323634417	0.548661907	0.339369908	0.322713619	0.47659512	0.600271556	0.410070281	0.399067287	0.419744827
LINC01574	0.150076569	-0.006344558	0.418654034	-0.006344558	-0.006344558	0.222697623	0.232107749	-0.006344558	-0.006344558	-0.006344558	0.267752247	-0.006344558	-0.006344558	-0.006344558	0.67035329	-0.006344558	-0.006344558	0.19172112	-0.006344558	-0.006344558	-0.006344558	0.395504301	-0.006344558	0.183766997	0.13878994	0.180629758	-0.006344558	-0.006344558	0.132240634	-0.006344558	-0.006344558	0.347175867	0.115199941	-0.006344558	-0.006344558	0.192570181	-0.006344558	0.248179161	0.082936746	0.615338027	0.135022167	-0.006344558	0.18117337	0.295968005	-0.006344558	0.152877403	-0.006344558	0.176192309	-0.006344558
RALY-AS1	1.49088268	0.883479346	1.38466683	1.289306307	1.389775644	1.593046581	1.442228093	1.532059261	1.256546744	1.780611761	1.183449854	1.544990744	1.678212396	1.597834786	0.84607363	1.60567822	1.049593338	1.262339272	0.79551378	1.43975679	1.18892163	1.296166251	1.118030051	1.689952388	1.455536711	0.857733873	1.071786075	1.102551045	1.188297769	1.831541329	1.242288981	1.049779914	1.719506228	2.148246596	1.54254893	1.656696745	0.95194299	0.725353107	1.622762148	1.446912302	1.06400226	1.004158605	1.324810379	1.372480737	1.513618433	1.05956628	1.78536034	1.477530353	1.130361276
LINC00654	1.974899791	1.664640612	1.993669915	1.050782268	0.735100742	0.743174147	0.941904928	1.021238678	0.949693471	0.676556389	0.766526842	0.942703159	1.630275211	1.470768841	0.410314196	0.250803285	1.703180547	2.190500888	1.603141615	1.636565017	2.146306791	1.441291218	1.191347937	1.257480569	1.576642647	1.817642978	1.830147164	2.417382599	1.397517047	0.757246526	1.165195626	1.789727039	0.374408206	0.493854759	0.509084262	1.083747082	1.205571617	2.437925706	1.102229928	1.290972126	1.160455078	2.094964906	0.927752554	1.09459796	1.347257625	0.79862873	1.272725609	1.588713621	1.605615228
LINC00276	0.076225418	0.013118209	0.133017021	0.013118209	0.046752532	0.094149543	0.093603029	0.0823773	0.076838596	0.257245493	0.044927053	0.033942009	0.013118209	0.09368155	0.013118209	0.013118209	0.013118209	0.1058024	0.041152661	0.013118209	0.049558203	0.166035322	0.013118209	0.210545422	0.071057271	0.013118209	0.032562347	0.026829601	0.066637554	0.55795233	0.013118209	0.073884447	0.115515426	0.050025885	0.064358501	0.115528535	0.013118209	0.018409323	0.023556624	0.147353499	0.087947332	0.013118209	0.013118209	0.13367445	0.075881277	0.053169068	0.119222102	0.034732141	0.123180278
DANT2	0.539078709	0.450881782	0.473478359	0.3696688	0.419031014	0.430552662	0.497405955	0.490186536	0.634003451	0.306489234	0.419970521	0.520127592	0.421707579	0.455465818	0.355881141	0.328706802	0.460453984	0.486979863	0.360508502	0.404408654	0.328397456	0.511242658	0.451542553	0.59473693	0.378711485	0.531985222	0.510012609	0.490651139	0.462128718	0.351768744	0.564116549	0.354381557	0.273607056	0.457824924	0.411258053	0.519140026	0.387449494	0.310553708	0.373596268	0.55782299	0.467055595	0.721969714	0.335865693	0.494136049	0.434362764	0.406888675	0.357616137	0.271786634	0.470276066
SNHG1	3.284265336	4.032006698	3.455546749	4.194939939	4.17838032	4.796978605	4.927303822	5.095392986	5.2001925	4.030226171	4.503983279	4.438331769	4.623055367	3.428405878	5.914451742	4.756845132	4.284969126	3.375814186	3.63517376	3.754983056	3.542779884	5.109368258	4.63690282	3.766138481	4.470965837	3.538181211	3.568256375	3.815765662	4.006396198	4.924010737	4.035406338	3.803537184	4.452872088	5.14141607	4.070750283	3.999003072	4.212506832	2.617820681	4.054601482	4.971678734	4.286107262	4.003898489	3.515001671	4.338510833	4.231623321	4.328731501	4.206621393	4.065975522	4.419869466
FAM138C	0.007537252	0.007537252	0.007537252	0.007537252	0.007537252	0.007537252	0.007537252	0.007537252	0.007537252	0.007537252	0.007537252	0.007537252	0.007537252	0.007537252	0.007537252	0.014020654	0.007537252	0.007537252	0.007537252	0.007537252	0.007537252	0.007537252	0.007537252	0.007537252	0.007537252	0.007537252	0.007537252	0.007537252	0.007537252	0.007537252	0.007537252	0.007537252	0.007537252	0.007537252	0.007537252	0.007537252	0.007537252	0.007537252	0.007537252	0.007537252	0.007537252	0.007537252	0.007537252	0.007537252	0.007537252	0.007537252	0.007537252	0.007537252	0.007537252
BMS1P14	0.184492702	0.184492702	0.184492702	0.776101152	0.184492702	0.184492702	0.184492702	0.184492702	0.184492702	0.184492702	0.184492702	0.184492702	0.184492702	0.184492702	0.184492702	0.184492702	0.184492702	0.184492702	0.184492702	0.184492702	0.184492702	0.184492702	0.184492702	0.184492702	0.184492702	0.184492702	0.184492702	0.184492702	0.184492702	1.743769094	0.184492702	0.184492702	0.184492702	0.184492702	0.184492702	0.184492702	0.184492702	0.184492702	0.184492702	0.184492702	0.184492702	0.184492702	0.184492702	0.184492702	0.184492702	0.184492702	0.184492702	0.184492702	0.184492702
AC123512.1	-0.005363032	0.105300037	-0.005363032	-0.005363032	-0.005363032	-0.005363032	-0.005363032	0.188821193	0.057517619	-0.005363032	0.067148376	-0.005363032	-0.005363032	-0.005363032	-0.005363032	0.005722434	0.115934976	0.12428834	-0.005363032	-0.005363032	-0.005363032	-0.005363032	0.091469528	-0.005363032	-0.005363032	-0.005363032	-0.005363032	-0.005363032	-0.005363032	-0.005363032	-0.005363032	-0.005363032	0.044817219	-0.005363032	-0.005363032	-0.005363032	-0.005363032	-0.005363032	-0.005363032	-0.005363032	-0.005363032	-0.005363032	-0.005363032	-0.005363032	-0.005363032	-0.005363032	-0.005363032	0.010931115	-0.005363032
LINC01535	1.439894478	0.721845092	1.457341238	2.191510141	0.728880351	2.281493833	1.235125393	0.82735539	1.310024215	1.061713402	0.801414095	0.56673991	0.934989027	1.774625142	0.741348243	0.593854645	0.552429111	0.810578144	1.527913194	0.98508912	0.828217204	2.111972261	0.835434344	2.136512345	1.448402484	1.022581919	0.711207328	1.537234576	0.905481165	2.150622411	0.762282427	0.880726164	2.035785503	1.964979362	0.630432841	1.104264039	1.104657202	1.088100986	0.551064945	2.152799021	1.313373413	1.722567772	1.043876703	1.495796916	1.666493557	0.537440473	0.710154915	1.351110724	1.048743226
PHKA2-AS1	0.323221424	0.437458739	0.038891922	0.401468759	0.642262538	1.099627047	0.714073618	1.406856189	0.512061867	0.856678932	0.738604709	0.147888975	0.657151251	0.686716637	0.206140214	0.67182646	0.580563622	0.728403612	0.360879534	0.497140167	0.556915134	0.305011406	0.405249167	1.177035452	0.420511281	0.212320216	0.360929291	0.524486793	0.361721119	0.314521048	0.425127312	0.412957866	0.492136513	0.394689957	0.812240681	0.797923898	0.482193568	0.595327816	1.341299062	0.51964004	0.68509653	0.342945138	1.019278213	1.014845797	0.717083815	2.038813521	0.847594052	0.689774019	0.601408193
AC074286.1	0.390564716	0.518401228	0.648394254	0.774132013	0.623026809	0.158792352	0.301391773	0.173507447	0.76798812	0.177258739	0.409943487	0.382867277	0.164617209	0.2294094	0.12743466	0.061907147	0.204553699	0.481728876	0.628108212	0.284468281	0.456186049	0.374610071	0.344764189	0.827448735	0.822153342	0.298796339	0.239814219	0.156030358	0.172836751	0.360156516	0.416491827	0.621200338	0.100164199	0.296902513	0.264237842	0.596723357	0.122427705	0.448549407	0.579194075	0.265072074	0.537229434	0.58010486	0.632453081	0.232396638	0.498311771	0.217263971	0.099556709	0.552934148	0.314444967
AC006041.1	-0.008133597	-0.008133597	-0.008133597	-0.008133597	-0.008133597	-0.008133597	-0.008133597	-0.008133597	-0.008133597	-0.008133597	0.419451441	0.310476321	0.523406728	-0.008133597	-0.008133597	-0.008133597	-0.008133597	-0.008133597	-0.008133597	0.291012989	-0.008133597	-0.008133597	0.412737139	-0.008133597	0.229903813	-0.008133597	0.471157842	-0.008133597	0.222671298	-0.008133597	-0.008133597	-0.008133597	0.200270764	0.375421061	-0.008133597	-0.008133597	-0.008133597	-0.008133597	-0.008133597	-0.008133597	-0.008133597	-0.008133597	-0.008133597	-0.008133597	-0.008133597	-0.008133597	-0.008133597	-0.008133597	-0.008133597
PGM5P4-AS1	0.369597676	0.278309446	0.312060759	0.791867221	0.086047842	0.522235501	0.438522663	0.243959941	0.158217422	0.105476908	0.243985729	0.261237165	0.107647161	0.361486359	0.269995604	0.15777113	0.297787098	0.338286011	0.590582751	0.191047036	0.956074538	0.613010353	0.181302498	0.317913253	0.179750883	0.186245614	0.460269768	0.562223325	0.238414036	0.128197403	0.190335605	0.833141583	-0.005188872	0.114510935	0.214851653	0.282703518	0.217055717	0.971179873	0.113534436	0.439042885	0.515214246	0.879119026	0.603517247	0.624283629	0.329432562	0.133376531	0.110970482	0.228620898	0.476374407
AC009299.2	0.182802778	0.05422918	0.250380379	0.16044983	0.232869912	0.561922327	0.222875828	0.135262681	0.153312076	0.308867277	0.223676684	0.232527461	0.154227942	0.176007919	0.164868232	0.205964394	0.116661872	0.258405448	0.085268959	0.28258424	0.304744506	0.133749703	0.131787386	0.35190104	0.201166706	0.217048473	0.37858985	0.175034803	0.115238421	0.13881354	0.250638867	0.306125107	0.097404953	0.170994821	0.236277567	0.326063195	0.252283053	0.077635081	0.3738928	0.591311944	0.091897609	0.14364495	0.146993058	0.192124377	0.37858985	0.259961581	0.339421741	0.249130943	0.093956563
GRK5-IT1	0.054039424	0.054039424	0.054039424	0.903320268	0.054039424	0.054039424	0.239485689	0.054039424	0.580654686	0.054039424	0.054039424	0.341885106	0.054039424	0.054039424	0.326568396	0.104890918	0.054039424	0.592728888	0.25533464	0.054039424	0.054039424	1.092216463	0.054039424	0.054039424	0.054039424	0.054039424	0.837994219	0.220604582	0.054039424	0.054039424	0.219993487	0.054039424	0.054039424	0.054039424	0.054039424	0.054039424	0.487097353	0.174384841	0.686572339	0.304700122	0.054039424	0.329544505	0.33434757	0.054039424	0.637745377	0.294711922	0.054039424	0.458528058	0.204960107
OPA1-AS1	0.220007368	0.211542013	0.010791517	0.010791517	0.138419238	0.010791517	0.453380181	0.199038387	0.624166713	0.540015151	0.514222417	0.262390469	0.460243627	0.010791517	0.010791517	0.366287067	0.27693194	0.276243783	0.35658832	0.626098291	0.010791517	0.010791517	0.207167601	0.470205803	0.376638483	0.010791517	0.522856646	0.438407288	0.010791517	0.675621761	0.152621197	0.181852221	0.010791517	0.718568322	0.767536134	0.270741002	0.010791517	0.109032826	0.382388471	0.241307984	0.010791517	0.256150844	0.010791517	0.224216621	0.010791517	0.329756185	0.209183858	0.254873944	0.28167783
B3GALT5-AS1	0.149741166	0.036959976	0.264205792	0.33197684	0.721317594	0.611826636	0.374724041	0.185082459	1.658530288	0.196738635	0.373486357	0.725091894	0.076692871	0.29566479	0.169916418	0.471181763	-0.011210318	0.727371028	0.502133663	0.073030747	0.586721131	0.41751531	0.151051164	0.396758082	0.148459782	0.155742014	0.44602025	0.460860791	0.483093125	0.559928187	1.263017702	0.872583655	2.082242748	0.304664698	0.739565689	0.054325588	0.011988128	0.105988479	0.44380881	0.535188273	0.558843254	0.415424507	0.035678906	0.752017127	0.191656041	0.594042209	0.219502556	1.107802201	0.394924488
FLJ20021	4.77682349	4.718814872	6.415886158	6.555394994	6.49078033	6.437040202	6.314415674	6.540197073	6.519431668	6.035838173	7.025679343	7.264325287	4.616948864	7.131027939	8.117948752	7.884451094	4.272615537	6.273777719	5.585334605	4.870520521	6.055858149	6.396105055	6.602800775	6.685395217	5.754825592	4.742108425	5.371144667	5.028776775	5.514656315	6.809869702	6.245037009	5.624288891	7.602456855	8.535456622	6.973867785	7.192047717	4.805321405	4.849132122	6.370492904	6.902425921	6.276648862	5.112129151	6.685395217	5.91134476	7.003939354	7.639573426	6.897803218	5.829779656	6.513626558
MIR34AHG	1.503192394	0.95031148	1.083019012	1.329544181	1.002399967	0.951839002	1.237648645	1.002482391	1.824175973	0.639285157	1.09861573	0.970874025	1.051015395	0.660667112	1.124344861	1.568862545	1.525880116	0.907286882	0.96231228	0.778700169	1.364310114	1.407821478	1.161851057	0.75685261	1.165386545	1.118014103	1.228399186	1.326505549	0.983341505	0.678379504	1.227573769	1.020191809	1.396340193	0.672662376	1.34513574	1.054689472	1.279838057	0.943374471	1.149733751	0.880697875	1.02395846	1.202458269	0.562610965	1.004569691	1.090807196	1.869744831	0.991539358	1.094274651	1.162937757
LINC01237	1.199911309	1.633144816	1.513865376	1.182968224	1.373836939	1.704960199	1.509772486	1.94434384	1.969159004	1.651791214	1.232534862	1.595239858	1.356836839	1.546630691	1.631128849	1.333046865	1.536415481	1.094547495	1.175021217	1.058593362	1.322198308	1.231769355	1.342492008	1.328258583	1.334817619	0.957000572	2.238381259	1.624774283	1.675488523	1.241919609	1.689777181	1.607024622	1.539121387	1.219835032	1.678680859	1.159468089	1.674579317	1.00864416	2.334886162	1.529524894	2.100019508	1.894939214	1.098780481	0.785953548	1.333046865	2.53737928	1.681387485	1.937288317	1.409250908
ZNF571-AS1	0.562345709	0.781354479	0.583287549	1.243378659	0.895971327	1.479451995	1.417716722	1.331944092	0.51451896	1.108100473	0.741963035	0.71887806	0.658686883	0.96376521	0.88870121	0.765990696	0.694817768	0.710438299	0.791949674	0.451905084	0.718250513	1.213222755	0.89504367	1.108881323	0.888757908	0.639493085	0.541841694	0.812359769	1.011994207	0.461749853	0.761197253	0.578922567	0.845157415	1.64968676	0.567364496	0.725266673	0.899477015	0.788652667	0.964943125	0.938027421	0.97932406	0.666729685	0.918893733	0.768969255	0.802448166	0.807165869	1.181222549	0.811947187	0.676886419
SNHG20	1.651793237	1.710997185	1.313512638	1.876538747	1.520830401	1.899918332	1.75222136	1.915319778	1.861956519	1.617794081	1.641957126	1.527329402	1.690740288	1.749527119	2.679357358	1.988481085	2.153002906	1.226234037	1.186072121	2.062589323	1.809089603	2.199635038	1.899348111	1.684992175	1.635795968	1.349563618	1.076634904	1.311860834	1.785931243	1.95092867	1.567231911	1.426317259	2.163669592	1.938050168	1.772577171	1.808120321	1.73968628	1.054870995	1.675352032	1.853513131	1.635287504	1.537835676	1.340474713	1.861424285	1.574770855	1.730132743	1.534683974	1.406090279	1.344666911
LINC01344	-0.013020985	-0.013020985	-0.013020985	-0.013020985	0.004477457	0.094590156	0.024688838	-0.013020985	0.023374902	0.078318019	0.038206028	0.055250887	0.070472474	0.091787195	0.084813318	0.015140513	-0.013020985	-0.013020985	0.022148565	0.208416552	-0.013020985	0.027109034	0.097991429	0.066767246	0.122648683	0.108446207	-0.000747361	0.017508704	0.028083019	0.069583873	0.148155778	0.055266374	0.012668664	0.019257689	0.157946192	-0.013020985	0.010127893	-0.013020985	0.031665998	-0.013020985	0.093330317	0.058474099	0.058105244	0.047569176	0.089912533	-0.013020985	0.034550165	0.00862888	-0.013020985
SIAH2-AS1	0.964394447	1.410240082	0.650894257	0.289584414	0.819136374	1.00625458	0.818316768	0.999762029	0.421596582	0.570451137	0.451863744	0.243755277	0.788888045	0.439957394	0.183442452	0.394319802	0.214784933	0.443941199	0.483409826	0.773956105	0.498361913	0.842576865	0.270813906	0.734229995	0.826950051	1.154270599	0.183164513	0.343256948	0.387877713	0.714254492	0.850378282	0.315484869	0.428890646	0.196517329	0.287143412	0.574902017	0.625044661	0.370132085	0.695351642	0.483744175	0.534602251	0.447267558	1.109355756	0.715552345	0.256510654	0.264247722	0.407409567	0.573376195	0.316970768
FAM155A-IT1	0.142491392	0.142491392	0.142491392	0.142491392	0.241213507	0.693787255	0.142491392	0.314660405	0.142491392	0.142491392	0.320700941	0.142491392	0.385052193	0.142491392	0.142491392	0.142491392	0.142491392	0.142491392	0.302587178	0.142491392	0.142491392	0.267198796	0.142491392	0.142491392	0.142491392	0.142491392	0.142491392	0.142491392	0.142491392	0.142491392	0.142491392	0.142491392	0.289714119	0.142491392	0.142491392	0.142491392	0.142491392	0.142491392	0.142491392	0.142491392	0.659043327	0.142491392	0.142491392	0.142491392	0.338709223	0.142491392	0.142491392	0.142491392	0.518522155
LINC01003	3.240935099	3.049359188	2.680690753	2.598331816	2.729300164	2.882491175	2.185787857	2.559109138	2.014299206	2.725125621	2.779006763	3.187880711	2.570633319	2.825260256	3.10195433	2.744228152	3.832018918	2.795551965	2.499398389	3.841552916	2.78732907	3.151323781	2.995437923	2.814467589	2.597035144	2.716973478	2.49954513	2.745485192	3.644709752	4.364502572	2.9557712	2.66449921	2.848664089	4.051811168	3.066596954	2.929130468	3.539064921	2.850649397	2.572546293	3.473205343	2.352786771	2.836469177	2.39386256	2.936431465	2.738321912	2.494494597	2.908870565	2.629265988	3.040068433
LINC00520	-0.008465201	0.037323458	0.122131251	0.052415064	-0.008465201	-0.008465201	-0.008465201	0.027095292	0.172664831	-0.008465201	0.06402472	0.023084966	-0.008465201	-0.008465201	-0.008465201	-0.007282491	-0.008465201	-0.008465201	-0.008465201	0.088693917	0.097169279	-0.008465201	-0.008465201	-0.008465201	0.071390477	-0.008465201	0.005126673	-0.008465201	-0.008465201	-0.008465201	0.010741204	-0.008465201	0.073945717	0.018379368	-0.008465201	0.09160861	0.017847644	-0.001395225	0.005526953	-0.008465201	0.036760746	0.063050328	-0.008465201	0.053944591	-0.008465201	-0.008465201	-0.008465201	-0.008465201	-0.008465201
PTOV1-AS2	1.243569128	2.455590856	1.048309765	1.648318941	1.7986587	1.838273372	2.628098177	2.957651861	2.315620889	1.980257198	1.589759633	1.674649308	2.289616946	1.039329704	2.338077885	3.053567884	3.072937148	1.430365987	1.249995847	2.003606807	1.626009454	1.871384603	1.995910888	1.894382254	1.673747754	2.085648636	1.968681755	1.548518176	0.900681123	1.281392307	1.855388221	1.491833378	2.3792807	3.222836727	2.141957108	1.505181135	2.403491291	1.212215554	1.921978531	1.053194918	1.550106726	1.211809906	1.847679765	1.718892199	1.79157038	3.507803508	1.737055072	1.827223403	1.658274795
TMEM78	0.184304364	0.009295859	0.069116534	0.066991752	0.048449595	0.105657797	0.009295859	0.125509261	0.009295859	0.091483638	0.009295859	0.063273517	0.009295859	0.009295859	0.009295859	0.009295859	0.009295859	0.009295859	0.009295859	0.009295859	0.090896396	0.009295859	0.339987057	0.009295859	0.009295859	0.009295859	0.024506108	0.028764005	0.125010756	0.009295859	0.056839405	0.042044967	0.009295859	0.009295859	0.073986413	0.009295859	0.078175767	0.009295859	0.024795348	0.162297175	0.128452499	0.076082328	0.078616707	0.108563841	0.140362974	0.015386387	0.096723321	0.009295859	0.009295859
MIR155HG	0.326860628	0.606337561	1.291916047	1.658926078	1.221406496	0.562069619	2.894412654	1.486231755	0.402086632	2.830085206	0.784025751	1.901553029	0.312342817	1.003846291	0.805299434	0.254290433	0.205828402	0.511095116	1.132753658	0.31412787	0.891127196	1.81379972	0.860829673	2.552524564	1.481484928	0.144686827	1.369079743	1.120475988	0.631743311	0.72533886	1.883453157	1.353020411	0.641663691	0.950380757	0.667071708	1.506440609	0.598543445	0.887646712	2.088338549	2.460088123	1.201382809	1.224826788	2.007190987	0.281093801	0.640099174	1.357893105	2.144059063	0.94120474	1.419312142
VSTM2A-OT1	0.0536154	0.012266181	0.855928432	1.385205662	0.012266181	0.012266181	1.365717217	1.000002113	0.041425895	0.390285382	0.012266181	0.060359531	0.012266181	0.012266181	0.171664001	0.012266181	0.012266181	0.929608459	1.301378232	0.012266181	0.072017022	0.031167649	0.060230879	0.72678611	0.258494263	0.012266181	0.098961598	1.346706024	0.587743259	0.651175987	0.246733503	0.442751482	0.034112423	0.012266181	0.012266181	0.012266181	0.012266181	3.097046151	0.053559512	0.268023725	0.178091998	2.496520178	0.47805158	0.059022439	0.326660321	0.812480026	0.646480596	0.027407464	0.817525338
HAGLR	4.672443443	4.780289368	1.013853712	1.391007233	1.445557927	0.953444729	0.974612115	1.967003729	1.256910089	0.391976808	0.694663448	1.491758562	5.090401236	1.406810197	2.921584811	0.408471801	5.156220812	0.763589194	0.966645667	5.200420732	0.995212137	1.015963602	0.562381809	2.208075672	2.210100111	4.054583255	0.957403749	0.574013137	1.061214393	0.60621224	0.952287464	1.015384796	1.765999566	0.807729588	0.473113643	2.070962979	5.006146662	0.826787748	1.645053237	1.410474262	1.948688621	0.864956046	1.428108807	1.76684509	0.750188867	0.528153251	1.112840462	1.968478099	1.04358788
LINC01260	0.021031339	0.021031339	0.021031339	0.021031339	0.021031339	0.021031339	0.021031339	0.021031339	0.021031339	0.021031339	0.021031339	0.021031339	0.021031339	0.021031339	0.021031339	0.021031339	0.021031339	0.021031339	0.021031339	0.021031339	0.021031339	0.021031339	0.021031339	0.021031339	0.021031339	0.021031339	0.021031339	0.021031339	0.021031339	0.021031339	0.021031339	0.021031339	0.021031339	0.021031339	0.021031339	0.021031339	0.021031339	0.021031339	0.021031339	0.021031339	0.021031339	0.021031339	0.021031339	0.021031339	0.021031339	0.021031339	0.021031339	0.021031339	0.021031339
SNHG7	3.399135378	3.998800547	4.183562043	4.936933695	4.830452306	5.035475232	4.366401908	4.398596382	4.276931077	4.344279234	4.651108979	4.248144065	4.194594856	4.332652542	5.662314687	3.958799703	4.214246855	3.66772406	4.057579682	4.199802606	4.349615564	4.64943409	5.210163834	3.093718196	4.286551707	3.85166538	3.682268862	3.46969207	4.67848128	5.808148137	3.881197041	3.082952608	4.3558407	5.15656077	4.459600751	4.168403165	4.152416924	3.672360301	4.167444589	5.08745511	4.431037758	3.582504649	4.24224047	4.985895545	4.820325721	4.514875935	4.488595407	4.054921517	4.340297569
ATP13A4-AS1	0.47099084	0.122542961	-0.001202333	-0.001202333	-0.001202333	-0.001202333	-0.001202333	-0.001202333	-0.001202333	-0.001202333	-0.001202333	-0.001202333	0.540042218	-0.001202333	-0.001202333	-0.001202333	0.220146619	-0.001202333	-0.001202333	0.545641897	-0.001202333	-0.001202333	-0.001202333	-0.001202333	-0.001202333	-0.001202333	-0.001202333	-0.001202333	-0.001202333	-0.001202333	-0.001202333	-0.001202333	0.117218425	0.11146754	-0.001202333	-0.001202333	0.289212956	0.147158916	-0.001202333	-0.001202333	-0.001202333	-0.001202333	-0.001202333	-0.001202333	-0.001202333	-0.001202333	-0.001202333	-0.001202333	-0.001202333
PCAT6	3.717950713	3.133208646	2.940788842	3.782403767	3.085566084	3.017766085	3.5108298	3.662536533	2.935651572	3.31690391	4.00007897	3.103609989	3.337191923	3.852205585	5.045566359	3.940490744	3.961424787	2.887785832	3.253397031	3.703275046	2.737960533	3.379914067	3.984554962	3.425049808	3.038314738	3.183444335	2.934575602	2.236728051	4.842630537	3.058427745	2.655910026	2.386072964	3.69463507	5.649194304	3.681984268	3.636256287	2.696194849	2.609694649	3.591568638	3.231895689	2.726398398	2.773583943	3.182242871	3.408982286	3.118855617	3.51874797	3.545511611	2.433196304	2.94791902
LINC01356	0.296990019	0.086727884	0.226440482	0.357889921	0.092854864	0.10033241	0.170024069	0.294728252	0.370220721	0.173986247	0.175013799	-0.013026829	0.106428041	0.229315288	0.227990499	0.106202184	0.211928584	0.211091201	0.135110183	0.140393989	0.334895564	0.193318719	0.308893753	0.077027905	0.123808808	0.164777803	0.157163375	0.402997803	0.091305896	0.222852685	0.288755285	0.266329605	0.194394502	0.072599333	0.126103615	0.176449755	0.030056232	0.226392457	0.148710894	0.282093405	0.11896988	0.227749733	0.135389142	0.222954244	0.264821315	0.401747305	0.075048189	0.097933484	0.3523695
CU104787.1	0	0	0	0	0	0	0	0	0	0	0	0	0	0	0	0.275583426	0	0	0	0	0	0	0	0	0	0	0	0	0	0	0	0	0	0	0	0	0.311398237	0	0	0	0	0	0	0	0	0	0	0	0
OR2A1-AS1	1.07894762	1.456708589	1.165257563	1.05559231	1.598994554	1.343612065	0.557212503	1.597094447	1.134422449	1.616528749	1.482634134	1.29871483	0.802011002	2.039024928	1.411670842	1.019504052	1.082395205	1.264354693	0.728455711	1.220431005	1.286835909	1.496507124	0.890684967	2.07524138	1.877726834	1.098241155	1.197523196	1.115421573	1.521361169	1.948389974	1.957828251	1.572995622	0.967565864	0.803731299	1.353074845	1.728720257	1.341751738	0.928201246	1.440187406	1.105756972	1.045935781	0.804106173	1.198562964	0.993742722	0.861840885	0.926752368	1.574948976	1.036277693	0.899120053
MRGPRF-AS1	0.440046723	1.363210868	0.830370527	1.597774449	0.640147128	0.392360416	1.392327728	0.724654505	0.435271291	0.421736096	1.075038313	0.65080867	0.465049974	0.453588313	0.384591846	0.902538936	0.444168055	0.77431256	1.068257198	0.853387969	0.873461805	0.86962584	0.989437119	0.883590817	1.051489298	1.297872382	0.92385403	1.175465924	0.682094926	0.483158549	0.660869916	0.664105083	0.120038616	0.356646791	0.300634213	0.597749737	0.774517622	1.089415174	0.751849514	0.823348739	0.906344226	1.640972428	0.832712349	0.776583322	0.684104894	0.603747409	0.407117568	0.700030362	1.148161187
ZNF341-AS1	0.298906782	0.715500677	0.172190212	0.019907367	0.749255585	0.019907367	0.127047189	0.019907367	0.454264719	0.399315084	0.272936757	0.440382589	0.474082885	0.39432874	0.202268778	0.455926406	0.37505414	0.206125492	0.019907367	0.47387954	0.150057124	0.393547087	0.377446041	0.349450501	0.275328712	0.714383921	0.202674354	0.317550185	0.658062955	0.690079163	0.314450487	0.621523677	0.349223515	0.126183368	0.877075714	0.482549293	0.283017085	0.400092029	0.192970499	0.429515607	0.019907367	0.346202036	0.49232358	0.172480784	0.410115086	0.237637472	0.391040714	0.499636265	0.096357416
HCG14	1.76019383	1.412496964	0.483575343	1.246379849	0.913549496	1.016198642	0.88481614	1.540489544	1.181190137	0.827791206	0.562941305	0.999475666	1.947034848	0.770124366	1.435975319	1.053354759	1.788971215	0.598483884	0.674818398	1.597715969	0.994500954	0.639187074	0.664156873	0.686846349	1.166647169	1.869791169	0.981818477	0.36282827	0.778019799	0.310933374	0.838967655	0.397955736	0.957069895	1.094017738	0.530725286	1.036013514	2.477048636	0.377250785	1.36079243	1.554335267	0.703784691	1.066625757	0.391257673	0.610534765	1.040057281	0.559179346	0.451387664	0.927515746	1.2413438
SNHG22	0.173687326	0.364176806	0.423846762	0.4881269	0.300198473	0.431938916	0.613710354	0.387367465	0.304577743	0.194208821	0.464037312	0.12335956	0.466072542	0.056384079	0.174848053	0.37765815	0.345700935	0.210980254	0.181137924	0.323379457	0.262077421	0.219290334	0.555784749	0.366608284	0.101348312	0.363886174	0.226965084	0.152333516	0.317985964	0.439009784	0.183648803	0.175846799	0.265292666	0.082256901	0.152523958	0.215148909	0.337803107	0.192529833	0.111921761	0.126235995	0.192917077	0.237428094	0.28172378	0.321811917	0.173207856	0.557823743	0.271198205	0.361608351	0.25024099
PTOV1-AS1	1.357829628	1.507714013	1.314828637	1.282988286	1.542547692	1.454985908	1.703790164	2.029860944	1.150974301	2.301066672	1.483151808	1.743827272	1.424890261	1.653506817	1.780073647	1.767643322	1.630767223	1.764307257	1.168993736	1.525751201	1.250432822	1.412013366	1.453749567	1.953295803	1.836934385	1.222973433	1.465287903	1.416927158	1.314415037	1.667679109	1.695127076	1.228693132	1.990099075	2.774267267	1.746724218	1.984693133	1.10207863	1.235323961	1.641588014	1.592662237	1.504988536	1.242195907	1.863807809	1.597019527	1.504550332	1.325349341	1.845971003	1.404245244	1.387754104
NOP14-AS1	2.85736778	2.504051981	2.967260028	2.869547527	2.961581834	3.127007121	3.25373099	3.199121695	2.985240714	3.212828736	2.856686613	3.075581437	2.797130876	3.080523247	2.20575075	2.918224622	2.867360759	2.709420942	2.8885839	2.760737892	2.749178826	3.071228014	2.789305789	3.150640589	3.061854114	2.7817007	2.787190336	2.677310488	2.629993173	2.76217802	2.847549573	2.717574854	3.037417926	2.649192833	3.162547557	3.087782777	2.560225929	2.743922587	3.203012083	3.069522982	2.836043474	2.56908025	3.097706585	3.112828475	2.873417435	2.728778004	3.238407436	2.711134612	2.739240061
LINC01173	-0.00430292	-0.00430292	-0.00430292	-0.00430292	-0.00430292	-0.00430292	-0.00430292	-0.00430292	-0.00430292	-0.00430292	-0.00430292	-0.00430292	-0.00430292	-0.00430292	-0.00430292	-0.00430292	-0.00430292	-0.00430292	-0.00430292	-0.00430292	-0.00430292	-0.00430292	-0.00430292	-0.00430292	-0.00430292	-0.00430292	-0.00430292	-0.00430292	0.236656582	-0.00430292	-0.00430292	-0.00430292	-0.00430292	-0.00430292	-0.00430292	-0.00430292	-0.00430292	-0.00430292	-0.00430292	0.280355682	-0.00430292	-0.00430292	-0.00430292	-0.00430292	-0.00430292	-0.00430292	-0.00430292	-0.00430292	-0.00430292
SLC6A1-AS1	0.518295245	0.718620373	0.294591521	0.146343226	0.081198152	-0.006527399	0.108850822	-0.006527399	0.115416456	0.268744298	-0.006527399	0.2695237	-0.006527399	-0.006527399	-0.006527399	-0.006527399	0.516584155	-0.006527399	0.363405111	0.328054624	0.57716508	0.386866618	0.363608991	-0.006527399	0.374549517	0.822615284	0.081264427	0.306275603	-0.006527399	-0.006527399	0.390096191	0.23526951	-0.006527399	-0.006527399	-0.006527399	-0.006527399	0.127300865	0.057853823	-0.006527399	0.299101425	0.129963716	-0.006527399	0.176357653	-0.006527399	0.784955083	0.146947186	0.136906439	0.579256855	0.080359137
AC009134.1	0.001060087	0.001060087	0.001060087	0.001060087	0.001060087	0.336284667	0.001060087	0.211330858	0.001060087	0.001060087	0.001060087	0.001060087	0.001060087	0.001060087	0.001060087	0.001060087	0.001060087	0.001060087	0.001060087	0.001060087	0.001060087	0.001060087	0.001060087	0.001060087	0.001060087	0.001060087	0.001060087	0.001060087	0.001060087	0.001060087	0.001060087	0.001060087	0.001060087	0.001060087	0.001060087	0.001060087	0.001060087	0.001060087	0.001060087	0.001060087	0.001060087	0.001060087	0.001060087	0.001060087	0.001060087	0.001060087	0.001060087	0.001060087	0.001060087
AC092384.1	0.157109127	0.266599019	0.268681875	0.256288832	0.30216521	0	0.039297863	0.191635843	0.217034747	0.143141756	0.235939209	0.222169558	0.137802594	0.165154959	0.599815252	0.012859192	0	0.144913264	0.265159896	0	0.23533908	0.187273825	0.239038324	0.455219497	0.324442784	0.138803374	0.019542061	0.147135503	0.052189621	0.346414435	0.292958516	0.039575761	0.289989278	0.207769928	0.177833413	0.310877353	0	0.10372934	0.161534365	0.361805429	0.142618257	0.305735035	0.466357377	0.263904377	0.207982482	0.267971919	0	0.182514499	0.052189621
NTM-IT	0.004346807	0.004346807	0.004346807	0.004346807	0.004346807	0.004346807	0.004346807	0.004346807	0.004346807	0.004346807	0.004346807	0.004346807	0.004346807	0.004346807	0.004346807	0.095196977	0.004346807	0.004346807	0.004346807	0.004346807	0.004346807	0.004346807	0.004346807	0.004346807	0.004346807	0.004346807	0.004346807	0.004346807	0.004346807	0.004346807	0.004346807	0.004346807	0.004346807	0.004346807	0.004346807	0.004346807	0.004346807	0.004346807	0.004346807	0.004346807	0.004346807	0.004346807	0.004346807	0.004346807	0.004346807	0.004346807	0.004346807	0.004346807	0.004346807
SNAI3-AS1	1.344465393	1.194750993	1.43652328	1.079031385	1.643632334	1.391467012	1.484292453	1.93898344	0.966560366	1.408619486	1.553384484	1.065245823	1.008567138	1.56696739	1.012832437	1.281608969	1.76493823	1.562809895	1.168139601	1.159170384	1.301414664	1.569182469	1.797573444	2.344826652	1.429208462	1.412599355	1.26620963	1.356891542	1.145665141	0.735055055	1.530993031	0.911032901	1.069760462	1.418623999	1.502648744	1.804024747	1.30622809	1.890688234	1.583120757	1.509143771	1.270542417	1.475558666	2.039851582	1.311169041	1.34787097	1.003463267	1.808219903	1.147286509	1.394489051
LINC00305	0.002901893	0.002901893	0.05627108	0.002901893	0.015664507	0.002901893	0.03013674	0.002901893	0.002901893	0.002901893	0.002901893	0.002901893	0.002901893	0.002901893	0.002901893	0.004596503	0.002901893	0.002901893	0.002901893	0.002901893	0.002901893	0.024045006	0.002901893	0.002901893	0.002901893	0.002901893	0.002901893	0.002901893	0.002901893	0.002901893	0.002901893	0.002901893	0.002901893	0.002901893	0.002901893	0.002901893	0.002901893	0.002901893	0.002901893	0.002901893	0.002901893	0.002901893	0.002901893	0.002901893	0.002901893	0.002901893	0.002901893	0.002901893	0.002901893
LINC01293	0.043227365	0.096016546	0.273070176	0.129390083	0.461895229	0.043227365	0.043227365	0.175491822	0.162109454	0.436265788	0.043227365	0.356402265	0.302318162	0.346882336	0.303300968	0.053920874	0.150242304	0.405413068	0.103638873	0.043227365	0.043227365	0.144950806	0.186186309	0.043227365	0.618323958	0.150910177	0.126719697	0.305632191	0.112568251	0.441455803	0.199207405	0.228293487	0.432865601	0.155154228	0.431245512	0.043227365	0.251413208	0.043227365	0.433108892	0.043227365	0.177523175	0.043227365	0.385443842	0.129751765	0.190929215	0.307630652	0.043227365	0.063358491	0.073754522
LINC01436	0.804991372	0.962476339	0.873383162	0.673908276	0.477114893	0.320869578	0.276069149	1.112219188	1.332505689	-0.03931884	0.956168039	0.829628516	0.332155386	1.034643773	-0.03931884	2.527629866	0.079628256	0.664081324	0.679643901	0.331517131	1.284003178	0.299684895	0.192020058	0.079129319	0.120288042	0.257801388	0.889891465	0.07564373	1.583238103	1.362028701	0.304733641	1.654149791	0.095955297	0.091160676	0.811512612	0.481058808	0.497084995	0.623616098	0.118743799	0.424007317	0.830466621	0.89362389	-0.03931884	0.356582638	0.691831786	1.415034252	0.510006501	0.258015744	0.975663857
SMIM2-AS1	0.644480498	0.008057624	0.650116196	0.76695597	0.708767646	0.393374768	0.596621768	0.677628049	1.680560391	0.715037947	0.394145013	0.849956492	0.649928126	0.712982998	0.333200631	0.593107746	0.163776185	0.799378755	0.106528549	0.362872874	0.353544203	0.158167226	0.709941057	0.84945027	1.117612408	1.03088482	0.433840506	0.393123727	0.421187928	1.22449942	0.65654765	0.427946693	0.943584698	0.412350944	0.438364707	0.695107773	0.530892758	0.058696478	0.405235064	1.155619369	0.460783521	0.364645313	0.258789378	0.640227689	0.277816523	0.416044105	0.540419085	0.724462762	0.634917908
LINC01600	0.184007074	0.277162055	0.352372316	0.402269902	0.088994764	0.344909472	0.117035176	0.110362794	0.075702132	0.247670277	0.398465483	0.139505524	0.153562019	0.182904936	0.505437253	0.073647636	0.338196025	0.366511489	0.324756895	0.334618994	0.358205564	0.235941493	0.525351935	0.221209408	0.270359198	0.184849147	0.376080671	0.276508307	0.329917506	0.191556283	0.25429417	0.150240953	0.025551495	0.067269873	0.263654743	0.107394366	0.197933901	0.538719115	0.06486597	0.400903161	0.113027004	0.403607527	0.122268878	0.24467515	0.151983777	0.080423896	0.067398932	0.231479348	0.156099233
AC005498.3	1.443523361	1.583698943	1.585915711	1.307116224	1.246237549	2.047308998	1.709224108	2.119511068	1.640659945	1.917133616	1.658723568	1.298174102	1.085926452	1.477868144	0.992478316	2.050627698	0.639134389	1.469963701	1.244035139	1.31839723	1.392459224	1.749848083	1.873122353	2.147157085	1.443810448	1.147719933	1.249076123	1.742333053	1.845119604	2.530774324	1.855661628	1.289684239	1.894325867	1.249076123	1.254584341	2.012745927	1.245969866	1.717587217	1.620192986	2.150264957	1.609975078	1.987040769	1.91570818	1.980984136	1.948824568	1.243197691	2.090108558	1.585250053	1.936347012
NAV2-AS1	0.206154364	0.206154364	0.206154364	0.206154364	0.206154364	0.206154364	0.206154364	0.206154364	0.206154364	0.206154364	0.206154364	0.206154364	0.206154364	0.206154364	0.206154364	0.206154364	0.206154364	0.206154364	0.206154364	0.206154364	0.206154364	0.206154364	0.206154364	0.206154364	0.206154364	0.206154364	0.206154364	0.206154364	0.206154364	0.206154364	0.206154364	0.206154364	0.206154364	0.206154364	0.206154364	0.206154364	0.206154364	0.206154364	0.206154364	0.206154364	0.206154364	0.206154364	0.206154364	0.206154364	0.206154364	0.206154364	0.206154364	0.206154364	0.206154364
FRGCA	0.220745621	0.00116523	0.00116523	0.00116523	0.00116523	0.00116523	0.00116523	0.200671164	0.348349051	0.00116523	0.370972323	0.518385767	0.00116523	1.218181503	0.00116523	0.045140398	0.00116523	0.00116523	0.00116523	0.259021497	0.00116523	0.00116523	0.00116523	0.264123149	0.00116523	0.00116523	0.143223271	0.156435036	0.196715888	0.226176944	0.155048371	0.00116523	0.17599349	0.174743891	0.00116523	0.269683249	0.00116523	0.00116523	0.498236914	0.00116523	0.00116523	0.646183289	0.263390833	0.00116523	0.397398444	0.00116523	0.00116523	0.123388757	0.282151552
SLIT2-IT1	0.270633195	0.255835097	0.280528547	0.112836565	0.202406624	0.112836565	0.112836565	0.112836565	0.112836565	0.112836565	0.112836565	0.183742388	0.303749931	0.112836565	0.309412532	0.112836565	0.112836565	0.497649585	0.500927994	0.112836565	0.830885649	0.220830318	0.26482467	0.112836565	0.516658141	0.305195017	0.112836565	0.443637834	0.112836565	0.281447366	0.43924358	0.367460609	0.112836565	0.112836565	0.112836565	0.112836565	0.112836565	0.453842032	0.308521656	0.766956544	0.255593251	0.471122474	1.2971473	0.279039599	0.413520106	0.16892825	0.399999306	0.185625212	0.415601603
LINC01285	0.203525213	0.063146703	0.110957368	0.10733372	0.017399575	0.110423117	0.061451391	0.08847986	0.066277789	0.05412726	0.211988976	0.040193427	0.101788799	0.106999969	0.081905316	0.376380802	0.154241213	0.047314714	0.093799442	0.08112882	0.24569844	0.06118574	0.04269636	0.071253487	0.146392331	0.132338589	0.127409266	0.152243426	0.506844458	0.127819479	0.114362205	0.018256431	0.121490377	0.945989071	0.122393006	0.28269001	0.111062386	0.144689432	0.149360825	0.16465624	0.064124247	0.158495739	0.097297239	0.139369851	0.088208548	0.152586326	0.137155088	0.032218077	0.055954677
SH3RF3-AS1	0.92889362	1.369247663	1.402651898	1.978698119	1.462853546	0.542923728	0.986420557	1.234395619	0.72703255	0.763248637	1.646237881	1.043870095	1.144382628	1.659225797	2.449272851	0.09051806	0.751155506	2.784052699	2.238869633	1.511752883	1.796139308	2.025141155	1.933115512	1.51989671	1.871540991	1.971126252	2.617373925	2.451561013	1.4274223	1.152889295	1.591649098	1.537070699	0.154795777	1.034418228	1.018367285	1.523157918	1.08965048	2.420411695	1.988294174	1.191637216	1.716219197	2.562273627	1.968377926	1.185164029	1.291587081	0.897133163	1.479352039	1.980211074	1.721082492
LINC01623	0.123872473	0.080411933	0.028782514	-0.016169474	-0.005664037	0.124653606	0.006373793	-0.016169474	-0.016169474	0.111550842	-0.016169474	-0.010713337	-0.016169474	-0.016169474	0.186289946	-0.015355478	-0.016169474	0.103898129	0.053352055	0.130538288	-0.016169474	0.036419707	0.073851772	0.041294367	0.042433553	0.070951893	0.005601349	-0.002840666	0.426411499	0.056568255	0.011684159	-0.016169474	0.004219305	0.003300612	0.05906552	0.081223225	0.025244314	-0.01104719	-0.005977344	0.091208359	0.0624195	0.034331559	-0.016169474	-0.016169474	0.098023249	-0.016169474	0.019701118	-0.016169474	0.12730168
LINC01119	0.407796332	0.114882657	0.275991349	0.603508625	0.275724859	0.298440947	0.478244704	0.136025118	0.278825224	0.290321825	0.43456702	0.304135854	0.42121426	0.463616643	0.307336429	0.06212572	0.318242126	0.312741023	0.47573597	0.421539352	0.538973657	0.493800585	0.410116367	0.340569528	0.578549487	0.451826071	0.444267133	0.559769128	0.328091597	0.740647129	0.170991961	0.659200683	0.229255118	0.313341477	0.198728389	0.150795662	0.254313582	0.458415105	0.32711133	0.528749817	0.479638134	0.761392314	0.597409842	0.476614372	0.321494586	0.291926425	0.324183904	0.277217967	0.477571434
TTC21B-AS1	0.273680791	0.359722391	0.232992105	0.146686371	0.167973329	0.428424935	0.375897703	0.248205679	0.146686371	0.146686371	0.146686371	0.157738594	0.146686371	0.146686371	0.273185314	0.149764979	0.146686371	0.146686371	0.199618505	0.272663527	0.41387425	0.355537368	0.146686371	0.146686371	0.216467857	0.146686371	0.237353069	0.206582706	0.209028385	0.146686371	0.174148105	0.192164918	0.282171868	0.187198686	0.146686371	0.146686371	0.476732793	0.157157958	0.234022284	0.361283545	0.209115322	0.146686371	0.246758328	0.230695236	0.146686371	0.154956805	0.146686371	0.178573734	0.167594289
TH2LCRR	0.145377645	0.413338193	0.308676865	0.145101318	0.351573588	0.602722129	0.490679026	0.339286095	0.367010403	0.206491199	0.052539442	0.23258886	0.347017909	-0.026939118	0.179528603	0.342730815	0.295656166	0.191620421	0.257436019	0.266457784	0.456044757	0.410375389	0.384222741	0.355452524	-0.026939118	0.700099018	0.395909862	0.432437917	0.38550829	0.074413282	0.086858043	0.357142714	0.302092391	-0.026939118	0.406835132	0.428946266	0.040862986	0.158015122	0.233482337	0.083290608	0.279207432	0.356001475	-0.026939118	0.150907322	0.062289086	0.563321966	0.398973446	0.362598283	0.48306971
RRM1-AS1	-0.010016463	-0.010016463	-0.010016463	-0.010016463	-0.010016463	-0.010016463	0.196732661	0.432178534	0.210407216	0.443997162	0.228606649	0.143744674	-0.010016463	-0.010016463	0.510725754	0.331828313	-0.010016463	0.318880166	-0.010016463	-0.010016463	-0.010016463	-0.010016463	-0.010016463	-0.010016463	0.426950484	0.536197521	-0.010016463	-0.010016463	-0.010016463	-0.010016463	-0.010016463	-0.010016463	-0.010016463	-0.010016463	-0.010016463	0.300825564	0.23864218	0.130034215	-0.010016463	-0.010016463	-0.010016463	-0.010016463	-0.010016463	-0.010016463	-0.010016463	0.396022007	0.235257384	-0.010016463	-0.010016463
LINC01364	0.007724146	0.221142767	0.128069334	0.124564344	0.060383149	0.007724146	0.089085122	0.104765024	0.007724146	0.109503449	0.007724146	0.007724146	0.007724146	0.177780897	0.262260164	0.327671945	0.154391314	0.156845438	0.007724146	0.007724146	0.007724146	0.007724146	0.007724146	0.007724146	0.007724146	0.262999598	0.007724146	0.157909345	0.007724146	0.231866212	0.007724146	0.007724146	0.007724146	0.007724146	0.007724146	0.007724146	0.007724146	0.181221965	0.058949217	0.007724146	0.007724146	0.007724146	0.576416673	0.007724146	0.007724146	0.170535101	0.114474604	0.124402536	0.007724146
AC109642.1	0.123230682	0.031645558	0.130872024	0.031645558	0.031645558	0.031645558	0.031645558	0.031645558	0.031645558	0.031645558	0.031645558	0.031645558	0.031645558	0.031645558	0.031645558	0.034113902	0.254595804	0.031645558	0.031645558	0.031645558	0.031645558	0.031645558	0.031645558	0.031645558	0.031645558	0.031645558	0.031645558	0.031645558	0.031645558	0.031645558	0.031645558	0.098909269	0.031645558	0.031645558	0.031645558	0.031645558	0.189225676	0.11145099	0.031645558	0.143879231	0.031645558	0.237794328	0.031645558	0.031645558	0.031645558	0.050180932	0.118939603	0.031645558	0.031645558
LINC00407	-0.015006127	-0.015006127	-0.015006127	-0.015006127	-0.015006127	0.435104403	0.236750447	0.276017757	-0.015006127	0.283392222	-0.015006127	-0.015006127	0.349380973	0.409272709	-0.015006127	-0.015006127	-0.015006127	0.681501786	0.261548957	-0.015006127	0.274173824	0.218335949	-0.015006127	-0.015006127	0.279990415	0.638216124	-0.015006127	0.431228635	-0.015006127	0.300540704	0.215973686	-0.015006127	-0.015006127	-0.015006127	-0.015006127	0.357211185	-0.015006127	0.341356707	0.537536716	0.552414889	-0.015006127	0.356508405	-0.015006127	0.758615143	-0.015006127	-0.015006127	-0.015006127	0.176762617	-0.015006127
RORA-AS1	0.317408311	0.453058047	0.616354269	0.358257447	0.476282024	0.397441152	0.276834762	0.515509308	0.716987888	0.818686087	0.598055843	0.703716136	0.480789346	0.334380806	0.838651958	0.457791126	0.262871451	0.650089772	0.432162811	0.521272224	0.635846502	0.588484307	0.378338639	0.734399397	0.79039009	0.445211235	0.372756341	0.611611625	0.592019297	0.244588613	0.778948037	0.386208139	0.674209895	0.607819528	0.336101081	0.408691112	0.507658268	0.403054815	0.274798098	0.829272091	0.378099329	0.444119019	0.491208508	0.578815074	0.89159461	0.431139169	0.608520977	0.494112278	0.472074988
AC093627.7	0.114193736	-0.035344047	-0.005337113	0.01640568	0.124210286	0.663162543	0.031612058	0.047268364	0.23488782	0.02754487	0.85320077	0.072645773	0.087048905	0.433548537	0.546351687	1.477090767	0.032553831	0.251832603	0.017510121	0.092958168	0.595860358	0.000800626	0.104945794	0.06325649	0.296879154	1.186740607	0.690116504	0.433683426	0.396378677	0.046855891	0.24611962	0.315248905	0.204411523	0.220113164	0.079698459	0.045852388	0.152128833	0.077133297	0.378210603	0.079471923	0.218400007	0.083515307	0.000842991	0.49892692	0.539418244	0.131139572	0.055998221	0.105550216	0.179249618
H19	3.14383637	2.503100982	5.337087678	3.186427616	3.116033232	1.067177007	3.633465105	2.024531416	6.798474026	1.828085397	3.078724347	2.207290168	2.109240042	1.403297054	3.32239562	1.297852336	2.067267263	3.801866295	5.367076911	1.966364524	4.22702548	2.733260887	3.220835393	2.142938158	2.513125682	2.982093047	3.017998517	3.720051264	2.721926878	3.697535916	2.476055461	3.804228398	3.825134865	1.049419366	0.825874692	0.475305316	2.307615919	6.613326456	2.463286668	1.32253275	1.534221768	6.48211174	2.760897919	2.860783434	0.795984391	2.981751907	1.761304377	3.190332041	3.510073435
CPS1-IT1	0.003036809	0.003036809	0.003036809	0.003036809	0.003036809	0.003036809	0.003036809	0.003036809	0.003036809	0.003036809	0.003036809	0.003036809	0.003036809	0.003036809	0.003036809	0.003036809	0.003036809	0.003036809	0.003036809	0.003036809	0.003036809	0.003036809	0.003036809	0.003036809	0.003036809	0.003036809	0.003036809	0.003036809	0.003036809	0.003036809	0.003036809	0.003036809	0.003036809	0.003036809	0.003036809	0.003036809	0.003036809	0.003036809	0.003036809	0.003036809	0.003036809	0.003036809	0.003036809	0.150453476	0.003036809	0.003036809	0.003036809	0.003036809	0.003036809
AC000124.1	0.436458051	0.009162596	0.114945206	0.949378612	0.616934922	3.312571972	0.293361993	0.093225696	0.084595847	0.422040508	1.401411271	0.509111137	0.894080337	1.797103995	0.009162596	1.331036676	0.137982938	0.539758696	0.169423708	0.325347415	0.096982534	0.271037924	0.185662392	0.7596589	0.528480182	0.135650356	0.194060167	0.274701778	1.551940691	1.097771082	0.438834052	0.237645544	0.425701304	1.916903986	0.47960298	0.639921204	0.18318012	0.037643002	0.488858046	0.780104409	0.597714482	0.009162596	0.80039504	0.436905198	2.365119734	0.151097205	0.769925909	0.171376232	0.191397063
SAPCD1-AS1	1.086965791	0.396513597	1.069776952	1.261633211	0.166995345	1.532846343	0.349332056	0.166995345	0.696150197	0.581257735	0.996739771	0.449817678	1.171117507	0.486543317	2.373296799	0.889129367	1.314827771	0.7137793	0.994519741	0.991273104	0.879178923	0.953870754	0.851482753	0.668812608	0.869521949	0.441709344	0.314460267	1.301265083	1.11286302	1.029408566	0.878869325	0.952696834	0.823250668	0.665678051	0.424877406	1.16630584	1.139227914	0.869947684	0.577510005	0.166995345	1.144555657	0.678742782	0.871181833	1.176792454	0.166995345	0.407325795	0.572017995	0.927477087	0.955271039
LINC00921	0.418956581	1.161989585	1.36302573	1.277503544	1.302030462	1.514652344	1.314665322	1.592666166	1.510124016	1.556643062	1.607718147	0.975635145	1.272932207	1.271877427	1.636799765	1.623406164	0.929438928	1.574204288	1.769108306	1.501304187	1.403058662	1.331571696	1.080912973	1.605409067	1.642924892	1.692672674	1.292996508	1.636001978	1.570059777	1.725169896	1.583570951	1.379726249	2.006993289	1.424578951	1.735254199	1.609876653	1.213541692	1.200645605	1.725996042	1.687489142	1.761530706	1.499050851	1.248940894	2.170761683	1.565964678	1.518645832	1.332026773	1.630798791	1.410935115
STX17-AS1	1.499371468	1.679396068	1.117656132	1.089151458	0.984863078	1.664688883	0.982353305	1.102154032	0.523189893	1.402820957	1.081950418	0.952092054	1.89449614	1.285166975	1.094740328	1.143719384	2.215970347	0.840267613	0.77224392	2.156567618	0.859706695	0.986353922	0.903098325	1.396387655	1.16676264	1.431861971	0.77511517	0.739143604	1.216780093	1.72263019	1.000945371	0.855703023	0.959658083	0.854223123	1.225652961	1.349563284	1.846152907	0.840669038	1.093442761	1.298116843	0.799818603	0.698998233	1.12613872	1.267539467	1.554251867	0.524385048	1.018281739	0.795550829	0.918590818
AC004012.1	0.154411029	0.145286444	-0.009300035	0.520091517	0.200913658	-0.009300035	0.338473901	1.214688667	-0.009300035	0.803118942	-0.009300035	0.185699291	0.481996341	-0.009300035	-0.009300035	-0.009300035	-0.009300035	-0.009300035	0.26070999	0.343399625	-0.009300035	0.105536354	-0.009300035	0.353637449	0.59524017	0.35154273	-0.009300035	-0.009300035	-0.009300035	-0.009300035	0.411757112	0.123040567	0.118550473	0.114460568	0.332600561	0.195969252	0.432492841	-0.009300035	0.710258942	0.430912183	-0.009300035	-0.009300035	0.356302419	0.814024419	-0.009300035	0.480497118	0.145384159	0.073843768	-0.009300035
LINC01587	1.049039132	0.396465934	0.161420553	0.154130737	0.339405164	0.000141791	0.116248711	0.066665666	0.507020592	0.277648651	0.481993117	0.072308926	0.80405926	0.308948844	0.000141791	1.049753316	0.792786173	0.000141791	0.127766163	0.000141791	0.138042873	0.263970328	0.000141791	0.107513365	0.000141791	0.108355178	0.382333052	0.161797385	0.424741752	0.402242778	0.442846417	0.121535899	1.097743738	0.291308766	0.325608826	0.118373991	0.354955858	0.019493169	0.139661849	0.170938575	0.275239872	0.09989077	0.000141791	0.947161654	0.223188548	0.197667899	0.077641042	0.473908266	0.198821888
AC073333.1	1.363328909	1.581928344	1.050293227	0.85780157	1.419926632	1.361275769	0.85780157	1.676970411	3.043486867	1.590428724	1.180061457	1.068364094	1.838463299	1.117426069	1.258061705	1.588141378	2.912781835	1.301766372	1.163769245	2.481622018	1.568860803	1.113715651	1.17907556	0.85780157	0.85780157	1.440733413	1.417596167	1.23771258	1.431934583	0.85780157	0.85780157	0.85780157	1.622827789	1.141912813	0.85780157	0.85780157	1.510343417	1.155301999	1.38024323	1.065087262	1.456698219	1.075115672	1.079227872	0.85780157	1.350130483	1.806210103	0.85780157	0.85780157	1.311834989
LINC00519	0.348585809	0.744829615	0.472169839	0.443168541	0.582893935	0.640203928	0.595872444	0.636511031	1.446114106	0.390310768	0.89063494	0.611906523	0.246986635	0.823212519	-0.030352715	0.827902806	0.083558416	0.5105164	0.982821819	0.685371863	1.103346267	1.360396543	0.649582669	0.403561018	0.527484385	0.165173333	0.37378283	0.985024103	0.522528897	0.211622112	0.977150387	0.490793815	1.580399714	0.221821823	0.383296297	0.403976554	0.117576846	0.436260164	0.572239141	1.405145339	0.643763804	1.148475567	1.07969691	1.121270422	0.956964785	0.301210885	0.7739011	0.89679887	0.615226204
AC068057.1	1.508650158	0.522168041	0.696034603	0.518995973	0.357939824	0.171132166	0.293935447	0.341246938	0.62057597	0.303522422	0.294264091	0.196133745	1.005180052	0.433229946	0.198042014	0.336254462	0.688544632	0.408382455	0.184975803	0.941357354	0.377566053	0.891874181	0.662791173	0.200485896	0.501346002	1.039951812	0.256711624	0.555224081	0.410364535	-0.014290964	0.473833255	0.497680041	0.261003211	-0.014290964	-0.014290964	0.432746358	0.144556691	0.241715156	0.204866596	0.969731804	0.145758849	0.25922822	0.135646879	0.500430597	0.315009521	0.253630167	0.554626083	0.153236772	0.353476897
LINC01471	-0.00909051	0.044576849	-0.00909051	-0.00909051	-0.00909051	-0.00909051	0.045371094	0.03847622	-0.00909051	-0.00909051	-0.00909051	-0.00909051	-0.00909051	-0.00909051	-0.00909051	0.004083977	-0.00909051	-0.00909051	-0.00909051	-0.00909051	-0.00909051	-0.00909051	-0.00909051	-0.00909051	-0.00909051	-0.00909051	-0.00909051	0.015882774	-0.00909051	-0.00909051	-0.00909051	-0.00909051	0.039807362	-0.00909051	0.086557917	-0.00909051	0.036386302	-0.00909051	-0.00909051	-0.00909051	-0.00909051	-0.00909051	-0.00909051	0.097945942	-0.00909051	-0.001412402	-0.00909051	0.002494359	-0.00909051
LINC01082	0.154438382	0.154438382	1.027878296	1.607202337	0.995148001	0.678868263	1.086497879	0.973316021	0.9810244	1.032085316	1.296315352	0.953292305	0.154438382	0.423939352	0.629915088	0.506815577	0.154438382	1.478597199	1.838964092	0.154438382	2.237266128	2.091725506	1.110464072	0.889843218	1.818306147	0.154438382	1.491541654	1.650398441	0.533085284	0.872320535	0.962049899	1.387945906	0.550692334	0.198326452	0.310237907	0.754678757	0.154438382	1.403841101	1.121920561	2.479432841	1.298928298	2.324911012	1.374202147	0.81511259	1.32433303	1.30957427	0.597063003	1.114993798	1.634700486
AQP4-AS1	0.191538523	0.175594316	0.947406981	0.407019257	0.832830567	0.866246018	0.866246018	0.979548555	0.532715441	1.900405585	0.239559745	0.863143426	0.249394376	0.80638632	0.876533959	0.310848484	0.137216915	0.796161982	0.405469048	0.173172062	0.437242301	0.89991645	0.49611831	1.208708901	0.812822041	0.251412626	0.595897293	0.211466539	0.465288378	0.936381655	0.755795363	0.337618821	0.826281887	0.605765286	0.610092609	0.741779437	0.166921182	0.471440507	0.909919929	0.784202379	0.754892347	0.164125939	0.627297396	0.335147491	0.553432967	0.709901227	0.958387931	0.310081928	0.614544294
LINC01019	-0.034148691	-0.02179148	0.025753646	0.104898083	-0.017246593	0.088126625	-0.014220064	0.005452678	-0.034148691	0.051718281	-0.007243607	0.045460278	-0.034148691	0.033909974	1.866622219	-0.031347144	-0.034148691	0.092879621	-0.034148691	-0.034148691	-0.034148691	0.023635843	0.024474778	0.063500479	0.034657221	-0.034148691	-0.034148691	-0.034148691	0.086733036	-0.034148691	0.034820377	-0.034148691	-0.016299479	-0.034148691	0.030981114	0.216333815	-0.034148691	0.037860316	0.040663359	0.058179817	0.050381943	-0.034148691	0.012511654	-0.034148691	0.081210251	-0.021705629	0.016742702	-0.023654419	-0.025308927
AC008269.2	0.215317734	0.38502698	0.215317734	0.215317734	0.48209492	0.215317734	0.383321467	0.413151338	0.215317734	0.215317734	0.215317734	0.751774643	0.524195228	0.215317734	0.215317734	0.215317734	0.215317734	0.539965854	0.215317734	0.215317734	0.4263555	0.215317734	0.215317734	0.52771322	0.215317734	0.528952677	0.315135105	0.215317734	0.615983373	0.215317734	0.337639723	0.215317734	0.215317734	0.373034336	0.215317734	0.215317734	0.215317734	0.215317734	0.215317734	0.215317734	0.42219947	0.215317734	0.215317734	0.215317734	0.662554565	0.215317734	0.641866513	0.215317734	0.215317734
FRMPD3-AS1	0.03270158	0.03270158	0.03270158	0.03270158	0.03270158	0.03270158	0.03270158	0.03270158	0.03270158	0.03270158	0.03270158	0.03270158	0.03270158	0.03270158	0.03270158	0.03270158	0.03270158	0.03270158	0.03270158	0.03270158	0.03270158	0.03270158	0.03270158	0.03270158	0.03270158	0.03270158	0.03270158	0.03270158	0.03270158	0.03270158	0.34288493	0.03270158	0.03270158	0.03270158	0.03270158	0.03270158	0.03270158	0.03270158	0.03270158	0.03270158	0.03270158	0.03270158	0.03270158	0.03270158	0.03270158	0.03270158	0.03270158	0.03270158	0.03270158
AC016735.1	3.245551578	2.63285211	1.234713134	0	0.693941842	0	0.54185845	0.619218789	0.834450048	0	0.609879069	0.472065008	2.415424818	1.066658628	0	0.863798412	2.856819595	0	0.334277514	1.884899255	1.039944208	0	0	0	0	2.371132192	0.694930373	0.283151207	0.33922114	0	0	0.319701839	0.572243184	0.556487786	0	0.743264799	2.664686509	0	0	1.476035659	0.626207811	0.751359973	0	1.249033274	0	0.76725888	0.353618875	0.976600157	0
TTN-AS1	0.92000176	0.766708911	1.161718083	1.027584109	1.185450291	1.253134398	1.828674513	1.343631735	1.723877948	1.301868169	1.039483951	0.955003148	1.086424007	1.285740686	1.559453919	1.194104448	0.910509018	1.053500737	0.917180986	0.981057478	1.064676915	1.143730749	1.055398497	1.30558242	1.190692873	1.060985963	1.113057417	1.08887113	1.132973887	0.780083544	1.168195514	0.927981255	1.028710022	1.056471309	1.086654005	1.158716308	1.209354498	1.203842164	1.251080735	1.148313529	1.134333856	1.093330306	1.007661477	1.20126943	1.175098088	1.451190804	0.928172329	1.023062311	0.998312062
LINC00582	0.314219502	0.017504893	0.179379445	0.422487596	0.489311615	0.244126796	0.251338954	0.288900381	0.017504893	0.15614014	0.400116	0.705156484	0.017504893	0.233103658	0.20546663	0.017504893	0.2152454	0.017504893	0.017504893	0.017504893	0.017504893	0.017504893	0.286734503	0.017504893	0.159480978	0.017504893	0.21763267	1.008434617	0.017504893	0.017504893	0.017504893	0.855935503	0.017504893	0.133165636	0.017504893	0.017504893	0.303919108	0.017504893	0.598935026	0.017504893	0.615051191	0.62748292	0.017504893	0.017504893	0.169830183	0.488132765	0.017504893	0.284851557	0.21540322
GRTP1-AS1	0.786799669	1.12724551	2.102840993	2.506260635	1.126421471	1.064785823	1.563219066	1.564695351	1.670902755	0.977758353	1.865582159	0.677810551	0.271986974	1.414756703	1.274443278	0.948103171	0.364607086	2.191218931	2.319976365	0.716764922	2.239070523	2.469784029	2.219592108	0.846602739	1.962120045	0.705881862	2.303009526	2.334523462	1.690458369	1.774785018	0.889994755	1.833096156	0.787523997	0.91437329	0.84209986	1.442039639	0.342034824	1.004487389	0.982085343	2.081047252	1.477354794	1.798353419	0.800730387	1.366965055	1.552854959	1.442275909	1.212977383	1.245209615	2.206704374
MIR663AHG	-0.000932234	0.013124188	-0.000932234	0.041422161	-0.000932234	-0.000932234	0.015964899	-0.000932234	0.020316052	-0.000932234	0.039422471	0.003206206	-0.000932234	0.117016446	0.065992198	-0.000118198	0.040353977	-0.000932234	0.033880496	-0.000932234	0.052801082	-0.000932234	-0.000932234	-0.000932234	0.055399218	-0.000932234	-0.000932234	0.024324141	-0.000932234	0.038992058	-0.000932234	-0.000932234	0.014041351	0.013341855	0.037320106	0.107466047	-0.000932234	0.006109102	0.006537037	0.048228824	-0.000932234	0.089044686	0.077380357	-0.000932234	0.071166433	0.002139876	0.026844035	0.005081467	0.006663381
MAFTRR	0.43480446	0.576309603	0.12233864	1.17512262	0.496768578	0.998630531	0.298417158	0.474951053	0.871397007	0.989730045	0.671795925	0.963503661	0.513162833	1.317313004	0.250539674	0.241577397	0.502522354	0.71203941	0.876455423	0.549760696	1.346514385	0.722351261	0.693330791	1.111633658	0.906564656	0.607491206	0.506978863	0.712675437	0.492798526	0.489807418	0.970210367	0.721371329	0.937630221	0.712232374	0.618021369	1.154912466	0.759501642	0.838480509	0.410966389	1.109181692	1.177311753	0.703331634	1.20793188	0.217295815	1.24847118	0.650931423	0.24670244	0.703392273	0.783984505
LINC00613	-0.003314718	-0.003314718	-0.003314718	0.22330141	-0.003314718	-0.003314718	0.171128344	-0.003314718	-0.003314718	-0.003314718	-0.003314718	0.108985774	-0.003314718	-0.003314718	-0.003314718	-0.003314718	0.285262089	-0.003314718	-0.003314718	-0.003314718	0.198752078	0.155652855	-0.003314718	-0.003314718	-0.003314718	-0.003314718	-0.003314718	-0.003314718	-0.003314718	-0.003314718	-0.003314718	-0.003314718	-0.003314718	-0.003314718	-0.003314718	-0.003314718	-0.003314718	-0.003314718	0.127302434	-0.003314718	-0.003314718	-0.003314718	-0.003314718	-0.003314718	-0.003314718	-0.003314718	-0.003314718	-0.003314718	-0.003314718
AC007091.1	0.075671489	0.002482491	0.002482491	0.002482491	0.002482491	0.002482491	0.100337331	0.002482491	0.002482491	0.002482491	0.002482491	0.002482491	0.002482491	0.002482491	0.002482491	0.002482491	0.002482491	0.002482491	0.056794081	0.002482491	0.002482491	0.088211748	0.002482491	0.002482491	0.002482491	0.002482491	0.002482491	0.002482491	0.002482491	0.264641743	0.002482491	0.002482491	0.002482491	0.002482491	0.002482491	0.002482491	0.002482491	0.016013796	0.002482491	0.002482491	0.002482491	0.002482491	0.167033534	0.082019612	0.002482491	0.002482491	0.188442328	0.002482491	0.002482491
B4GALT4-AS1	0.001001658	0.001001658	0.001001658	0.001001658	0.221440923	0.001001658	0.001001658	0.001001658	0.001001658	0.001001658	0.001001658	0.001001658	0.001001658	0.001001658	0.001001658	0.001001658	0.001001658	0.001001658	0.001001658	0.001001658	0.001001658	0.001001658	0.001001658	0.001001658	0.001001658	0.001001658	0.001001658	0.001001658	0.001001658	0.001001658	0.443363456	0.001001658	0.134527892	0.130346804	0.1907184	0.001001658	0.464638491	0.001001658	0.001001658	0.001001658	0.001001658	0.001001658	0.001001658	0.001001658	0.001001658	0.070162236	0.001001658	0.001001658	0.001001658
LINC01558	1.346173565	0.795569362	0.686063066	0.812296516	1.456345036	0.435925087	0.712050719	1.19818844	0.804884591	2.266804752	0.426742494	1.11628168	0.45840962	1.3238781	0.027994898	0.622961801	0.427506778	0.351266462	0.562985568	0.344626745	0.641106525	1.72076547	0.578704395	1.671245898	2.123544634	0.439108091	0.25135791	0.209807965	0.070757097	0.900530942	1.893733276	1.207289948	0.670512683	0.161971165	1.563065914	1.08583916	0.805261131	0.81608042	1.376094397	0.997958704	1.354317063	0.897962108	1.729092412	0.65695592	0.714699421	0.467682622	2.52538648	0.747966913	0.711156488
KIAA0087	-0.006677123	0.034630656	-0.006677123	0.084632639	0.253459207	0.106995463	0.282326438	0.014565118	0.028667054	-0.006677123	0.069266219	0.058614295	0.12438218	-0.006677123	2.086794532	-0.004356202	0.107210924	0.045830661	0.028667054	0.072518933	0.037350547	0.092217426	0.047752012	0.237933407	0.024053986	0.08508776	0.092204793	0.004281481	0.665243808	0.070106988	0.069553447	0.090543483	0.037168685	0.715268574	0.095314419	0.075646382	0.099267653	-0.002569057	0.088781928	0.080470182	0.020618574	0.0557934	-0.006677123	-0.006677123	-0.006677123	0.033244433	0.024036844	0.144875639	0.059649137
FAM13A-AS1	0.687482688	0.733348162	0.601832041	0.64552062	0.938718729	1.331176105	1.259117879	1.160042033	0.831967407	1.136163278	0.720734113	0.998102375	0.882979214	0.621506828	0.866747514	1.323063216	1.003051	0.73329246	0.438285881	0.723491443	0.729978984	0.811057965	0.699882309	0.850718436	0.798823387	0.775917914	0.986473026	0.875185813	1.609756012	0.634698649	0.902084786	0.602056028	1.026345417	0.813678413	1.231401556	0.777571716	0.93578621	0.552653529	0.982509714	0.644141391	0.87282055	0.492388215	0.425814973	0.705434535	0.841020418	1.227661571	0.913973801	0.802199718	0.937172849
CBR3-AS1	1.733727805	2.591192838	1.950931413	3.1090827	2.460084502	2.806117882	2.516474834	3.079526558	2.347322072	2.337565849	2.750728448	2.703376078	2.649158137	2.376161867	3.649261454	4.032716331	3.212907124	2.026676941	1.6038368	2.504115694	1.61055249	1.951168412	2.14760313	2.292865639	2.186429513	1.910653247	1.820156406	1.598479036	2.869204531	2.787972968	2.223333779	1.503267925	2.946414928	3.071832686	2.483861997	2.620374936	2.607576434	1.282097117	2.24510057	2.713800916	1.980007648	1.337963568	2.420001377	2.914022208	2.277543949	3.340521723	2.399738978	1.853425495	2.092717877
DDX11-AS1	0.213522217	0.39157313	0.312781463	0.481223706	0.450835485	0.415325223	0.491890741	0.530866836	0.46525343	0.32557809	0.458172055	0.260378188	0.433984951	0.34018931	0.632943696	0.456466581	0.289537024	0.472783586	0.342726791	0.478488298	0.299250816	0.657323301	0.385936439	0.46464947	0.413585085	0.350166134	0.392690763	0.281666807	0.665592966	0.547830341	0.547245855	0.409455145	0.561171594	0.618218832	0.422542606	0.652511528	0.220950733	0.253942856	0.282186607	0.684316042	0.535663711	0.492781178	0.596071756	0.498312647	0.505942713	0.40935201	0.446760904	0.323026181	0.376742191
CKMT2-AS1	2.458950734	2.284188682	2.623291123	2.651406456	2.380896894	2.540008381	2.526982511	2.703387372	2.258775304	2.391977371	2.022136165	2.5101401	2.255871771	2.327840049	2.795156396	2.531804693	1.915007795	2.380240868	2.506013428	2.445107673	2.498863063	2.898943818	2.483483448	2.617745591	2.605233508	2.09924567	2.499521267	2.677574954	1.993263298	2.195694164	2.213288424	2.331804362	2.413980838	2.089402941	2.292056373	2.866288444	2.188301146	2.482127461	2.393936392	2.751331216	2.47560373	2.759628643	2.60006972	2.147214451	2.622957135	2.237393787	2.741449785	2.308394361	2.736708872
[truncated: 1,061 more rows]
[truncated: 627 more columns]
