# Supplementary material for: Construction and validation of a novel cuproptosis-related long noncoding RNA signature for predicting the outcome of prostate cancer
Source: Front Genet. 2022 Dec 6;13:976850. doi: 10.3389/fgene.2022.976850 (PMC9763621; doi:10.3389/fgene.2022.976850)
Supplement: Supplementary file 2 [file DataSheet1.ZIP › Source data for review purpose only/Source data/03.cuproptosisLnc/risk.all.txt]

id	futime	fustat	MCPH1-AS1	SGMS1-AS1	SNHG1	C1orf229	PRR26	LIPE-AS1	C9orf139	riskScore	risk
TCGA-HC-A48F	1.86166666666667	0	0.845115325097364	1.62078103213292	2.58959223227476	1.52116745475383	0.777803849983632	0.615244670380884	1.0288361180137	3.48646441597712	high
TCGA-J4-A6G1	2.105	0	0.522296988591541	1.14090376898468	2.66484984351542	0.732420039548627	0.91793841042191	1.08758561107175	0.978339328132989	1.46064200682209	high
TCGA-XJ-A9DX	2.66333333333333	0	0.779388798502024	1.40388440946421	2.78548982335718	1.74914923446323	0.564487960431161	1.06352412698832	1.44232927981856	8.43547122922677	high
TCGA-EJ-7784	2.13833333333333	0	1.24318789117656	1.45962365741932	2.66532305653206	1.54224524501763	0.762805829864361	0.799521831782667	0.671540688550594	1.52760474886604	high
TCGA-FC-A4JI	2.40083333333333	0	1.0883201176382	1.1392409050508	2.722943508108	1.78079810941837	0.543415119938181	0.550961187635479	0.82832867328843	7.78176290963429	high
TCGA-EJ-A7NH	1.2975	0	0.955193271320492	1.17667237635807	2.65819872138636	1.38876725293949	0.938905349523953	1.0361176583357	0.954011206881968	1.86798574498065	high
TCGA-HI-7168	6.8575	1	0.715472665891466	1.01381420230608	2.58305151376266	1.5342511080939	1.00583237212799	0.930103623501371	0.591189497149875	2.76270970485426	high
TCGA-G9-6332	3.5175	1	0.661205358561564	1.87038010824843	2.45347862394808	1.34529046599192	0.853145088402333	1.09007350735125	0.662455399284426	0.878510120872247	low
TCGA-ZG-A9L1	3.56416666666667	0	1.3117461269196	1.28067642759365	2.46629886076893	1.64788989309865	0.900146133309557	0.892750028691705	1.17405438867617	1.58068046875734	high
TCGA-V1-A8MG	2.34583333333333	0	0.618525408553638	1.26860442873225	2.72836496698004	1.00292478089424	1.02946181933693	1.29637763037047	0.903764326180102	1.15953492882791	high
TCGA-CH-5764	0.085	0	0.626997294452118	1.60683672404115	2.64307458675612	0.90742257883383	1.07869890743588	0.89726652165874	0.514183790275603	0.759353989369805	low
TCGA-HC-A8CY	0.794166666666667	0	0.95775430240993	1.31956334426895	2.61636652418352	1.59857194614725	0.562974846203795	0.625794614819811	0.748033636414031	4.43831862298106	high
TCGA-X4-A8KQ	3.78583333333333	0	0.727474811828136	1.14555051200928	2.70476832566498	1.25336417469558	1.03321373699139	1.32291457826289	1.10595566942266	1.70009046619263	high
TCGA-CH-5737	0.249166666666667	0	1.095413031502	1.40660225664581	2.17354391876275	1.35230391410326	0.783641341030315	1.0708473520727	0.674648867595771	0.505047657008941	low
TCGA-EJ-5514	5.0075	0	1.28596771549924	1.63208777891311	2.57370206247951	1.15923956680662	0.658190008433393	1.04241761337497	0.3269926916111	0.385532021210184	low
TCGA-CH-5767	1.25416666666667	0	0.723823656628508	1.34699116428657	2.44601188627901	1.19436937025186	0.920586100617189	0.554233648113017	0.420034870062153	1.57777046712556	high
TCGA-VP-A875	6.32083333333333	0	0.796684562309169	1.43476890239128	2.81097198341965	1.54089969204683	1.00112637714049	0.523891384827547	0.601847547099895	4.06766181864585	high
TCGA-YL-A9WH	1.16916666666667	0	0.782490545421328	1.57773768338373	2.76487841186172	0.804253531064536	0.646733302099968	0.9750615650891	1.08689668249639	1.42131136308528	high
TCGA-FC-A8O0	1.68666666666667	0	1.01775110416716	1.42970149774968	2.62583285778977	1.12791064007121	0.73536294349991	1.23937252378692	0.782217764279561	0.739074814791169	low
TCGA-CH-5746	2.00083333333333	0	1.11322359097017	1.55018639320626	2.54257378834196	1.16700508591945	0.886528968132558	0.946345004572016	0.418922516046808	0.500202112919815	low
TCGA-HC-A6AQ	0.29	0	0.569553873103293	1.4320924665041	2.68211183754539	1.06011730251946	0.676847709965709	1.74918881615965	1.14395556836418	1.06064736812084	high
TCGA-J4-A83J	1.905	0	0.823759711811825	1.23328895973275	2.40451847932222	1.47968042769441	1.1176093427093	0.975411692958854	0.604770766271425	1.14874027400409	high
TCGA-2A-AAYU	1.68333333333333	0	0.814212733832614	1.73335144654298	2.39939471473165	1.43058937388768	1.03628537801339	1.268810391512	0.612401551909385	0.51430404241805	low
TCGA-M7-A71Y	1.35	0	0.75885215822153	1.07259021079352	2.62030057134755	0.971609207841319	0.843116712662946	1.25368734541045	0.974621194181048	1.23199134872562	high
TCGA-EJ-A46E	1.43416666666667	0	0.845591291966419	1.19894595131976	2.54732612125455	1.19160963858884	0.907086042540308	1.14825881076847	0.613075245917963	0.949342552034485	high
TCGA-KK-A6E3	5.62833333333333	0	0.79706473125716	1.06361585466013	2.39734907390975	1.16388858082123	0.958731107461076	1.67775914452132	1.19078717691758	0.665124588183373	low
TCGA-VP-A87E	5.57666666666667	0	0.703332238894323	1.05631564080522	2.32930563425882	0.687540282314534	0.920850998910515	1.00639234991025	0.652898829935262	0.579160942097835	low
TCGA-XJ-A83F	3.085	0	0.491931546029429	1.4382641464535	2.64625172123814	1.38050235020938	1.07893117425526	1.01615468948609	0.902969613168204	2.48393106664667	high
TCGA-HC-7752	2.14083333333333	0	0.629146329183068	1.53065002183134	2.69527534131232	1.60333490094312	1.10373476268817	1.52603131112786	1.41053558937552	2.04601983477136	high
TCGA-EJ-5532	5.00416666666667	0	0.910740266727473	1.34922598964872	2.32580809377841	1.2695971898041	0.899449770640059	1.20583934766579	0.331707898980622	0.449631002047718	low
TCGA-G9-6373	2.22	0	0.64310849998016	1.63388014532663	2.62128916251423	1.41475450312273	1.31868600254027	1.17616040924353	1.00566471506104	1.14148119484576	high
TCGA-EJ-A7NJ	0.539166666666667	0	0.942330676920548	1.32245937625977	2.42674874802111	1.48409081931132	0.849873465381399	0.975722137276968	0.927720847528681	1.5671759393404	high
TCGA-EJ-7125	7.8025	0	1.26875420643141	1.3752496782256	2.22160150464517	1.37149542724062	1.13697838555758	1.41216625608696	0.725719879048758	0.202928787418587	low
TCGA-CH-5754	0.17	0	0.758240341980727	1.26316462722891	2.61483599963073	1.16106954068044	0.891740525959494	0.696616041519031	0.570434980360453	1.91651507046938	high
TCGA-ZG-A9MC	1.24583333333333	0	0.761957353101803	1.27402138592671	2.5352170392313	0.993404091489579	0.955294276710731	0.905227575849911	0.688182776134387	1.03335465449483	high
TCGA-HC-7744	1.45333333333333	0	1.28898229179782	1.45389681000962	2.45478936094594	1.09887830793028	0.964626835385484	1.05366265348418	0.525779051335523	0.28872616515129	low
TCGA-EJ-5509	4.0075	0	1.10016089826406	1.13979155401797	2.29011572788815	1.59698469393783	1.06473158135523	1.2454514564089	0.527238703516954	0.569194992331288	low
TCGA-HC-7079	1.04	1	0.76720891326989	1.12771092566238	2.52374211860012	0.628699044312655	0.858207908236837	0.845432482500118	1.18841605414717	1.21534853947606	high
TCGA-XK-AAIV	3.10166666666667	0	0.804767871449793	0.731544209117385	2.50908301605653	1.39691616284736	0.937793719793201	0.973604501908012	0.868768031166846	2.88896166027995	high
TCGA-HC-8261	1.495	0	0.919128436047067	1.09323631765108	2.65178335997291	1.07311119893207	0.828578365080334	1.32551753505764	0.713502225609286	0.862629978353322	low
TCGA-G9-6356	3.92583333333333	0	0.891585285535833	1.30265830836127	2.46138193303092	1.07145863492816	1.14187545250463	1.1686942424619	0.802879036265175	0.526815482047274	low
TCGA-EJ-A6RC	2.39	0	0.937351873050814	1.13617874460005	2.44172378833933	1.17483803746259	1.02912920518645	1.068864211692	0.823582584903291	0.835219460589083	low
TCGA-ZG-A9L0	0.971666666666667	0	0.650199757518947	1.0127614418661	2.75566813519154	1.19967830560813	0.620291066412728	0.917416157776875	1.29248734462854	6.52543698959079	high
TCGA-CH-5744	0.164166666666667	0	0.783291961897593	1.57959984470036	2.17354391876275	1.22752620176688	1.78773787229367	1.19076265540268	0.507617685812387	0.153010438869363	low
TCGA-CH-5768	2.00083333333333	0	0.793467133508355	1.47259512997364	2.58941339205292	1.18408587141735	0.862439448994756	0.733867059244481	0.526737225729304	1.4180118065116	high
TCGA-V1-A9O5	0.339166666666667	1	1.05906954516901	0.813467152733487	2.50306239794387	2.04713865556385	0.727618430403706	0.607838621046974	0.998886372381122	10.0041975854784	high
TCGA-HC-8257	1.9875	0	0.871151572302941	1.81576162287282	2.69537091975348	0.923731398222389	0.839577875650671	1.17518641353761	0.936864109475039	0.597240161359706	low
TCGA-HC-7740	1.9625	0	0.836576117583877	0.817126057606374	2.29918087502012	0.659324605816701	2.10178732374681	1.03070217167335	0.41893701437568	0.125460865323215	low
TCGA-G9-6333	6.74833333333333	0	0.880749288426324	1.33856052803019	2.26437384917313	1.52925455445079	1.09217184396234	1.23077770770284	0.625944979840896	0.623076205156068	low
TCGA-EJ-7327	2.52666666666667	0	0.973741510749502	1.5503396623438	2.37864949114688	1.12321944136068	1.15701974697602	0.928167419870791	0.585667613897688	0.399391746069554	low
TCGA-KK-A8ID	5.76833333333333	0	1.37203691065813	1.43504734021299	2.59135123110845	1.64586989864011	0.61355286886547	0.876984874558789	0.82848373848773	1.58748144499176	high
TCGA-EJ-7792	3.82166666666667	0	0.907678361289941	1.05871454829909	2.38001162335549	0.885439349910194	1.18058135580792	1.05390300929964	0.55305663533689	0.399013276386271	low
TCGA-ZG-A9M4	1.4975	0	0.711550631046463	1.39184476243242	2.62420728507668	1.09693544381611	0.630345646860386	1.11661706651525	0.82881421402017	1.58808573340002	high
TCGA-J4-A83I	1.875	0	0.495399738011088	1.43165469063284	2.5198130096595	1.5088940431113	0.722920620369598	0.793184965318553	0.608736623620782	3.7944632766814	high
TCGA-V1-A8WN	2.52916666666667	0	1.02190202700779	1.33978990572573	2.43909712681178	1.03555156203857	1.28918871317344	1.05375692838478	0.56702529250118	0.316562752951342	low
TCGA-J4-A83N	1.185	1	0.867061831041603	1.43621744544635	2.52782665107114	1.26658465418741	0.88772723391022	0.953001077767068	0.46532203605942	0.936402189257902	low
TCGA-2A-AAYO	3.4825	0	0.799373710648601	1.15658110019051	2.59598272566117	1.20501740731276	0.936735951314305	1.19710117063963	1.005484031713	1.43756892763619	high
TCGA-H9-A6BY	0.306666666666667	0	0.817813386049902	1.38330711414046	2.66857429171064	1.67414651481032	1.07101981958375	1.42427411085024	1.1642907991336	1.8077601228845	high
TCGA-J9-A52C	0.4875	0	0.614403936782514	1.14332218999002	2.50581956027936	1.03724444771314	1.20403079475963	1.40365210981104	0.833119968513743	0.672074701162214	low
TCGA-G9-6342	4.64333333333333	0	0.705607533675727	1.54482425859645	2.29002593852184	1.48290413157725	1.07856218808615	1.14729291658035	0.502422548315281	0.676006860145822	low
TCGA-EJ-5495	4.81833333333333	0	1.02024558171939	1.32670894271334	2.27258586479873	1.17126410486176	1.16699189539881	0.79549230264648	0.390148133767848	0.418542295357028	low
TCGA-EJ-A65J	1.235	0	1.23921170128286	1.29157497494126	2.12965874802749	1.65415342238684	0.584783018294031	0.671722176462412	0.419555988022875	1.0904413293514	high
TCGA-YL-A8HJ	4.41	0	0.949935507743892	1.10713003767235	2.55988061545786	0.907224061993837	1.03249839372959	0.880974513283664	0.747663442552696	0.824319796644655	low
TCGA-HC-8256	2.35416666666667	0	1.05071765542916	1.39435510199089	2.55918460270232	1.36324401479618	0.70778144056839	1.1480985893745	0.600751634040702	0.919732695800172	low
TCGA-EJ-A8FU	0.3775	0	0.862672620003807	1.07011647471883	2.46571499629705	1.18363599437658	1.10079674462053	1.09921435054657	0.816413079966676	0.925974166021164	low
TCGA-EJ-A7NG	1.1825	0	0.865823961656466	1.13903565863319	2.54630604127264	1.07311119893207	1.12488861902392	0.902020865455463	0.824271187344912	1.05897385876036	high
TCGA-V1-A9Z7	2.3925	0	0.691859382294302	0.845974755190175	2.71556715722926	1.52824987961314	1.06738064686225	1.28601076871325	1.39906265924709	4.4973547636308	high
TCGA-EJ-AB20	0.358333333333333	0	0.860078386116594	1.09447469281802	2.64635055479816	1.42515367993691	1.33460697964596	1.40465690043207	0.764293273975697	0.85009847315288	low
TCGA-QU-A6IL	0.265833333333333	0	0.769598250028322	1.36991331349099	2.70972019267379	1.33442045763707	0.634337026768979	1.72338670780066	1.05247924195869	1.27593724309236	high
TCGA-EJ-7123	7.04083333333333	0	0.982157018877906	1.35522572179139	2.38464667991347	1.41432010494018	0.974822197568245	0.948940244558502	0.679377782478545	0.909232701617802	low
TCGA-EJ-7331	2.03166666666667	0	1.21122831357952	1.36559375091291	2.29637419120237	1.29737911615141	1.08163809672495	1.07502628813915	0.415359350279334	0.289930265009483	low
TCGA-EJ-5497	1.10833333333333	0	1.10429349239126	1.37333819276237	2.29360485749264	1.01474832384012	1.06984477263274	0.974154383317755	0.389175722325039	0.256074970009272	low
TCGA-G9-6365	3.73166666666667	0	1.07428078043136	1.18369425393993	2.4772704327794	1.05008982715108	1.34992767181532	1.23537108988805	0.69088508308472	0.297226837424868	low
TCGA-ZG-A9LS	1.4125	0	0.709093983428348	1.33361566237325	2.57264132649737	0.764686192179549	0.964549226548278	1.03303280527069	0.694713039932971	0.685867100509263	low
TCGA-XJ-A9DK	0.7525	0	0.677463338176059	1.09338007141937	2.63524976599942	0.817211230460872	0.841943258653859	1.1706935992395	1.09284341002423	1.37769784378596	high
TCGA-YL-A9WX	4.1225	1	0.920278526328285	1.19276757468273	2.51476105900025	0.93128234439263	0.956855349693189	0.898899225406632	0.680130973232953	0.774300573033949	low
TCGA-KK-A7AW	2.88583333333333	0	0.566311298842567	1.42774177437964	2.57876385027223	1.45755720101121	0.870177311930316	2.12220283388931	1.13700304473325	0.804657758162932	low
TCGA-KK-A8IB	0.2275	0	0.820393925834669	1.05300693023004	2.71708775029765	1.29357529586774	0.779599412468626	1.21847199191871	0.590790061706539	1.72478624510862	high
TCGA-HC-A8D0	2.12166666666667	0	0.962612000415504	1.18180236962826	2.77777466162706	1.02233522639657	1.24847690858394	1.05356146356443	0.833534877207016	0.842404020303313	low
TCGA-V1-A9OL	0.2875	1	0.594641433190652	1.36751665307288	2.55651383608434	1.64558887128942	0.694392174094168	0.615994050611721	0.905948211873474	7.24300694544075	high
TCGA-ZG-A9LN	0.315	0	0.863486546592861	1.0579487260168	2.58463946918438	1.19407910718292	0.834522160619619	0.831606832106682	1.29359690657563	3.08745574433652	high
TCGA-V1-A8X3	0.553333333333333	0	0.906181469474464	1.1384162969578	2.54067020679192	1.29694042743851	1.07983911954605	0.792483451346457	0.589343443416523	1.36225776730222	high
TCGA-HC-8266	1.295	0	0.701662338986888	1.05673064107952	2.59082247733788	1.09268252893315	1.07631683336586	0.96467113812032	0.93993711154904	1.71570772250561	high
TCGA-CH-5771	1.08416666666667	0	0.770615870770241	1.28828922256591	2.28768809516348	1.07641934053446	1.11508501518697	1.09022235381441	0.420890282063908	0.420401657658899	low
TCGA-HC-A6AN	0.134166666666667	0	0.689774308266193	1.58033175858519	2.4668067181959	1.68092992307765	0.743003667505946	1.39587579510649	0.864356628689463	1.58747464624358	high
TCGA-EJ-5503	3.80833333333333	0	0.958102835588413	1.28566762370136	2.24534885063358	1.22487694969987	1.02958361612853	1.1888264075149	0.584715431505805	0.400139152011653	low
TCGA-HC-7233	3.70916666666667	0	0.962612000415504	1.44428486633802	2.42029131556482	1.26830093961002	1.12814722338601	0.821900989147024	0.433786635823687	0.614128701159536	low
TCGA-EJ-5512	4.74416666666667	0	1.02957884090589	1.31720472624104	2.5035078248709	1.22724467748278	1.10044208315344	1.37279656811733	0.652327841367659	0.398126067165431	low
TCGA-CH-5740	0.085	0	1.00426045193249	1.51905077631049	2.72069713850355	0.698690742386997	1.28310567526442	1.10812184436225	0.652285331919125	0.263399419001273	low
TCGA-G9-7523	2.34583333333333	0	1.07687180933901	1.00998886040295	2.32955895749172	1.0365832854893	1.36187968963999	1.11552741789489	1.00906995897399	0.402412995600502	low
TCGA-KK-A8IM	5.2425	0	0.779809541937148	1.40286300188981	2.56718962173587	1.06121822458098	0.925156486585235	0.805739105930677	0.770615025109492	1.29439802602477	high
TCGA-KK-A8IF	1.77416666666667	1	0.640422416568659	1.09131931862394	2.80959836686815	1.3600028073585	0.587000252652253	1.1103041043479	0.896894106217227	4.96929205309036	high
TCGA-EJ-8472	0.536666666666667	1	0.482750290035132	1.62317530255252	2.7183360349949	1.32569219790717	1.11944814135186	0.745475089336166	0.767485393437925	2.69024943838837	high
TCGA-H9-A6BX	2.57583333333333	0	0.772095550349623	1.11595084747307	2.5112818786168	1.32365543791098	1.32718915177443	1.25214775092976	0.68584331087716	0.778593609772753	low
TCGA-EJ-8474	2.09666666666667	0	1.11362472901821	1.25242494229483	2.68746437588747	0.89438645183438	1.15098427981972	2.4606097511118	0.478228119527321	0.0618532842609659	low
TCGA-HC-7232	2.09666666666667	1	0.960493502095489	1.34953824907781	2.13172169129507	1.53454079548815	1.03732704357362	0.74645861960626	0.651182631990278	0.910252193045271	low
TCGA-CH-5765	1.91666666666667	0	1.20837581132451	1.4589027976045	2.52023840163302	1.32105244224439	1.00860666396788	0.865126416893711	0.378260328283663	0.534086211358531	low
TCGA-M7-A720	1.05083333333333	0	0.813154811220475	1.24354347329902	2.55547309635597	0.809935506732302	1.1151301187304	1.19742932213639	0.91968943742167	0.542069018517476	low
TCGA-CH-5750	1.08416666666667	0	0.954197643250323	1.22648025517496	2.65989790710463	1.20258823319365	0.660065113880995	0.84102631183102	0.643219499935075	1.86356872125545	high
TCGA-EJ-5506	3.78083333333333	0	1.1331059005299	1.53885808861389	2.32445991391553	1.16375207691322	0.885368678792402	1.00011545426428	0.705713314789034	0.410350463887933	low
TCGA-EJ-7315	2.75916666666667	0	0.825569593652518	1.4110645178201	2.23109438005655	1.28436409937258	1.16420670282863	0.730289745516555	0.748705603129048	0.833497205174276	low
TCGA-HC-A6AS	0.120833333333333	0	0.687709343065991	1.13993124072195	2.56508083746676	1.22123985984859	0.955065649135703	1.42433776168596	1.01917490540938	1.25027667862837	high
TCGA-EJ-7791	3.06083333333333	0	1.14985527450095	1.3312704108535	2.22169160630065	1.18234570401358	1.13753824637863	1.10702196043005	0.520950961286482	0.245212546431342	low
TCGA-EJ-A46B	1.79833333333333	0	0.864519612624339	1.3173443613686	2.45289053238048	1.2799701946478	0.986665264064946	1.34890878604355	0.851349438245493	0.695892873743478	low
TCGA-KK-A59X	6.11333333333333	1	1.09874824349317	0.638544313118296	2.47110216583891	1.90232388593285	0.635283366735162	0.964030652756216	0.574831368315843	4.26596086547791	high
TCGA-HC-7748	2.16833333333333	0	1.2108011020991	1.54497147822251	2.18465659035603	1.1330300705299	1.29351715957348	0.937584537568075	0.351696233667828	0.150220206907985	low
TCGA-EJ-8470	3.1725	0	0.749682884419354	1.33796132022281	2.61211054924186	0.958082765853339	0.667284607967428	1.01552703529853	0.628550761500201	1.1889062288064	high
TCGA-VN-A88O	1.31666666666667	0	0.819956816238701	1.07355137007249	2.6180182426551	1.46597661300831	0.712256016242257	1.15253594014126	1.03296157546623	3.07756544548944	high
TCGA-CH-5741	1.08166666666667	0	1.30684791452304	1.84525543911746	2.36547825839836	1.46862003684257	1.21769161003	1.2546768051593	0.492461151976271	0.167318153610081	low
TCGA-ZG-A8QY	1.10583333333333	0	0.930810036208888	1.08446806080792	2.5325344868805	0.985423754126347	0.903483114787235	1.46592142979846	1.07025437463353	0.642125748507852	low
TCGA-YL-A8HL	4.28416666666667	0	0.994066591065553	1.66292238425075	2.37095324407346	1.48956580382173	0.753643965982859	0.69972947991908	0.502723828928267	1.11685659738298	high
TCGA-KK-A7AY	3.0775	1	0.739911510776538	1.40174311471776	2.56274952865077	1.59085314890472	0.565062109726076	1.04441524375664	1.11374176605282	4.06115674740427	high
TCGA-EJ-5527	4.8675	0	1.0831783005451	1.49938818205403	2.3181758480671	1.07092817689579	1.0272498976371	0.942846188542348	0.452810795023179	0.303574627876788	low
TCGA-KK-A8IC	2.90166666666667	1	0.99655934318489	0.896912584776703	2.5463952522717	0.853144784918249	1.04440684299825	1.18346529231483	0.608263677824718	0.504115118658535	low
TCGA-YL-A8SA	1.40166666666667	0	0.993091449547646	1.61187569124313	2.49700244994448	1.46297600767947	1.09799317474082	1.05331576055407	0.479584474845078	0.590454802979508	low
TCGA-J9-A8CL	0.361666666666667	1	0.759152049118214	1.29980567558692	2.67347930105986	1.14572385543437	0.858812090307079	0.745358500514703	1.21676584532368	3.19195153061169	high
TCGA-HC-7747	2.0475	0	1.02989028913616	1.52097249747768	2.42776601614614	1.45463433409687	0.925045565403054	1.25864012409389	0.659101010201621	0.570616813666845	low
TCGA-J4-A67L	2.10833333333333	0	0.563007691697905	1.52695248223743	2.48184854654501	1.08352501118915	0.820148108328238	1.68182833732494	0.873655237239189	0.570469256638592	low
TCGA-ZG-A9LU	1.585	0	0.459665022567305	1.22978679792503	2.77592222653439	0.939869225749934	0.900543654461642	1.34868936840245	0.608357234644567	1.27945378334247	high
TCGA-J9-A52E	0.884166666666667	0	0.420754094195376	1.18761255715169	2.71064312156949	1.28966012161708	0.767788587698821	1.18789218837585	0.329206084508284	2.386767091319	high
TCGA-V1-A9ZR	3.72583333333333	0	0.632124218040665	1.5381092146912	2.8004413942223	1.67400716185243	1.12178947276579	1.00854454398268	0.807817746820092	3.13381331930535	high
TCGA-EJ-A65E	1.14166666666667	0	0.744479857197894	1.23954692905542	2.56266251737353	1.35457890567323	0.853488671296921	1.06872400541	0.512804870382189	1.49387993639959	high
TCGA-G9-7525	2.72083333333333	0	0.916865906328186	1.67453408973866	2.4725435618707	0.919313213927584	1.50039935749776	1.16366417157928	0.884301062148153	0.21843114794437	low
TCGA-KK-A59Z	7.19416666666667	0	0.647878940773161	1.02753189892519	2.54257378834196	1.37578596877173	1.21801575064764	1.16545678888818	1.26748290127709	2.28088012513484	high
TCGA-G9-7522	2.95083333333333	0	1.09515285951904	1.53352457183809	2.15288595243491	1.30831947998728	1.07281768830829	1.27495595015204	0.429037034792734	0.191745379604047	low
TCGA-YL-A8SI	3.89583333333333	1	1.03617833504447	1.06740034413955	2.55625165907464	1.33579216571629	1.07245297577372	1.19446055962912	0.794920846623573	0.90507543365822	low
TCGA-YL-A8HK	3.76666666666667	1	0.583914685232566	1.3312704108535	2.48226888725822	1.31649863216561	1.06719838678933	0.713083172768129	0.759740984742878	2.26937667373146	high
TCGA-ZG-A9L4	3.03333333333333	0	0.958216935036382	1.28017679265861	2.26208562111515	1.09567361561716	1.01341514946112	0.687165562184888	0.708310037587931	0.736859380627295	low
TCGA-KK-A8I7	4.8075	1	0.615514429206149	1.13299108835944	2.45211963586481	1.19422184448436	0.998799712356333	1.09738004134843	0.854277270475142	1.46246303626959	high
TCGA-H9-7775	0.506666666666667	0	0.812487726993517	1.38374370740082	2.53116079396248	1.37782648563421	1.0305986638189	1.03047919650871	0.649147641948249	1.1295260777091	high
TCGA-CH-5769	0.17	0	1.03919395239217	1.33899923312702	2.62012326619845	1.13148691830006	0.879779247769201	0.894901232561177	0.702209737593573	0.975098395115197	high
TCGA-HC-7212	2.38166666666667	0	1.08508434541128	1.40470128872087	2.35440294335819	1.57641965335129	0.901980309680293	0.761608851868937	0.173064529325973	0.825199826829555	low
TCGA-CH-5789	0.8325	0	0.881801772578383	1.34131496291606	2.30227720121738	0.774646808596877	1.07609690720867	1.13917152122072	0.497405644988645	0.233837255037942	low
TCGA-ZG-A9LM	1.035	0	0.740614730265016	1.47221793366285	2.76869099076908	1.06885765078756	0.892094163539909	0.807256691791172	0.810419872463288	1.88628352322954	high
TCGA-2A-A8VV	1.83666666666667	0	1.05638586560556	1.54018981630961	2.68997674597057	1.21071198820569	1.14049438741273	1.085030764417	0.695373828660115	0.581784074452468	low
TCGA-V1-A8WV	1.87833333333333	0	0.506034856780337	1.12868223609557	2.96285957332916	1.46936366258978	1.62607965875597	0.705322545992514	0.987962836984101	5.29263425348743	high
TCGA-V1-A8ML	1.22666666666667	0	1.00967971348072	1.26203064429434	2.54707741472903	1.33543275840658	1.0119738959756	1.42639633859346	0.756585471541004	0.596730514185651	low
TCGA-V1-A9OF	3.24166666666667	0	1.05160820406892	1.43476890239128	2.44113366861864	1.64923027819595	0.882584847424656	1.1072719918643	0.789656511841552	1.1298143537589	high
TCGA-EJ-8469	5.27	1	0.743974833770589	1.60800321324715	2.71545827859212	1.29546734221961	0.981795784417554	0.795788696079999	0.525354350460656	1.55912465725276	high
TCGA-EJ-A46I	1.82833333333333	0	0.784011012109446	1.12441084273516	2.5474992910684	1.07145863492816	0.947508964597759	1.036437233758	0.808913880117276	1.21675183053121	high
TCGA-KK-A7B0	1.65916666666667	1	0.697011498074689	1.16616651236385	2.63543480183233	1.42997726887479	0.800937039458806	1.69817487216338	1.31738749563762	1.87381802219723	high
TCGA-J9-A8CP	1.05666666666667	0	0.908578499739533	1.12533488405956	2.49236772221579	1.37209887310408	0.675169097573217	1.23497499000215	0.744720201654806	1.38365699938008	high
TCGA-CH-5763	0.999166666666667	0	0.920046050265078	1.16588154476836	2.28957943670091	1.00113839256893	1.03898105083299	1.16423941754331	0.667227010978032	0.401630228156328	low
TCGA-CH-5751	0.999166666666667	1	0.523267977619684	1.08859840285275	2.79694287153291	1.27265355983493	0.48516407817337	0.6868339523422	0.887731998028187	9.88877332251199	high
TCGA-EJ-7781	2.9375	0	1.09271242154234	1.54141106179673	2.39237454962334	1.11916437383935	1.07153639826473	0.85686461381361	0.345753025019887	0.33837224144147	low
TCGA-G9-A9S7	1.99333333333333	0	0.685567515084074	1.51520141915697	2.66589975150858	1.60808170918538	0.689781087802129	0.940317925723851	0.461781475165114	2.87334403833212	high
TCGA-J9-A52B	0.155833333333333	1	0.677549212192559	1.23109308943862	2.67184471408246	1.24541261571475	1.2142029201997	1.42872050580341	1.17081963094051	1.21257477482372	high
TCGA-KK-A6E0	2.57583333333333	1	0.873761480849724	0.954008945188823	2.50479912298537	1.65370645193538	0.665224349761355	1.49550741587913	0.958316529095534	2.2059121870273	high
TCGA-CH-5792	0.249166666666667	0	0.918653276245523	1.30175938439711	2.2861309435091	1.24555055842104	1.07106509283758	1.10553985545705	0.658595699265877	0.518487837057928	low
TCGA-EJ-7783	2.15416666666667	0	0.81281461586313	1.38055754812946	2.61994408427526	1.2356302679881	1.19227921548923	0.82172247482955	0.394704909710652	0.958929562159286	high
TCGA-CH-5748	0.085	0	1.18573745796468	1.32509512896097	2.52188863149264	0.808743494731446	0.680354146726095	1.04641953483247	0.395869583486214	0.343063672758002	low
TCGA-YL-A8SL	2.70166666666667	0	0.999526848289313	1.41332356797558	2.72909042708662	1.51513890780639	0.721717010137698	0.870941737434492	0.834801997172987	2.65656046214691	high
TCGA-VN-A88I	0.736666666666667	0	0.781058359192877	1.05832121335177	2.586829483668	1.44861023730194	1.16079453403648	1.11695954613548	0.773336913422886	1.64452897223497	high
TCGA-HC-7231	2.57083333333333	0	0.646795101110086	1.70319469326392	2.36793108888143	1.27868080316434	0.836122570586705	1.05817836435059	0.411239616170784	0.728251539772611	low
TCGA-KK-A6E7	2.5325	1	0.787262875192781	0.94436671402914	2.31712633440585	1.94374072620286	0.650855942223806	0.963946103977773	1.02559384453979	6.14796955585429	high
TCGA-HC-A631	0.1475	0	0.975176713347093	1.57152689294146	2.53150500107935	1.32872581699313	0.584922172022116	1.29020291607086	0.622866899047493	0.774117452264769	low
TCGA-HC-7080	2.4475	1	0.708228951049585	0.982688115265699	2.58568506908225	1.78572758539927	0.582078153385472	1.44906705761132	0.822414119277745	3.93484299895281	high
TCGA-J4-A67R	2.49083333333333	0	0.483363782809641	1.29249956581417	2.50975575243256	1.38816767196183	1.10973794447394	1.44609155736834	1.01568373184079	1.43183149404212	high
TCGA-KC-A7F3	1.82083333333333	0	0.817073922006864	1.04627378394847	2.62438501555863	1.06448982226884	0.844311101788784	0.966065612771592	0.674329736412683	1.51646793192205	high
TCGA-YL-A8SR	0.7475	0	0.791115992062365	1.35087859432914	2.46138193303092	1.08176249466028	0.926326949079896	0.934661831873829	0.812114476975908	1.02159437381704	high
TCGA-G9-7521	2.57916666666667	0	0.918594501830275	1.15199794373591	2.23063078650522	1.21511888387941	0.982184690604374	0.773237512666428	0.517605320816793	0.790674996694243	low
TCGA-EJ-7328	2.305	0	0.635675427387911	1.35642082052589	2.69816626683524	1.21149430958901	1.13505299350373	0.939054866109526	0.676068215929636	1.59209456935423	high
TCGA-HC-7230	2.74	0	1.09802689346129	1.47444695655323	2.44147001932385	1.06332503116164	1.07047239038468	1.30014465155099	0.809570740766381	0.287787794200967	low
TCGA-HC-8265	1.3225	0	0.645925151107401	1.01428424635322	2.73880100327551	0.866366607066562	1.87209617175135	0.631367451115782	0.898302644207388	1.13873821741584	high
TCGA-KC-A7F6	0.72	0	0.771780188222425	1.12262971891438	2.65876943557017	1.06503798813033	1.06430655499279	0.824953019364452	0.890417803468252	1.80489465753337	high
TCGA-ZG-A8QW	0.2575	0	0.751570460367613	0.939607887872822	2.60960538353016	0.874183055592355	0.845401617802467	1.22886014718493	0.799185861994639	1.08162881656511	high
TCGA-KK-A7AQ	3.33166666666667	1	0.329251788046788	1.04655053390532	2.5604850903909	1.63225782805782	0.69570237708846	1.34510312818474	1.42061678328992	8.36278583967161	high
TCGA-YL-A8S9	2.75416666666667	1	0.954259772680506	1.45721075136795	2.65620883714969	1.60269341412541	0.549281397097253	0.695425065438406	0.627199632517481	3.54883810394841	high
TCGA-KK-A8IJ	0.840833333333333	1	0.784172472571852	1.34347783750299	2.32377246864449	1.42411299572898	0.787925562947823	1.1290803988698	0.568930966743886	1.01881694120208	high
TCGA-HC-7750	1.42916666666667	0	0.825515653412067	1.17831111448577	2.306488762401	1.25839586978737	1.15098427981972	1.33652979056154	0.681553837237224	0.487745934932123	low
TCGA-G9-6366	5.33	0	0.796738370509837	1.67932221132891	2.20036974501285	1.24266396205693	0.873660977145069	1.03039225938895	0.317704285457668	0.403760584382513	low
TCGA-J4-A67Q	2.66916666666667	0	0.45394253681981	1.17194112092007	2.49859895167623	1.20901675408608	1.10273277336574	1.82599370239657	1.36542952509021	1.03295390891406	high
TCGA-G9-6343	6.7075	0	0.740152608798404	1.21182606142188	2.36462184725641	1.27091120442425	1.10913503333017	1.53037196328529	0.826316099850171	0.546038308466525	low
TCGA-J4-A67K	2.74833333333333	0	0.633219894114278	1.21182604273659	2.753584384616	1.18592317394373	1.16420670282863	1.49774192773758	0.783644726787782	0.977703025319873	high
TCGA-KK-A59V	9.4175	0	0.840200739198011	1.32597615833806	2.86468347936786	0.322030037887924	0.646902012509149	1.31401237231916	1.34562415674124	0.757709994389152	low
TCGA-CH-5788	2.2475	0	0.49746909805717	1.55496406566446	2.71064312156949	0.868832868325818	0.626866027156653	0.72223579569134	0.471034758191256	1.98567522928777	high
TCGA-EJ-7318	1.04	1	0.767002332237137	1.16923913510058	2.50701839718357	1.08556516600339	0.87497466508716	1.34172595905698	0.776392649841896	0.815516011909955	low
TCGA-XK-AAJA	2.54583333333333	0	0.895230329641569	0.950503799871365	2.65913640795524	0.977753819069699	0.598773656985828	1.01190305677922	0.95539784479752	2.07797238099381	high
TCGA-HI-7169	7.3475	0	0.609865731562089	1.30969599384153	2.4575452740611	1.07696313681359	1.45173913588856	1.66012811926817	1.14656222589313	0.404755042013838	low
TCGA-EJ-A65F	0.205	1	0.630557281984527	1.79827226826638	2.56980723744818	1.59430834471611	0.828778142636474	0.702408846540351	0.685888250846175	2.87738662148919	high
TCGA-G9-6338	5.55166666666667	0	0.495877227435168	1.36574169547974	2.43128579497752	1.34506531242267	0.764083318746087	1.33242425830445	0.959412604401423	1.75104328938438	high
TCGA-HC-7077	5.79	0	1.06176999830414	1.52487124355904	2.39280343020889	1.43479537710695	0.908267062349763	1.37902221364197	0.31153277120738	0.331200543259518	low
TCGA-TP-A8TT	1.44	0	0.801174635353434	1.53454195583406	2.44239557895149	0.547098465686752	0.956058362823035	0.961771405277256	0.773597039866381	0.352669852086956	low
TCGA-2A-A8W1	0.306666666666667	0	1.02504656753422	1.13630948159852	2.69479319845053	1.41119433826704	0.530484638413164	1.04218778526003	0.665373786651219	2.30728942732327	high
TCGA-Y6-A8TL	2.71583333333333	0	0.828133725390339	1.26103133666779	2.61022859371302	1.20033173698136	0.985516751611005	1.15666257482152	0.741683088629044	1.03403597002702	high
TCGA-KC-A7F5	0.249166666666667	0	1.27079434993336	1.01317044678741	2.70303927963181	1.9150289238356	0.714209630661538	1.29948657178462	1.19017812998643	3.25401819552338	high
TCGA-M7-A723	2.08916666666667	0	0.451603729985578	1.22013575381858	2.56972312700398	1.13121604071073	1.20522599284865	1.45734976676198	1.23518298465241	1.29339509553354	high
TCGA-KC-A4BN	4.96916666666667	0	0.799689712750429	1.43371902664876	2.47416160006931	0.799256273908398	1.06172968503991	1.08948594753996	0.458730665822783	0.3440621538056	low
TCGA-YL-A8HM	4.0325	1	0.909768926751149	0.959324067252329	2.6695504617514	1.79919316615722	0.935540634525568	0.777417409306126	0.734910960345677	5.23999930186218	high
TCGA-KK-A8IA	5.28666666666667	0	0.734153090480639	1.23385315781849	2.7210850105691	1.52704750851255	0.673393421900406	0.723026468199642	0.827852267179215	5.98581776473428	high
TCGA-XK-AAJP	3.44666666666667	0	0.680548328553728	1.25814434823496	2.54032845249876	1.40238132443451	0.622451559034471	1.10165451308075	0.995054848357231	2.9885380600344	high
TCGA-HC-A76X	0.410833333333333	0	1.07349026045548	1.44684019934623	2.59223071882189	1.27235443921275	1.33069632426178	0.833374953564526	0.657178369545162	0.639052595166922	low
TCGA-EJ-5507	3.98833333333333	0	1.00693226808826	1.77824592615357	2.21455082563622	1.43361020446975	0.775196856430903	1.14529957284565	0.408464239620943	0.366984728211188	low
TCGA-CH-5790	2.66666666666667	0	1.001333580611	1.56977026629485	2.56859324535825	1.04524067871213	1.09161550043528	0.719425714033162	0.368028549888334	0.531044425578636	low
TCGA-V1-A9ZG	4.15333333333333	0	0.870261050944986	1.33651963911486	2.375758138546	0.892933975519326	0.857257938183008	0.826789808759734	0.854680658910781	0.787932963019893	low
TCGA-VN-A88P	3.44916666666667	0	0.698749132342068	1.15378484642194	2.6376347507361	0.977237567183743	0.843116680494423	0.75018190844407	0.46632317593149	1.67441932300941	high
TCGA-V1-A9Z9	1.47833333333333	0	0.904874461965777	1.22459701248166	2.50333672538102	1.32494460945576	0.967752902449784	1.01465394992981	1.04032829146212	1.49159480367074	high
TCGA-EJ-7797	2.69083333333333	0	1.13651434841988	1.54497147822251	2.55016632819693	0.931345771125566	1.28913413083088	1.12153832458875	0.555839807215026	0.204226571009313	low
TCGA-HC-A4ZV	0.0633333333333333	0	0.74931636028428	1.04428738045904	2.91910473708734	1.36059822983714	0.530002712154837	0.706406184765503	0.775415357039455	8.43328090284238	high
TCGA-G9-6348	4.1475	0	0.833673768808103	1.28024404038307	2.31282038850832	0.972525688689183	1.00909463194031	1.1634709987804	0.469671378958583	0.363991797481222	low
TCGA-M7-A71Z	1.76	0	0.440115777007171	1.49006521178695	2.68889446920174	1.79770327198123	1.14553559135941	1.33587495308315	0.742669551420971	2.68576091625049	high
TCGA-EJ-5511	4.04083333333333	0	0.67204544336564	1.38478620584525	2.52032229615746	1.20687102429693	1.23587844604602	0.989994428135645	0.422675915429764	0.76944509423728	low
TCGA-G9-7509	4.4075	0	1.07865045090831	1.35262081283113	2.43757829572058	1.22942470132559	1.16737760247039	0.973937377736633	0.682269247667593	0.519214042027269	low
TCGA-KK-A6DY	11.7583333333333	0	0.875118071913683	1.51652844829288	2.56605643783916	1.18629164965927	1.02118734238571	0.974026961584864	0.823106696243066	0.910413561935145	low
TCGA-V1-A8MF	3.96666666666667	0	0.512555788546947	1.14664212442211	2.61903120583424	1.00849713652435	0.884586496597371	0.941645432501164	0.798559124975919	2.21082046483469	high
TCGA-V1-A9OT	0.799166666666667	1	0.547311702867134	1.48187277407675	2.79658871952646	1.5953233839692	1.14088293171294	1.28834033420995	1.78852519716362	4.91585128707657	high
TCGA-EJ-5508	5.37916666666667	0	1.0734340122305	1.48815914999694	2.42011352249438	1.1742762568921	1.07893117425526	0.862991152876153	0.263837955509532	0.380699392594336	low
TCGA-KK-A7B1	2.91	0	0.754170807011031	1.16363621972134	2.68123964437656	1.14162269621771	1.28985984340571	0.778541771030678	0.67578140541867	1.4589671249903	high
TCGA-J9-A8CM	0.941666666666667	1	0.545900669546171	1.35981164239222	2.72324841313838	1.08399459182391	1.24119256401549	0.843849237134687	0.623099108265043	1.53385217830023	high
TCGA-EJ-5499	3.87333333333333	0	0.979236294211714	1.21897525997	2.32368747317214	1.01981314887965	1.15265158120275	1.15495029719321	0.658502200218704	0.337002294410918	low
TCGA-G9-6379	4.8675	0	0.606227461422898	1.29959415684245	2.6566061050184	1.29038733332226	0.949263154097973	1.88152314996944	1.37871530631695	1.14578813554841	high
TCGA-G9-7510	3.24416666666667	0	0.918714162213493	1.35154147647316	2.26437384917313	1.34067259323785	1.13562043079423	1.35381135900318	0.607876809056963	0.357273475386306	low
TCGA-EJ-5496	1.62916666666667	0	0.975114135188573	1.47399323731177	2.33219367550726	1.02446993437187	1.31931087798791	0.800933362811347	0.352109200063386	0.286650265497285	low
TCGA-EJ-7782	3.195	0	1.27973212796859	1.56811691231081	2.34767605273779	1.3583911866321	0.840764322362182	1.16895623033467	0.499970556054225	0.311847365313276	low
TCGA-HC-A6AL	0.183333333333333	0	0.506710513423243	1.30611271206862	2.66580452848461	1.39483300871937	0.696282403401719	1.38076179797321	1.06609912650116	3.04744648544599	high
TCGA-SU-A7E7	1.50833333333333	0	0.713088285941015	1.22705314918757	2.48662862471995	1.11665205597304	0.72602032533221	1.04924761510605	0.511220538413076	1.18218380142247	high
TCGA-V1-A9OX	3.10416666666667	0	0.858468444197736	1.24969971236808	2.5718305428377	1.40119383510133	0.902614348662436	1.19532056486187	0.946796844620844	1.52363440786628	high
TCGA-EJ-5505	2.52416666666667	0	1.27625722092597	1.34647421829322	2.37301229992987	1.27206382887938	0.947924289159551	1.34783184293015	0.642426433241716	0.27920747299682	low
TCGA-HC-7819	1.48666666666667	0	0.861047947118641	1.58221247063755	2.55417709564462	1.56852014457871	1.09915640265425	0.913194277040911	0.53195889709795	1.17361752992598	high
TCGA-HC-7209	1.20416666666667	0	0.846871365857592	1.63840319756796	2.30433260970164	1.27118602777081	1.20611169173349	0.96790387728736	0.423843849800822	0.392608065949591	low
TCGA-EJ-A7NN	0.539166666666667	1	1.08203538274567	1.51637789379916	2.49775520259961	1.26064353924538	0.900659048799403	1.08821045914498	0.765485600543658	0.621060046257327	low
TCGA-KC-A7FD	0.739166666666667	0	0.780958926491194	1.46036106530872	2.65848217893611	0.79719758117052	0.60839015694977	1.12735145457322	0.656620768749199	0.815084851816512	low
TCGA-2A-A8VL	1.7	0	0.833831627725364	1.44184449593332	2.48670414929296	1.07862619471072	0.967709306521485	0.929557004658263	0.771101054542516	0.850525742937964	low
TCGA-YL-A9WK	2.7625	1	0.432549399209471	0.979811070633596	2.80984994480095	1.09860840558617	0.823623987107027	0.944359359380232	0.944743902516089	5.24982842058015	high
TCGA-ZG-A9N3	0.955833333333333	0	0.685518573290496	0.866529438084846	2.85679037607671	0.663753389570125	0.972295238787548	1.12939718154252	0.591651261610469	1.16710351760358	high
TCGA-XJ-A83H	3.50416666666667	0	0.857294475116563	1.12743595044824	2.57007545951775	1.08461086098902	0.674700429966976	1.13873937735742	0.654690409731498	1.18147634955283	high
TCGA-J4-A83M	1.42666666666667	1	0.96261202262408	1.13979152782872	2.64988792451433	0.95277391257693	0.803895895018203	0.776243912175811	0.681852758687365	1.32625872026771	high
TCGA-G9-6339	4.47333333333333	1	0.582730011888812	1.42021883118682	2.51315177097185	0.918696594227269	0.806860438100502	1.55028845293339	0.696018409960115	0.529442631187364	low
TCGA-HC-7210	2.37666666666667	0	1.24977713795862	0.990348910126868	1.95745704507241	1.21440150886759	1.06375835264984	0.826363314206253	0.684103755504647	0.354990817414354	low
TCGA-XJ-A9DQ	0.249166666666667	0	0.832795102969907	1.31778551933002	2.62640027569358	1.24627146105335	1.17672984885141	1.22780520103813	0.91968943742167	0.914652037358254	low
TCGA-V1-A8WW	2.95083333333333	0	0.632620506535234	1.22057052434245	2.56884659122311	1.13539904515408	1.02937646774949	1.14830628011605	0.620441326682017	1.09009913208623	high
TCGA-KK-A6E2	13.7541666666667	0	1.14878302188499	1.48918701669037	2.66295844009258	1.63690346553069	1.03601829568137	0.884920079747265	0.639026327161304	1.28333007503588	high
TCGA-YL-A9WY	2.66916666666667	1	1.05527895046643	0.874598353995435	2.56516500203207	1.23719208776839	0.96242032027115	0.765940756962192	0.730899159118319	1.71533673464943	high
TCGA-G9-6384	2.09416666666667	0	0.93003512195902	1.61648583989248	2.23306433264461	0.895875994171524	1.6865011008995	1.09262707816033	0.482832839180571	0.100070247827266	low
TCGA-EJ-A46D	1.71416666666667	0	0.740762705996654	1.31309186707971	2.55927437447882	1.19810140425173	1.16644769576544	1.184819517165	0.729408226160723	0.822415386647101	low
TCGA-KK-A8I8	2.6475	0	0.660077475972225	1.35820492900149	2.79706681945586	1.7678772866022	1.24332524235644	1.09975868446355	0.846024348317173	3.23476401713497	high
TCGA-XK-AAIW	1.16916666666667	1	1.35782675204114	1.34791008312068	2.78525882165336	1.80135313566327	0.542323572639487	1.25018918550558	0.905401989953441	2.07011512509192	high
TCGA-CH-5766	0.085	0	0.742952627479411	1.54392925044318	2.39956554519167	0.789486808167048	0.818985091660311	0.819232456496594	0.467635023145035	0.552176504352554	low
TCGA-VP-A876	9.12416666666667	0	1.11652196062815	1.71843545954531	2.79706681945586	1.22868226588045	1.33422172409661	0.926946988318049	0.52010864609189	0.474940829700268	low
TCGA-G9-6369	3.32583333333333	0	0.863701733895426	1.28316972780694	2.41108127291442	1.03235257677914	0.994895409998595	1.86686685827644	1.60715063301972	0.435566603259685	low
TCGA-HC-7821	2.6175	0	0.881911614189233	1.66611543844693	2.40797331646011	1.43405525753308	1.10443140486164	0.870021991208328	0.695551309869838	0.834858982666369	low
TCGA-YL-A8SK	3.85416666666667	0	0.695961670040651	1.05878006276513	2.64188858617791	0.861109657333973	1.02563926702528	0.974068787999637	0.929411466750363	1.3895092853411	high
TCGA-FC-A6HD	2.16	0	0.778079510407433	1.31970787441554	2.70024420861858	1.50532096277475	0.689735580227154	2.01813455982203	1.13384926153208	1.13602018338392	high
TCGA-G9-6347	5.71916666666667	0	0.397665748742823	1.11561653730164	2.43246673631527	1.3943711220278	1.14216465854816	2.06838455776272	1.30820855290735	0.934580814696701	low
TCGA-AA-A006	5.41666666666667	0	0.828293337280129	1.40330739727098	2.30235233272788	1.1358488598029	0.732744574405291	1.36092505141277	0.79161632609883	0.542561928381689	low
TCGA-AA-A008	5.83333333333333	0	0.786017871574063	1.08569946960112	2.39673091499027	1.16105283131107	0.866274746243168	0.22977337557405	1.00192118352428	4.08909350463789	high
TCGA-AA-A009	0.0833333333333333	1	1.10455785967462	0.92100210109313	2.50290052248706	1.29714143534293	1.1955168965264	1.1759884652991	1.00342772622463	0.860938839895457	low
TCGA-AA-A010	3.91666666666667	1	0.545380924418272	1.19642039436579	2.39334595867949	1.22432967353051	0.81531414624741	0.911597352116198	0.655175451797751	1.9383653224826	high
TCGA-AA-A012	5	1	0.83293534546178	1.30489811694239	2.6457681367482	1.32597038645208	1.1091549832831	1.29007386188368	1.21763766015669	1.33387073872481	high
TCGA-AA-A014	0.0833333333333333	0	0.863752655803343	1.00431169547853	2.3209861490557	1.3303395813817	0.896647757049822	1.32952276995156	0.963836897667025	1.00188656723083	high
TCGA-AA-A015	0.916666666666667	1	0.814311459741386	1.64706785093724	2.69463094486586	1.06502074236606	0.936189713891241	1.56794650881401	0.497659307686124	0.356788038224141	low
TCGA-AA-A016	3.5	0	1.00804009562954	1.39156060357748	2.37225334013187	1.42018608547874	0.881301362880914	1.24245122124786	0.447617528618784	0.526437465703882	low
TCGA-AA-A017	5.08333333333333	1	0.876418583579122	1.07957519514535	2.56221024916755	1.3384993388448	0.869973942429271	1.25689190789132	0.374368863835947	0.951525513719848	high
TCGA-AA-A019	2.33333333333333	0	0.810688392563453	1.41688664224769	2.42956414675324	1.15632716621457	0.355705750528247	0.946836391948799	0.727970365504122	1.66011802767822	high
TCGA-AA-A020	5.58333333333333	0	0.851389280403005	1.38555107933677	2.49502746086283	0.921384709736251	0.741093485093054	1.15830820400406	0.304366156412194	0.462241867698433	low
TCGA-AA-A022	5.75	0	0.49252256691596	1.43892204880818	2.6656524987177	1.15669619875289	1.00705309822257	1.47589179841771	0.271115552974857	0.674431723738811	low
TCGA-AA-A024	5.5	0	0.866124453402263	1.31836187527983	2.48166703243285	1.29839153893326	0.743473445754329	1.52593820027658	0.706754746392622	0.681544676760602	low
TCGA-AA-A025	2.83333333333333	0	0.78978177661978	1.16088948541991	2.47025261692872	1.42943286433966	0.290344975595623	1.46275807279915	0.921551181974692	2.16200992155582	high
TCGA-AA-A027	5.83333333333333	0	0.948619011881333	1.16829267238158	2.73236056078121	0.813856253520821	1.3870291658672	1.1724017193285	0.443743170642447	0.330810974004958	low
TCGA-AA-A028	0.833333333333333	1	0.747550184048108	1.35677393252262	2.82059350879083	1.26726455489299	0.983217056734579	1.24942187912385	0.506402842224249	1.19858926515717	high
TCGA-AA-A029	3	1	1.01870758878576	1.35127433921792	2.52621102032589	0.926294761150292	0.918569803802743	1.43374065552095	1.02154056095323	0.396419754207107	low
TCGA-AA-A032	4.91666666666667	1	0.909149580028308	1.9115554260639	2.72829754688354	1.78527380394323	1.44944619263839	0.750516923768872	0.711931874425151	1.40667770026103	high
TCGA-AA-A035	6.75	0	0.850082251462809	1.40990351737614	2.76628281974336	1.33206256797934	0.748901510692198	1.34760075567245	0.394282798316119	1.01637927387462	high
TCGA-AA-A036	1.5	0	1.12534724681737	1.35186213020709	2.36988581687365	1.35713109345617	1.24954256180249	1.15963979417589	0.650722539322725	0.368035684119988	low
TCGA-AA-A039	0.0833333333333333	0	0.415274946259291	1.15564582179744	2.83536871871155	0.840013564229657	1.23823982041645	1.41361716913597	0.284345574449539	0.695950312793172	low
TCGA-AA-A041	5.33333333333333	0	0.977758935237401	1.29709166550519	2.46037499217575	1.4535586436186	1.1152582225535	1.10471040496109	1.07190289491393	1.09678195510819	high
TCGA-AA-A044	7.25	0	0.909149580028308	1.41914320227557	2.43053205041896	1.36713309584365	1.31203714800791	0.958240771261206	0.699745781870236	0.678010261476238	low
TCGA-AA-A046	0.0416666666666667	1	0.430053009823638	1.24446529223946	2.55095517582518	1.9561963639691	1.62980985007372	-0.311805816677803	1.15273549722776	24.2304400661411	high
TCGA-AA-A049	7.5	0	0.87896570132303	1.06333872803422	2.49274303516201	1.21622566718819	1.5263533752357	1.538269126825	1.01143936118363	0.418213690017464	low
TCGA-AA-A050	6.41666666666667	0	1.43857895062761	1.04561276401831	2.6839963599927	1.65198219433636	1.99516102586136	1.50972585069144	1.29609962162821	0.352091867278369	low
TCGA-AA-A051	2	0	1.07450348399723	1.04167834545287	2.17577105366771	1.32480255713361	1.02269443772167	1.23570441271751	1.17765611364094	0.652626619761902	low
TCGA-AA-A057	6.33333333333333	0	0.948619011133832	1.54366776374301	2.7549501268067	1.684027123877	1.52270703520355	1.37729601357259	1.14887432984638	0.964862404691493	high
TCGA-AA-A058	1.91666666666667	0	0.939904579857432	1.37378821931248	2.6301292365062	1.01818751611894	1.0475936693772	0.921359747108388	0.72097393316331	0.782649885811385	low
TCGA-AA-A059	5.25	0	1.02672788738291	1.68236745772203	2.27991979740115	1.45711235752971	1.26102334866135	1.37072832318535	0.509722848323795	0.214985232016045	low
TCGA-AA-A061	0.0833333333333333	1	0.694346060145351	1.23496001423523	2.60298177583015	2.02038861080462	1.28963201460155	-0.466708414348145	0.925481970014345	28.1896520561579	high
TCGA-AA-A063	7.08333333333333	0	0.735004065773167	1.4599516767847	2.48635037930084	1.07972187279444	0.722036868167597	1.34541458355262	0.761127427931485	0.730997325202945	low
TCGA-AA-A064	1.08333333333333	0	1.11325017403405	1.52564267480691	2.49601981177476	1.25303480288362	0.700283434286196	1.12798638052606	1.12743374021277	0.901664163986399	low
TCGA-AA-A070	5.75	0	0.895422777313582	1.30730830958681	2.38878619372611	0.96605937229929	0.917102716947672	0.760774440801605	0.84006677010767	0.890201461576621	low
TCGA-AA-A074	7.83333333333333	0	1.12898315385365	1.30055301025331	2.56253560331193	1.31981898136227	1.21850930495316	1.30393879812012	0.979553013678814	0.539427914761996	low
TCGA-AA-A076	0.166666666666667	0	0.886481832779904	1.22774925642658	2.51809796384933	1.39058053248198	0.820297192174401	0.742574585432511	0.935230640957385	2.62574091770169	high
TCGA-AA-A077	3.25	1	0.667353830328541	1.63284458732765	2.24091107555473	1.3559762731717	1.03024708412153	1.12140669964929	0.95565339997938	0.797088130382438	low
TCGA-AA-A079	2.83333333333333	1	0.75359814083122	1.35403151670192	2.76500877860814	1.29226722128953	0.402468842673354	1.3596140711498	1.14247965523953	2.97922845680732	high
TCGA-AA-A081	5.66666666666667	1	1.00263078812312	1.23338523688881	2.56327738923996	1.34522744186591	1.14296905569154	1.06728982056766	0.51307643706747	0.737386534818939	low
TCGA-AA-A082	3.08333333333333	0	0.972117195408997	1.07789299719228	2.41309709099772	1.3176863463695	1.25770896768901	1.30329952452968	0.741026814323143	0.532451920020794	low
TCGA-AA-A083	4.75	1	0.890704066751009	1.27087898234742	2.24118151980701	1.24746718809973	0.602177194672114	0.819625627860767	0.335353948365668	0.959446099975665	high
TCGA-AA-A084	0.416666666666667	0	0.927111269918072	1.0321164481752	2.17865792326534	1.58928794234589	1.11082707643503	0.221689125719348	0.366697762709466	2.16484631568875	high
TCGA-AA-A088	2.25	1	0.849673179141724	0.990409589223841	2.66419278945677	1.7499297435903	1.45739665457541	0.957673411108904	0.429185985312105	1.86185363787403	high
TCGA-AA-A091	2.83333333333333	0	0.712562445112875	1.61105647668299	2.67582295475455	1.14187776429093	0.726911426031893	1.38457128272404	0.334595527586279	0.649525301781495	low
TCGA-AA-A093	5.33333333333333	0	1.00373735799084	1.58181869044084	2.50645341474242	0.88529109589711	0.684912200522392	1.29877929571903	0.877329019861283	0.410040144341392	low
TCGA-AA-A097	9	0	0.507106137278467	1.54449425158719	2.53401755272209	1.05917458605439	1.4760727616904	1.0212274334225	0.479016548328947	0.554380294472659	low
TCGA-AA-A099	7.83333333333333	0	1.02780997962087	1.42565328801436	2.56505923106404	1.08076170689623	1.16941346575559	1.38034590768761	0.312141315111627	0.227737159520348	low
TCGA-AA-A102	0.0833333333333333	1	0.935228963769262	1.21801892966856	2.56964325447809	0.830045200375739	0.812501445466374	0.959104855629453	0.548406151695577	0.676019623760624	low
TCGA-AA-A105	6.58333333333333	0	0.923250106631713	0.930159545212972	2.69349449216707	1.25371295429584	0.9600465898918	0.831542834357752	0.883606194555983	2.57745565641205	high
TCGA-AA-A106	5.66666666666667	0	0.827190107411919	1.18141129135699	2.19908053776452	1.05371139712216	0.646206472016704	1.29261963949444	1.07130183103027	0.753821080848416	low
TCGA-AA-A108	4.33333333333333	0	0.890704070641603	1.26516946857891	2.55744837689762	1.17526150361677	0.747758108532749	1.86805319540173	1.22843398208477	0.623965371419955	low
TCGA-AA-A109	7.66666666666667	0	0.715339660274893	1.60610319144486	2.44063814466848	1.21074227208894	1.09446478273666	1.34519486150434	1.04365430524693	0.625832511675534	low
TCGA-AA-A110	5.75	0	0.824826568109448	1.22092549843446	2.34465344259777	0.942526236771528	1.0101503814107	1.37797840673942	0.853329943868871	0.400121765158737	low
TCGA-AA-A113	5.33333333333333	1	0.784917113306709	1.15711567360229	2.2298541147908	0.993921938491922	0.7405601794336	1.27052380009812	0.903538475311281	0.646819419582006	low
TCGA-AA-A115	5.16666666666667	0	1.02794563177774	1.62570053077955	2.65309505673693	1.29442679059228	0.423963026916988	0.586399172032216	0.758304934122723	2.548053043091	high
TCGA-AA-A118	4.5	0	0.405076376800807	1.36120199888213	2.6358303634785	1.34030127285288	0.840552622801333	0.87737773137539	0.797776304050527	4.0082300383638	high
TCGA-AA-A120	5.41666666666667	0	0.781293155378352	1.12679611727162	2.63993170025706	1.00624848842547	0.440656769730163	1.27593719646601	0.121761468064402	0.932028763007975	low
TCGA-AA-A121	5.83333333333333	0	0.557568671295298	1.28624010585626	2.4312572657206	1.21129037310956	0.471589444069361	0.997795176481256	0.663507840771503	2.35532090710529	high
TCGA-AA-A123	9.91666666666667	1	0.888411590681181	1.4561908986188	2.51837452711534	1.17223561650374	0.435214122103828	1.22229050843854	0.102627041370493	0.655873066807828	low
TCGA-AA-A129	7.83333333333333	0	0.799843287455072	1.35067346010707	2.5849494875532	1.18483594717782	1.07509035595963	1.32675282742855	0.635131634740745	0.629975454621276	low
TCGA-AA-A131	4.58333333333333	1	1.36328887473931	1.5742346645135	2.76873975147489	1.17743933240681	0.897122417976791	1.24634259439803	0.905710559520556	0.467116030935602	low
TCGA-AA-A132	6.16666666666667	0	0.795627789145455	1.42788607887881	2.44019863228436	1.58320513090193	1.23432616012959	0.61671446345524	0.220534697785417	1.28014629317402	high
TCGA-AA-A133	7.16666666666667	0	0.73760623644751	1.25787447952371	2.17352360519676	1.5742180963952	1.18371019504355	1.23473332871609	1.04168234845395	0.971456220287293	high
TCGA-EJ-7321	2.25583333333333	0	0.883804218475285	1.55348289373662	2.62165357011711	1.07641934053446	1.06208607247803	1.07597985549181	0.282492174034149	0.444525225356168	low
TCGA-KK-A8IH	5.51083333333333	0	0.955247088267802	1.49790445145896	2.62792590924481	1.43609123296578	0.645932250041562	0.681079888102189	0.606559733107781	2.34110837991383	high
TCGA-HC-8216	1.86666666666667	0	0.715269429241323	1.38404404153104	2.64179960669464	1.39245185370929	0.816451657334949	1.17577710092326	0.525980764508543	1.49071011964392	high
TCGA-J4-AAU2	2.25833333333333	0	1.25822855952294	1.28081340276275	2.44890497800259	1.53235110977713	0.793883750129474	1.04455853175762	0.870738065409383	1.02813859539708	high
TCGA-VN-A88Q	3.74	0	0.768394835949023	1.48335993871212	2.58976110965166	1.57291770735055	1.37079050307987	1.0875386605202	0.584321782632852	0.982094877017018	high
TCGA-HC-7820	2.045	0	1.00724673411243	1.52353353844838	2.44172378833933	1.22571027053046	0.883467116114702	0.993886709383274	0.593862810277131	0.608934617502691	low
TCGA-KK-A6E6	9.43666666666667	0	0.803691707820305	1.37919649111695	2.35947839495375	1.59872285216336	1.41543477000392	0.954098337828564	0.355143585744409	0.70965641721289	low
TCGA-EJ-5502	3.20583333333333	0	1.05222375040963	1.51294828174367	2.40023565303482	0.995002029204526	0.978563979592823	0.920203594189285	0.51651467488639	0.364241455795637	low
TCGA-EJ-5498	4.70833333333333	0	0.965791782040194	1.34347783750299	2.29958614509158	1.01818208972473	1.22307425305163	0.973131093155366	0.507045619212866	0.308631552612731	low
TCGA-EJ-5524	0.725833333333333	1	0.890865824686273	1.43446860636596	2.30711816665127	1.22584547758982	1.14054287201257	0.698628572131337	0.426934846991371	0.632528109101215	low
TCGA-VP-A87H	1.815	0	0.944966332878953	1.01985413831133	2.55969883426679	1.13724393332804	0.861708183711161	0.964463991000251	0.979343162974196	1.60251490044925	high
TCGA-HC-8258	2.31916666666667	0	0.898325424928422	0.937370095624004	2.60868499928762	0.722396322692479	1.95391532421635	0.910913295965492	0.517010279941224	0.262978739837264	low
TCGA-HI-7170	6.90416666666667	0	0.834976360971008	1.10933955575135	2.33184146364148	1.21113200386622	1.30925077719218	1.28769354655471	0.677726978616209	0.447194158143481	low
TCGA-KK-A59Y	5.3875	0	0.580534612196556	1.53093265484892	2.42674874802111	1.94875334650169	0.843295043927722	1.04581286557525	0.730801285302897	3.44433097263118	high
TCGA-EJ-A8FS	0.591666666666667	1	0.694564614700982	1.10574304463639	2.76533484287291	1.32715287024264	0.655860501897795	1.28189857275511	0.808812107555575	2.80119703238019	high
TCGA-CH-5745	0.249166666666667	0	0.957038169107099	1.29335392048729	2.47391029766843	1.065450349423	1.13044119269005	1.08051031675301	0.740105812398182	0.524265035205315	low
TCGA-HC-A8D1	1.56833333333333	0	0.932326850776823	1.2540474023426	2.50590670531078	0.948296017932611	0.95941547566525	1.06380322631859	0.720787613890824	0.604444443847229	low
TCGA-G9-6354	5.65583333333333	0	0.578697372886264	1.57107637344547	2.59223071882189	1.42997726887479	1.08363962123228	1.4571633572916	0.833174273013057	1.01403198325552	high
TCGA-EJ-5510	5.16583333333333	0	0.766281003736994	1.5391620228849	2.14537915653266	1.17991510753315	0.822817771419627	1.16003030131077	0.41927893489766	0.390665996709977	low
TCGA-EJ-A7NK	1.30333333333333	0	0.851736202747063	1.2955787830848	2.56691666260218	1.16204509680291	0.950721768718747	0.99211678719089	1.02703071633498	1.37640398025494	high
TCGA-XK-AAIR	2.66083333333333	0	0.816430472269537	1.42796759501724	2.45862782411721	1.46034558852419	1.07819823903103	1.00796124002301	0.63185654191276	1.0497592119868	high
TCGA-2A-A8VO	4.65666666666667	0	0.872250699123301	1.26153809639708	2.59384530320271	1.25570623079838	0.727616596434909	1.37846623313419	0.797762569324302	1.04759637427501	high
TCGA-ZG-A9KY	0.355833333333333	0	0.94359904104469	1.06253495789932	2.54257378834196	1.63046781963093	0.571493470003266	0.521103750696882	0.946738878583382	7.10425180934162	high
TCGA-G9-6377	2.6225	0	0.738899240341583	1.49790442591841	2.46373347941908	1.19752826193084	1.16704044851269	1.26360716228112	0.445628084040815	0.436065639756661	low
TCGA-VP-A878	6.44416666666667	1	0.802633177008958	1.16391557871992	2.52519154170294	1.03717959083212	0.821988075419062	1.32339461052202	1.0864953341503	1.02776859583337	high
TCGA-ZG-A9LZ	1.89416666666667	0	0.916928238574151	1.32670894271334	2.74299707964252	1.77804651857389	0.950721768718747	1.0540496243345	0.651915673646584	2.59760941401261	high
TCGA-HC-8262	1.85916666666667	0	0.787317228200714	1.41553234896898	2.73369855261821	1.12886531028145	0.921238765558826	1.09945593551607	0.916387741110335	1.37740980535006	high
TCGA-M7-A722	1.53	1	0.628604081988314	1.33326266958844	2.78691149361133	1.62621377830884	0.614109888006116	1.80138980823903	1.11972505472406	2.70808685921233	high
TCGA-ZG-A9L5	2.48583333333333	0	1.01203540492742	1.00814354865288	2.68842322978726	1.28524548779736	0.845104993985533	1.00773809601264	1.21642270425017	2.53442805105765	high
TCGA-J4-8198	1.68083333333333	0	1.19931545135339	1.20852414552096	2.68535325912102	1.07214003363221	1.23876718133708	0.835890710030326	0.738959889412957	0.662995348864749	low
TCGA-X4-A8KS	2.68	0	0.668044246053538	1.32101505327206	2.77003760006285	1.22563792131461	0.937681235299731	1.31455062483678	1.14737218848408	1.94697599781652	high
TCGA-EJ-7325	2.92916666666667	0	0.376445514729487	1.45313742672988	2.67513077057369	1.07897168581245	1.25047034317672	1.58095575230224	1.0330266010922	0.888045586333845	low
TCGA-ZG-A9LB	1.59583333333333	0	0.451110112389496	0.974006749334052	2.82633153031935	1.06243638271782	1.29875244541277	1.07901845161694	0.959058452884076	2.5758952457231	high
TCGA-EJ-A6RA	0.966666666666667	1	0.788958982532159	1.18836467002526	2.56956034986601	1.14169531661195	0.798322176357248	1.28607105406967	0.91968943742167	1.20167936057982	high
TCGA-V1-A9ZI	4.49	0	0.526230574798525	1.13131024873606	2.75862021323055	1.68751399971268	0.982792954741806	0.963038386471523	0.788384972350919	6.16627867744214	high
TCGA-HC-7213	0.465	1	0.791066317634825	1.3993005886908	2.48772988133851	1.28595803027188	1.05738065375321	0.818408320176223	0.666633046460324	1.22780459922439	high
TCGA-EJ-5522	5.69166666666667	0	1.32947895219251	1.49953434609708	2.36600018976042	1.3403811018678	1.00377197541633	1.03838687351463	0.557078716299223	0.321421041403612	low
TCGA-HC-7738	1.15	1	1.09868346623457	1.33098082124297	2.50029192175093	1.28833547298161	0.894399265769886	0.883891947099105	0.498031816596959	0.794914141872632	low
TCGA-J4-AATV	1.51416666666667	0	0.673085929199561	1.30367867626626	2.48882417324306	1.12641365072013	1.09469675321259	1.01098545289233	0.895241204653285	1.14992892397073	high
TCGA-G9-A9S0	1.77916666666667	1	0.49977233549925	1.40189661981392	2.65620883714969	1.24033609936129	0.700699468644849	1.20243514352113	0.823476917898188	2.31941361618078	high
TCGA-G9-6367	3.345	0	1.2064086544556	1.39718432096615	2.2016101129593	1.36680902087185	1.42012945581652	1.39368193503151	0.927720847528681	0.188062640795474	low
TCGA-EJ-7793	0.3125	0	1.12938009468905	1.50524206381808	2.37752427953419	1.28624347166509	1.25827878117636	1.34172595905698	0.624598874272516	0.223395625115979	low
TCGA-HC-7749	1.98166666666667	0	0.880315427005782	1.43740019672357	2.46799705710555	0.937056065409489	0.699655788857727	0.887200245628417	0.489747837219967	0.710400695836416	low
TCGA-XQ-A8TB	2.10833333333333	0	0.763512538342569	1.25272573489664	2.63424131014753	1.06736316058757	0.99919424625668	0.71426081839639	0.859950868577529	1.89571621005983	high
TCGA-YL-A8HO	2.92416666666667	1	0.907000921012377	0.93718921310116	2.61976836518633	1.34975987545818	0.84157802796837	1.00380838702968	0.953018374543248	2.57502796722323	high
TCGA-G9-6494	4.84833333333333	0	0.934809924785781	1.33637042117404	2.22559597092606	1.2695971898041	0.972893566082007	1.27841891829671	0.648020766725043	0.406824575810987	low
TCGA-KK-A8IK	5.6175	0	0.658343576147316	1.23008059433003	2.84894179274529	1.80447945469998	0.514200700240391	1.14209597082523	0.872306844807009	8.62470361524432	high
TCGA-VN-A88M	0.5175	0	0.709297624174153	1.42187579254467	2.74579983479229	1.37117873836313	1.1066861104874	1.12344600810111	1.10983640645566	2.05719980184069	high
TCGA-EJ-7785	3.2225	0	1.03574001034088	1.32904936664547	2.30941822322396	1.15576799147669	1.4774054173856	0.795788696079999	0.494175398958088	0.330118522324354	low
TCGA-Y6-A9XI	1.44	0	1.15112977938513	1.45904418988701	2.58215858093198	1.4390134122358	0.606113891183277	1.07336910981674	0.59199077379058	1.04282331509698	high
TCGA-VP-A87J	4.85666666666667	0	0.62170704533068	1.40645873753452	2.31799531086175	0.646253733049867	0.656022145919474	0.826968380343543	0.44073417784876	0.625846224250628	low
TCGA-G9-6378	3.16166666666667	0	0.882618995767123	1.14528114052803	2.54507227112082	1.08563370950895	1.11263461789627	1.19108720940558	0.384658241517234	0.514705623218857	low
TCGA-G9-6371	3.35666666666667	0	1.06189896139188	1.44414013783004	2.32036135192555	1.25911978682569	1.03856092653849	1.34533639527624	0.727825235725969	0.314329712265044	low
TCGA-G9-7519	2.32416666666667	0	1.07929458344247	1.27809918268608	2.29985313162586	1.34302178221489	1.09108932905576	1.40452628326705	0.717686967792146	0.33763460114583	low
TCGA-2A-AAYF	3.73416666666667	0	1.35322416811491	1.44525287182423	2.29690929880769	1.5473869375227	0.701825327104293	1.38528391069241	0.659144506970731	0.373180957338683	low
TCGA-J4-A67T	0.500833333333333	0	0.715730602528234	1.23829656562619	2.61339334086646	0.727287315511658	0.871449888820964	1.06189057198904	0.564656095346298	0.716171442712915	low
TCGA-KK-A7B4	2.63666666666667	1	0.824087318901469	1.32788824116421	2.72720681367117	1.44882693317775	0.751309014142757	0.944517397358791	0.864520714018674	3.07873844551213	high
TCGA-EJ-5542	4.14166666666667	0	1.12938009468905	1.59106613163567	2.2563164424747	0.921882423271009	0.911748974111147	0.773081366382675	0.455051132918686	0.270467175558302	low
TCGA-EJ-A65G	1.82333333333333	0	1.07546431802542	1.20158240621981	2.5708699880486	1.49405032548951	0.667244826317695	1.21286013320651	0.786513394085996	1.43301660372233	high
TCGA-V1-A9O7	2.2425	1	0.63771148866	1.08113418559638	2.57912281820773	1.25541085120285	1.04230245521541	0.995579829479989	0.580180427135618	1.72053154078843	high
TCGA-V1-A8MU	5.13583333333333	0	0.782671757273793	1.11395841451551	2.56674693057561	1.05540248356067	1.0935050430655	1.04885975835351	0.691754045259188	0.953862861797219	high
TCGA-KK-A7AU	0.566666666666667	1	0.993439381660282	1.60875545043333	2.60473806959556	1.45901365393769	0.704303510291121	1.11578685756988	0.99975197940449	1.45180894859197	high
TCGA-V1-A9OY	2.92083333333333	0	0.854084065908989	1.17979049202612	2.62500772191905	1.57570755562291	0.908186138653337	1.10037680324159	0.856467620467969	2.37431272752821	high
TCGA-G9-6353	4.22166666666667	0	0.921355472110308	1.44503464224078	2.38836593476695	1.466913688723	1.44888623875145	1.34492970361651	0.714870376505471	0.373104926834527	low
TCGA-KK-A8I9	2.57333333333333	1	0.642183707315113	1.12880068376853	2.7278422921283	1.24815726939035	0.671822674243878	1.2983798368172	0.971095226648134	2.74666365678632	high
TCGA-V1-A9OH	6.57833333333333	0	0.529652709734416	1.25287530556718	2.61339333850889	0.794277128044669	0.976504825955634	0.933756694768158	0.406048596465691	0.965925153850009	high
TCGA-VP-A87C	4.62666666666667	0	0.635038599856331	1.08427160327512	2.55720469400693	0.723375772116933	0.897712467872988	0.828643279167955	1.11367429841152	1.72270293372994	high
TCGA-HC-A9TE	0.591666666666667	1	0.663097506788063	1.68309565612794	2.51535968417128	1.55055221418029	0.696458651145865	1.18635674369997	1.21536033000021	2.44528364334167	high
TCGA-G9-6361	3.87333333333333	0	0.983868934869353	1.6416199560662	2.457300136457	1.33901612501206	1.35461179608124	1.28172935560372	0.618736792805556	0.291896756628224	low
TCGA-G9-6385	2.2725	0	0.94818111916304	1.41434875459182	2.33741994658603	1.10077617424231	1.1151301187304	1.23743475715375	0.711656990389825	0.330504912795823	low
TCGA-HC-8264	0.131666666666667	0	0.830202199880078	1.39995735208071	2.40520164141526	0.944007064525084	1.1063211338622	0.890140766093166	0.545011327534308	0.494735133810004	low
TCGA-J4-A83K	0.898333333333333	0	0.791427597962025	1.21289026311453	2.65035385865583	1.47039351772677	1.1843563219686	0.890023048216503	0.952307649816687	2.40522054826041	high
TCGA-KC-A4BL	0.528333333333333	1	0.794511855665679	1.00986541018426	2.5951049236489	0.667124666174855	1.0195411205889	1.02569284851195	0.594080534075955	0.639713043886399	low
TCGA-HC-A76W	0.583333333333333	0	0.759002793458411	1.09638113700881	2.72159298451421	0.935796073419851	1.31196679009664	0.726966989603953	0.866717169848199	1.48281717831959	high
TCGA-HC-8260	1.87833333333333	0	0.77552011888094	1.31499476818427	2.71392613415697	0.788188734963699	0.901944589080697	1.17914704774711	0.836666137449138	0.796112508046979	low
TCGA-ZG-A8QX	1.21	0	0.959655447123822	0.97923511600608	2.41108127291442	1.29298822827595	0.811489879977801	1.19424270093029	0.785707279121651	1.08903534526706	high
TCGA-VN-A88L	2.0425	0	0.914924195721927	1.32144245971713	2.41576486339269	1.13483253252321	1.47941605047171	0.811690369265607	0.76151300543924	0.549999734485711	low
TCGA-EJ-5501	3.73666666666667	0	0.800380574952196	1.39894498185774	2.32296543220615	1.14671470111166	0.860438924029284	1.15547408423837	0.343113999971556	0.478263025991156	low
TCGA-TK-A8OK	0.0741666666666667	0	0.96037459567913	1.20246201892079	2.29146331571667	1.36621836164663	1.04844247350415	0.872127918143564	0.735070556065616	0.935740042907774	low
TCGA-J4-A67N	1.21	1	0.308367073309839	1.57959984470036	2.55884057882775	0.938203492866171	1.16518699184537	1.65545520889309	0.989391329744208	0.580244501317939	low
TCGA-J9-A8CN	3.38666666666667	0	0.798333425349407	1.23571568976355	2.60762955123036	1.13985780475537	0.612148048599106	0.976629243152084	0.813054462370972	2.00184397184442	high
TCGA-EJ-5525	1.495	1	0.975725086302397	1.52368021707668	2.62412052591174	1.24930369212325	1.17682447515866	0.400442741359389	0.555915265787926	1.33848977313174	high
TCGA-EJ-7786	3.00083333333333	0	1.25786175032808	1.23212275838717	2.41532906823714	1.26267153442199	0.902908822929251	1.07782915418384	0.548009425074854	0.462799890197379	low
TCGA-HC-7081	3.11	0	0.769282239904658	1.36968849223964	2.3014757295109	1.17673852808066	1.15212854042355	0.727632609822477	0.632616253944086	0.836160062670616	low
TCGA-G9-6364	3.28	0	0.801658309187316	1.40255887133064	2.16987846255566	1.26830093961002	1.41207014602816	0.884687500096289	0.509100807030484	0.406210168495196	low
TCGA-EJ-5515	5.015	0	1.02914977667278	1.4694177431542	2.22892775873469	1.04524067871213	1.18079150589598	1.00011545426428	0.417508791924419	0.219558770076263	low
TCGA-FC-A5OB	1.86166666666667	0	1.32191008417005	1.41463957616471	2.45437552151427	1.38978454316662	0.584449348642058	1.84084124799041	0.451249468873774	0.217733399669635	low
TCGA-HC-A9TH	0.960833333333333	1	0.945675019888782	1.26481345589292	2.51353530169	1.30793606054406	0.728683267593	0.725142511250968	0.759690465274954	2.01012495204017	high
TCGA-KK-A7AP	0.536666666666667	0	0.874660230873207	1.55377938444638	2.81499262835786	1.76526817109769	0.467128346977459	1.42037942770842	1.26511751138983	4.13280093694529	high
TCGA-J4-8200	3.33416666666667	0	0.679963129207863	1.24411040624999	2.44626355452634	0.988564925844528	0.833692508476544	0.97440650564265	0.399476415094271	0.866654237760527	low
TCGA-KK-A7AV	2.25	0	0.61390985346455	1.11547513549851	2.64513656844226	1.088274873748	0.700031710685449	1.10841453679196	1.12599981219761	2.86474979587152	high
TCGA-EJ-5530	5.015	0	1.05541079276873	1.5241254254152	2.47136507396269	1.32435624132145	0.863226598124804	0.69943081063789	0.581784978788398	1.00677394757662	high
TCGA-FC-7708	2.365	0	0.68718558806473	1.47252353945856	2.41928375193199	0.8956162725738	0.961600452407064	0.996543811559794	0.526183240898562	0.550433593090549	low
TCGA-KK-A8I4	5.91833333333333	1	0.554016581300601	1.1810845511519	2.6107649205423	1.13025459462119	1.0374121580539	0.81635447054036	0.756114438058211	2.28559221695359	high
TCGA-EJ-A8FN	0.900833333333333	0	0.997691313219239	1.19162908009843	2.48201366327675	1.38493737708733	0.783844941662923	1.33475736386871	0.808252584368919	0.938509380362563	high
TCGA-XK-AAJR	0.358333333333333	1	0.743558577841007	1.10920536856018	2.58375130921629	1.30670542263747	0.855076469316143	0.906282057778566	0.715271010960037	2.34467199533772	high
TCGA-XJ-A9DI	4	0	0.577630437151583	1.07801931550408	2.68832697551291	1.11844409888395	0.905645955616253	0.911862478868558	0.893006607661915	3.02230788793473	high
TCGA-QU-A6IM	3.41416666666667	0	0.668509552835773	1.25083156145445	2.57866960303627	1.63733810458127	0.878903906848419	2.42881998754907	1.58668598674664	0.986066076302063	high
TCGA-HC-7075	1.645	0	0.885390156180779	1.32978275014412	2.37533293813174	1.53410626748847	0.756788862086545	1.33726573721229	0.728978484205574	0.997380581001398	high
TCGA-V1-A9OA	1.74083333333333	0	0.7050940161926	1.18064546055733	2.66876773766669	1.26423951452515	1.09248221420618	0.806562706228185	1.02115419594334	2.8129764458488	high
TCGA-EJ-AB27	0.396666666666667	0	0.857736245531053	1.26481345589292	2.56902368124556	1.12541146346967	1.04622334575357	1.12838649341454	0.678667750355683	0.770824396669977	low
TCGA-HC-7736	3.02	0	1.10596591778923	1.49745433108392	2.34325385080415	1.22254987260301	0.838650412843105	0.920401850829298	0.641659960504802	0.550021064355922	low
TCGA-EJ-5526	5.22583333333333	1	0.824589000815369	1.54504181695306	2.51459271039506	0.93128234439263	1.21348620929856	0.892866312230524	0.467118881040529	0.424685370967056	low
TCGA-KK-A7B2	1.89416666666667	1	0.500226287566348	1.13897041174578	2.56301056029649	0.650647898263024	1.08698361039274	1.34365260768987	0.937103001165972	0.672731525374207	low
TCGA-XK-AAK1	2.68	0	0.99817343534779	1.34304028879421	2.57334545434515	1.57306536100525	0.698108526001031	1.20654541181975	1.00959671613422	1.85289541131352	high
TCGA-MG-AAMC	0.473333333333333	0	0.524617803018505	1.29321853116078	2.61119355751839	1.01415730877973	0.938981076731113	1.17977449481578	1.48458730026311	2.24857830975013	high
TCGA-CH-5738	0.58	0	0.923502170562741	1.44582608381994	2.39863064792874	0.764742905355047	1.21908790389663	1.17156527850803	0.612316146626337	0.205445138610449	low
TCGA-YL-A8SJ	2.05833333333333	1	0.731465156615377	1.29279564614172	2.80859998281924	1.23143303517225	1.08180526462307	0.761669336598728	1.06958937219886	3.20324998916454	high
TCGA-EJ-5518	5.76	1	0.856299484798729	1.41573914566668	2.15691531751293	0.421747785973774	0.909085130711693	1.03329929890063	0.510633453627966	0.153009931532358	low
TCGA-J4-A67S	1.93833333333333	1	0.550779630751167	1.2144275343366	2.58321983440047	1.16312784758234	1.07737461321099	1.38729635513135	1.1914769960357	1.44223666138478	high
TCGA-EJ-5504	3.90666666666667	0	1.32839265812795	1.20344653458498	2.4178461676887	1.12139883492762	0.725198871700643	0.905066884848957	0.578336455992173	0.540654769276438	low
TCGA-M7-A721	1.095	0	0.862825782858494	1.11301568319138	2.44189396778094	0.935219489845441	1.0287775994987	1.206323007663	0.784820470060634	0.553619964018587	low
TCGA-HC-A632	0.166666666666667	0	0.61458142087521	1.83519790879722	2.7094167976383	1.20729544597617	0.838416013267419	1.16211356978007	0.925276621950852	1.34087044709191	high
TCGA-HC-7078	5.43416666666667	0	0.661294813822802	1.42774177384337	2.71729093477499	1.37549510250037	0.824866550063427	0.864149754894	0.659493187452233	2.80665300953346	high
TCGA-J4-A6G3	1.69166666666667	1	0.576066101660582	1.01381420230608	2.53708704632103	0.919576798502165	1.01011906916364	1.06496134943803	0.722298915733123	1.23982995110373	high
TCGA-HC-A6HX	0.104166666666667	0	0.626349558324679	1.04350334658653	2.59187486876966	1.17497469136663	1.06671298888411	1.81457972002484	1.61568410798515	1.25203298917433	high
TCGA-KC-A4BR	2.7975	1	0.629010023864671	1.15028214554209	2.55490978186063	0.970599246499107	1.24370115742357	0.819026069937446	0.657358800884617	1.14024037177453	high
TCGA-EJ-7789	3.025	0	1.68898160160695	1.33986389258691	2.71412628050646	1.70641153562075	0.442822949164638	0.662713731071867	0.779927339708723	2.11809892278956	high
TCGA-EJ-A7NF	0.684166666666667	0	1.01851312082263	1.35218072126682	2.59897788232266	1.25727116713256	1.05653357418574	0.90922403453024	0.788758432302613	1.0043039443744	high
TCGA-EJ-5517	5.17166666666667	0	1.24533351936848	1.4056047126067	2.09985114251656	1.06879502497165	1.02081046018735	1.11521912948641	0.649187309409734	0.173429524417762	low
TCGA-XA-A8JR	1.02916666666667	0	0.988130949135515	1.23940897936551	2.52774159317967	1.29605653943094	0.83385165228107	1.32077214860315	0.759997763978909	0.801729876182307	low
TCGA-XK-AAJU	4.31416666666667	0	0.780591915747672	1.20416359057886	2.59678505137272	0.874069026717105	1.06806086366543	1.28747768526827	0.857237367832692	0.612909532376278	low
TCGA-ZG-A9LY	1.01333333333333	0	0.710510710269897	1.18725349738486	2.47169812827126	0.767822225886354	0.967910935866922	1.02120787815463	0.512804870382189	0.591261720569687	low
TCGA-HC-8213	1.6125	0	0.788574909049892	1.78144225220606	2.65045124662668	1.08326370083052	1.13206400751525	1.23798830253474	0.394768624305098	0.363226847847522	low
TCGA-G9-6336	5.66166666666667	0	0.824318615327051	1.48262061866824	2.28703995079966	1.30180277063253	1.14700450882393	1.22242711773496	0.933058705589897	0.543065210635425	low
TCGA-KK-A8I6	1.82833333333333	0	0.936329817103407	1.46823824877277	2.56118159084584	1.46134617851013	0.950349917921983	1.09262707816033	0.746890442593674	1.10378060777468	high
TCGA-G9-6351	5.60666666666667	0	0.88955188594837	1.49401463139141	2.3359568990331	1.37223202455646	1.28837678994707	1.39696757208146	0.591274285370825	0.30422584680282	low
TCGA-YL-A8S8	1.85916666666667	1	1.1399105530682	1.1115108619888	2.62729464062941	0.645402852825271	0.652285754174179	1.01022527906146	0.902311030267597	0.667052075329917	low
TCGA-KK-A6E8	4.84583333333333	0	0.877330115446669	1.1977494679738	2.7256325631713	1.67102562239266	0.731759552644149	1.18725910422341	0.845235929572612	3.20148025822154	high
TCGA-KK-A8I5	8.47583333333333	0	0.787687287486551	1.30235843094057	2.57876385027223	1.02740597021689	1.17399359655815	1.03362647106449	0.633568363329769	0.699499376392707	low
TCGA-EJ-7788	2.35166666666667	0	1.18478388325745	1.44049039263337	2.48218687130235	0.985825699507329	0.808800841143626	0.818889980935656	0.239062779192366	0.388538833139239	low
TCGA-ZG-A8QZ	0.843333333333333	0	0.878752496452478	1.42452807926271	2.5712105827689	0.966598973696553	0.976469082437604	1.00495414585484	0.663517668626541	0.645711405938785	low
TCGA-KC-A7FE	0.963333333333333	0	0.85901623587629	1.15475126526566	2.49632520138823	1.28357758183178	1.10853443266626	1.28223469345952	0.706932218947742	0.747437239344015	low
TCGA-EJ-A65M	0.63	0	0.678527364169983	1.05045238203107	2.60815837892548	1.34345552852023	0.599734562849113	1.61903977738026	1.04665390686139	2.01232009923007	high
TCGA-TP-A8TV	1.67	0	0.659897822641486	1.27446471281799	2.67232977242356	1.59488870362561	0.626414324465594	1.30117947882776	1.07291093926511	3.98300333660207	high
TCGA-EJ-5531	3.485	0	1.08356489019971	1.14692712561326	2.22031801699309	1.37384625269815	0.988157182843342	1.11813375470194	0.516398328376962	0.482474957402858	low
TCGA-QU-A6IP	7.1725	0	0.781276108236132	1.18901617025058	2.63885481325703	1.21312900218302	0.875521219572916	1.35660156785024	0.838752699613541	1.17919122614113	high
TCGA-KK-A7B3	0.805	1	0.703228613484445	1.16749584433366	2.64170698695793	0.899659320232885	0.705340534120426	1.18009310646823	1.03916959930892	1.53639434394619	high
TCGA-YL-A8SF	3.75916666666667	0	0.679190993300938	1.47474502596498	2.70749350271901	1.37086908114606	0.926401130413106	0.530912774585414	0.890472188173864	4.24747391846376	high
TCGA-EJ-7314	3.14833333333333	0	0.784904447963989	1.44832043762349	2.13507380019547	1.11400887893627	1.32838474726914	1.10762290975458	0.522845267970553	0.252233378675393	low
TCGA-YL-A8SB	3.78916666666667	1	0.924212476087094	1.23116416389242	2.64316849976797	1.21425723494824	0.809327229552623	1.00694473777847	0.879665676052749	1.59874102615315	high
TCGA-HC-7818	2.5675	0	0.862235176188248	1.47830232203052	2.46155430406808	1.17963482373774	0.941709839854448	0.800725327140416	0.604053441732664	0.932052346402744	low
TCGA-HC-A6HY	0.366666666666667	0	0.845426749617137	1.48335993871212	2.68957731216507	1.31865917719754	0.971340010844041	1.51372061858079	1.11564378803163	0.940317875847479	high
TCGA-4L-AA1F	0.958333333333333	0	0.997376759016583	1.09750070940146	2.46155430406808	0.778190229238369	0.581550747130729	0.799589384360484	0.435984813077864	0.776057096987878	low
TCGA-HC-7745	1.97416666666667	0	0.748853071578849	1.34435260576442	2.62684994583484	1.22227268463317	1.5259538267954	1.09091446599737	0.601104723780871	0.633374853116351	low
TCGA-J4-A67O	2.29666666666667	0	0.614667125577028	1.21663587437776	2.43185187679669	1.22610944612969	1.29484789244094	1.80999099542137	1.13873610130889	0.501242286957062	low
TCGA-EJ-5494	4.04333333333333	0	1.03977071035884	1.36735420614867	2.32773293192766	1.22330364472085	1.39783085187199	1.39126344180588	0.833583143088863	0.235171418247361	low
TCGA-HC-A6AO	1.45083333333333	0	0.513260633801477	0.859797217346044	2.62003266821413	1.19637208346012	0.748104250631019	1.17758579066585	1.09083857671162	3.99967644158451	high
TCGA-HC-7817	2.54083333333333	0	0.766074103151717	1.27838095511043	2.44948615706973	1.05540248356067	1.04313829885	1.33212438546794	0.662035620858016	0.504234535456046	low
TCGA-V1-A8WS	1.2975	0	1.20750188452333	1.43277470377131	2.67826213896164	1.59620878080493	1.23258407704589	1.21799355436215	0.537483891024482	0.58177361526583	low
TCGA-VN-A88K	2.12416666666667	0	0.461556092997848	1.69395665264594	2.70951535657751	1.81660588277186	1.00782930820165	0.914530051472213	0.693149043489317	4.39196958623647	high
TCGA-QU-A6IO	10.1733333333333	0	0.664375794792969	1.31383505931436	2.63626731919186	1.15959247864605	0.772689850051598	2.20365137922022	1.40924504887058	0.677246023592913	low
TCGA-M7-A725	1.56833333333333	0	0.712788391036697	1.07982452735622	2.52782664856951	1.39720493802262	0.572180522297196	0.964887206264348	0.371817158565575	2.51433645482135	high
TCGA-EJ-7115	7.35583333333333	0	0.912973919499425	1.20465387178169	2.32694661165961	1.21926681712494	1.07499781416077	1.14095305758433	0.404491295978062	0.456192068567473	low
TCGA-VP-A87D	3.26833333333333	1	0.966084178940219	1.78282835326766	2.57255045700306	1.62261189236925	1.31862815796573	0.779766316843599	0.651690187466247	0.958059320774411	high
TCGA-XJ-A83G	4	0	0.643198447920137	1.19744447682141	2.519487610016	1.47821851383008	0.678330584191689	1.44489587645437	1.00187043853156	2.19294183104606	high
TCGA-J4-A6M7	1.40166666666667	0	1.09337362782473	1.45121221982169	2.39401716618394	1.32973497419693	1.28787415471624	1.11913825884524	0.668258248618818	0.361773268910583	low
TCGA-2A-A8VX	3.7725	0	0.857525485294655	1.01565743021714	2.83920356028971	1.28321553800607	0.858136081483268	1.31378523180715	1.81307267118438	4.23413162571668	high
TCGA-G9-6499	4.22416666666667	0	0.730822679196165	1.16058419338736	2.47305751569	1.2410783736872	1.09046116727389	1.64248649836997	0.976413980694985	0.650009976548462	low
TCGA-XK-AAJT	3.92583333333333	0	0.82314600016207	1.15609600763364	2.51467731253729	1.60068087252908	1.0683141750189	1.2983798368172	0.936386727555763	1.55346008130818	high
TCGA-VN-A943	1.3575	0	1.33382698161769	1.47059118645129	2.52614249869103	1.47761229603789	0.656599526997426	1.29163978348322	0.67297930834647	0.575920995494475	low
TCGA-EJ-5516	5.17166666666667	0	0.972888038654371	1.5023600562269	2.12455288673493	0.977376121945921	0.99044800250764	0.876485396014248	0.339598517440144	0.24317008104164	low
TCGA-VN-A88R	1.40166666666667	1	0.750960176863927	1.15447389785397	2.59205611985433	1.91037912377088	0.590604270838195	1.38423208339119	0.936153070544001	4.47618630205278	high
TCGA-M7-A724	2.43333333333333	0	1.02777773715899	1.30999348312312	2.83092534422027	1.79065047525937	0.547371991598467	1.61807259042913	1.12472916171733	2.75585831485426	high
TCGA-YL-A8SQ	0.900833333333333	1	1.07552366349771	0.93604447711781	2.81730384426127	1.27352376706408	0.692714280121818	0.737120992906385	0.911138708062947	3.84551381505606	high
TCGA-2A-A8W3	0.541666666666667	1	0.927954941409736	1.01866200948215	2.56807174306367	0.88118383401258	0.647590273978225	1.09575397280658	0.545099288768849	0.872719944885756	low
TCGA-ZG-A9ND	1.1225	0	0.867285430339141	1.13115493129307	2.46530567976864	1.33616150498175	0.740411585348709	1.32490440722446	0.839877891562307	1.19820906968474	high
TCGA-HC-8259	2.52916666666667	0	1.18896096012284	1.57507319142769	2.65234249357301	1.25727116713256	1.02289461569858	0.986222143750729	0.671438513437559	0.585443561517401	low
TCGA-HC-7742	2.5675	0	0.859848046720815	1.33780986555284	2.21965820849375	1.46936366258978	1.2259066709807	0.884453812293922	0.551872674196925	0.709878137583782	low
TCGA-HC-A6AP	0.194166666666667	0	0.671131636622541	0.815092299248757	2.56980723744818	1.49744283420078	0.962974783703006	1.62599147432664	1.0843351257697	2.05970234250989	high
TCGA-J4-A83L	1.97083333333333	0	0.805654508047151	1.21897522898179	2.60105624088878	0.925267786686137	0.996901011097975	1.18794576133777	1.05247926282607	0.899436912754266	low
TCGA-YL-A9WL	2.02583333333333	1	0.692488314927879	1.76413656007289	2.68898670605936	1.76897204459952	1.69510819858102	0.85533791424044	0.841638423148132	1.54241448635823	high
TCGA-FC-7961	1.28416666666667	0	0.70342768819072	0.819753107917401	2.45812536483783	0.876277380854358	0.863331725086274	1.11909195205253	0.524837828076393	0.945166309840111	high
TCGA-ZG-A9L9	0.14	1	0.827103725741229	1.20501316445486	2.69086685348675	1.0966401026708	1.29638345138609	1.06265362836261	1.55111306000663	1.63231458684866	high
TCGA-EJ-8468	6.425	0	1.19793606532826	1.14207294780947	2.25245282200038	1.35929463377877	0.963480442225486	1.1026991510177	0.639026327161304	0.481674983358236	low
TCGA-KK-A5A1	0.555833333333333	1	0.970443708775678	1.23050829001999	2.79315584714179	0.947559773048113	1.06363494631457	1.28839931147728	1.32980906526823	0.969216690601656	high
TCGA-VP-A87B	6.77	1	0.991062294531553	0.855455458499903	2.65923668317122	1.37739934837228	0.718453736467548	1.40225057748971	1.09257061048266	2.0381014768463	high
TCGA-KC-A7FA	1.6375	0	0.493532098205258	1.29671644955975	2.72314482327315	1.32134200506642	0.731675568495637	1.08292428278175	0.916387741110335	3.88381623286191	high
TCGA-ZG-A9L2	0.4925	1	0.942452994079775	1.09214522222366	2.42348125304004	1.53205703135219	1.20197593378749	1.10353788353563	0.746173822397298	1.04372298245597	high
TCGA-YL-A8SP	5.57416666666667	1	0.67987520139992	1.51061869926969	2.90341056276148	1.48469520561035	1.98068763593458	1.39213387281388	0.556661728893092	0.540792132285344	low
TCGA-G9-A9S4	2.48	0	0.447146730511476	1.54996651513583	2.76487841271075	1.38772260714129	1.01717123345902	1.29364438778922	1.23461789027176	2.80783958987665	high
TCGA-YL-A8SO	9.52416666666667	0	0.452217543542806	0.627224991665188	2.76240718141835	1.2693150969404	0.569708102079246	1.2543968108421	0.924268847838989	7.14454714452112	high
TCGA-J9-A8CK	0.879166666666667	0	0.704215725317339	0.83209639261661	2.67742154039645	1.14249592564829	1.13442993465522	1.05913167717189	0.801356620839784	1.91273896377833	high
TCGA-G9-6329	3.46583333333333	0	0.738801458227232	1.29091066231156	2.49041866261958	1.37505218540999	1.36140036350478	1.24382356535104	0.579886905210066	0.654197684986374	low
TCGA-YL-A8SC	0.415833333333333	1	0.518979007848039	1.4586065284121	2.55259965591474	1.19551693180214	0.657911142377268	0.989282906296364	0.944978128322611	2.60308972564461	high
TCGA-EJ-A65B	1.94333333333333	0	0.655868394985575	1.17322526472037	2.44810216399586	1.25669877524891	0.808951678584885	1.45563624059847	1.21380162412367	1.46412210460852	high
TCGA-G9-6362	3.95	0	0.484696288180078	1.55228059470911	2.74321744534076	1.07656849416683	1.17742413068572	1.40078787124183	1.00806329776172	1.01497607309556	high
TCGA-HC-7737	2.98416666666667	0	1.06516582515268	0.908813952780583	2.23620450675841	0.664790251840151	1.14102785737359	1.11015338579892	0.617785070528343	0.215376410340166	low
TCGA-EJ-7317	2.11083333333333	0	1.31240778867337	1.3711335798592	2.26939232382638	1.45682470180151	0.909410900948084	1.32196420797764	0.803562835261738	0.350458059493072	low
TCGA-EJ-5521	6.23916666666667	0	0.815667807570313	1.52635907474928	2.10294150325419	1.28582641241375	1.02346366739255	1.19617662623046	0.676068233988387	0.377215893452552	low
TCGA-G9-6363	3.7725	0	0.686354849649615	1.402348015244	2.3922926769116	0.854845896236736	0.766778534529169	1.22720922580536	0.535863745545851	0.488175087104093	low
TCGA-CH-5791	2.66666666666667	1	0.785350916640062	1.84858440061673	2.33464547952273	1.23227387847678	0.805214841060455	1.08782387039372	0.623330512138315	0.5392554283434	low
TCGA-V1-A9Z8	2.26416666666667	0	0.946624310089537	1.22013575381858	2.39419183455355	1.34183841977015	1.04457967473054	1.17161635502243	0.602289691565952	0.651554328942436	low
TCGA-HC-7211	3.3425	0	0.98577406465806	1.4443591336027	2.24885461327694	0.847477025902426	0.775903993511582	1.01855107792354	0.513513393953857	0.301275652893269	low
TCGA-CH-5762	3.66583333333333	0	1.03333417636445	1.26073854462468	2.5386226817286	0.560819753904357	0.967709306521485	0.795691337278722	0.364931083719517	0.33146035139445	low
TCGA-G9-6370	3.165	0	1.00501759234034	1.3172745483889	2.25825419226534	0.791202688933512	1.22076083530219	1.3482498606709	0.587071918841699	0.133125393867243	low
TCGA-EJ-A46F	0.588333333333333	1	0.451948327581151	1.58119972369066	2.67638988543829	1.53972785416293	1.19641382835776	1.93138936403975	1.11636672642168	0.971928580937281	high
TCGA-V1-A8MJ	4.90333333333333	0	0.67780244763469	1.09323631765108	2.47685752216522	0.570091017515922	0.911091280523177	1.32017962624451	0.685504669069025	0.425611388307174	low
TCGA-KK-A7AZ	4.15833333333333	0	0.517840101171494	1.19945292858611	2.85186574935015	1.07641934053446	1.17611981713515	0.880049823701922	1.0777948370491	3.24567926432437	high
TCGA-CH-5753	0.085	0	0.645452044750085	1.42007540634108	2.613482589137	0.643333703840932	1.60434436251025	0.640341761283982	0.353898882229299	0.407256935333016	low
TCGA-G9-6496	4.725	0	0.680161964613038	1.40690752740309	2.61976836518633	1.33521996690415	0.864034378527984	1.73199717862162	0.77685156951359	0.774653615606468	low
TCGA-V1-A9O9	7.85666666666667	0	0.726793209580923	1.234136768684	2.62302356099772	0.672123781535568	0.873831541922935	0.698991591148255	0.998878445847396	1.48728966795641	high
TCGA-YL-A9WJ	4.04083333333333	1	0.640850926557767	1.14076579251252	2.55978808958216	1.08176249466028	0.843295043927722	0.881208506822525	0.686456915113559	1.91427406375884	high
TCGA-V1-A9OQ	1.01583333333333	0	1.12181836393622	1.22904739839253	2.59843745499715	1.04877503067228	0.922130348483639	1.39336953591876	0.845235929572612	0.458181174174274	low
TCGA-VN-A88N	2.09666666666667	0	1.01876856069082	1.39555532722227	2.46163850970409	1.49730230422648	0.61982687910054	1.397087224034	0.612013072781228	0.80709229155514	low
TCGA-V1-A9ZK	3.78583333333333	0	0.901894438540825	0.966219245425439	2.4668067181959	1.41505441838573	1.03715326342096	1.18346529231483	0.562455076147598	1.04578694657098	high
TCGA-ZG-A9NI	0.361666666666667	0	0.634433731471987	1.42781519288832	2.4729669785546	1.59071004447262	0.956651463004568	1.01168211801935	1.14750486522396	2.89143418479075	high
TCGA-EJ-5519	5.37083333333333	0	0.877386417205767	1.38906190129746	2.48654352259718	1.24482741432095	0.797599684588769	1.41572915261666	0.382160530211401	0.495773340488892	low
TCGA-KC-A4BV	3.63583333333333	1	1.16081404037588	1.08026272694866	2.45203418991785	1.30382001816689	0.973885014477387	0.774070457483258	0.673316916733705	1.04798481209779	high
TCGA-EJ-7218	6.95916666666667	0	0.960609003496644	1.44011917980349	2.52816820556758	1.39331577947066	0.728580254439089	1.13457922259531	0.66844328154425	1.05966664787964	high
TCGA-CH-5772	1.33083333333333	0	1.09144366321719	1.29542854953952	2.51027083700283	1.35151790669707	0.934197144707383	0.763862814598485	1.03418088031298	1.57134212057685	high
TCGA-CH-5743	1.16333333333333	1	0.907792194434011	1.36089386671025	2.43808704443799	0.754142302872483	0.957172141949698	1.28583607840705	0.48693291821196	0.244647714155359	low
TCGA-EJ-7794	3.575	0	1.08883405999741	1.08995269765247	2.43087147155748	1.16320320715764	1.10424633756764	0.882706741719302	0.524749806035305	0.621166867597023	low
TCGA-KK-A8IG	6.8575	0	0.9185357250205	1.12588920603526	2.51162767317671	1.35618523639318	1.01105468356564	0.967092146359076	0.692413342437137	1.30788253473591	high
TCGA-WW-A8ZI	1.22916666666667	0	0.941160816738803	1.46052136504184	2.66771572426216	1.0365832854893	1.0372802632648	0.793524982158393	1.11098168549745	1.27022571217608	high
TCGA-VP-AA1N	3.73666666666667	0	1.14124204304847	1.14889507478735	2.37137761248819	1.60019092653349	0.795828518631876	1.01791303806715	0.846024348317173	1.37600917338569	high
TCGA-J4-AATZ	0.216666666666667	1	0.779127209104594	1.4395969374454	2.36547825839836	1.47053537098815	0.531353820398095	0.645643728299467	0.512198452117991	2.50724323444141	high
TCGA-G9-6498	3.67416666666667	1	0.94400304508563	1.22452783633312	2.59046939844573	0.758633317365258	1.27885665687906	1.82713412242671	1.49288601928467	0.258065458469749	low
TCGA-EJ-7312	3.00833333333333	0	0.898710203104187	1.3611964841525	2.39169251531766	1.20127445988978	0.834037323495481	1.29049868364293	0.741299147250291	0.601185323831515	low
TCGA-EJ-7330	0.5225	0	1.22117011411336	1.13158989257588	2.24998122020274	0.934562742570698	0.93431706564209	1.09163991154809	0.568971122526207	0.25372547858568	low
TCGA-KK-A6E5	5.675	0	0.615024230226218	1.31734437294689	2.55798366707088	0.916415832126944	0.868148870065246	1.23775882993372	0.957891656442944	1.01754768355722	high
TCGA-FC-A66V	1.43416666666667	0	0.656887778623381	1.34510688188029	2.55702905464455	1.20501740731276	0.92790631937839	1.54390950393892	1.34767761729868	1.19846735971246	high
TCGA-J4-A67M	2.57583333333333	0	0.401368169302099	1.14818126047202	2.53116079396248	1.16986229093495	0.994135211542026	1.54322934378683	0.959303210186875	1.33726257546154	high
TCGA-EJ-A46H	1.98166666666667	0	0.59429655273336	1.09721228809856	2.41413814228419	0.691939679424467	1.17290628433037	0.953976646602516	0.631095321094272	0.609464698764078	low
TCGA-XK-AAJ3	3.455	0	0.854976737242464	0.993379960342026	2.61119355751839	1.72051750809689	0.824021792025717	1.19313927864226	0.824154749558286	3.18723702471655	high
TCGA-YL-A9WI	4.44333333333333	0	1.06516582515268	1.20043547507276	2.79116085223675	1.33794087188862	0.541895926257381	1.14917585848893	0.704597295200233	1.89336379096384	high
TCGA-CH-5739	1.83666666666667	0	0.809565908973708	1.48606662358331	2.47875731273919	0.865412416909638	1.35915285948498	0.890926253130524	0.377989495131287	0.317390192643554	low
TCGA-CH-5752	2.58166666666667	0	1.02491727375386	1.60361175210768	2.62630662462118	1.16261461750523	1.48588158056016	1.25301652561635	0.671987773540966	0.268849476698954	low
TCGA-CH-5794	2.415	0	0.85297560656419	1.61670606625566	2.31747608443799	1.52661036685855	1.3450362301269	1.16454643106998	0.390981346844056	0.379197959901926	low
TCGA-KK-A6E1	6.0175	0	0.810912175966715	1.51302472278251	2.54991907659222	1.49211789184691	0.933170546179244	1.18592304711837	0.359383956070253	0.879298746896087	low
TCGA-ZG-A9L6	1.8175	1	0.827817203975669	1.21260674572076	2.47768545273873	1.24930369212325	1.10029954951124	1.18956041953191	0.916617918448327	0.923861650140289	low
TCGA-V1-A8WL	5.3325	0	0.646473950708098	1.14275124711023	2.54239986529169	0.987105497146764	0.863126856834761	0.926576358417456	0.752211971742513	1.56926236273127	high
TCGA-V1-A8MM	2.71	1	0.785350916640062	0.856631585667778	2.80044140043498	1.81621856763309	0.559449816585471	1.07294315769164	1.10392863480435	11.7526173514979	high
TCGA-QU-A6IN	11.6733333333333	0	0.83658929828273	1.68471725171834	2.76656590472201	1.62405357626296	1.2378047653011	1.88483728497075	1.37757111794927	0.788960924313696	low
TCGA-2A-A8VT	3.75916666666667	0	0.518180046273996	1.68037148561269	2.58305151376266	1.49030575931295	0.720949663600264	1.04405668161897	0.76526348570875	2.56620426778467	high
TCGA-CH-5761	0.0766666666666667	0	0.65319585799352	1.51443772193287	2.54395047107819	1.4122460113529	0.569797408535369	0.980284099075193	0.222766879880643	1.70190024858217	high
TCGA-V1-A8MK	1.39083333333333	0	0.939736076982147	1.30855507779644	2.52213482396229	1.10827920621247	1.19754463591308	1.14948809713753	0.797918216366762	0.541185042040193	low
TCGA-AA-A001	6.25	0	0.810280879451774	1.22858997096272	2.49229016286822	1.06555134997159	1.11794775810123	1.3844674645875	0.483608132875655	0.400581611996686	low
TCGA-AA-A002	7	1	0.900693405657134	1.38722340836045	2.62173631134714	1.84833118715317	1.27785833252449	-0.425235240156609	1.64034252766137	24.220597666998	high
TCGA-AA-A003	3	0	0.71146294234113	1.17128794790524	2.61293005780547	0.81948153654592	0.932828853592471	0.61760866560593	0.510790150386268	1.39336713830683	high
TCGA-AA-A004	5.16666666666667	1	1.33690585674595	1.08150772299394	2.66135718628886	0.994044218809935	1.28001644102541	1.01889415554854	1.25944431466662	0.590376617705063	low
TCGA-AA-A005	6	0	0.878425614235968	1.05118469581975	2.75876393863775	0.880457974818231	1.31673420128315	0.213730696788816	1.06730586057325	2.84511900039025	high
TCGA-AA-A007	6	0	1.18554203243378	0.978947766096573	2.72401504052333	1.16732543782897	1.40125164114682	1.43291054183319	0.840776751566118	0.426177347591123	low
TCGA-AA-A011	3.41666666666667	0	0.541243421732559	1.03874795763039	2.26262397555864	1.02217357005252	1.04694377817299	0.842009472774473	0.804574779267411	1.33803098304463	high
TCGA-AA-A013	0.166666666666667	1	0.743498077841898	1.81644101118213	2.50085427588819	0.860994970095257	0.912453873438251	1.11014309428803	0.469420299166155	0.346204318570351	low
TCGA-AA-A018	4.16666666666667	1	0.654353512959556	1.42740596001438	2.76419191580233	1.03831389788456	1.02144546619451	0.46178872716358	0.246496802510516	1.87283959348946	high
TCGA-AA-A021	4.5	1	1.02912740958575	1.15994992701388	2.47157336676836	2.0827936438095	1.17962909165507	0.958669363295302	0.235964561188591	1.66770443700835	high
TCGA-AA-A023	6.66666666666667	0	0.89975209513655	1.50748287531217	2.5661432838909	1.14812492616636	1.2210805789388	1.4829404551748	0.463493380611937	0.264958845287046	low
TCGA-AA-A026	5.25	0	0.600682084579886	1.53140490728633	2.80526748664712	0.992927561405095	1.20675566230313	1.509328629189	1.07220522190151	0.747904261164718	low
TCGA-AA-A030	5.58333333333333	0	0.715718400774904	1.56450911981895	2.33175335425082	0.796437453999727	1.49587952420047	0.870756369219121	0.926227338774928	0.338967799522758	low
TCGA-AA-A031	4.66666666666667	1	0.810840463786082	1.23325366241058	2.37250227736287	1.36289534880569	0.684671615544248	0.797725007707362	1.00357157638647	2.56607613664437	high
TCGA-AA-A033	5.33333333333333	0	1.04777347236562	1.31264531022906	1.8877048517019	1.1921233231136	1.16202650325946	0.529785931707781	0.740498766914018	0.436704663270715	low
TCGA-AA-A034	4.33333333333333	1	0.627893135662422	0.957650648563586	2.62996317059434	0.93147482502385	1.15904929187322	1.32446231034883	0.644403119116986	0.810281343213949	low
TCGA-AA-A037	6.41666666666667	0	0.623187661674389	1.41629824062028	2.83607282178044	1.4331049732051	1.59367847110725	1.09370760205712	1.00801602513022	1.69868297914521	high
TCGA-AA-A038	4.66666666666667	1	0.568696850576449	1.27551035712989	2.3994994565055	0.996499745809549	1.44419299526756	1.0792042658347	0.880579074142005	0.631292586033325	low
TCGA-AA-A040	5.5	1	0.697667111322119	0.981032170827351	2.50735011511183	1.10240723512594	1.27169950398331	1.12750432277653	1.02248312529851	1.16269996108949	high
TCGA-AA-A042	5.5	0	0.920783763638562	1.64524817809535	2.86690556540921	1.00995536253694	1.36826091163902	0.87368643244696	0.390586205653305	0.522284503255729	low
TCGA-AA-A043	3.25	1	1.15394205170269	1.33461696151194	2.65534716847105	0.840113012769648	1.41616698119545	1.06473606437938	0.966180890487711	0.321843751128683	low
TCGA-AA-A045	5.33333333333333	0	0.835895042250294	1.29838756198416	2.4312572657206	0.978501961138668	1.57341405943272	0.975192674856419	0.862588415554082	0.412913613460316	low
TCGA-AA-A047	6	0	1.23974055084785	0.945608736887729	2.54606191891668	1.2375244994843	1.25490336697987	1.17983294873022	1.12823676784819	0.691570334307898	low
TCGA-AA-A048	2.83333333333333	1	1.12261028306465	1.25787447831715	2.38271134819032	1.02156322505609	1.31077537479725	1.35790321546007	0.890139420978188	0.223281304742545	low
TCGA-AA-A052	7.33333333333333	0	0.747403570637343	1.85334602198121	2.47806377069729	1.41018009401123	1.15999928972004	0.521100814138239	0.422084861672775	1.11425377871267	high
TCGA-AA-A053	2.08333333333333	0	1.02167561930474	1.36816106147848	2.2302511663533	1.50140094845806	1.20885958863755	1.13018027093913	0.996778623497711	0.600811742383518	low
TCGA-AA-A054	5.83333333333333	0	0.736087126557112	1.36282225887084	2.23244748614382	1.18740783270696	1.00603669557295	0.865939134838023	0.883740996769163	0.961168956073538	high
TCGA-AA-A055	4.5	1	0.756656011688807	1.47672231885117	2.15564092741269	1.24718661565495	0.971139036092009	0.688605841852989	0.699871116786122	0.919899020608147	low
TCGA-AA-A056	5.66666666666667	0	1.02925392327347	1.19956217353152	2.37158243424429	0.890247297863022	0.830094208004438	1.51460030411398	0.358672782763634	0.197948303564229	low
TCGA-AA-A060	2.5	1	1.0954701962017	1.27071694095279	2.53553120002971	1.10937777936296	1.1955168965264	1.45274194330257	0.683074906661743	0.278573985631903	low
TCGA-AA-A062	4	1	1.33853347640944	1.27580918944373	2.57793981474298	1.20639349361185	1.0634376260885	0.982484342355981	0.978186138621128	0.620994976065467	low
TCGA-AA-A065	5.08333333333333	1	0.538003616868397	1.15738789741617	2.35581242287546	1.18796898200242	1.3087613035176	0.680013943706274	0.698904788823635	1.51590386631743	high
TCGA-AA-A066	1.75	0	0.943848807134988	1.39707301061139	2.63808616898394	1.3654017222622	0.530426289767113	1.53798098406725	0.833779088250851	1.06672032254094	high
TCGA-AA-A067	3.08333333333333	1	1.13769574087778	1.31679336524844	2.63164414122851	1.13768570299016	0.947979646265506	1.42980675901682	0.186447698003258	0.272847995593165	low
TCGA-AA-A068	2.41666666666667	0	0.823173213829157	1.37924307007195	2.6103131428878	0.904063055839318	1.11082707643503	0.845277623225227	0.596101445414594	0.720646115469417	low
TCGA-AA-A069	4.41666666666667	1	0.467647187780231	1.22629640105092	2.65534716847105	1.08038722306057	1.41570335854752	0.908379811386414	0.69653830991284	1.42192005470421	high
TCGA-AA-A071	4.16666666666667	1	0.989422154815931	1.36310770930869	2.62912775960048	1.45967003183454	0.965672971713508	1.51430073165883	0.588180005805	0.622510564623149	low
TCGA-AA-A072	5.5	0	0.904059992093263	1.14966931103418	2.36595912563191	1.36258234304193	0.88678606281118	1.16663251171638	0.916297005301031	1.11167719142506	high
TCGA-AA-A073	8.33333333333333	0	0.83702047270496	1.023989943852	2.5397106850067	1.50156155184391	0.878874659260514	0.413550598362112	0.711311363902223	4.97602848251053	high
TCGA-AA-A075	5.16666666666667	1	0.623754337549683	1.27991335049985	2.31652220326211	1.09326634890223	0.839321731772692	1.43295784328697	0.492758555825035	0.515131355775315	low
TCGA-AA-A078	3.58333333333333	1	0.768976895750366	1.38223264145591	2.6845642757621	1.21074226897239	0.545706861870507	1.20484614989827	0.611175440159864	1.55156210712048	high
TCGA-AA-A080	5.66666666666667	1	0.829001387357756	1.28652643593919	2.59126180757515	1.12017687787946	1.10160833683068	1.48461553758989	0.296170620726158	0.357478463356777	low
TCGA-AA-A085	7.25	0	1.40088120534961	1.18716437360177	2.41627638298708	1.49777312564074	1.25979770659473	0.919573004059494	0.974762654124103	0.636732012831997	low
TCGA-AA-A086	1.91666666666667	0	1.15019774867616	1.02879170610024	2.57944024192037	1.64956581110681	1.61938331119986	1.10256756287792	0.979228668789271	0.930114443715707	low
TCGA-AA-A087	8.58333333333333	0	0.616889493246901	1.35861296222105	2.48109370177131	1.0667974816335	0.703475219106524	0.966104222601313	0.777698180914305	1.58011629068558	high
TCGA-AA-A090	8	0	0.770840207058645	1.31075647583539	2.37404306739863	1.35839865331736	0.875275912281526	1.43959287388566	0.925763321177969	0.849931855034983	low
TCGA-AA-A092	7.5	0	0.620852201237841	1.26049026628642	2.48282412920912	1.03868433757384	0.857584117023893	1.64266975041172	0.767768195118992	0.581181289809363	low
TCGA-AA-A094	5.91666666666667	0	0.966012320484659	1.22494582457984	2.69533649130659	1.31355345266515	1.25438346432908	0.8535171358322	0.662764063200149	1.21035351868822	high
TCGA-AA-A095	0.0833333333333333	0	0.67674079096559	1.37527894472897	2.68170869770284	1.56423361718307	0.693781524247166	0.790883234508938	0.712483863467696	4.67962961332929	high
TCGA-AA-A096	2	1	0.856630550735235	1.38193374178937	2.38186974319585	1.22391094279197	0.858319144704237	0.973046310959005	0.246250484652134	0.638905563482167	low
TCGA-AA-A098	7.08333333333333	1	1.17188080061473	1.14563892412744	2.46800427610214	1.05869994864699	0.87357001309121	1.30064092341348	0.900417511523574	0.472082751068507	low
TCGA-AA-A100	5.66666666666667	0	0.974895320734587	1.24149350835362	2.34847128080735	1.4535586436186	0.62549557807057	1.39070664935437	0.749421216874503	0.877921069673468	low
TCGA-AA-A101	3.08333333333333	0	1.32864420311591	1.09582227694858	2.35636559908559	1.36669386896593	0.980936144963542	1.3699196322969	1.06078198852769	0.469416537010471	low
TCGA-AA-A103	0.583333333333333	1	0.364324972346666	1.31808385598339	2.4654992282953	0.815068142210553	0.394868803784397	1.45775057666704	0.515188979689789	0.985096735188445	high
TCGA-AA-A104	7	0	0.87786873640154	0.993490058864514	2.67080024729705	1.52878500743559	0.442400489287343	1.53770248252039	0.714335487149211	2.25082892892982	high
TCGA-AA-A107	6.75	0	0.519517223060593	1.00853263238681	2.7767017595833	0.896057535801898	1.0571705164578	0.797976096750361	0.752121120654608	2.59841904787734	high
TCGA-AA-A111	2.25	0	1.07290637870174	1.11005638243634	2.39073884465508	1.48080313146224	0.978439805291984	1.37778287823447	0.936481425070627	0.765503438239079	low
TCGA-AA-A112	6.16666666666667	0	1.17413228426402	1.07589064893228	2.38056853277116	1.40864113191846	0.763045810227076	1.21576692162684	0.73975641867598	0.796486835197613	low
TCGA-AA-A114	5.41666666666667	0	1.20091312587604	1.16884220459349	2.50797891569394	1.37945582334936	0.650245222248901	0.96791418339198	0.950761487754434	1.49624731945997	high
TCGA-AA-A116	6.5	0	0.891825604062364	1.31221947341252	2.42785073149922	0.710352783799564	0.701646449875843	1.05203340196935	0.824008327721772	0.55909596033304	low
TCGA-AA-A117	9.5	0	1.00577089198971	1.21494590726025	2.35650484428359	1.20118339149362	0.375661904981794	1.02096943126946	0.993157851494941	1.54263425356452	high
TCGA-AA-A119	1.41666666666667	0	0.833487006413914	0.818586135808836	2.72541891382777	1.38017698500127	0.684671614646679	1.312876107566	1.29107429244099	4.04885791866378	high
TCGA-AA-A122	5.58333333333333	0	0.601956254262183	1.3515769745769	2.41804087975147	0.928712223495615	0.474250722591167	1.34740425822868	0.880308678970309	1.02403468985741	high
TCGA-AA-A124	9.83333333333333	0	0.933068644052436	1.33085046544429	2.74917318124037	0.934675695379864	0.191094210408653	1.58691460679052	0.807586790683061	0.972331821704195	high
TCGA-AA-A126	4.91666666666667	0	0.639433510521851	1.39287680244874	2.62757521334747	0.941549610069451	0.732975466486604	1.26915898408273	0.41015133594225	0.759095499887534	low
TCGA-AA-A127	5.41666666666667	1	0.873149784025744	1.46097232317864	2.61546945093223	1.0666672069114	0.325361302566645	1.17160836863217	0.887960571435481	1.47830622761555	high
TCGA-AA-A128	3.66666666666667	1	0.650478083116185	1.37132064521298	2.51130730113991	1.19697962170209	1.2359652196351	0.857037055581645	0.858289117106742	1.30868285005873	high
TCGA-AA-A130	1.16666666666667	0	0.741040113333404	1.29737102223902	2.56031377666216	0.739750968042051	1.19567304999197	1.46925051772039	0.67677467375333	0.28109899427729	low
TCGA-AA-A134	1.16666666666667	0	0.608104174347627	1.5247065461173	2.53839663674732	1.24789393500913	1.03344001316845	1.27337267593997	0.898296194964553	1.01350996735346	high
