# Supplementary material for: Construction and validation of a novel cuproptosis-related long noncoding RNA signature for predicting the outcome of prostate cancer
Source: Front Genet. 2022 Dec 6;13:976850. doi: 10.3389/fgene.2022.976850 (PMC9763621; doi:10.3389/fgene.2022.976850)
Supplement: Supplementary file 2 [file DataSheet1.ZIP › Source data for review purpose only/Source data/04.ggalluvial/cuproptosis12.ggalluvial.R.bak]

######Video source: https://ke.biowolf.cn
######ÉúÐÅ×ÔÑ§Íø: https://www.biowolf.cn/
######Î¢ÐÅ¹«ÖÚºÅ£ºbiowolf_cn
######ºÏ×÷ÓÊÏä£ºbiowolf@foxmail.com
######´ðÒÉÎ¢ÐÅ: 18520221056

#install.packages("ggplot2")
#install.packages("ggalluvial")


#ÒýÓÃ°ü
library(dplyr)
library(ggalluvial)
library(ggplot2)

inputFile="corResult.txt"         #¹²±í´ïµÄ½á¹ûÎÄ¼þ
setwd("C:\\³¤º£nature-Ç°ÁÐÏÙ°©-Í­ËÀÍö\\12.ggalluvial")     #ÉèÖÃ¹¤×÷Ä¿Â¼

#¶ÁÈ¡ÊäÈëÎÄ¼þ
rt=read.table(inputFile, header=T, sep="\t", check.names=F)
#ÉèÖÃÑÕÉ«
mycol=rainbow(length(unique(rt[,"Cuproptosis"])), s=0.8, v=0.8)
#mycol=rep(c("#029149","#6E568C","#E0367A","#D8D155","#223D6C","#D20A13","#431A3D","#91612D","#FFD121","#088247","#11AA4D","#58CDD9","#7A142C","#5D90BA","#64495D","#7CC767"),15)
#»æÖÆÉ£»ùÍ¼
p1<-ggplot(data=rt, aes(axis1 =lncRNA , axis2 =Cuproptosis, y = 1))+
	geom_alluvium(aes(fill =Cuproptosis), width = 0.1, knot.pos = 0.1, reverse = F)+ 
	geom_stratum(fill=NA, color=NA, alpha= 0.5, width = 0.1)+
	geom_text(stat = 'stratum', size =1.5, color='black', label.strata = T)+
	scale_fill_manual(values = mycol) +
	scale_x_discrete(limits = c('lncRNA','Cuproptosis'), expand=c(0, 0))+
	xlab("") + ylab("") + theme_bw() + 
	theme(axis.line = element_blank(), axis.ticks = element_blank(),axis.text.x = element_blank()) + 
	theme(panel.grid =element_blank()) + 
	theme(panel.border = element_blank()) + 
	coord_flip()+ggtitle("")   

#Êä³öÍ¼ÐÎ
pdf(file="ggalluvial.pdf", width=8, height=4.75)
print(p1)
dev.off()


######Video source: https://ke.biowolf.cn
######ÉúÐÅ×ÔÑ§Íø: https://www.biowolf.cn/
######Î¢ÐÅ¹«ÖÚºÅ£ºbiowolf_cn
######ºÏ×÷ÓÊÏä£ºbiowolf@foxmail.com
######´ðÒÉÎ¢ÐÅ: 18520221056
