# Supplementary material for: Construction and validation of a novel cuproptosis-related long noncoding RNA signature for predicting the outcome of prostate cancer
Source: Front Genet. 2022 Dec 6;13:976850. doi: 10.3389/fgene.2022.976850 (PMC9763621; doi:10.3389/fgene.2022.976850)
Supplement: Supplementary file 2 [file DataSheet1.ZIP › Source data for review purpose only/Source data/05.mergeTime/2022.6.1 Changhai clinical data_all.xls]

## Sheet: Clinical+data+add+foxa1mt 208
Sequencing ID	N-BCR	随访周期	BCR	Month to surgery/BCR	Age	PSA	Pretreatment drug	Clinical T	Clinical N	Clinical M	Bone Metastasis	G1	G2	GS	Pathology T Stage	Pathology N stage	Pathology M stage	Extraprostatic	Seminal Vesical	Surgical Margin	BCR	Month to surgery/BCR
1	0	75	NO	21m	70	21.78	NO	T3a	N0	M0	NO	4	3	7	pT2c	pN0	pM0	NO	NO	YES	NO	21m
6	1	84	NO	21m	59	22.88	NO	T1a	N0	M0	NO	4	5	9	pT3a	pN0	pM1a	YES	NO	YES	NO	21m
10	NO	36	NO	36m	65	18.91	NO	T2b	N0	M0	NO	4	3	7	pT3a	pN0	pM0	NO	NO	NO	NO	36m
12	1	62	NO	61m	69	89.63	NO	T2c	N0	M0	NO	4	5	9	pT2b	pN0	pM0	NO	NO	NO	NO	61m
18	0	72	NO	55m	65	7.6	NO	T2b	N0	Mx	NO	4	5	9	pT3b	pNx	pMx	NO	YES	NO	NO	55m
19	0	65	NO	46m	75	16.748	NO	T1c	N0	M0	NO	5	4	9	pT2b	pN0	pM0	NO	NO	NO	NO	46m
23	0	72	NO	69m	74	22	NO	T3a	N0	M0	NO	4	3	7	pT3a	pN0	pM0	NO	NO	NO	NO	69m
26	0	70	Dead	NA	67	8.1	NO	T2b	N0	M0	NO	5	4	9	pT3a	pN1	pM0	YES	NO	NO	Dead	NA
28	YES	1	YES	1m	68	92.47	NO	T3b	N1	M1a	NO	4	5	9	pT4	pN1	pM1a	YES	NO	YES	YES	1m
31	1	47	NO	20m	66	73.29	NO	T3a	NX	M0	NO	5	4	9	pT3a	pN0	pM1a	YES	NO	YES	NO	20m
32	NO	41	NO	41m	88	9.93	NO	T1c	N0	M0	NO	4	5	9	pT3a	pN0	pM0	YES	NO	NO	NO	41m
34	1	60	YES	48m	64	12.34	NO	T2a	N0	M0	NO	4	4	8	pT2c	pN0	pM0	NO	NO	YES	YES	48m
47	YES	2	YES	2m	70	90.81	bicalutamide	T2c	N0	M0	NO	5	4	9	pT3b	pN0	pM0	YES	YES	YES	YES	2m
50	0	0	NO	20m	78	12.56	NO	T1c	N0	M0	NO	4	3	7	pT2a	pN0	pM0	NO	NO	NO	NO	20m
54	1	11	NO	20m	67	6.637	NO	T2b	N0	M0	NO	3	3	6	pT2c	pNX	pMx	NO	NO	NO	NO	20m
57	NO	42	NO	42m	72	36.46	NO	T2c	N0	M0	NO	5	4	9	pT3b	pN0	pM0	YES	YES	YES	NO	42m
58	1	61	NO	43m	69	7.89	NO	T2a	N0	M0	NO	3	5	8	pT2a	pN0	pM0	NO	NO	NO	NO	43m
60	1	50	NO	42m	77	1.25	NO	T2c	N0	M0	NO	4	4	8	pT3a	pN0	pM0	NO	NO	NO	NO	42m
61	0	28	YES	1m	70	15.41	NO	T3a	N0	M0	NO	4	4	8	pT2c	pN0	pMx	YES	NO	NO	YES	1m
62	0	67	NO	42m	56	29.054	NO	T1c	N0	M0	NO	4	4	8	pT3a	pN0		YES	NO	NO	NO	42m
64	1	54	YES	15m	66	86.03	NO	T2c	N0	M0	NO	4	5	9	pT2c	pN0		NO	NO	YES	YES	15m
67	0	69	YES	3m	51	62.4	NO	T3b	N1	M0	NO	4	5	9	pT3b	pN1	pM1a	YES	YES	YES	YES	3m
69	0	80	YES	1m	75	47.911	NO	T3a	N1	M1a	NO	4	4	8	pT3a	pN0	pMx	YES	NO	NO	YES	1m
71	0	66	NO	34m	61	31.567	NO	T3c	N0	M0	NO	5	4	9	pT3b	pN0		NO	YES	YES	NO	34m
72	0	34	NO	33m	72	34.41	NO	T3a	N0	M0	NO	5	4	9	pT3a	pn0	pMx	YES	NA	YES	NO	33m
78	0	63	YES	3m	74	22.02	NO	T1c	N0	M0	NO	4	5	9	pT3b	pN1		YES	YES	YES	YES	3m
84	0	70	YES	1m	69	285.9	NO	T2a	N1	M0	NO	4	4	8	pT3b	pN1		YES	YES	YES	YES	1m
85	YES	10	YES	10m	75	16.85	NO	T3a	N0	M0	NO	5	4	9	pT3b	pN0	M0	YES	YES	YES	YES	10m
92	1	36	NO	66m	75	8	NO	T2a	N0	M0	NO	3	3	6	pT2a	pN0	M0	NO	NO	NO	NO	66m
96	0	67	NO	36m	74	10.304	NO	T1c	N0	M0	NO	4	3	7	pT2b	pN0		NO	NO	NO	NO	36m
103	1	56	NO	33m	68	78.128	NO	T3b	N0	M0	NO	3	5	8	pT3b	pN0	pMx	YES	YES	YES	NO	33m
109	1	59	YES	NA	66	17.5	NO	T2b	N0	M0	NO	4	4	8	pT3a	pN0	pM0	YES	NO	NO	YES	NA
111	0	64	NO	32m	74	18.716	NO	T2c	N0	M0	NO	3	4	7	pT2c	pN0	M0	NO	NO	NO	NO	32m
114	1	52	NO	19m	75	24.7	NO	T2c	N0	M0	NO	3	4	7	pT3a	pNx	pMx	YES	NO	NO	NO	19m
120	0	81	YES	9m	68	31.229	NO	T1c	N0	M0	NO	4	3	7	pT2c	pN0		NO	NO	NO	YES	9m
123	NO	18	NO	18m	65	23.39	NO	T1c	N0	M0	NO	3	4	7	pT2c	pN0	pMx	NO	NO	NO	NO	18m
124	0	77	NO	31m	66	55.98	NO	T2c	N0	M0	NO	4	5	9	pT2c	pN1	M0	NO	NO	YES	NO	31m
125	1	56	YES	4m	74	25.348	NO	T3b	N1	M0	NO	5	4	9	pT3b	pN0	pMx	YES	YES	NO	YES	4m
132	0	0	NO	30m	65	11.29	NO	T2a	N0	M0	NO	3	4	7	pT3a	pNx	pMx	YES	NO	NO	NO	30m
133	1	66	YES	16m	69	44	NO	T1c	N0	M0	NO	5	4	9	pT3a	pN0	pMx	NO	YES	NO	YES	16m
139	0	64	YES	1m	78	51.64	NO	T3b	N0	M0	NO	4	5	9	pT2c	pN0	pMx	NO	NO	NO	YES	1m
160	0	66	NO	58m	72	32	NO	T1c	N0	M0	NO	3	3	6	pT2c	pNX	pMx	NA	NA	NO	NO	58m
162	1	39	NO	58m	60	14.8	NO	T1c	N0	M0	NO	3	3	6	pT2a	pN0	pMx	NO	NO	YES	NO	58m
166	0	87	NO	29m	67	300	bicalutamide	T3b	N1	M1c	NO	4	4	8	pT2c	pN0	pMx	NO	NO	NO	NO	29m
167	0	64	NO	29m	74	15.64	NA	T2c	N0	M0	NO	3	4	7	pT2c	pNX	pMx	NO	NO	YES	NO	29m
172	YES	0.5	YES	0.5m	67	38.03	NO	T3a	N0	M0	NO	4	5	9	pT3b	pN0	pMx	NO	YES	YES	YES	0.5m
178	0	72	NO	28m	65	8.29	NO	T2	N0	M0	NO	3	4	7	pT2c	pNX	pMx	NO	NO	YES	NO	28m
182	1	34	NO	27m	76	24.475	NO	T1c	N0	M0	NO	3	3	6	pT2b	pNx	pM0	NO	NO	NO	NO	27m
185	0	90	NO	27m	64	6.517	NO	T2c	N0	M1b	YES	3	4	7	pT2c	pN0	pM1b	NO	NO	YES	NO	27m
186	0	77	NO	27m	69	16.76	NO	T1c	N0	M0	NO	3	4	7	pT2c	pN0	pM1a	NO	NO	YES	NO	27m
198	0	24	NO	26m	67	11.36	NO	T1c	N0	M0	NO	4	4	8	pT3a	pN0	pM0	YES	NO	NO	NO	26m
201	0	88	NO	26m	55	60.076	NO	T3a	N1	M0	NO	4	5	9	pT3b	pN1	pM1a	YES	YES	YES	NO	26m
202	NO	25	NO	25m	70	10.735	NO	T2a	N0	M0	NO	4	4	8	pT2c	pN0	pM0	NO	NO	NO	NO	25m
209	0	70	NO	49m	62	37.88	NO	T2a	N0	M0	NO	3	4	7	pT2c	pN0	pM1a	NO	NO	NO	NO	49m
210	1	54	NO	25m	74	19.409	NO	T1c	N0	M0	NO	4	3	7	pT2c	pN0	pM0	NO	NO	NO	NO	25m
216	0	68	NO	25m	68	9.11	NO	T1c	N0	M0	NO	3	4	7	pT3a	pNx	pMx	YES	NO	YES	NO	25m
229	0	76	NO	23m	69	95.36	NO	T1c	N0	M0	NO	4	5	9	pT3a	pN1	pM1a	YES	NO	YES	NO	23m
231	NO	23	NO	23m	74	37.93	NO	T2a	N0	M0	NO	4	3	7	pT3a	pN0	pM0	YES	NO	YES	NO	23m
232	0	63	NO	23m	70	37.19	NO	T2a	N0	M0	NO	4	5	9	pT3b	pN0	pM0	YES	YES	YES	NO	23m
233	1	30	NO	23m	69	23.85	Finasteride	T1c	N0	M0	NO	3	4	7	pT3a	pN0	pM0	YES	NO	NO	NO	23m
237	YES	1	YES	1m	60	1270.14	NO	T1c	N1	M0	NO	5	4	9	pT3b	pN1	pM0	NO	NO	NO	YES	1m
250	1	48	NO	23m	72	13.843	NO	T2c	N0	M0	NO	3	4	7	pT2c	pNX	pMx	NO	NO	YES	NO	23m
258	0	85	NO	22m	68	8.2	NO	T2a	N0	M0	NO	4	3	7	pT2c	pN0	pM0	NO	NO	NO	NO	22m
265	0	13	NO	21m	64	7.31	NO	T1b	N0	M0	NO	4	3	7	pT2c	pN0	pM0	NO	NO	NO	NO	21m
271	1	61	NO	21m	69	13.717	NO	T2b	N0	M0	NO	3	4	7	pT2c	pN0	pM0	NO	NO	YES	NO	21m
273	NO	21	NO	21m	72	24.3	NO	T1b	N0	M0	NO	3	4	7	pT3a	pN0	pM1a	YES	NO	NO	NO	21m
279	1	37	YES	0m	78	34.56	bicalutamide	T2c	N0	M0	NO	3	4	7	pT2c	pN0	pMX	NO	NO	NO	YES	0m
283	0	29	NO	20m	62	10.515	NO	T2a	N0	M0	NO	3	4	7	pT2c	pN0	pM0	NO	NO	NO	NO	20m
286	1	53	NA	NA	71	13.937	NO	T3b	N1	M0	NO	4	5	9	pT3b	pN1	NA	YES	YES	YES	NA	NA
289	0	69	NO	36m	64	6.444	NO	T2a	N0	M0	NO	3	4	7	pT2b	pNx	pM0	NO	NO	YES	NO	36m
300	1	50	NO	20m	71	16.45	NO	T3a	N0	M0	NO	4	5	9	pT4	pN0	pM1a	YES	NO	NO	NO	20m
312	0	66	NA	NA	64	10.3	NA	T1b	N0	M0	NO	3	4	7	pT3a	pN0	pM0	YES	NO	YES	NA	NA
314	0	100	NO	31m	64	11.232	NO	T1c	N0	M0	NO	3	4	7	pT3a	pN0	pM0	YES	NO	NO	NO	31m
318	0	94	YES	23m	78	30.31	NO	T2c	N0	M0	NO	3	4	7	pT3a	pN0	pM0	YES	NO	NO	YES	23m
319	1	62	NO	29m	69	26.85	NO	T2a	N0	M0	NO	3	4	7	pT3a	pN0	pM0	YES	NO	NO	NO	29m
325	0	2	YES	5m	76	13	NO	T2c	N0	M0	NO	4	5	9	pT3a	pN0	pMx	YES	NO	NO	YES	5m
326	1	39	NO	29m	63	77.705	NO	T2a	N0	M0	NO	3	4	7	pT3a	pN0	pMx	YES	NO	NO	NO	29m
329	1	43	NO	28m	71	13.35	NO	T1c	N0	M0	NO	4	5	9	pT3a	pN0	pM0	YES	NO	NO	NO	28m
330	1	34	YES	3m	70	18.41	NO	T2c	N0	M0	NO	4	5	9	pT3a	pN0	pM0	YES	NO	YES	YES	3m
334	1	68	NO	27m	79	11.428	NO	T2c	N0	M0	NO	3	4	7	pT3b	pN0	pM0	YES	YES	YES	NO	27m
335	1	68	NO	27m	64	5.473	NO	T1c	N0	M0	NO	3	4	7	pT2c	pN0	pM0	NO	NO	YES	NO	27m
339	0	37	NO	26m	66	8.01	NO	T2b	N0	M0	NO	4	3	7	pT2c	pN0	pM0	NO	NO	NO	NO	26m
340	1	57	Dead	NA	78	19.04	NO	T2c	N0	M0	NO	3	4	7	pT2c	pN0	pM0	NO	NO	YES	Dead	NA
342	0	5	NO	26m	71	32.255	NO	T3a	N0	M0	NO	5	4	9	pT3b	pN0	pM0	YES	YES	YES	NO	26m
349	0	87	YES	2m	73	23.43	NO	T2c	N0	M0	NO	4	3	7	pT3a	pN0	pM1a	YES	NO	YES	YES	2m
373	NO	23	NO	23m	61	19.3	NO	T2c	N0	M0	NO	4	4	8	pT2c	pN0	pMx	YES	NO	NO	NO	23m
375	0	103	NO	23m	66	6.75	NO	T2c	N0	M0	NO	3	4	7	pT2c	pN0	pM0	YES	NO	NO	NO	23m
378	1	27	YES	4m	73	9.44	NO	T1c	N0	M0	NO	5	3	8	pT2c	pN0	pM0	NO	NO	NO	YES	4m
384	NA	NA	NA	NA	64	14.86	NO	T2b	N0	M0	NO	4	3	7	pT2c	pN1	pM0	NO	NO	NO	NA	NA
391	0	96	NO	22m	64	7.82	NO	T2a	N0	M0	NO	4	5	9	pT2c	pN0	pM0	NO	NO	NO	NO	22m
393	0	34	NA	NA	67	30.56	NO	T1b	N0	M0	NO	4	3	7	pT3a	pN0	pM1a	YES	NA	YES	NA	NA
399	0	90	YES	2m	60	85.763	Leuprorelin+bicalutamide	T2c	N1	M0	NO	4	3	7	pT3a	pN1	pM0	YES	NO	YES	YES	2m
405	0	64	NO	18m	67	5.44	NO	T1c	N0	M0	NO	3	4	7	pT3a	pNx	pM0	YES	NO	NO	NO	18m
408	0	71	NO	20m	78	10.53	NO	T2a	N0	M0	NO	3	4	7	pT2c	pNx	pMx	YES	NO	NO	NO	20m
431	0	1	NA	NA	61	28.82	NO	T1c	N0	M0	NO	NA	NA	NA	pT2b	pNx	PMx	NA	NA	NA	NA	NA
434	1	24	NO	73m	69	28.84	NO	T2a	N0	M0	NO	4	5	9	pT3b	pN0	PMx	YES	YES	NO	NO	73m
438	0	108	YES	39m	60	164.9	NO	T3b	N1	M0	NO	4	5	9	pT2c	pN1	PMx	NO	NO	NO	YES	39m
467	1	85	YES	46m	56	10.9	NO	T2c	N0	M0	NO	3	4	7	pT2c	pN0	PMx	NO	NO	NO	YES	46m
473	0	94	YES	73m	59	29.353	NO	T2a	N0	M0	NO	4	3	7	pT3a	pN0	PMx	YES	NO	NO	YES	73m
480	0	68	NO	70m	76	9.38	NO	T2b	N0	M0	NO	4	4	8	pT2c	pN0	pM0	NO	NO	YES	NO	70m
482	0	37	NO	18m	77	18.51	NO	T1c	N0	M0	NO	3	4	7	pT3a	pN0	pM0	YES	NO	NO	NO	18m
487	YES	0	YES	0m	82	44.384	NO	NA	N0	M1b	YES	4	3	7	pT3b	pN0	pM0	NO	YES	YES	YES	0m
496	YES	7	YES	7m	66	124.8	bicalutamide+Finasteride	T3b	N0	M0	NO	3	4	7	pT3b	pN0	pM0	NO	YES	NO	YES	7m
498	0	84	YES	9m	65	19.673	NO	T1c	N0	M0	NO	4	4	8	pT2c	pN0	pM0	NO	NO	YES	YES	9m
502	0	79	NO	39m	62	28.73	NO	T3b	N0	M1b	YES	4	4	8	pT2c	pN0	pM0	NO	NO	YES	NO	39m
508	0	68	NO	40m	71	21.964	NO	T2	N0	M0	NO	3	3	6	pT2c	pN0	pM0	NO	NO	NO	NO	40m
509	0	81	YES	NA	70	7.64	NO	T2	N0	M0	NO	5	4	9	pT3a	pN0	pM0	YES	NO	NO	YES	NA
513	0	52	YES	12m	78	26	NO	T1c	N0	M1b	YES	4	5	9	pT2b	pN0	pM0	NO	NO	NO	YES	12m
515	0	92	NO	40m	70	7.62	NO	T1c	N0	M0	NO	3	3	6	pT3a	pN0	pM0	YES	NO	YES	NO	40m
521	0	69	NO	37m	61	16.833	NO	T2a	N0	Mx	NO	4	3	7	pT2a	pNx	pMx	NO	NO	NO	NO	37m
551	0	27	NO	44m	78	12.414	NO	T2a	N0	M0	NO	3	4	7	pT2c	pN0	NA	NO	NO	NO	NO	44m
558	0	74	YES	31m	74	34.7	NO	T2a	N0	Mx	NO	4	4	8	pT2c	pN0	pMx	NO	NO	NO	YES	31m
563	1	64	NO	42m	67	15.8	NO	T2a	N0	Mx	NO	3	3	6	pT3a	pNX	pMx	YES	NO	YES	NO	42m
565	0	65	YES	20m	66	22.9	NO	T1c	N0	M0	NO	3	4	7	pT2c	pN0	NA	NO	NO	YES	YES	20m
574	0	62	YES	2m	79	>100	NO	T2c	N0	M0	NO	4	5	9	pT4	pN1	NA	YES	YES	YES	YES	2m
576	0	78	NO	36m	68	14.5	NO	T1c	N0	M0	NO	4	3	7	pT3a	pNX	0	NO	NO	NO	NO	36m
577	0	114	NO	36m	74	8.886	NO	T1c	N0	M0	NO	4	3	7	pT3a	pNX	NA	YES	NO	NO	NO	36m
585	0	54	NO	48m	78	1.29	NO	T2c	N1	M0	NO	4	5	9	pT3a	pN1	pM0	YES	NO	NO	NO	48m
587	0	17	NO	50m	76	19.4	NO	T2a	N0	M0	NO	4	5	9	pT2	pN0	pMx	NO	NO	NO	NO	50m
595	0	65	NO	52m	68	10	bicalutamide	T2a	N0	M0	NO	3	4	7	pT2c	pN0	M0	NO	NO	NO	NO	52m
600	0	70	NO	49m	72	9	NO	T1c	N0	M0	NO	3	3	6	pT2c	pN0	NA	NO	NO	YES	NO	49m
605	0	67	Dead	NA	70	12.26	NO	T3b	N0	M0	NO	3	4	7	pT3b	pN1	M0	NO	YES	NO	Dead	NA
607	1	119	YES	9m	68	28.6	NO	T2a	N0	M1b	YES	3	4	7	pT2a	pN0	M1b	NO	NO	YES	YES	9m
608	0	118	YES	39m	50	48.3	NO	T2c	N0	M1b	YES	4	3	7	pT4	pN0	M1b	YES	NO	NO	YES	39m
613	NA	NA	NA	NA	68	17	NO	T2a	N0	M0	NO	4	3	7	pT3a	pN0	M0	YES	NO	YES	NA	NA
637	0	59	NA	NA	57	58.6	NO	T3b	NA	M0	NO	5	4	9	pT3b	pN0	pM0	NO	YES	NO	NA	NA
643	1	65	NO	18m	68	21.752	NO	T2a	N0	M0	NO	3	4	7	pT2c	pN1	Mx	NO	NO	NO	NO	18m
659	1	44	NO	53m	64	98	NO	NA	N0	M0	NO	4	3	7	pT2	pN0	M0	NO	NO	NO	NO	53m
661	0	94	NO	51m	63	7	NO	NA	N0	M0	NO	3	3	6	pT2	pN0	M0	NO	NO	NO	NO	51m
705	0	14	NA	NA	63	38.773	NO	T2c	N0	M0	NO	3	4	7	pT2c	pN0	M0	NO	NO	NO	NA	NA
716	1	55	NA	NA	53	82.252	NO	T2a	N0	M0	NO	4	4	8	pT2a	pNx	M0	NO	NO	NO	NA	NA
727	0	74	NO	14m	60	1.86	NO	T1c	N0	M0	NO	4	4	8	pT2a	pNx	Mx	NO	NO	NO	NO	14m
728	0	86	NO	14m	68	69.94	NO	T3a	N0	M0	NO	4	3	7	pT2c	pNx	Mx	NO	NO	NO	NO	14m
729	NO	14	NO	14m	64	>100	NO	T3b	Nx	M0	NO	4	3	7	pT3b	pN1	Mx	YES	YES	YES	NO	14m

## Sheet: Sheet1
Sequencing ID	id	BCR	Month to surgery/BCR
1	TCGA-KK-A7AV	NO	21m
6	TCGA-QU-A6IL	NO	21m
10	TCGA-XJ-A83H	NO	36m
12	TCGA-EJ-5518	NO	61m
18	TCGA-M7-A722	NO	55m
19	TCGA-ZG-A9L1	NO	46m
23	TCGA-XK-AAIR	NO	69m
26	TCGA-KC-A7FD	Dead	NA
28	TCGA-G9-6499	YES	1m
31	TCGA-CH-5750	NO	20m
32	TCGA-EJ-5497	NO	41m
34	TCGA-HC-8260	YES	48m
47	TCGA-HC-7213	YES	2m
50	TCGA-EJ-A65M	NO	20m
54	TCGA-EJ-7797	NO	20m
57	TCGA-G9-6343	NO	42m
58	TCGA-ZG-A9LY	NO	43m
60	TCGA-HC-7081	NO	42m
61	TCGA-EJ-A6RC	YES	1m
62	TCGA-EJ-5505	NO	42m
64	TCGA-H9-A6BY	YES	15m
67	TCGA-EJ-5530	YES	3m
69	TCGA-V1-A8MF	YES	1m
71	TCGA-HC-7209	NO	34m
72	TCGA-V1-A9ZR	NO	33m
78	TCGA-EJ-7125	YES	3m
84	TCGA-EJ-7788	YES	1m
85	TCGA-EJ-5501	YES	10m
92	TCGA-EJ-7784	NO	66m
96	TCGA-ZG-A9LB	NO	36m
103	TCGA-KK-A8I4	NO	33m
109	TCGA-V1-A8ML	YES	NA
111	TCGA-VN-A943	NO	32m
114	TCGA-EJ-5496	NO	19m
120	TCGA-HC-7818	YES	9m
123	TCGA-ZG-A8QX	NO	18m
124	TCGA-G9-6339	NO	31m
125	TCGA-YL-A8S9	YES	4m
132	TCGA-J4-AATV	NO	30m
133	TCGA-HC-7077	YES	16m
139	TCGA-EJ-7791	YES	1m
160	TCGA-J4-A67K	NO	58m
162	TCGA-J9-A8CL	NO	58m
166	TCGA-EJ-7315	NO	29m
167	TCGA-HC-A8D0	NO	29m
172	TCGA-TP-A8TT	YES	0.5m
178	TCGA-J4-A67N	NO	28m
182	TCGA-EJ-7789	NO	27m
185	TCGA-VN-A88O	NO	27m
186	TCGA-2A-A8VV	NO	27m
198	TCGA-G9-7522	NO	26m
201	TCGA-ZG-A9L0	NO	26m
202	TCGA-G9-7510	NO	25m
209	TCGA-2A-A8VL	NO	49m
210	TCGA-HC-7744	NO	25m
216	TCGA-KK-A6E0	NO	25m
229	TCGA-YL-A8SA	NO	23m
231	TCGA-J4-A6G1	NO	23m
232	TCGA-V1-A8MG	NO	23m
233	TCGA-J9-A52B	NO	23m
237	TCGA-EJ-5503	YES	1m
250	TCGA-HC-7737	NO	23m
258	TCGA-HC-8257	NO	22m
265	TCGA-YL-A8HO	NO	21m
271	TCGA-CH-5790	NO	21m
273	TCGA-EJ-8468	NO	21m
279	TCGA-XJ-A9DQ	YES	0m
283	TCGA-KK-A6E5	NO	20m
286	TCGA-KK-A7AP	NA	NA
289	TCGA-G9-7521	NO	36m
300	TCGA-VP-AA1N	NO	20m
312	TCGA-WW-A8ZI	NA	NA
314	TCGA-ZG-A9LN	NO	31m
318	TCGA-G9-6356	YES	23m
319	TCGA-EJ-A46I	NO	29m
325	TCGA-KK-A6E7	YES	5m
326	TCGA-YL-A9WH	NO	29m
329	TCGA-EJ-5517	NO	28m
330	TCGA-EJ-A7NH	YES	3m
334	TCGA-HC-7080	NO	27m
335	TCGA-XK-AAJT	NO	27m
339	TCGA-EJ-7794	NO	26m
340	TCGA-KK-A5A1	Dead	NA
342	TCGA-KK-A59V	NO	26m
349	TCGA-EJ-5526	YES	2m
373	TCGA-YL-A8HM	NO	23m
375	TCGA-G9-7519	NO	23m
378	TCGA-J4-A67L	YES	4m
384	TCGA-VN-A88I	NA	NA
391	TCGA-EJ-5512	NO	22m
393	TCGA-KC-A4BV	NA	NA
399	TCGA-KK-A7AQ	YES	2m
405	TCGA-KC-A7F3	NO	18m
408	TCGA-SU-A7E7	NO	20m
431	TCGA-ZG-A9L9	NA	NA
434	TCGA-HC-7738	NO	73m
438	TCGA-XJ-A9DI	YES	39m
467	TCGA-CH-5738	YES	46m
473	TCGA-CH-5788	YES	73m
480	TCGA-XK-AAK1	NO	70m
482	TCGA-V1-A8WV	NO	18m
487	TCGA-QU-A6IP	YES	0m
496	TCGA-FC-A8O0	YES	7m
498	TCGA-HC-7211	YES	9m
502	TCGA-HC-8264	NO	39m
508	TCGA-CH-5771	NO	40m
509	TCGA-G9-6354	YES	NA
513	TCGA-J4-A83K	YES	12m
515	TCGA-J4-AATZ	NO	40m
521	TCGA-EJ-5531	NO	37m
551	TCGA-KK-A59Y	NO	44m
558	TCGA-ZG-A9ND	YES	31m
563	TCGA-ZG-A9NI	NO	42m
565	TCGA-TP-A8TV	YES	20m
574	TCGA-CH-5772	YES	2m
576	TCGA-EJ-A65E	NO	36m
577	TCGA-HC-7212	NO	36m
585	TCGA-HC-8213	NO	48m
587	TCGA-HC-8258	NO	50m
595	TCGA-KK-A6E1	NO	52m
600	TCGA-KK-A8IJ	NO	49m
605	TCGA-KK-A7AU	Dead	NA
607	TCGA-EJ-7793	YES	9m
608	TCGA-KK-A8IK	YES	39m
613	TCGA-HC-7736	NA	NA
637	TCGA-EJ-7327	NA	NA
643	TCGA-YL-A9WI	NO	18m
659	TCGA-KK-A7AW	NO	53m
661	TCGA-CH-5794	NO	51m
705	TCGA-YL-A8SF	NA	NA
716	TCGA-HC-7741	NA	NA
727	TCGA-HC-A6AN	NO	14m
728	TCGA-G9-6366	NO	14m
729	TCGA-KK-A6DY	NO	14m

## Sheet: 最终纳入指标
Id	N-BCR	随访周期	Age	PSA	GS	Pathology T Stage	Pathology N stage	Pathology M stage	Surgical Margin
1	0	75	70	21.78	7	pT2c	pN0	pM0	YES
6	1	84	59	22.88	9	pT3a	pN0	pM1a	YES
10	NO	36	65	18.91	7	pT3a	pN0	pM0	NO
12	1	62	69	89.63	9	pT2b	pN0	pM0	NO
18	0	72	65	7.6	9	pT3b	pNx	pMx	NO
19	0	65	75	16.748	9	pT2b	pN0	pM0	NO
23	0	72	74	22	7	pT3a	pN0	pM0	NO
26	0	70	67	8.1	9	pT3a	pN1	pM0	NO
28	YES	1	68	92.47	9	pT4	pN1	pM1a	YES
31	1	47	66	73.29	9	pT3a	pN0	pM1a	YES
32	NO	41	88	9.93	9	pT3a	pN0	pM0	NO
34	1	60	64	12.34	8	pT2c	pN0	pM0	YES
47	YES	2	70	90.81	9	pT3b	pN0	pM0	YES
50	0	0	78	12.56	7	pT2a	pN0	pM0	NO
54	1	11	67	6.637	6	pT2c	pNX	pMx	NO
57	NO	42	72	36.46	9	pT3b	pN0	pM0	YES
58	1	61	69	7.89	8	pT2a	pN0	pM0	NO
60	1	50	77	1.25	8	pT3a	pN0	pM0	NO
61	0	28	70	15.41	8	pT2c	pN0	pMx	NO
62	0	67	56	29.054	8	pT3a	pN0		NO
64	1	54	66	86.03	9	pT2c	pN0		YES
67	0	69	51	62.4	9	pT3b	pN1	pM1a	YES
69	0	80	75	47.911	8	pT3a	pN0	pMx	NO
71	0	66	61	31.567	9	pT3b	pN0		YES
72	0	34	72	34.41	9	pT3a	pn0	pMx	YES
78	0	63	74	22.02	9	pT3b	pN1		YES
84	0	70	69	285.9	8	pT3b	pN1		YES
85	YES	10	75	16.85	9	pT3b	pN0	M0	YES
92	1	36	75	8	6	pT2a	pN0	M0	NO
96	0	67	74	10.304	7	pT2b	pN0		NO
103	1	56	68	78.128	8	pT3b	pN0	pMx	YES
109	1	59	66	17.5	8	pT3a	pN0	pM0	NO
111	0	64	74	18.716	7	pT2c	pN0	M0	NO
114	1	52	75	24.7	7	pT3a	pNx	pMx	NO
120	0	81	68	31.229	7	pT2c	pN0		NO
123	NO	18	65	23.39	7	pT2c	pN0	pMx	NO
124	0	77	66	55.98	9	pT2c	pN1	M0	YES
125	1	56	74	25.348	9	pT3b	pN0	pMx	NO
132	0	0	65	11.29	7	pT3a	pNx	pMx	NO
133	1	66	69	44	9	pT3a	pN0	pMx	NO
139	0	64	78	51.64	9	pT2c	pN0	pMx	NO
160	0	66	72	32	6	pT2c	pNX	pMx	NO
162	1	39	60	14.8	6	pT2a	pN0	pMx	YES
166	0	87	67	300	8	pT2c	pN0	pMx	NO
167	0	64	74	15.64	7	pT2c	pNX	pMx	YES
172	YES	0.5	67	38.03	9	pT3b	pN0	pMx	YES
178	0	72	65	8.29	7	pT2c	pNX	pMx	YES
182	1	34	76	24.475	6	pT2b	pNx	pM0	NO
185	0	90	64	6.517	7	pT2c	pN0	pM1b	YES
186	0	77	69	16.76	7	pT2c	pN0	pM1a	YES
198	0	24	67	11.36	8	pT3a	pN0	pM0	NO
201	0	88	55	60.076	9	pT3b	pN1	pM1a	YES
202	NO	25	70	10.735	8	pT2c	pN0	pM0	NO
209	0	70	62	37.88	7	pT2c	pN0	pM1a	NO
210	1	54	74	19.409	7	pT2c	pN0	pM0	NO
216	0	68	68	9.11	7	pT3a	pNx	pMx	YES
229	0	76	69	95.36	9	pT3a	pN1	pM1a	YES
231	NO	23	74	37.93	7	pT3a	pN0	pM0	YES
232	0	63	70	37.19	9	pT3b	pN0	pM0	YES
233	1	30	69	23.85	7	pT3a	pN0	pM0	NO
237	YES	1	60	1270.14	9	pT3b	pN1	pM0	NO
250	1	48	72	13.843	7	pT2c	pNX	pMx	YES
258	0	85	68	8.2	7	pT2c	pN0	pM0	NO
265	0	13	64	7.31	7	pT2c	pN0	pM0	NO
271	1	61	69	13.717	7	pT2c	pN0	pM0	YES
273	NO	21	72	24.3	7	pT3a	pN0	pM1a	NO
279	1	37	78	34.56	7	pT2c	pN0	pMX	NO
283	0	29	62	10.515	7	pT2c	pN0	pM0	NO
286	1	53	71	13.937	9	pT3b	pN1	NA	YES
289	0	69	64	6.444	7	pT2b	pNx	pM0	YES
300	1	50	71	16.45	9	pT4	pN0	pM1a	NO
312	0	66	64	10.3	7	pT3a	pN0	pM0	YES
314	0	100	64	11.232	7	pT3a	pN0	pM0	NO
318	0	94	78	30.31	7	pT3a	pN0	pM0	NO
319	1	62	69	26.85	7	pT3a	pN0	pM0	NO
325	0	2	76	13	9	pT3a	pN0	pMx	NO
326	1	39	63	77.705	7	pT3a	pN0	pMx	NO
329	1	43	71	13.35	9	pT3a	pN0	pM0	NO
330	1	34	70	18.41	9	pT3a	pN0	pM0	YES
334	1	68	79	11.428	7	pT3b	pN0	pM0	YES
335	1	68	64	5.473	7	pT2c	pN0	pM0	YES
339	0	37	66	8.01	7	pT2c	pN0	pM0	NO
340	1	57	78	19.04	7	pT2c	pN0	pM0	YES
342	0	5	71	32.255	9	pT3b	pN0	pM0	YES
349	0	87	73	23.43	7	pT3a	pN0	pM1a	YES
373	NO	23	61	19.3	8	pT2c	pN0	pMx	NO
375	0	103	66	6.75	7	pT2c	pN0	pM0	NO
378	1	27	73	9.44	8	pT2c	pN0	pM0	NO
384	NA	NA	64	14.86	7	pT2c	pN1	pM0	NO
391	0	96	64	7.82	9	pT2c	pN0	pM0	NO
393	0	34	67	30.56	7	pT3a	pN0	pM1a	YES
399	0	90	60	85.763	7	pT3a	pN1	pM0	YES
405	0	64	67	5.44	7	pT3a	pNx	pM0	NO
408	0	71	78	10.53	7	pT2c	pNx	pMx	NO
431	0	1	61	28.82	NA	pT2b	pNx	PMx	NA
434	1	24	69	28.84	9	pT3b	pN0	PMx	NO
438	0	108	60	164.9	9	pT2c	pN1	PMx	NO
467	1	85	56	10.9	7	pT2c	pN0	PMx	NO
473	0	94	59	29.353	7	pT3a	pN0	PMx	NO
480	0	68	76	9.38	8	pT2c	pN0	pM0	YES
482	0	37	77	18.51	7	pT3a	pN0	pM0	NO
487	YES	0	82	44.384	7	pT3b	pN0	pM0	YES
496	YES	7	66	124.8	7	pT3b	pN0	pM0	NO
498	0	84	65	19.673	8	pT2c	pN0	pM0	YES
502	0	79	62	28.73	8	pT2c	pN0	pM0	YES
508	0	68	71	21.964	6	pT2c	pN0	pM0	NO
509	0	81	70	7.64	9	pT3a	pN0	pM0	NO
513	0	52	78	26	9	pT2b	pN0	pM0	NO
515	0	92	70	7.62	6	pT3a	pN0	pM0	YES
521	0	69	61	16.833	7	pT2a	pNx	pMx	NO
551	0	27	78	12.414	7	pT2c	pN0	NA	NO
558	0	74	74	34.7	8	pT2c	pN0	pMx	NO
563	1	64	67	15.8	6	pT3a	pNX	pMx	YES
565	0	65	66	22.9	7	pT2c	pN0	NA	YES
574	0	62	79	>100	9	pT4	pN1	NA	YES
576	0	78	68	14.5	7	pT3a	pNX	0	NO
577	0	114	74	8.886	7	pT3a	pNX	NA	NO
585	0	54	78	1.29	9	pT3a	pN1	pM0	NO
587	0	17	76	19.4	9	pT2	pN0	pMx	NO
595	0	65	68	10	7	pT2c	pN0	M0	NO
600	0	70	72	9	6	pT2c	pN0	NA	YES
605	0	67	70	12.26	7	pT3b	pN1	M0	NO
607	1	119	68	28.6	7	pT2a	pN0	M1b	YES
608	0	118	50	48.3	7	pT4	pN0	M1b	NO
613	NA	NA	68	17	7	pT3a	pN0	M0	YES
637	0	59	57	58.6	9	pT3b	pN0	pM0	NO
643	1	65	68	21.752	7	pT2c	pN1	Mx	NO
659	1	44	64	98	7	pT2	pN0	M0	NO
661	0	94	63	7	6	pT2	pN0	M0	NO
705	0	14	63	38.773	7	pT2c	pN0	M0	NO
716	1	55	53	82.252	8	pT2a	pNx	M0	NO
727	0	74	60	1.86	8	pT2a	pNx	Mx	NO
728	0	86	68	69.94	7	pT2c	pNx	Mx	NO
729	NO	14	64	>100	7	pT3b	pN1	Mx	YES
