# Supplementary material for: Construction and validation of a novel cuproptosis-related long noncoding RNA signature for predicting the outcome of prostate cancer
Source: Front Genet. 2022 Dec 6;13:976850. doi: 10.3389/fgene.2022.976850 (PMC9763621; doi:10.3389/fgene.2022.976850)
Supplement: Supplementary file 2 [file DataSheet1.ZIP › Source data for review purpose only/Source data/05.mergeTime/expTime.txt]

id	futime	fustat	MIR222HG	AC073130.2	SNHG19	CAHM	DICER1-AS1	AC144450.1	ZNF793-AS1	MCPH1-AS1	SLC25A21-AS1	NPTN-IT1	AC009065.4	ARRDC1-AS1	NR2F2-AS1	AC010976.2	PXN-AS1	SNHG6	RAP2C-AS1	KCND3-IT1	PP7080	ZNF667-AS1	AP001429.1	MAPKAPK5-AS1	SNHG15	GNG12-AS1	TOB1-AS1	OTUD6B-AS1	SGMS1-AS1	VPS9D1-AS1	FLJ37453	RGMB-AS1	NALT1	LINC00665	TP53TG1	SPATA41	ZNF790-AS1	LINC00909	ZNF503-AS2	SNHG17	LINC00954	C8orf44	DNAJC27-AS1	AC093690.1	LINC00517	APOA1-AS	DANCR	ATP2A1-AS1	TIPARP-AS1
TCGA-HC-A48F	22.34	0	0.37809188	0	10.12465766	1.72748864	2.20843122	2.50267018	3.30319346	0.79640834	3.18447297	0.92973752	2.99538528	4.63011246	0.5526253	0.60820736	2.06200573	5.82612406	1.12839436	0.37042439	0.99789998	3.99717464	2.17403206	4.47912296	3.74283825	0.56707235	1.82840066	3.55795836	2.07541485	3.56672431	4.24064313	3.62581423	2.85954686	4.03172164	3.15713162	0.17101063	2.29821557	2.23688239	3.67398043	2.70128404	0.2523291	2.32999358	2.31851887	0.51822601	0.84688491	0.48371767	4.720363	1.33875119	2.86631982
TCGA-EJ-7321	27.07	0	0.76463675	0.14917151	8.25170216	1.09252354	1.80993651	3.98776609	2.79540546	0.84523456	3.10761049	1.55669327	1.65778594	3.21742055	0.66641625	0.509445	1.63527411	6.42115943	1.01824242	0.09335675	0.63558502	3.34999162	1.4868058	4.16586042	3.56633838	1.48040452	0.70369304	3.53273455	1.935249	4.20830545	2.98106199	3.14246157	0.99155921	4.35891508	2.83349248	0.4854288	1.90804669	2.85059372	2.8128599	3.3525211	0.26020652	1.77964931	1.85347791	0.54990113	0.51642585	0.45221211	5.12716216	1.07305271	2.0136324
TCGA-KK-A8IH	66.13	0	0.63583555	0.33471584	8.98748101	1.89286063	3.33440785	4.11180084	2.86470195	0.93891168	3.62866129	0.96325441	2.80165627	4.29552347	0.40540576	0.72719999	1.47482785	6.80988197	0.8394827	0.09335675	1.08985318	2.99562988	1.69221449	4.25840655	3.73975182	0.91419637	1.40800821	2.97626728	1.82432175	3.60050397	3.81875451	3.92870692	1.35286319	4.17981675	3.25029789	0.37576432	2.11730735	1.9766454	2.281534	2.74219546	0.22924875	2.32745245	2.24227765	0.68713643	0.91220941	0.32482824	4.75692115	1.34398215	3.03620864
TCGA-HC-8216	22.4	0	1.23164292	0.18893638	8.04254385	0.86101211	2.39859658	2.06097582	2.65313592	0.6417898	3.81610848	0.63337117	2.14243283	4.41522617	0.55412345	1.06050788	1.4459935	7.46954198	1.10668037	0.09335675	0.83274018	2.9020644	0.87117635	4.02131718	3.95984163	0.71226255	1.0110402	4.14752229	1.60998957	3.71041205	3.16209551	3.20437566	1.0578075	3.42845081	3.07385408	0.34382038	1.81224804	2.90376874	2.93096132	2.72034885	0.40784124	2.79208798	2.06363076	0.2918962	0.51642585	0.02634342	4.87642558	1.63935702	3.08815041
TCGA-J4-AAU2	27.1	0	1.72557303	0.4411169	8.77898129	1.07433259	2.08602938	1.89562451	3.65895493	1.39201852	3.18326853	1.02900234	2.84576828	4.43804451	0.66633678	1.21237943	1.79077292	6.45559146	0.84612718	0.09335675	1.15168867	3.65967785	0.94823795	4.17140364	3.6374039	0.79979703	1.40824213	3.5230907	1.4297593	3.96986221	3.28674504	3.19754368	1.54544923	3.72226651	3.64476256	0.68160703	2.16933626	2.71144898	3.00094016	3.67752835	0.21565856	2.08113056	2.43802595	0.43110125	0.64307687	0.50530132	5.12681563	1.68978339	2.40149489
TCGA-VN-A88Q	44.88	0	1.87691644	0.40129524	8.77898129	0.81000525	1.7478224	3.98494853	2.75278232	0.70337353	2.52314428	1.49598561	2.33983595	3.98147048	0.45671326	1.3032108	2.01025188	6.13326198	0.7972056	0.09335675	0.92411677	3.49646827	1.18989523	4.12148189	4.03534846	1.11615532	1.42649522	3.48805272	1.79599143	3.45449145	3.01200428	3.75761018	2.50814788	4.16420084	2.6441954	0.2561836	1.98088939	2.66343644	3.45124929	3.80216598	0.26454804	2.07650278	1.1471899	0.68515189	0.63873426	0.54052182	4.66490102	1.61094089	1.38611938
TCGA-HC-7820	24.54	0	0.71533923	0.37536441	8.4453836	1.04036501	1.78043571	3.95476755	2.87319426	1.01007138	3.15716067	1.27725642	2.8316488	4.04239763	0.51810103	0.40792623	1.60557595	4.95019119	1.00506215	0.09335675	0.78699027	3.77818761	1.42215425	3.87429434	3.5125914	1.05501379	1.40639117	3.52617903	1.87494337	4.18851035	3.16332064	3.57189413	1.47459386	4.34418495	3.26726266	0.45645107	2.10729604	2.33091735	3.19104687	2.81291638	0.28864788	1.96661955	1.80073392	0.37482396	0.62651362	0.42527368	4.17763972	0.73611408	1.96807862
TCGA-J4-A6G1	25.26	0	1.82594086	0	7.84363591	1.18113985	1.5401694	2.75310013	2.36858987	0.43624014	2.26654939	0.6003242	2.22053224	3.82191246	0.89144981	0.935544	1.0649382	6.57707334	0.91633407	0.09335675	1.02249192	2.74459996	1.33961388	4.10342885	3.6776981	0.75581155	0.70415826	3.12776912	1.20519123	2.50637541	2.83268249	3.54673446	2.45794865	3.02929396	2.55328599	0.71654928	1.48215206	2.66642475	1.82331842	2.78159801	0.83277132	1.85144475	1.34062036	0.32561041	0.51642585	0.3710058	4.37632999	0.9273091	2.09784008
TCGA-KK-A6E6	113.24	0	1.47476955	0.22670017	8.9727314	1.08025204	1.84724543	3.06963338	2.88727312	0.74556213	2.71564054	1.06924052	2.05672113	3.82672587	0.77061126	0.73637258	1.70070697	5.84202833	0.96378456	0.09335675	0.60668434	3.28239404	1.57607099	4.40527179	3.8696179	0.91728159	0.96974372	3.51466141	1.60123455	2.80372242	3.4521896	4.38922737	1.67794227	3.87717426	3.6441293	0.39282419	1.65668883	2.2433954	2.98835024	3.60452099	0.19957189	1.87802589	1.87233708	0.44328699	0.5928938	0.5422977	4.71646957	1.1093014	1.98266808
TCGA-XJ-A9DX	31.96	0	0.80131132	0	9.84987337	2.77842015	3.87815904	0.77466699	3.18088905	0.71640356	2.79408104	0.67859304	3.9169182	4.42031532	0.50387284	1.41072842	1.48085001	7.39863474	0.55851359	0.37082799	1.64161316	3.67549582	1.78523827	4.26341727	3.96513254	0.37574957	2.51846523	2.86492019	1.64613086	3.67956773	2.95796966	4.03145002	3.52420882	5.16854726	3.18233691	0.56015542	3.31461851	3.782364	2.40278757	4.02280363	0.33457269	2.83058391	2.09304808	0.32594169	0.77119263	0.20399751	4.87377903	1.44502764	1.60014366
TCGA-EJ-7784	25.66	0	0.43998895	0.2731041	8.2554957	0.7631504	2.07838942	4.78659773	3.14534212	1.36721032	2.78725153	1.5634742	2.38599907	3.68732252	0.66553587	0.76854948	1.16219396	6.35661365	1.29991629	0.28224188	0.66347899	3.20820503	1.68605973	3.76910273	3.74283825	1.19570311	1.03421922	3.59270447	1.75036608	4.373197	3.24683801	3.17770915	2.03614899	3.98946367	3.49759786	0.27992683	2.12414817	3.00528023	2.54236717	3.24595885	0.2525496	2.11958882	2.0486159	0.49291816	0.69621018	0.54178831	4.6472022	1.29312826	2.21791109
TCGA-FC-A4JI	28.81	0	0.53284205	0.15958348	7.39442647	1.00443338	2.81111649	3.64840079	2.54176526	1.12626309	1.6958888	1.27308756	3.13500692	3.81891845	0.42651411	0.75967182	1.24509092	8.1262218	0.68751666	0.09335675	0.70762992	3.13088177	1.67716127	4.02991533	4.94351221	0.48667395	1.1440541	4.06156106	1.20265097	5.35110115	1.86860176	1.43285173	2.12231085	4.14301701	3.36133926	0.27068429	2.01930092	2.92958708	1.58058645	3.94374647	0.25666045	2.92759943	2.89763473	0.46445773	0.88743272	0.58180499	3.84873481	1.34620654	1.68434484
TCGA-EJ-A7NH	15.57	0	0.991895313	0.217428929	8.459443986	1.443534375	2.02346917	1.109194987	2.866983215	0.938839354	3.647938231	1.328202844	2.945512563	4.43494869	0.634459608	1.278536976	2.073422893	6.789106314	0.760798072	0.093356754	1.277724166	3.83203967	1.23025308	4.269768466	4.20812135	0.93617273	1.73812986	3.209151711	1.260547725	4.241507167	3.376441382	4.536588013	2.563637846	3.252968001	3.336914048	0.521277043	2.021663639	2.468919265	3.317213766	3.124301242	0.439051561	2.796929267	2.354749234	0.511180363	0.765543941	0.441769559	4.085580713	1.522030013	1.320033242
TCGA-HI-7168	82.29	1	1.59060308	0.46159142	9.24223649	1.30338359	2.47516407	1.12071824	2.44411949	0.6420211	2.77876487	1.36224653	1.73967094	3.97337728	1.06125309	1.80451904	1.19130721	6.69354371	1.01663171	0.29322927	0.67848469	4.17350681	0.68453488	3.93264256	4.02194447	0.86273696	0.94044742	3.1443692	1.01924253	4.00525553	3.07113023	3.99396216	1.72377161	4.48178015	2.99324602	0.3522205	2.24431503	2.15086338	2.85817738	3.14307808	0.43039782	2.57628628	1.64049283	0.32625946	0.59738188	0.39140816	4.67903161	1.4328368	1.92894812
TCGA-G9-6332	42.21	1	0.652873	0	8.92347525	1.04262676	1.55784286	3.54795601	3.56940423	0.58140332	3.24529736	0.66106196	2.90820163	4.23931188	0.50877498	0.45202999	1.6480446	6.30858436	0.91287809	0.09335675	0.64927514	3.90796497	1.09195427	4.42571829	3.98821161	1.12413985	1.38024335	3.06874799	2.656289	4.64933355	3.14586428	4.69535071	1.75510793	4.37267977	3.90373683	0.43465077	2.35182832	2.98147662	3.06107567	2.99657529	0.18957557	2.12962657	2.50897841	0.32096248	0.68800729	0.02634342	5.4280511	1.41980809	2.32331275
TCGA-ZG-A9L1	42.77	0	1.27019246	0.41223474	8.45447122	0.93847836	2.23858063	1.85417027	3.95826603	1.48241811	3.46646635	1.06273571	2.58216263	4.32145307	0.72852511	0.80722813	2.39879691	6.153927	1.33681646	0.09335675	0.68183473	4.04316749	1.81374438	4.10689754	4.17090073	0.95653047	1.05805623	3.68119745	1.42952862	2.67694246	2.7342941	3.56236873	1.69819185	4.23805548	3.50397365	0.1417123	2.18402265	3.471214	3.19104687	3.17824439	0.30839	2.05239043	2.16030784	0.20143545	0.83493978	0.25532903	3.85172215	2.19925111	1.77420142
TCGA-EJ-5502	38.47	0	1.124946234	0.182909646	7.0474796	0.99036769	1.320572388	2.945270747	2.454487806	1.073723795	2.41706684	1.576822066	1.848826733	3.54810738	0.731659129	1.089262395	1.151949683	5.464006411	1.161517901	0.350055014	0.782155825	3.116305051	1.489602127	3.535017959	2.885786933	1.258221593	0.796423845	3.33056694	1.853926701	2.965118568	2.63277024	3.464675859	1.228917537	3.158413173	2.165420469	0.527477103	1.539200587	2.597876506	2.811505017	2.122163678	0.436258259	1.774020598	1.626047737	0.293631272	0.559829663	0.654756976	3.959041545	0.469550452	1.553184003
TCGA-EJ-5498	56.5	0	1.97991572	0.57415057	7.02867215	0.44372776	1.11266701	2.71479703	1.97559284	0.95313515	2.33322933	1.31829962	1.38042265	2.7703051	0.85442385	0.81858168	1.21185723	5.59363328	1.59072711	0.09335675	0.56075787	3.43914884	1.41825664	3.45623188	3.15060871	1.22264629	1.01801175	3.64196209	1.53762315	2.33155484	2.49391653	3.12815441	1.43539323	3.30840461	2.74821556	0.56530678	1.64971989	2.64393652	2.44125389	2.73666005	0.31494735	1.4029241	1.35775219	0.3607028	0.51642585	0.45821021	4.05491253	0.60932984	1.62584914
TCGA-V1-A8MG	28.15	0	1.13162244	0.27778401	9.07913232	1.63985928	3.00074948	1.04501711	2.92311663	0.53530513	3.10202714	1.10783593	2.83044245	4.21686491	0.57817669	0.84197474	1.62726704	7.6316709	0.56761796	0.35770896	1.36059379	3.72361551	1.46676528	4.43194016	4.45016418	1.00195334	1.34951813	3.45386807	1.40928394	4.73577454	3.14150152	2.91105527	2.9874147	3.52108085	3.35354183	0.58271188	1.99232387	2.97748334	2.74769475	3.32745566	0.49871712	2.96268304	2.3252822	0.73333723	0.68525167	0.42512345	4.45048811	1.32402096	2.56306765
TCGA-EJ-5524	8.71	1	1.14172014	0.19682008	7.64435726	0.77877348	1.27614989	3.75566196	1.98611658	0.85428863	2.18486826	1.93311887	1.9478852	2.97505474	1.00716027	0.82625325	1.13456578	5.58701001	1.2804968	0.09335675	0.66587351	3.2626554	1.12052576	3.41478417	2.86686494	1.21444373	0.88284232	3.63815354	1.70282594	2.32202939	2.69441641	3.50312942	0.85963906	3.40792196	2.71316997	0.1536457	1.66068021	2.23279997	2.87237859	2.76733188	0.62869463	1.71495676	1.24789086	0.51988499	0.96839317	0.61077813	3.75361109	0.82336985	1.03824814
TCGA-CH-5764	1.02	0	1.53260485	0	8.10949625	0.85681478	1.42176497	4.47290913	2.1880479	0.54434737	3.14914213	2.16572488	1.70655279	3.14727823	0.62311533	0.71928284	1.36363472	6.25169662	1.36673937	0.09335675	0.61367168	3.24154281	1.08349411	3.99567448	3.37671035	1.33035384	0.8815222	3.53417547	2.04583275	3.5850039	2.6259518	3.1418227	0.79383574	3.9528703	2.62005668	0.40167986	1.68510041	2.48997941	2.29467698	2.3515628	0.30193793	1.8399386	1.49465988	0.5052985	0.51642585	0.19337307	4.99838871	0.21108113	1.7858897
TCGA-HC-A8CY	9.53	0	0.808156374	0.250593531	9.357700557	1.593132501	3.136537761	3.780469077	3.172523238	0.942284183	3.11676929	0.773561823	2.843627371	4.704440483	0.411108939	0.911231139	1.588292023	6.019437393	0.653642646	0.332461298	1.058574556	3.964215239	1.37691409	4.31200768	3.392903162	1.233207659	1.826157696	4.086911901	1.495905556	3.916903121	3.861138622	4.495750101	2.314058545	3.796069779	3.480143803	0.263075139	2.405747132	3.184832711	2.579165119	2.842805936	0.445270907	2.719609804	2.403456586	0.602378495	0.723390051	0.393073504	3.848734812	0.998155919	3.124750837
TCGA-X4-A8KQ	45.43	0	3.87406779	0.17716668	8.88758917	1.09082206	2.86852029	1.71079672	4.07605062	0.65573847	3.55639435	0.47035769	2.63855213	4.8893186	0.86131693	1.554301	1.82359862	6.71688066	0.96109588	0.09335675	2.07867069	3.88854529	0.83640188	4.29185589	4.40595808	1.02817282	1.25828334	3.0082357	1.21230533	3.72340208	3.38315219	4.13545528	3.11651042	3.75802295	4.24364631	0.73245828	2.47467793	2.52364614	2.49000254	3.5724314	0.37924149	2.50642108	2.21572855	0.49379795	0.51642585	0.02634342	4.35553598	2.1920757	1.30039367
TCGA-VP-A87H	21.78	0	1.09933771	0.43012913	8.23967654	1.10036209	2.60055896	2.40496493	2.67640474	0.92514396	2.46740047	0.89279642	2.3165448	4.62000534	0.49412701	0.74597578	1.71981018	7.35180114	0.43340204	0.09335675	1.25499184	3.89278831	2.35913347	4.28092739	4.29554113	1.22827088	1.75522714	3.54534486	1.02771394	4.605132	3.30684205	3.54514202	1.97807797	4.238364	3.52899043	0.51249574	1.66819342	2.32801489	2.03304153	3.73869457	0.39146362	2.84636853	1.68722499	0.47541303	0.58304696	0.10589212	4.43353912	2.28710048	2.83044059
TCGA-HC-8258	27.83	0	2.1362330265	2.5464510985	5.417402978	0.3821848965	1.1410250055	1.9172097595	1.663465812	0.8639012465	1.298025216	3.5142631015	1.718841978	3.2411836445	1.6001741255	1.4635411785	0.9721106245	5.366421101	1.1442933015	1.4929357215	0.6663168255	3.0659873205	3.5916213685	2.5999822665	3.355151941	2.053991503	0.561603055	2.8100563735	0.9150341185	2.8023963045	1.580614352	1.804050271	0.876088296	3.640599176	1.8029711155	0.577789981	2.1154444755	1.829986859	1.3647723925	2.7369989125	1.343452271	1.582680191	1.2432407145	1.190366686	3.96630467	2.044312033	3.838046023	0.404221139	1.0135794115
TCGA-HI-7170	82.85	0	1.82701858	0.57404451	8.32334119	1.08969782	1.53450077	1.35980661	2.30135607	0.78382781	2.38879885	1.02156833	2.21238496	3.60940251	1.07885874	1.23534201	0.98180616	6.38109882	1.39114779	0.74543138	0.83379289	3.52151614	1.13772163	3.77609433	3.306859	1.03622781	0.85488191	3.22743918	1.15746859	3.75206568	2.6160641	3.10268243	1.29441548	3.47259485	3.07301112	0.71668516	1.74401208	2.034923	3.15742009	2.47552569	0.35548827	1.49926643	1.8870776	0.33155245	0.89844872	0.55180181	4.35053607	0.80870437	2.25305298
TCGA-CH-5737	2.99	0	1.58923591	0	7.29097651	0.80520905	1.55138325	2.65996259	3.31993417	1.13674246	2.5583464	0.85352543	2.58813848	3.71389749	0.41777061	0.58053825	1.48830272	5.83571163	1.26081727	0.09335675	0.6574774	3.64308105	1.61035255	3.94940812	3.73142567	1.15273922	1.13667367	3.57451155	1.65112052	3.91212609	2.89630207	3.20662864	0.87626674	4.1427167	3.17637387	0.85437547	2.04433812	2.5194115	2.84111219	3.12623383	0.24930927	1.72390938	2.49899128	0.38353858	0.90084798	0.32656676	4.53658755	0.83183248	2.59769802
TCGA-EJ-5514	60.09	0	0.73438845	0.22862668	6.55066163	0.69643787	1.20862778	2.15368689	2.47891372	1.43845562	3.16865633	1.45136785	1.88688484	2.53693782	0.67637529	0.39577198	1.60336628	6.81620569	1.68908287	0.09335675	0.60650382	3.21277876	2.09854878	4.24578096	3.4514454	1.37153692	0.66263057	3.42215527	2.09961231	3.41649547	2.42288068	1.56505274	0.73266739	3.83619972	1.99997757	0.61900906	2.03935219	2.22047769	2.87107213	3.02838118	0.34582762	1.59615829	1.57981129	0.3601585	0.54856082	0.35982323	4.19327737	0.66467914	2.04879639
TCGA-CH-5767	15.05	0	0.846591018	0.204338319	8.099305035	0.710329463	1.477434026	4.236321648	2.632724435	0.651553445	2.89910025	1.030647297	2.158694802	4.062277241	0.496695539	1.131736094	1.401123696	6.910570425	1.342919472	0.281109248	0.622738492	3.532860914	1.557048094	3.965690867	3.674945163	1.864298361	1.075594773	4.68521542	1.543810434	4.423869871	2.825725303	3.301266753	0.989467185	4.300605475	3.71926799	0.324599971	1.993504121	2.316894526	2.759788597	2.601731588	0.273935877	2.093053097	2.1996509	0.504776404	0.665357296	0.207475404	5.028671389	0.378921345	2.046853568
TCGA-VP-A875	75.85	0	0.39403085	0.30341087	9.07913232	2.20493784	3.0514506	4.49432365	3.36838192	0.73710452	2.99159288	1.66126646	3.09088926	4.36630101	0.547365	0.72941259	1.70847841	7.63557209	0.77644294	0.09335675	1.16933434	3.75802082	1.97114064	4.3282001	4.68784503	1.58670547	2.18027684	3.53598346	1.70338859	4.04276926	3.53581937	4.30195897	2.73176244	4.84806375	3.02366553	0.41993467	2.3940715	3.55948288	2.36636464	4.35320416	0.19687877	2.82469484	2.02196682	0.62134508	0.56178036	0.56618407	5.44433955	1.14379309	3.29250066
TCGA-KK-A59Y	64.65	0	0.44735536	0	11.46133906	3.02903241	3.03015006	2.96723578	3.02594182	0.49540329	2.83797595	0.72086951	3.46510051	4.98219224	0.48602675	0.66615747	1.36580834	6.24146568	0.8001878	0.41376669	0.62576515	3.85052005	0.77281151	4.43356958	3.99811998	0.7234402	3.25220909	3.33285521	1.8897259	4.12635408	5.29562279	4.90200734	1.87508488	4.02955888	3.35675327	0.19141758	1.85242953	2.68750499	3.5326024	3.35568124	0.58230087	2.79987526	2.85568566	0.59250294	0.76018217	0.32581814	5.91262161	1.45809883	3.61233476
TCGA-EJ-A8FS	7.1	1	0.44979322	0	9.97062282	0.99208515	2.51632664	2.68208241	3.5472814	0.61839595	3.41228139	0.82857279	2.54158453	4.48115317	0.48826334	0.91795638	1.89792212	7.04161399	0.66457884	0.09335675	0.7703688	4.06540866	1.08218607	4.35719049	3.62060268	1.62073241	1.31910461	3.83578534	1.15209691	4.98104625	3.35220801	2.70942036	1.51557885	4.09876955	3.33068219	0.53879074	2.2821493	2.85601363	3.17751008	2.67134525	0.30577055	2.29388753	1.70789045	0.48966861	0.71695972	0.33067143	5.37941868	1.98956206	2.85307683
TCGA-CH-5745	2.99	0	1.50762017	0.23305754	8.03922033	0.06280998	1.6806528	2.83881586	2.5000892	0.9413203	2.63604747	1.26579267	1.88513761	3.3002566	0.61208088	0.6228732	1.50484248	5.72532752	0.92698846	0.09335675	0.88219704	3.41049747	1.3417887	3.63506206	3.6230535	1.13354923	0.9647732	3.46226713	1.45097186	3.52351965	2.8217172	3.46682351	1.26549661	3.88812117	2.37888202	0.64929359	1.77799368	2.08610383	2.94081413	2.51407088	0.52574779	1.96573143	1.62435492	0.36819739	0.61662153	0.42471296	4.11534319	1.06854578	1.27440159
TCGA-HC-A8D1	18.82	0	1.41915666	0.19481762	9.1036628	1.29363275	1.64248365	3.50910719	2.76142753	0.9083514	2.53040228	1.31760945	1.91781777	3.64514092	0.65453735	1.12980916	1.57119551	6.06219682	0.79054313	0.09335675	1.02070739	3.51953885	1.38332572	3.95265586	3.6089888	1.01553195	0.97719123	3.44637905	1.38509611	2.89792061	3.05849758	3.11725869	1.89054654	3.65004825	2.7424195	0.74307713	1.7973233	2.87295282	2.32630008	2.63752544	0.51579664	1.81801005	1.61435037	0.49425146	0.65547394	0.36560808	4.45366939	0.96186774	1.63445499
TCGA-YL-A9WH	14.03	0	0.67696498	0.287009538	8.092324791	1.661607482	2.616027266	2.483203847	2.153608534	0.720097741	2.935273601	1.47418714	3.070738676	3.894999534	0.541733404	0.760934161	1.842758275	6.276318387	0.841000232	0.368963984	1.146918572	2.79119864	1.011677155	4.149061816	4.089429734	0.856270424	1.74413457	3.011179793	1.98501397	5.192706743	2.726041733	3.204672892	2.224106865	3.760795321	3.165717543	0.102545574	1.841168972	2.269956965	1.988801604	3.967618164	0.195753943	2.512169564	1.65164012	0.574506481	0.775600697	0.668156944	3.918350819	1.919587482	1.906319683
TCGA-FC-A8O0	20.24	0	2.01425489	0.31407222	8.60547062	2.04309949	2.54774064	0.66467851	3.04590171	1.02476027	3.1372351	1.35048797	2.90669234	4.25973522	0.64441859	1.54641215	1.69813392	6.83094069	0.72558912	0.09335675	1.0247463	3.23477542	1.16354016	4.49780891	3.53396297	1.10297864	1.33240376	3.56007188	1.69390971	2.76413391	3.23360015	3.70749471	2.37601306	3.21636595	3.7545133	0.70988691	2.51081345	2.89655215	2.81557629	3.5092206	0.44962476	2.61927323	2.717163	0.64003488	0.51642585	0.17127167	3.60742263	1.34240928	2.28375947
TCGA-G9-6354	67.87	0	1.34830342	0	9.51301513	1.5941842	2.16702427	2.14114386	3.55075898	0.49350014	3.91519953	0.42021743	2.62722698	4.61432219	0.54749581	1.6463279	1.9740377	6.51214593	0.59155767	0.09335675	0.72229503	4.02318173	1.42705041	4.61112823	4.08719596	0.68855635	1.30491371	3.46773427	1.97126313	3.22999243	3.56020392	4.94094924	2.31357937	4.26198711	3.69062467	0.57518097	2.36322327	2.66174938	3.67553535	4.07750208	0.29997631	2.4880709	2.36134511	0.54350123	0.64265613	0.18148785	5.51132896	2.09258552	3.03521192
TCGA-CH-5746	24.01	0	1.04604139	0.24918601	8.44989885	1.1624985	1.88393423	3.84664877	3.08735282	1.16328477	3.46067587	2.06163484	2.34216747	3.73456483	0.5873459	0.66308342	1.41063534	5.94055766	1.13176344	0.26145882	0.77587037	3.57816402	1.49099407	3.96235062	3.65079611	1.33104737	0.79360901	3.56480696	1.92854973	3.83735523	2.98789894	3.10932083	1.64537269	3.96888213	3.12080953	0.41532977	1.88675438	2.88227596	2.97702761	3.02902177	0.39033426	2.48512238	1.94766776	0.58401316	0.70233429	0.59024674	4.67746113	1.01814423	1.68601152
TCGA-HC-A6AQ	3.48	0	1.19538298	0.23266506	9.66559007	2.43040935	2.81567696	1.51434616	3.88133599	0.48406458	3.69696922	0.47153088	3.9553648	4.62868026	0.5147494	1.33093484	2.16229523	6.86937638	0.42791674	0.09335675	1.38348761	3.97975057	1.17433345	4.94396537	4.79189355	0.64175879	1.78794365	3.11410472	1.69837801	4.78231868	3.8513068	4.95555793	3.03605399	4.19674286	4.57908244	0.90942758	2.38154733	3.12727862	3.59487778	3.62863255	0.26709372	2.29802135	3.14265268	0.32481752	0.59576317	0.02634342	5.2994948	2.43366653	2.72873098
TCGA-J4-A83J	22.86	0	1.0828898	0.3704018	8.247676	1.6321585	2.0789768	3.4960768	2.6571442	0.7700127	2.8767366	0.7600069	2.7808882	4.6247406	0.627682	0.9761245	1.9688635	6.1351286	0.7082993	0.3169961	0.8836832	3.1069651	1.0446519	4.1116376	4.0543428	1.1617513	1.6864899	3.5453449	1.3510235	3.221151	3.2652591	3.9050362	2.4448323	3.6314461	2.9732003	0.4493746	1.8200456	2.149314	3.1283493	3.2492033	0.2846712	2.5913333	1.7541265	0.4416702	0.6499073	0.2386314	4.2325213	1.6054379	2.4054384
TCGA-EJ-5510	61.99	0	0.93692941	0.29470047	7.75651585	0.42383355	1.57125005	3.54283236	2.60882264	0.70087958	2.33355517	1.17183038	1.90758332	3.12340544	0.7005324	0.70091718	1.77428183	5.59985566	0.93610898	0.37599393	0.53847358	3.37544027	1.44031822	3.73350586	3.25134756	1.26923926	0.88405509	3.17661702	1.90625647	2.91290725	2.67517517	3.95335065	1.05958403	4.04561919	3.01996679	0.69724276	1.75056751	2.81272265	3.00880788	2.34102926	0.57033734	1.66248766	1.81916584	0.3552999	0.57052593	0.43966166	4.24402965	0.76174366	2.29355427
TCGA-2A-AAYU	20.2	0	1.05291136	0.13028318	9.46932359	1.77886437	2.55358801	4.7489243	3.75624594	0.75833838	3.31885321	1.67019807	2.7503377	4.10382706	0.60085124	1.17250913	1.8116599	6.05127664	0.98261626	0.09335675	0.86657569	3.38049123	1.07928918	4.55770259	3.62275031	1.32249776	1.46645619	3.32437543	2.32499333	3.12294163	3.65607782	4.65800524	2.1213984	3.97970693	3.41536943	0.38778723	2.33348224	2.95360055	2.95367781	2.88435756	0.31934485	1.9775489	2.33951851	0.45454557	0.59741287	0.41711113	4.54750192	1.61040485	2.34830336
TCGA-EJ-A7NK	15.64	0	2.50005598	0.45989151	8.07859693	1.71489158	2.19722956	1.18218303	2.67640474	0.80467144	3.0439705	1.5660094	2.92741672	4.23229423	0.81069776	1.78286934	1.59995937	6.48566844	0.90832748	0.53339531	0.86135719	3.35394113	1.65855123	4.05856268	3.72898456	0.94598654	1.23064712	3.25023964	1.45475456	2.91748072	3.15319585	3.76417525	3.32055983	3.26488232	3.05639809	0.59366982	1.95166396	2.66308088	2.32162632	3.25659014	1.20837608	2.40462613	1.55643578	0.60597557	0.70402247	0.56341615	3.70697511	1.22167348	1.63136511
TCGA-M7-A71Y	16.2	0	1.40480708	0.34476325	8.50198266	1.16575033	2.19722956	1.99820526	2.9533267	0.69214378	2.94093941	0.77817238	2.88448709	4.17763301	0.74756019	1.0020062	1.89890382	6.66830091	0.77854517	0.42463036	1.27160938	3.68720439	1.92570308	4.36206702	4.39739466	0.86863338	1.3854912	3.66515133	1.10320607	3.00384295	3.06557194	4.07115393	2.93143335	4.09815277	3.35965188	1.02958285	2.26202799	3.12859825	2.30677872	3.41946621	0.82246619	2.3973994	2.13982124	0.35758973	0.63595565	0.33865272	4.63660161	0.30375724	2.38912984
TCGA-XK-AAIR	31.93	0	1.48262395	0.19433017	7.86273008	0.8552638	2.02288105	0.82267446	2.78338217	0.76104341	3.01284057	1.50190752	2.32888128	3.82191246	0.9589109	1.05347727	1.70070697	6.05863919	1.03082616	0.09335675	1.09604039	3.40096725	1.71927225	4.07209972	3.37527299	1.19876646	1.22378564	3.31621544	1.69067398	2.51547969	2.63148188	2.61692973	2.31178624	3.31062286	2.89407077	0.56226843	1.73412375	2.87097433	3.18298049	3.08772918	0.50121934	2.1063301	2.14925037	0.43716121	0.56989435	0.41685107	4.16860832	1.50271602	2.66359879
TCGA-EJ-A46E	17.21	0	2.44248758	0.43315916	7.89669578	1.55224537	2.8851329	1.04911364	2.00685343	0.7970011	2.26998071	1.3743967	1.86901354	3.69019794	0.86730878	1.62910054	1.35907848	6.39332899	0.86230452	0.09335675	0.75948767	2.51948306	0.73626416	3.84939259	3.50737232	1.24870766	0.80315802	3.43861449	1.29571882	2.95135815	2.84334848	3.02805636	2.57093123	2.89953084	2.00437199	0.79583321	1.67999293	2.30905108	2.61274391	2.4542616	0.73891306	2.38071696	1.97818831	0.51468407	0.60823514	0.35398881	3.52251477	1.20420928	1.74748478
TCGA-KK-A6E3	67.54	0	2.15089389	0	8.13694409	1.32613894	2.22882574	0.70660172	3.89928112	0.73756233	2.97571415	0.46787832	3.32767784	4.71149013	0.96998937	1.38856407	1.81059957	6.798623	0.63079153	0.09335675	0.72477656	4.10893182	1.29605501	4.70107511	3.96638123	0.34263781	1.83632934	3.5021091	1.09016358	2.11680722	3.92748306	3.92363705	3.93684984	3.21574257	4.66349346	0.85422261	1.91763116	3.14709208	3.95350732	3.47885726	0.39603465	2.00375204	3.12113782	0.40264415	0.73460559	0.39562726	4.27828235	1.26751415	2.328356
TCGA-VP-A87E	66.92	0	2.64935604	0.42773313	7.16939659	0.99483814	1.57023219	2.48001639	2.90535566	0.6282613	1.90238997	1.35613065	1.40695445	3.81124052	0.72882797	2.10864066	1.40757946	6.19259807	0.98802161	0.33999718	0.63247199	2.99288332	1.91370333	3.63900472	3.94337538	1.22274789	0.99138844	3.58885174	1.07961381	2.99732515	2.67803711	2.7435811	1.25865958	3.15163512	1.64174882	0.63288337	1.40434859	2.06696765	2.49899817	3.41632041	0.26769127	1.15360836	1.58360988	0.55303174	0.54338006	0.34287862	4.00015503	0.08780277	1.77128795
TCGA-XJ-A83F	37.02	0	1.1738475	0.29525031	9.70082572	2.8264553	2.61568691	1.43467429	3.40312579	0.40632647	3.51059706	0.46753496	3.77700237	4.46239778	0.78156825	1.25819317	1.74249292	6.66459873	0.48972555	0.49365483	1.40313295	4.10154882	1.31574344	4.6635273	4.04087782	0.94988613	1.89128183	3.1811298	1.70994608	4.61650788	3.70392974	5.16779932	3.66144851	4.24386206	3.90556973	0.48880766	2.44298788	2.42157088	3.80912845	2.75471862	0.26912617	2.6262827	2.82355814	0.87286234	0.81994447	0.02634342	5.57459667	1.78346072	2.98447421
TCGA-2A-A8VO	55.88	0	1.6766782	0.3726097	9.4377906	1.1054304	2.3996886	2.3053556	3.8763378	0.8305164	3.5684898	1.0079453	3.1110702	4.3964682	0.7933593	1.6554289	1.6189623	6.8477107	0.8636458	0.7421124	1.4576149	4.1440721	1.5365945	4.5045647	4.0414832	0.9878801	1.5914681	3.5045382	1.3975121	4.7320355	3.0819773	3.7006691	1.7422959	4.0022839	3.9454624	0.7526047	2.4103653	2.6466813	3.5496907	3.8335237	0.1961883	2.5313526	2.0928845	0.7442653	0.7026366	0.165167	5.0125382	2.2543759	3.0270278
TCGA-ZG-A9KY	4.27	0	0.667904874	0	8.987481009	1.865145974	3.081704894	0.214652561	1.820172138	0.923320299	2.193795501	1.516524377	4.107806108	3.785118037	0.76087665	1.251786901	1.491066497	6.277703938	0.539887723	0.290380181	1.211756473	3.739418354	2.607128	3.887755429	4.378542772	0.479689388	1.425373002	2.968197079	1.088598173	2.879552853	2.620158034	2.714058946	1.235729517	4.679428568	2.857848699	0.161822077	1.966126285	3.109410701	1.818974331	3.925378575	0.564836828	2.129774553	2.128224205	0.415782231	0.592768478	0.52257373	3.687494481	1.648737744	1.648861142
TCGA-G9-6377	31.47	0	1.3703702	0.2648564	8.7671413	0.4389115	1.3949143	3.1406308	2.9119245	0.668902	2.3115602	0.6173641	1.9591176	3.8665777	0.5282142	0.619591	1.4337155	7.3389993	0.9845862	0.453396	0.4798207	3.6796547	1.2502304	3.8509416	3.5863871	1.1470603	0.9702282	3.4947777	1.8243217	3.9341638	2.5423571	4.2014319	0.7992589	4.7422185	3.6862481	0.5991686	1.948794	2.3663479	2.8979049	3.8476164	0.3293509	1.8940741	1.9367922	0.2764195	0.5164258	0.1635859	4.7421656	1.0485435	1.4240343
TCGA-HC-7752	25.69	0	0.8635906	0	9.34764468	2.56199165	3.80768931	1.58884615	3.03977996	0.54664954	3.46428109	0.32886342	4.790179	5.05267597	0.63263792	1.41233213	2.49179141	7.01517751	0.5049905	0.09335675	2.03020945	4.09833357	1.53178696	4.4355061	3.96080831	0.45034967	1.21778977	2.44999561	1.88915984	5.88963593	2.58420118	3.42797124	2.87297461	4.44100025	4.01411244	0.94293708	2.97059462	2.08393363	3.56291283	4.55492204	0.34494382	3.70316238	1.81759922	0.87855591	0.8458798	0.24385024	5.24723689	2.01542077	1.73106008
TCGA-EJ-5532	60.05	0	1.14023931	0	7.2321148	0.35834175	1.46550263	2.79725129	2.85985031	0.88000991	3.05335199	1.26356583	1.99545257	3.64825544	0.85382235	0.63411863	1.60091718	6.51724327	1.30344454	0.09335675	0.58200568	3.32796674	1.36095511	3.62149307	3.62973643	1.16095905	1.11469227	4.06745232	1.54775401	4.27268088	2.86765968	2.74194096	1.39095924	4.27566967	3.3174169	0.67745208	2.02282333	2.82812456	2.34846569	4.19307672	0.38189116	1.92925982	1.83277951	0.42117345	0.6344396	0.29493859	4.16234531	0.85252405	1.86702359
TCGA-G9-6373	26.64	0	0.86890969	0	9.1036628	0.90487309	1.70367708	2.06501117	3.34832303	0.56169043	3.40079062	0.39885421	2.53349227	4.2428566	0.67383264	0.58811064	1.55291399	7.31744277	0.81139131	0.09335675	0.67676211	3.92761144	0.77606131	4.3231875	3.7837491	0.95562372	1.35110019	3.85647213	2.10346558	3.78726221	2.92549945	4.65686177	1.66736175	4.25825609	3.5526985	0.42187	2.50270651	2.30972657	2.74402527	3.79562112	0.27684088	2.30054878	2.2155653	0.60891055	0.6103031	0.15170698	4.80988339	1.30737875	3.73413788
TCGA-EJ-A7NJ	6.47	0	1.40449433	0.36211204	6.93092314	0.99227146	1.85506031	1.0734368	2.61278901	0.92163013	2.6817227	1.48907221	2.50773936	3.96327251	0.55249807	0.86055489	1.83558152	5.96044829	1.01122207	0.09335675	0.83782439	3.70269533	1.31704068	3.81035657	3.21298149	0.93933397	1.07720471	3.6218478	1.50092081	2.29051322	2.83020256	3.43927077	2.39485365	3.45935938	3.29477691	0.77107114	1.87541265	2.94831493	1.95501164	2.31525309	1.09703909	2.1653595	2.01604313	0.45466479	0.55564061	0.4106627	3.2567662	0.71580594	1.6156486
TCGA-VP-A878	77.33	1	1.68352843	0	8.54508884	1.19623986	2.12286666	1.27113421	3.13226363	0.74428185	2.68269894	1.31847301	2.55142798	4.57629929	0.81597116	1.8995168	1.34229148	6.76861548	0.8328416	0.09335675	0.9097724	3.22053996	0.8239681	4.27968415	3.96513254	0.99459392	1.14195986	3.15615701	1.24064731	3.84425693	2.90474326	3.39124108	2.41606232	3.53741448	2.68287031	1.21024783	1.80978412	2.73216055	2.18085502	3.57369486	0.5184573	1.98268381	1.76726072	0.48025041	0.64576455	0.41158033	4.76383393	1.87843251	1.76780237
TCGA-EJ-7125	93.63	0	1.13615377	0.3445017	7.17385103	0.7976999	1.2108015	2.99806202	2.98679533	1.40953408	2.1587391	1.41938548	1.96637375	4.0628876	0.92797414	0.71959467	1.51631343	6.48646313	1.39268094	0.5615538	0.64095697	3.3050855	1.51652583	3.86920312	3.36002237	1.47238447	1.26368651	3.88651946	1.59412802	0.24971397	3.1227717	2.6547918	1.00915719	3.70988851	3.71436671	0.38606763	1.69617829	2.37384985	3.60814017	2.11539446	0.30337394	1.79483529	2.02196682	0.31548511	0.72581584	0.21263014	4.20587295	0.94580272	2.01232809
TCGA-CH-5754	2.04	0	0.88019152	0.42412922	7.54844789	0.49433858	1.77035124	2.58831678	1.99587426	0.69142633	2.06943528	1.32697781	2.5171573	3.62449063	0.54756235	0.84802687	1.11778828	5.60123172	0.83988397	0.17799424	0.76890676	2.8058227	1.23784654	3.75384081	4.36236794	0.71948885	0.87591976	2.73168226	1.40021664	3.79825074	2.3439695	3.27164589	1.52110149	4.36422687	2.24212182	0.22581711	1.84876941	1.95742388	3.77870338	2.85307967	0.49782847	1.8315057	0.94697757	0.39878706	0.83659981	0.40822072	3.89258253	1.25095446	2.03327903
TCGA-ZG-A9MC	14.95	0	1.8646296	0.4589641	6.685283	1.1008506	1.5705828	2.054323	1.9177912	0.6957898	2.477514	1.3551549	1.6354513	3.7713812	0.8669442	0.856523	1.2002269	7.0981583	1.0672891	0.3742566	0.811927	2.6973622	0.8924005	4.1078456	3.3807056	0.9519223	0.5974638	2.7799256	1.4183472	1.9569186	2.6141274	1.8258938	1.2294947	3.0924227	3.126382	0.5472625	1.6078935	2.5902198	2.5068601	2.3716695	0.5856812	1.9577255	1.2390209	0.4454679	0.5954148	0.5110919	3.1630096	1.2137064	2.3846989
TCGA-ZG-A9LZ	22.73	0	1.40510419	0.38494387	9.82098919	2.89784972	1.98463736	2.41422783	3.31230038	0.88809092	3.85174139	1.3786841	2.30633078	4.23415245	0.58163604	0.45311651	1.56620561	7.19642628	0.99129431	0.78720566	0.89025297	3.99846739	2.28295514	4.34260495	4.66735253	0.70171747	2.3533838	3.48387715	1.50829832	3.96952166	3.91043334	3.58633484	1.43798815	3.87315752	3.49081097	0.19553557	1.81006642	2.34389292	2.77392327	4.09902086	0.32535609	2.15329659	2.06897771	0.29587524	0.59457129	0.21062308	5.13217579	1.9287907	3.9886566
TCGA-HC-7744	17.44	0	0.40885347	0.66955384	8.91603042	1.18223305	1.78407491	3.55542028	2.88401262	1.44355621	2.81311922	1.33632076	1.97755387	3.43036212	0.60471211	0.63787737	1.57704798	6.17166908	1.2740223	0.09335675	0.8200105	3.53502153	1.41607752	3.88652534	3.33754141	1.34574087	1.29357842	3.51880554	1.73947001	4.56463399	3.16550699	4.06166644	1.24579709	4.43820166	3.22997931	0.48519212	2.06464571	2.57736506	2.7165262	3.40983308	0.2401011	1.54329349	1.40396512	0.46321186	1.10292719	0.47632087	5.36272806	0.84734591	2.23430388
TCGA-HC-8262	22.31	0	1.16504804	0.38494387	8.23199674	0.82709598	1.52306048	3.87679088	3.64976978	0.72586214	3.65832449	1.62320334	2.13353514	3.785446	0.55169179	1.08669413	1.83725036	6.45636215	0.8124528	0.09335675	0.88735937	3.54740403	1.47775981	4.50588199	4.02842733	1.26980059	1.07001495	3.51950852	1.6675815	4.12376852	3.09600308	3.16847728	2.35886604	4.37921079	3.27461616	0.40363082	2.01139769	2.89156635	2.73392034	2.89950016	0.25818613	2.18028794	1.84682729	0.68024979	0.80496433	0.3185382	4.55963224	0.57747206	1.74835901
TCGA-M7-A722	18.36	1	0.53341077	7.95e-05	9.41797387	2.87240496	4.26159385	0.55233548	4.6833959	0.54606833	3.00726146	0.53257502	4.89264693	4.66395756	0.68124771	0.73911216	3.15522521	8.18242027	0.4800765	0.09344858	1.65011113	4.0235013	1.44618503	5.48972646	5.27990178	0.599351	2.021445	2.8682376	1.51971868	6.03255229	3.98716095	4.23590014	2.85515902	4.39781367	4.95776794	0.73285336	2.68960997	3.16948421	3.70815603	4.26932447	0.25802906	2.80698169	3.87677486	0.41202776	1.01535959	0.0264211	5.90306264	2.652113	4.18469062
TCGA-EJ-5509	48.09	0	0.62411713	0.23291886	9.47992892	1.12406903	1.82242151	1.87841482	2.86896725	1.143786	2.22108201	1.02875904	1.83468666	3.84605191	0.76686391	0.47696489	1.17539276	6.68896176	1.33208378	0.09335675	0.75842773	3.36688387	1.32922983	3.74378251	3.50987033	1.20008198	1.08432996	3.33469348	1.20349184	4.66747	3.10902224	1.06194275	1.46014218	4.05924586	3.04041037	0.63810311	2.39540627	2.75256496	2.94278008	2.24431196	0.13943913	1.76415699	2.04286131	0.39673509	0.53346512	0.18062184	5.29117228	1.79215089	2.1311611
TCGA-ZG-A9L5	29.83	0	0.778204079	0.035097435	9.469323586	1.494120893	2.791061687	0.214652561	2.542430786	1.016754402	1.393616595	1.279219699	2.910682729	4.548659373	0.574145195	0.789134832	2.607704633	7.562036982	0.670414752	0.093356754	1.208837239	3.678380287	1.391562873	4.904039501	4.420128424	0.957976105	0.851021661	3.828057527	1.011321278	3.609868224	3.1586885	4.708613841	1.468493166	4.027148819	3.575692994	0.116610451	2.058037474	2.673318245	2.149175829	3.361418201	0.231314102	2.228560875	2.381890825	0.611582881	0.996309966	0.421746591	4.649762029	2.366782768	1.922412855
TCGA-HC-7079	12.48	1	2.3768717	0.7593396	6.0370948	0.7884485	1.5415315	0.4477738	1.5766263	0.7019739	1.6939383	1.9359458	2.0474842	3.198927	0.8005963	1.1731245	1.0379949	6.1621615	1.0542567	0.2571774	0.8773273	1.9038865	0.8670192	3.59929	3.043773	0.9477844	0.7121106	3.0588777	1.1851176	2.2108859	2.3630936	2.2396124	1.2383939	2.0727911	1.4804914	0.4914416	1.3378714	2.4695803	1.9676727	1.941082	1.2589413	2.0726666	1.0309765	0.3423835	0.5467477	0.675941	2.7523454	0.1421915	1.1993895
TCGA-XK-AAIV	37.22	0	0.8366117	0.18646171	7.81133142	0.65074467	2.27076988	2.87609943	2.62230359	0.7468647	2.80542741	1.03668903	2.8322915	3.83666881	0.84213902	0.42818523	1.75136197	7.20755942	0.71343612	0.09335675	1.1457346	3.25128797	1.26011531	4.22982796	3.77886362	1.01427003	0.84863427	3.80282304	0.66041539	4.08753247	2.84056413	2.30651459	1.28685567	4.30157792	1.97039809	0.33890332	1.79170717	2.07801764	2.0430639	2.9832891	0.52131276	2.25923718	1.02573246	0.29713893	0.74417417	0.02634342	4.79974391	2.07632986	1.77038677
TCGA-HC-8261	17.94	0	0.91532986	0.14929179	8.52562547	1.23594943	2.31770989	1.4231661	2.9796426	0.89097257	2.49366436	1.196415	2.47946908	4.09692564	0.59762793	1.43491076	1.70303945	6.71111125	0.87300409	0.09335675	0.82801609	3.78137313	1.44046323	4.0680998	3.94707411	1.05094442	1.55602607	3.39106498	1.13352101	4.70080075	3.25299397	1.28653118	1.9520541	4.16509884	3.42125857	0.49274151	1.70626267	2.90016984	3.13627741	3.28853352	0.38465238	1.98984813	1.8716271	0.42616918	0.54045814	0.15758114	4.75660375	1.98205093	2.21398084
TCGA-J4-8198	20.17	0	1.11525636	0.10011213	9.28939199	1.34687602	2.11320228	4.58132525	3.06601833	1.29630687	2.91269651	2.29273352	1.97136277	3.66552207	0.84565394	1.24178846	1.54843816	6.21481367	1.08748476	0.09335675	0.90560522	4.0266697	1.54393089	4.01398068	3.55139495	1.19579622	1.26633296	3.27262057	1.31101103	3.85768488	3.58651358	4.76259485	1.92092886	4.00289638	3.36262436	0.27285333	1.88509975	2.761244	3.14185264	3.49853516	0.61296849	1.81539378	2.09655754	0.64091472	0.58066988	0.487948	4.64686445	0.80138782	1.85514039
TCGA-G9-6356	47.11	0	1.14211201	0	8.97998739	0.99137628	1.66870181	2.78532578	2.87386395	0.85521358	2.92088972	0.78954888	2.20253611	3.76368559	0.61382596	0.89093555	1.16717544	6.24420112	1.17540109	0.09335675	0.68800593	3.26835138	0.71786434	3.85427637	3.28489882	1.00665026	1.21107256	3.19162928	1.46683002	3.46958183	3.12031318	3.91245961	1.8894681	4.07080064	2.96430468	0.62507755	1.80353948	2.59256688	2.8042103	2.26806751	0.34206097	1.70809387	1.8560851	0.30629272	0.55287751	0.2609172	4.49931659	1.15554857	2.0029846
TCGA-EJ-A6RC	28.68	0	1.52104876	0.31410784	8.39099484	0.95679853	1.67234627	2.18559146	3.22802684	0.91500993	2.35618391	1.00603942	2.42247959	3.87891135	0.83999957	1.99423702	1.25873225	6.74949179	0.94127175	0.09335675	0.70315946	3.28469668	0.8331687	4.01519234	3.59522959	1.26184334	1.28954277	3.05455185	1.19798074	3.56833277	2.76247458	2.35000106	2.00676826	3.61063063	3.02600549	0.59927336	1.88263447	2.741805	2.67342978	3.1889081	0.45570135	1.84291492	1.97648276	0.31489327	0.80345731	0.36644792	4.28650868	0.77396572	1.83381146
TCGA-X4-A8KS	32.16	0	3.50006877	0.46096245	9.071654	3.29867716	3.70933973	0.55952312	2.96341538	0.58891753	3.70039207	0.65857417	4.22294618	4.50143307	1.07544507	2.79378421	1.52768055	7.23334379	0.604155	0.09335675	1.67630587	4.09264351	0.96922734	4.97137973	4.57898864	0.71748519	1.54394167	2.51839482	1.49841832	4.45963751	2.81043032	4.47758089	3.80014998	4.15773031	4.65695868	0.98477161	2.78593006	2.76437534	3.60564852	4.13716753	0.55412375	3.63455111	2.33366204	0.39505925	0.84427049	0.02634342	5.10464902	2.69915585	3.20791029
TCGA-EJ-7325	35.15	0	1.24039105	0.22210323	9.60682259	1.67690333	3.48854753	1.53595416	4.68266176	0.29813958	3.49917105	0.45667892	3.84985795	4.85431469	0.52278856	0.94649662	2.76028285	7.23479299	0.50626159	0.57492257	1.34506689	4.04284742	2.28821618	5.21833131	4.87622054	0.62701394	1.96170864	3.07780532	1.73802843	4.94067191	3.45248691	3.94055859	3.83938389	4.45910022	4.72584975	0.82228573	2.32453625	2.80837329	3.62570846	4.18584146	0.22006499	2.82118465	4.11069224	0.41749918	0.51642585	0.02634342	5.61378387	2.41392602	4.14852514
TCGA-ZG-A9LB	19.15	0	4.61260905	0	10.03867037	2.93316291	3.16187404	0.37780814	3.09156836	0.36709179	3.51028059	0.56938959	3.49523224	4.2102481	0.86839933	2.76133042	2.43952443	5.57350223	0.32544874	0.09335675	0.73809145	3.55425518	1.33801666	4.69862273	5.21772178	0.74690814	1.18769772	4.14546935	0.96428838	5.28299916	3.27453255	3.19056039	3.17663674	4.0875828	4.54118917	0.67481196	1.49157363	2.32545559	1.79181212	3.73616643	0.44441635	3.49474638	2.4233177	0.20143545	0.51642585	0.23777133	6.46053951	1.48071728	2.86134572
TCGA-ZG-A9L0	11.66	0	1.83733001	0.17260649	8.92347525	1.51528663	2.99147751	0.98118349	2.51158824	0.56938548	3.14375585	1.27300085	2.6908569	3.95850432	0.83758099	1.42625194	1.50300433	6.97678347	0.97640878	0.09335675	0.83880082	3.30079105	0.96545122	4.4417295	4.05282978	1.21465997	1.19798814	3.76115635	1.01776959	3.80302101	2.92302022	3.20220434	1.97265891	4.13658188	3.4934176	0.35757457	1.81629287	2.13617521	1.3022173	2.98630484	0.33462763	2.22092433	1.64806507	0.20143545	0.57998454	0.38664318	5.23379588	2.49891216	2.33567232
TCGA-EJ-A6RA	11.6	1	1.36618643	0.21721213	8.60547062	1.97617514	2.02603143	0.64152985	3.42007336	0.72782725	3.58836463	0.49185256	2.95637141	4.28739236	0.46910779	0.99359314	1.69362769	6.67945244	0.5834085	0.09335675	0.69090599	3.87487862	1.92423918	4.46792928	3.97691508	0.51604547	1.04827197	3.32828305	1.27894273	3.25517032	3.13378564	3.37806078	2.93728707	3.6056582	3.56329608	0.74633805	2.13172659	2.68143982	3.05023467	3.4229489	0.39619085	2.3518718	2.57569076	0.51979623	0.51642585	0.12787682	4.58214407	1.82839776	2.61721285
TCGA-CH-5744	1.97	0	1.06380463	0.57881953	7.49921172	0.8212142	1.74579759	4.83501733	2.67346235	0.72105352	2.76023681	1.07846118	2.74138408	3.98081685	0.63718717	0.78104645	1.63222382	4.94586087	0.6620323	0.25463723	0.66896381	3.38183095	1.09879152	4.07400012	3.73665043	0.87391599	1.12897646	3.19090827	1.98886937	3.70558433	3.26907016	5.60591709	1.76918297	4.11230924	3.1524805	0.36790296	1.86351483	2.37157957	2.77325285	3.14110337	0.21631877	1.47011232	1.65164012	0.41806739	0.59329677	0.32924912	3.95339463	1.05298333	2.05583616
TCGA-CH-5768	24.01	0	1.01517764	0.39936364	9.64207787	0.91074307	1.82431863	4.19024776	3.15106337	0.73323483	3.26408179	1.51135328	2.23561175	3.4275435	0.50871273	0.45293345	1.11245795	6.43422167	1.24232911	0.09335675	0.80698935	3.83331655	1.66224546	3.98670627	3.78438418	1.47408528	1.41672823	3.60142299	1.77520651	4.42105361	2.96735235	2.97449781	0.95143727	4.12044093	3.27492546	0.36357733	1.94473895	2.79168917	2.89321388	2.80994266	0.27550721	1.91509994	1.59570864	0.47491683	0.64697973	0.27235083	5.51737741	1.55573121	2.17940922
TCGA-V1-A9ZI	53.88	0	0.7754521	0	9.87944974	2.06582013	2.89507231	0.35675919	3.17929556	0.44016147	2.47101333	0.80843491	3.84464507	4.08933131	0.69631083	1.88066879	1.84933309	8.12909259	0.43663994	0.09335675	0.77183148	3.74230929	0.57107421	4.58203823	5.05861529	0.68717581	0.92656103	4.31098442	1.19057597	4.9789903	3.06585982	2.26360874	1.4143947	3.22534349	3.81697691	0.3958883	2.03056666	2.46660185	3.6142004	4.1839299	0.2459712	3.81093299	2.07620986	0.57233727	0.51642585	0.21551467	5.25851662	2.64274158	2.46190482
TCGA-HC-7213	5.58	1	0.59012296	0	6.91007433	0.90046452	1.3162186	4.26159476	2.510951	0.73035292	2.01798699	1.02986239	2.41496932	3.91966539	0.57305435	0.79959577	1.33718151	5.46801973	1.07873925	0.09335675	0.65877138	3.03756983	0.76268165	3.21072877	3.1271134	0.65398049	0.39067738	3.68119745	1.63773675	2.90558632	2.37454778	4.44384265	1.78077906	3.63395171	2.70374997	0.3523676	1.38294998	2.20241783	2.26202572	3.25244367	0.43611443	1.7958319	1.28656007	0.2865043	0.59217622	0.13992706	3.96501094	1.3513976	1.86216413
TCGA-EJ-5522	68.3	0	1.06317731	0.57498453	7.63516031	0.43187391	1.72732788	3.86881222	2.7924033	1.51311894	3.01317313	1.43253195	2.01878443	3.32993353	0.83221806	0.65740657	1.35866415	5.54408119	1.42838631	0.2546012	0.55518762	3.65156314	0.96051976	3.78595532	2.76257434	1.10653239	1.12841409	3.59867122	1.82751435	2.86942869	2.70087561	3.54450438	1.64401163	3.61433786	3.00185334	0.29509698	1.80978412	2.74079353	2.48673168	2.14870515	0.46593496	1.86486436	1.94320028	0.36166114	0.52172808	0.48941299	4.20681715	0.73440238	1.49971297
TCGA-HC-7738	13.8	1	0.68842077	0.22195117	8.89448212	0.79961144	2.10437179	3.03647039	3.13162549	1.14159172	2.73021996	1.58421576	2.35820387	3.90384958	0.57984966	0.65107312	1.23887018	6.30508883	1.03734574	0.09335675	0.73022299	3.83968282	1.01137915	3.62925087	3.2234273	1.43896812	1.14521469	3.6020861	1.5157365	4.5294272	3.17707369	2.67892418	1.83683634	4.46323261	3.00949847	0.60382858	2.03966217	2.71652599	2.61926994	2.65065755	0.22814866	2.07525094	1.82471391	0.42716649	0.64428383	0.28644513	5.41931993	0.44496932	2.38199343
TCGA-V1-A9O5	4.07	1	1.30678979	0.149660965	7.785942065	1.2989276	2.008370295	1.32914552	1.584814925	1.083587295	2.254631535	1.316503715	2.74518173	3.67110733	0.476600015	1.00989967	1.743150165	6.086017935	0.802925705	0.179127715	1.18367959	3.156811015	1.28118609	3.884240035	3.820063755	0.6421509	0.674162645	3.97962075	0.75742991	3.582747955	2.841886805	1.831642065	1.13698266	4.49833728	2.73900527	0.371415695	1.81879543	2.639544715	2.241777815	3.103044825	0.45980259	2.812914635	1.474560605	0.522704835	0.53969308	0.420941775	3.73197721	2.739180785	1.602662165
TCGA-HC-8257	23.85	0	0.98829734	0.32691325	9.83492964	1.82609121	2.28983842	2.17543271	3.18497065	0.82912234	3.63903226	1.65395427	2.53032489	4.55840865	0.59583223	0.76303588	1.99496877	6.62284517	0.83379715	0.09335675	1.07107014	3.34831003	1.25360236	4.44565724	4.44388431	1.15671104	1.46121563	3.31165101	2.52045432	4.74674829	3.67631027	4.29198301	2.61028191	4.52678493	2.76037034	0.37220366	2.36470632	2.44332748	3.54585689	3.63050032	0.44223165	2.29454218	2.42258702	0.41466696	0.58480851	0.44087141	5.462697	1.07115127	2.1223557
TCGA-HC-7740	23.55	0	3.5003510235	2.3639333785	5.525587845	0.4224394225	0.940475319	3.052426426	1.6651917245	0.7858069345	1.397933241	3.9291992675	1.476875567	3.1917324345	2.072670505	1.9442024425	0.9156269875	5.1423381945	1.054534232	2.0243440965	0.487506056	2.4224772	3.604784443	2.2190568745	2.4766776035	2.548716718	0.627905043	2.1511532495	0.7618926895	1.5346187705	1.383056599	1.497354811	0.9646835635	3.235753773	1.987634127	0.296575373	1.988317639	1.441815361	1.6170798705	2.4489727205	1.56678795	1.9582438215	1.3549244475	1.832591531	2.606569987	1.8927326505	3.228937953	0.3458102685	0.5235089215
TCGA-J4-AATV	18.17	0	2.37843545	0.50954685	7.64898569	1.51284412	1.88393423	1.76740464	2.90167876	0.59447992	2.6097558	1.46766581	2.85874355	4.08546435	0.79281161	1.96320731	1.68171654	6.51301715	0.84947163	0.29175681	0.99053905	2.96821776	1.09868923	4.0351711	3.99497833	1.50213163	1.12251791	3.04263092	1.46857534	3.61051924	2.59225844	3.3350287	2.70001066	3.03027905	2.58615689	0.87906412	1.53566624	2.22963331	2.6771623	3.26395048	0.23887317	2.168107	1.51849883	0.55042599	0.54936433	0.32819856	3.82095683	1.79639633	1.81521487
TCGA-G9-A9S0	21.35	1	0.95327372	0	8.19473041	1.07984696	2.72661612	2.41659101	2.87256056	0.41399041	2.41935741	0.99785804	2.70656897	4.32891622	0.63398744	0.47893713	1.9985239	6.73365073	0.88051106	0.09335675	1.12321601	3.56792409	0.91312988	4.4214463	4.15649574	0.93393745	1.75537933	3.66479629	1.64248745	4.82991494	3.09628931	3.41176707	1.33568671	4.43414979	2.90824483	0.51298828	2.33083227	2.30842538	3.70686488	3.20188838	0.34354313	2.51346313	2.17084684	0.47847291	0.51642585	0.02634342	5.21276289	2.75441782	2.2867493
TCGA-G9-6333	80.98	0	2.04479146	0.4572767	8.10617516	1.13110176	1.94861089	1.13612292	3.24346284	0.84133138	2.30455735	0.96668085	2.38284452	4.45011396	0.64605033	1.45049563	1.47055335	6.15133225	1.07574718	0.09335675	0.55722413	3.69586634	1.13749293	3.77369564	3.06384773	1.18770596	1.1921484	3.55097839	1.52898859	3.40737156	2.96101802	3.49371783	2.29316714	3.70549711	2.92784334	0.59354934	2.01459133	2.31070938	3.3780793	2.48326664	0.29440464	1.86825872	1.59909291	0.58806084	0.51642585	0.62391258	4.47477813	0.97496392	1.90169118
TCGA-EJ-7327	30.32	0	0.6920997	0.32997786	7.21597405	0.56878804	1.47833145	4.21472382	2.53876435	0.96392728	2.53276276	1.70904593	1.60902618	3.07374711	0.80603537	0.85668572	1.16397306	5.32533701	1.2897954	0.09335675	0.59607064	3.10027455	1.40002261	3.59661332	2.79216226	1.43568107	1.02608736	3.22204395	1.92886087	3.17316426	2.76777832	2.87332145	1.34561396	3.84259353	2.63257399	0.37930422	1.63161607	2.83113463	2.25679679	2.35529596	0.72435549	1.81972603	1.18249787	0.50883339	0.89294733	0.66786422	3.81746437	0.8989484	0.94108271
TCGA-G9-6367	40.14	0	1.36236836	0.37386364	7.03923222	0.97728462	1.37980916	0.7965055	2.91026295	1.30762477	3.12081644	0.69952636	2.26171332	4.13375584	0.92850706	1.32932714	1.56666931	6.15455203	1.22304901	0.09335675	0.64740449	3.67838029	1.11140754	3.7004125	2.98847947	1.33183678	1.49271918	3.47897503	1.63387033	2.40085756	3.14366263	3.01700686	2.18107013	2.83414749	3.20628367	0.91456704	1.9640984	2.67031288	3.17332339	3.05953554	0.35183636	1.58947374	2.38681047	0.41609507	0.51642585	0.89210197	3.51664969	0.67285925	1.46572787
TCGA-KK-A8ID	69.22	0	0.45734953	0	10.12465766	2.71483384	2.66960118	4.74408687	3.47903461	1.58835753	2.75642773	1.95678041	2.92367679	4.32991036	0.63442285	1.14432772	1.45913179	6.81931226	0.63963702	0.09335675	0.92335121	3.98193732	1.24048117	4.27352574	3.87357267	0.42854992	2.14271725	3.00972122	1.70391039	3.32443833	3.8156278	3.77711479	1.72264565	4.69898849	2.71961298	0.21069655	2.67357575	2.44821842	2.58390566	3.95523564	0.37764111	1.98209246	2.63395219	0.4281912	0.62982544	0.42723801	5.14588329	1.43633568	1.03043963
TCGA-EJ-7792	45.86	0	1.36187193	0.05669405	7.07812372	0.56355571	1.11315122	3.13414292	2.61715022	0.8760241	2.19331786	1.41292793	2.03547692	3.45953533	0.99819982	0.30097149	1.16755414	5.78964072	1.36740787	0.09335675	0.52570024	2.93229154	1.22227933	3.61499105	3.1490721	1.28641904	0.94889277	3.51466141	1.08307466	2.74957924	2.57747371	1.94817096	1.77642048	3.35574814	2.52736069	0.45833504	1.72910561	2.41269163	3.24135509	2.79792503	0.39929704	1.43237182	1.52422248	0.25004702	0.78392609	0.57237337	4.17018249	0.9468399	1.82629141
TCGA-EJ-7793	3.75	0	0.59701926	0.30827979	8.42210069	0.65243041	1.57161604	3.18887367	3.16192344	1.1876472	3.46523412	0.9541122	2.19471529	3.65687963	0.67920271	0.94728974	1.53797431	5.82447065	1.40984252	0.50886035	0.68236884	3.92313152	1.43393623	3.96631491	3.08216307	1.52122844	1.2785114	3.83479664	1.83872297	3.25831705	3.19337552	3.82341385	1.87808222	3.46162249	3.14889707	0.83534344	2.1881046	3.1441721	3.10709293	2.4900898	0.26168212	1.90045025	2.1639282	0.4128728	0.66354411	0.02634342	4.83242579	0.51964888	2.30851616
TCGA-HC-7749	23.78	0	1.14237902	0.15524817	7.95210021	0.88608569	1.98534533	2.84855833	3.08670786	0.84077772	2.98138758	1.19545523	2.4626535	3.50080919	0.59449241	0.40025229	1.50094367	6.64043381	0.93610898	0.49579013	0.8357008	3.97600073	0.81922569	3.91203948	3.48693206	0.93520262	1.09284589	3.3959899	1.70832373	3.57275407	2.92052088	3.98110904	1.08971514	4.36455172	2.94295332	0.45881167	2.14842058	2.44821842	2.8849116	2.88170578	0.42394935	1.81231504	1.59634224	0.39053288	0.59573167	0.16379649	5.09405878	1.12393495	1.8554465
TCGA-ZG-A9M4	17.97	0	0.96960675	0.22690606	8.58522393	0.6378961	2.75297698	0.6573466	2.62901972	0.63756325	3.57163525	1.37571319	2.48765648	4.55639978	0.72031446	0.59977122	1.69967563	6.19590251	1.22822143	0.09335675	0.86935811	2.69422276	0.92229726	4.40974176	3.89472571	0.7343025	1.39311479	3.11141022	1.62414013	2.39129331	3.98870362	1.64529162	0.66554599	2.92561906	1.96713373	0.19972221	2.12544077	2.51573754	3.64795765	2.45234803	0.73997648	2.24696133	2.07938922	0.58835208	0.54257282	0.45075895	3.52645554	1.79328111	2.97041847
TCGA-J4-A83I	22.5	0	0.66245946	0	9.24223649	2.21066149	1.57998744	4.84707259	2.77705892	0.4097113	3.44653107	1.34802567	2.66785161	4.03337491	0.57450188	0.54312761	1.4485173	6.40494221	0.60237069	0.09335675	1.02878695	3.18847606	1.34411224	4.28781964	3.41605029	1.33563183	1.46777205	3.21565718	1.69755933	2.93614966	3.91641656	4.12704758	2.23077421	3.61620401	2.72450407	0.16809236	1.46864843	2.02586721	2.81119115	3.11890549	0.42728732	2.28085837	1.78311331	0.49619545	0.71714029	0.34045113	4.87742023	0.59929989	2.25403327
TCGA-V1-A8WN	30.35	0	2.61187833	0.74600493	7.94636026	0.51347315	1.59142209	3.21942753	2.81399083	1.0305943	2.52680266	1.97415258	2.16220943	3.88287875	0.71872673	1.24985201	1.43349145	6.06343582	1.06997381	0.09335675	0.82848757	3.45397449	1.16730639	3.78353122	3.55851535	1.68844463	1.11414868	3.42457922	1.53114456	3.00640203	3.03126202	3.35157621	2.4984896	3.51395089	2.88259149	0.63340862	2.11532063	2.62045326	2.74734069	2.48656593	0.48426967	1.99308323	1.91898193	0.46752664	0.56382815	0.52062876	3.90769559	0.77752517	1.45321451
TCGA-XQ-A8TB	25.3	0	1.7456206	0.1659358	9.0409976	0.9223802	2.0237569	5.4553145	2.9647011	0.6976188	3.0652306	2.218745	2.224779	3.9332595	0.9194594	0.9603013	1.654105	6.3215448	0.9355008	0.5355981	1.1618582	3.2171872	1.7804241	3.9199671	3.8081136	1.2665298	1.2793656	3.3006441	1.3829121	4.2486847	3.1306645	2.9501718	2.1644655	4.1024753	2.8815821	0.1603499	1.9926136	2.8746198	1.0805139	2.831007	0.4090112	2.3287382	1.7689431	0.4503041	0.5936923	0.5526665	4.3370577	0.6858967	1.8069156
TCGA-J4-A83N	14.22	1	1.4639073	0.2471635	8.5450888	1.3970823	2.1987477	3.1595832	3.2080733	0.8239445	2.898028	0.9439772	3.0384825	4.3012163	0.5046454	0.6011593	1.7528258	6.1801707	0.7222164	0.7089731	0.9329992	3.5707036	1.4893577	4.4309446	3.9234728	1.0117842	1.6187401	3.4758038	1.7061043	4.4762069	3.2172167	4.3088392	2.7273688	4.2547984	3.2892692	0.6066606	1.8701713	2.1276032	3.3557793	3.2248192	0.1326977	2.3088943	2.2574212	0.6267437	0.6022067	0.4383006	4.7304471	1.3201543	2.8954403
TCGA-YL-A8HO	35.09	1	2.31603878	0.36787449	8.33952672	1.20782487	1.99990702	1.77180428	3.93178991	0.87514339	2.4926715	0.93634247	2.67713528	4.35696325	0.92061081	1.08895902	1.49477618	6.39792111	0.97601333	0.09335675	1.07466721	3.59500841	1.24253542	4.03829053	4.00242877	0.79819856	0.98957055	3.41012171	0.91479403	2.88384673	2.98728043	2.27920966	2.79759212	3.33953222	2.67355803	0.64433273	1.88482993	2.84858754	2.22048784	3.35720853	0.56775906	1.92659737	2.06897771	0.30397554	0.54412993	0.27371442	4.27763815	1.06263549	1.74373656
TCGA-G9-6494	58.18	0	1.04568265	0.17789167	7.78205281	0.66213238	1.55069448	2.83296215	3.21121311	0.91163876	2.70012607	0.8281055	2.38811773	3.47233092	0.61166626	0.55272516	1.72007833	6.27982394	1.19383863	0.09335675	0.67481139	3.83617304	1.44175189	3.77907392	2.96239473	1.06582077	1.5142452	3.76353211	1.52515233	3.69238246	2.89908136	3.11877705	0.96470225	3.71080989	2.85917791	0.58653198	1.8895798	2.61272068	2.08960356	2.54458016	0.24036289	1.71087992	1.89559607	0.48843127	0.51642585	0.41459426	4.3521164	0.76394664	1.80839271
TCGA-2A-AAYO	41.79	0	1.70714816	0.12027082	8.30714651	1.46424418	2.57710101	2.33768412	3.72853776	0.74034546	3.24959094	0.82619828	3.08682674	4.48730375	0.76224123	1.44450432	1.73217783	6.798623	0.69507952	0.09335675	0.98063386	3.99181182	1.17051548	4.3225257	3.60166982	1.09853657	1.2006002	3.14204287	1.22928505	4.54849996	2.9753959	3.21856556	1.8872302	4.05531962	3.5731874	0.57502473	2.44203514	2.82881496	3.66420554	2.85671479	0.44795035	2.18873594	2.08320083	0.58675001	0.58470448	0.66207901	4.45494299	2.01379097	2.42305757
TCGA-KK-A8IK	67.41	0	0.60832183	0.1575396	9.12905451	2.54852239	3.46183765	2.09517307	5.0258247	0.5782695	3.28847904	0.83497263	3.44688704	4.26358799	0.36769797	0.64767977	2.19860194	8.48894668	0.85678275	0.48110057	1.90041776	3.51428113	1.1577488	5.04327801	4.81256155	0.82526303	1.96819303	4.53660344	1.34580094	4.60994421	3.51266227	4.06234143	2.75215879	4.34975763	5.04317749	0.38933302	2.5997922	3.18449198	0.79963425	4.37757548	0.23613488	3.37964732	2.69948181	0.71520263	0.51642585	0.2816884	6.02208677	3.07798985	4.87038971
TCGA-H9-A6BY	3.68	0	1.21491196	0	10.21796695	2.08911289	2.85326862	1.82286359	3.82740922	0.76273229	3.77310894	0.43173532	3.89846532	4.4047863	0.58600123	1.51111697	2.05515388	6.94750025	0.68630831	0.09335675	1.0349309	3.83999866	1.02952021	5.07315652	4.79445744	0.50541759	2.10687282	3.17091232	1.60865673	5.20833676	4.26589885	3.87028534	3.4956461	4.26387626	4.58821686	0.56971954	2.3134281	3.08514537	3.88309324	3.93978747	0.39638006	2.23799498	3.15665463	0.38150708	0.75362657	0.02634342	5.74786356	2.70801033	2.96250009
TCGA-VN-A88M	6.21	0	1.27320633	0	9.55876456	1.77790307	2.27325536	2.36412445	3.89101177	0.63500792	3.34063339	0.61345548	3.01666055	4.30055777	0.64804325	1.03418145	2.15282893	7.11711133	0.51616853	0.09335675	1.70751458	3.94931834	1.60242167	4.64469907	4.71401653	0.73776644	1.33883857	3.30987498	1.67933652	4.66257557	3.33698978	5.20318905	3.41238822	4.17614998	4.35393152	0.65483514	2.63997879	2.59659184	3.40861169	4.4734938	0.30563873	2.76302902	2.10328934	0.44082727	0.51642585	0.02634342	5.65405387	2.30213352	2.7894868
TCGA-J9-A52C	5.85	0	3.7405563	0.30158361	8.55491764	1.6367607	2.12347291	0.34685209	2.64646482	0.53092535	1.88432611	0.81422098	2.66042201	3.82426036	0.92850706	1.2561601	1.33290515	5.93214052	0.74971585	0.09335675	1.06539109	3.46428036	0.57107421	4.12368247	4.09935101	1.10363425	1.10982126	3.24699145	1.20889094	3.22174517	3.23269751	3.34597179	2.81992837	3.30207122	2.77672323	0.58883438	1.71299272	2.36013265	2.20350181	2.84805789	0.578611	2.14773639	1.91970704	0.41345424	0.51642585	0.19497728	4.44409593	1.77045221	1.50956585
TCGA-EJ-7785	38.67	0	2.40997953	0.79828661	6.21554265	0.67263542	1.08529917	3.4941578	2.06340387	1.05016498	2.49075112	2.10460966	2.07699384	2.8817904	0.97068258	0.92665611	1.03182433	5.45991055	1.31288695	0.56869802	0.60002302	2.21501855	2.04525873	3.37251148	3.10811748	1.38268306	1.07290412	3.24845544	1.51237073	2.38663809	2.39708529	3.45279589	2.04543459	3.67196037	2.23500928	0.25882391	1.48444143	2.66807376	2.9586535	2.19920923	0.7041335	1.67673449	0.84568969	0.27259656	0.69879987	0.42789177	3.31435034	0.37556273	1.4028638
TCGA-G9-6342	55.72	0	1.33102718	0.09346653	7.59762638	0.79378177	1.77965456	2.87844611	2.44194645	0.63083128	3.02796263	1.25563428	2.85121178	3.8295394	0.59300811	1.4648688	1.3273465	5.50989389	0.77879272	0.09335675	0.56661551	3.60937827	1.24791706	4.07931874	3.58034434	1.07990324	0.85920245	3.2152972	1.91768525	3.53454367	3.15624806	4.58913221	2.346341	4.03602933	2.66418759	0.5252981	1.92732459	2.09727334	3.35889691	2.83400329	0.5955384	1.76290471	1.7803836	0.4353736	0.58239461	0.43047348	3.5533913	0.47505414	1.38634831
TCGA-Y6-A9XI	17.28	0	0.52489558	0	8.37786441	1.15920093	2.44858	1.76994415	2.8699486	1.22087744	3.70594505	1.23394892	3.13283186	4.32241722	0.54090144	0.64918627	2.24989495	6.63307197	0.8122609	0.09335675	1.20484041	3.31369951	1.50562288	4.22604747	4.02135258	0.48620655	1.3929032	3.06142735	1.7492616	3.38043422	3.48271627	3.98767643	1.41341132	4.08999723	2.68450744	0.36078773	2.31724946	2.17880456	2.92427195	3.343906	0.25102605	2.29961145	2.45055866	0.60901938	0.58325745	0.53360049	4.43080202	1.41860095	2.77988469
TCGA-EJ-5495	57.82	0	1.37316508	0.35831518	7.3449544	0.50978958	1.14869369	2.77362775	2.16762435	1.02826419	2.35132497	1.73216004	1.48756114	3.23238286	1.07878327	0.90884099	1.38705276	5.99641994	1.64426317	0.29906082	0.7230247	2.94231469	1.31643778	3.48622505	2.56373765	1.12919108	0.92640521	3.55487286	1.50829832	2.57704483	2.10880768	3.27500984	1.73758611	3.00631706	2.64001938	0.43223892	1.57060911	2.10597972	2.51325787	1.93500528	0.61508964	1.78870148	1.43495252	0.653335	0.56814726	0.34875079	4.1560777	0.7150619	1.53416712
TCGA-VP-A87J	58.28	0	0.74472412	0.24318296	6.42308932	0.6530447	1.75802249	4.63843841	2.95133012	0.53869474	2.69109002	1.24659044	1.79614398	3.45592479	0.60017305	1.02551695	1.84782079	5.41613227	0.818335	0.09335675	0.76972342	3.66779842	1.10130906	4.00336032	3.51474044	1.20869611	0.99558336	3.49757501	1.6508568	2.30796956	2.6092947	4.10446528	0.75284847	4.18844022	3.08717776	0.3343953	2.2424152	2.64191586	3.06173982	2.75171577	0.1889458	1.8256362	1.40885021	0.35516665	0.62657757	0.33959098	4.05681196	0.89772339	1.9044495
TCGA-EJ-A65J	14.82	0	0.73414138	0	7.01912133	1.04036501	2.31046044	3.08089217	3.01661136	1.36069507	2.31727329	1.0065683	2.49096063	4.27719857	0.65989369	0.70849602	1.38038676	5.18004542	1.15555636	0.09335675	0.84696045	3.80322092	1.48658986	3.90501408	2.81855596	1.02274582	1.39199227	3.59729924	1.4479515	3.29840749	3.00951004	3.10047437	1.3572187	4.13036526	3.4261342	0.53145163	1.97917922	2.63918033	1.80729317	3.14077133	0.17227211	2.08113056	2.62231081	0.43879822	0.89429434	0.15728466	4.30749982	0.69218453	2.71601544
TCGA-G9-6378	37.94	0	1.14601015	0.1224923	8.6105286	1.41972153	1.74046555	1.04655875	2.9684524	0.84371926	2.44614592	0.84108618	2.07633274	3.77048301	0.80503705	0.86033875	1.43263589	7.12632127	0.97714207	0.6934224	0.70441115	3.85910575	0.93949404	4.18659937	3.48569344	1.00186264	1.14251091	3.19304719	1.2118923	4.02808067	3.35495627	2.82972159	2.21350984	3.6398286	3.76854567	0.55629538	1.96206781	2.4493455	3.24456916	3.00254278	0.43695445	1.49612471	1.8043231	0.34800817	0.65588176	0.6567777	4.72782724	0.78985981	2.06781453
TCGA-G9-6371	40.28	0	0.80799463	0.31713584	8.16890172	0.93385797	1.58156749	2.14621083	2.9050444	1.08767764	2.797312	0.75577918	2.60280511	3.57662337	0.5798104	0.56045532	1.68068295	5.94278771	1.03158748	0.09335675	0.69025235	3.63532461	1.64826979	3.93911569	3.75551732	1.44205623	1.6856894	3.44248788	1.721006	5.08270295	3.11239269	3.7058856	1.92414932	4.86067512	3.76839257	0.58860726	2.00136921	2.71584616	3.42290673	2.68680001	0.19398105	1.93099961	2.27804138	0.38243399	0.71182666	0.3130868	5.2682766	1.18153166	1.3768591
TCGA-YL-A8HJ	52.92	0	1.86567221	0.11422146	8.56466567	1.31471002	1.70910542	3.8564229	2.21989626	0.9317863	2.59297493	1.66068892	1.91041572	3.56328377	1.02940399	1.71015012	1.18874494	6.42495347	1.10829266	0.44070915	0.94554246	3.13486378	1.07240081	3.83152447	3.4548067	1.49939352	1.07290412	3.12238371	1.15416691	3.09429238	2.61282535	2.07585639	1.96873355	3.80244972	2.70731352	0.25471735	1.65970408	2.73216055	2.04085865	3.27440769	0.61955056	2.00846242	1.48519643	0.2300713	0.56344081	0.05578196	4.04548841	0.64998197	1.59318984
TCGA-HC-8256	28.25	0	1.11556044	0.2210415	8.74256446	1.08875357	1.32790978	1.65798992	3.11249625	1.07156007	3.0720852	1.00248819	2.67276646	4.16986902	0.56269378	0.64130948	1.51849188	6.54621276	1.11281407	0.09335675	0.69691403	3.78466434	1.16444415	4.04015464	3.71794703	1.31866598	1.06983784	3.44215404	1.6287102	4.22734687	3.09448219	4.16925091	1.8548764	4.56920791	3.11647578	0.79104417	2.27356692	2.8872367	3.7748355	2.66316566	0.31537686	2.17398078	2.20210636	0.4933681	0.58754347	0.45704537	4.70368582	0.50275258	2.11056255
TCGA-G9-7519	27.89	0	1.41562748	0.29259045	8.46429565	1.27401765	1.98130929	2.41938687	3.76791387	1.11300266	2.64276009	0.88274698	2.36727517	4.20927084	0.83988505	1.1737078	1.78327524	6.47172931	1.06550125	0.09335675	0.62602793	4.23558273	1.26964972	4.09939446	3.88403413	1.08211764	1.16323733	3.06086827	1.42519236	3.8314068	3.28250143	2.93203842	1.71031795	4.15802492	3.67652855	0.5027747	2.27275106	2.58426512	3.44782103	3.15214221	0.28829279	1.73510112	2.0427122	0.4763264	0.51642585	0.29015349	4.6218976	0.89595994	2.30472144
TCGA-2A-AAYF	44.81	0	0.78760822	0.14817623	8.26734115	1.19104327	2.24084569	2.66253881	3.40724846	1.55482446	2.93953348	0.89372195	3.00536225	4.30648321	0.52157285	0.61061429	1.83019818	6.37148087	1.21215743	0.09335675	0.90064775	3.97912028	1.86100209	4.08486454	3.67526659	1.22572169	1.42327143	3.49584202	1.72310549	4.19463214	3.01894109	3.09285999	1.89841719	4.05772886	3.54950683	0.92371349	2.41492046	2.65367829	3.26620482	3.46232927	0.24241568	2.04721832	2.45129562	0.37541076	0.69553497	0.25860618	4.45398426	1.59771415	3.01305022
TCGA-EJ-A8FU	4.53	0	1.4790834	0.53771389	8.04889952	1.13147259	1.58956641	1.76074204	2.45912946	0.81840382	2.80216489	1.4308141	2.37705133	3.78244657	0.85382235	2.62085941	1.43861261	6.66740413	1.11545773	0.09335675	0.76044344	3.25293811	1.02930147	3.71328886	3.7588501	1.2280647	1.16557055	3.63258995	1.09960287	2.92657143	2.89031854	2.82871522	2.83011874	3.03715977	2.31017172	0.68574656	1.74507708	2.52333112	2.40724323	2.38231553	0.79977831	2.18028794	1.257825	0.35148594	0.51642585	0.36974553	3.7385412	1.25626664	1.54894044
TCGA-EJ-A7NG	14.19	0	2.3623657	0.19644608	8.23967654	1.48052938	1.90833002	1.62393623	3.17797618	0.82238018	3.13788433	1.68874638	2.38037582	4.0575448	0.74902494	1.82000715	1.38661277	6.57882383	1.10873802	0.09335675	1.05820187	3.59042834	1.59714515	4.04898604	3.89809594	1.31686711	1.20090312	3.26659321	1.20233763	2.8214415	3.14461477	3.2935186	2.48460105	3.20640329	2.82531053	0.91754915	1.95136891	2.8120504	2.44932699	2.80894029	0.68113422	2.30628996	2.01300494	0.48294806	0.55545479	0.20057518	3.94216408	0.64704569	1.65497286
TCGA-J4-A67T	6.01	0	2.8075944	0	8.5161708	1.1089176	1.7786102	3.8812509	2.9975144	0.6423147	2.8134272	1.4929927	2.7347853	4.1407333	0.5782114	1.5177518	1.1794144	5.8400012	0.8292415	0.5609737	1.207368	3.9318269	1.0999482	3.8949947	4.2713797	1.3371853	1.0967031	3.2379702	1.3591981	4.4425171	2.5838779	4.4409481	1.6861153	3.9028108	2.8595097	0.8361234	2.171846	2.6824204	2.4179303	3.3147852	0.4186897	2.1818554	1.6174927	0.3946703	0.5829707	0.8129707	4.6115664	1.0457174	1.4612832
TCGA-KK-A7B4	31.64	1	0.89464667	0.14936217	8.60071752	1.98457244	2.2492769	3.45478446	2.85116224	0.77041468	2.37041054	1.24289464	2.67127576	4.62937569	0.58452235	1.31690993	1.82664136	6.61841306	0.84242843	0.09335675	1.22696274	3.5208539	1.00455938	4.32757895	4.28053526	0.86199607	1.6550147	3.53947788	1.51034951	4.08136746	3.46012803	3.01508238	2.58020119	4.25254581	3.01444656	0.27052509	2.08840038	2.74079353	3.31981362	3.48865067	0.44728381	2.59509971	1.82658227	0.54045796	0.73138603	0.48651057	4.50877994	1.29606884	2.7846525
TCGA-V1-A9Z7	28.71	0	0.91112199	0.12205433	8.46429565	1.60056443	2.04712965	0.34638996	2.78090764	0.6153641	2.2731244	0.64903338	1.98137322	4.16169664	1.24634479	1.35075546	1.38231096	8.15090282	1.01521066	0.09335675	0.65364911	3.21784146	0.92281053	4.39432939	4.22205309	1.30583865	0.96538926	3.82160598	0.7974788	4.34236208	2.83553399	1.4001696	1.22123369	4.7675559	2.91121084	0.47676012	2.97021414	3.08348797	2.82189903	3.06978438	0.27425727	2.48255616	2.02561117	0.37657997	0.6965535	0.22781778	4.95516819	2.80193737	3.05763319
TCGA-EJ-AB20	4.3	0	3.28544126	0	8.48817408	1.84824276	2.58641453	0.37280366	2.41109668	0.81513693	2.88919319	0.59651269	2.89893313	3.84169299	1.32496878	0.58488319	1.51421837	7.37730338	1.14678992	0.09335675	0.89920786	3.34764347	1.36019914	4.70322985	4.42012842	0.86774009	1.22923147	3.35107137	1.13535316	3.29933368	3.31095443	2.23103688	3.02787401	2.55014975	4.33707537	1.14340417	1.99437149	3.24150511	3.12768822	3.45274729	0.58655822	1.83808762	2.45234111	0.48338948	0.80276769	0.7078942	3.88689977	1.61625546	2.55469872
TCGA-QU-A6IL	3.19	0	2.63107647	0	10.2809668	2.76779994	4.13369518	0.52893546	4.35633769	0.70479498	2.78023867	0.64611032	4.91546132	4.57629929	0.58440735	0.53830455	2.42396773	7.85434563	0.5834085	0.09335675	1.00260026	3.57688854	0.57107421	5.13066401	5.22651384	0.31419313	1.14774292	3.66997223	1.58455036	4.98843298	3.84070931	4.52840954	3.59680173	3.8749909	4.95013695	1.22821732	2.36732581	2.81475633	1.98323177	4.62008792	0.31927197	3.4046888	3.34128491	0.20143545	0.51642585	0.29687454	5.51173113	1.66847185	3.72101674
TCGA-EJ-7123	84.49	0	0.58520885	0	8.27132262	0.37941393	1.66322019	3.7149525	2.43173301	0.97541671	2.2731244	1.02739823	2.28955379	3.78418697	0.67040598	0.87246991	1.64149507	7.24635943	1.35731816	0.09335675	0.55686816	3.66939916	1.16745732	3.87522018	3.33599231	1.51030862	0.85024153	3.93890146	1.55837141	4.44283661	2.88741575	2.11591388	1.14953619	4.24046748	3.12736985	0.47209515	1.80992527	2.58003742	2.46735452	2.79925978	0.48247172	1.89319253	1.7921505	0.34354053	0.62301591	0.31149153	5.64466289	1.6934773	2.641683
TCGA-EJ-7331	24.38	0	1.46965782	0.37054087	7.78722127	0.58775659	1.27086038	1.98443602	2.73421353	1.31534682	2.22694203	1.93799509	1.87711987	3.36362591	0.97994996	0.92951973	1.24468109	6.07309627	1.59481805	0.3144129	0.6196782	3.51237229	1.90109211	3.30297623	2.77091821	1.53066097	1.17518814	3.66027879	1.57682355	3.47303113	2.67129209	1.30475931	1.30556374	3.93713942	2.74791381	0.62049168	1.92138471	2.49377196	2.0342989	2.70950463	0.55865822	1.72363844	1.81786496	0.54585462	0.55918823	0.64809621	4.51510008	0.65699569	1.70841174
TCGA-EJ-5497	13.3	0	0.64808101	0.39325243	7.1909666	0.62896175	1.11065632	3.76102799	2.80671074	1.14993567	2.73367748	1.54606068	1.61761619	3.06733289	0.79281161	0.98492115	1.24886699	5.47674333	1.29586555	0.31641895	0.61231618	3.57269374	1.19424566	3.66200314	2.82829993	1.5219797	0.9332529	3.63849704	1.59069323	3.36525403	2.62531571	3.80279008	1.41164536	3.53867653	2.80244331	0.3634296	1.7315684	2.46105785	2.23219694	2.05447744	0.27251674	1.85774079	1.33414758	0.3941751	0.54936433	0.37953536	4.31193485	0.42065668	1.95958195
TCGA-G9-6365	44.78	0	1.55544547	0.21628475	8.77280693	0.8469917	1.59594829	1.87304347	2.70366536	1.10567208	3.65186896	0.77587972	1.74708908	3.50691109	0.96288869	1.00449723	1.26176394	6.44439892	1.23995777	0.09335675	0.56095037	3.78137313	0.75388295	4.07085293	3.43539623	0.95445773	1.61104281	3.57318073	1.27157707	4.49194182	3.18165572	2.54421471	1.97761473	4.47020477	3.69651245	0.70125338	1.81775221	2.60933634	3.14997487	2.61531932	0.31200062	1.43028804	2.04983961	0.25722114	0.62735288	0.30300507	5.1948538	1.09167633	2.53336032
TCGA-ZG-A9LS	16.95	0	1.32521285	0.66176145	8.37786441	1.44317468	1.77630948	1.4507626	1.91685866	0.63477715	2.01387415	1.51402497	2.65110473	3.65220265	1.16492485	2.56725102	1.57800146	7.23909115	1.14324083	0.09335675	1.10811639	3.25595823	1.22546716	4.45716191	3.99778566	1.29757724	0.72585262	3.53310189	1.52033527	3.37980858	2.67096855	2.52034466	1.44708108	3.60193425	2.7753837	0.53759706	1.971654	2.40707741	2.03828153	2.7448265	0.62390568	2.42881367	1.9457354	0.29211322	0.51642585	0.53539164	4.81745348	0.83168462	2.03544291
TCGA-EJ-5542	49.7	0	1.0828898	0.53469559	5.98583935	0.72088631	1.20781625	3.66660252	2.64874131	1.1876472	2.85356096	1.38900596	1.86182753	2.91442145	0.77616992	0.41589237	0.94701072	5.43048339	1.57707754	0.33241344	0.47982069	3.82716384	1.28041959	3.663214	3.29419501	1.29382518	1.29489837	3.64781653	2.01271903	3.3699043	2.75899751	3.64428687	1.04040621	4.01333945	3.45980191	0.36071189	1.70729449	2.79634127	2.52787229	1.96233478	0.45441185	1.47011232	1.76555993	0.29691514	0.82723689	0.3205069	4.29715587	0.4268461	1.82535979
TCGA-XJ-A9DK	9.03	0	1.73731388	0	8.52562547	1.46761903	1.97533784	1.60056997	2.82153525	0.59932522	2.6563227	1.45596516	1.93565029	4.3420606	0.73476228	0.77038857	1.46794715	6.53501758	0.92959227	0.29004236	1.55470808	3.20430455	1.79127465	4.16431485	3.96296319	0.88996162	1.22091572	3.46470002	1.13373361	3.32347559	3.14089251	3.57690378	2.75848184	3.52584194	2.97320031	0.54278809	1.86488378	2.82914209	1.95731642	3.57339656	0.77274048	2.09033028	1.78051451	0.45559531	0.53241913	0.43876968	4.18137006	1.49193505	1.51178962
TCGA-EJ-A65G	21.88	0	1.17847844	0	9.24223649	1.40454564	2.48218795	1.14688998	3.54451539	1.10740021	3.33169442	0.75598866	2.58371155	4.48900216	0.46150263	1.38935684	1.68506671	6.71295928	0.6651307	0.09335675	1.36067304	3.91624499	1.75876541	4.43976802	3.8613245	0.62204618	1.03719638	3.77548291	1.29991797	3.93960863	3.31836051	3.65837696	2.38496329	3.97970693	3.29183339	0.66112421	2.56544227	2.93552829	3.41099862	2.87968712	0.27062424	2.12733974	2.56317376	0.73624223	0.64911564	0.02634342	5.11282629	1.42096152	2.77952719
TCGA-YL-A9WX	49.47	1	1.56474812	0.38267839	9.70082572	1.8804589	1.91843237	2.66844973	2.4671124	0.89248062	2.53801629	1.95477943	2.64560984	4.0147249	0.70381563	1.77147971	1.46486813	6.02874377	0.88065933	0.20165039	0.97919822	3.04799303	1.37770158	4.11785632	3.89656329	0.88011677	1.06839471	3.61700149	1.28590837	2.4587105	2.93645212	4.07736143	1.80210745	2.94818515	2.49157987	0.92688834	1.69019916	2.07190206	2.38677485	2.53288173	0.7750225	1.9660217	1.96466141	0.53862834	0.53444771	0.57931341	4.22577325	0.69753381	1.91745936
TCGA-V1-A9O7	26.91	1	3.87793506	0.56760297	8.15076862	1.49594452	2.06930873	1.99030779	2.06420691	0.55585918	1.70317256	1.92433196	1.97603747	3.65358244	1.05385764	1.81596706	1.52744203	6.90487318	1.03957109	0.09335675	1.01083857	2.90843517	1.25283495	3.80791491	4.51477371	1.32784838	1.04174121	3.25202917	1.1156987	4.1181927	2.63714208	2.21352205	1.94644439	3.52553376	2.85033976	0.52136977	1.54583942	2.21251225	2.4236278	2.97105982	0.57640474	2.07433748	1.49237896	0.51592887	0.60162482	0.64459708	4.25113714	1.09496107	2.57148479
TCGA-V1-A8MU	61.63	0	1.56564715	0.1506701	8.2554957	1.13619836	1.93321568	1.33805347	2.93431379	0.72031381	2.73658599	0.91106205	2.66842721	4.16581702	0.84642481	2.10996086	1.58292775	6.49891746	0.8517203	0.09335675	1.03161245	3.49578715	1.32259851	4.2438747	3.48693206	0.85581603	0.97590027	3.02411013	1.1643869	2.59749705	2.919595	5.09004838	3.31523168	3.41842788	3.04267971	0.51387322	2.15212817	2.53199448	2.92427195	3.52339744	0.49050079	2.29212461	1.86272021	0.60259783	0.57621513	0.29506239	4.16921585	0.93245919	2.33000076
TCGA-KK-A7AU	6.8	1	0.41153564	0.17312311	10.19905589	2.71329824	2.60441763	2.47438444	3.92544335	0.9909257	3.32833808	0.79295195	3.20102727	5.25759339	0.33768516	0.41875887	2.37967444	6.47823916	0.50828685	0.09335675	1.08580152	3.697496	1.18575346	4.64333977	4.4089524	0.39042557	1.85518997	3.69787967	2.04988628	3.86342179	4.5312349	4.99092198	3.35650175	3.95565094	3.35934231	0.32209881	2.4999028	3.08089254	3.60533029	3.56150053	0.32651326	3.21857529	2.54495681	0.64107552	0.70417867	0.3257076	5.06017918	1.88729792	2.53506875
TCGA-KK-A7AW	34.63	0	0.80948749	5.87e-05	9.98674778	2.64861289	3.64891003	0.73628269	4.22072457	0.48073277	2.62119805	0.32891823	4.63550158	4.79854911	0.60966793	1.40770775	3.17891964	7.49020992	0.3888031	0.0934246	0.92490047	4.18111081	0.57113057	5.22260212	5.3251895	0.82393793	1.68139541	2.36254413	1.69025285	5.535475	3.94698072	5.74061637	3.821504	4.56542161	5.33290961	1.08850324	2.13381026	2.97144929	3.53513934	4.18518509	0.29651647	2.70309171	4.23080205	0.45844752	0.51652223	0.31684111	5.91940881	1.8751883	4.30195484
TCGA-V1-A9OY	35.05	0	0.94047909	0.34087743	9.45875989	1.96271264	2.52863018	2.10422102	3.23479675	0.80761078	2.93053097	1.11644607	3.1991342	4.36159351	0.66359021	1.06373945	1.66202279	6.51893445	0.71824726	0.09335675	0.89657972	3.65058854	0.72391134	4.17660497	3.87452461	0.8587408	1.73732618	3.3498701	1.26543876	4.07908434	3.77779013	3.96493234	3.11379825	3.70673227	3.50271094	0.57649336	1.98675037	2.98980753	3.16489537	2.8774938	0.38446505	1.99308323	2.15897817	0.58581263	0.68316336	0.19023947	5.03573752	1.70488379	2.34625733
TCGA-KK-A8IB	2.73	0	3.29550952	0.24278472	9.50190932	1.53888693	2.81633778	1.71290763	3.66176782	0.7658881	2.61959351	0.47347785	2.70458546	4.46375624	0.60377125	1.50522853	1.61367215	7.3644675	0.8088902	0.42290185	1.27999172	3.12136653	1.20391666	4.26598176	4.58498764	1.05040329	1.43428997	3.70373364	1.07484984	4.80459786	3.53643329	3.15590198	2.88326124	4.16627976	3.50239001	0.60743891	1.78712951	2.23966761	3.22822535	3.88511076	0.2744524	2.53005166	2.43082302	0.35976937	0.71420335	0.24385024	5.44635878	1.16733807	3.01662279
TCGA-HC-A8D0	25.46	0	1.62511455	0.31895504	8.56973284	1.33926023	2.26614792	3.98404214	2.54376348	0.94883507	3.23003214	1.09677757	2.50660256	4.07239798	0.77290465	1.1594555	1.70329412	7.01259879	0.84058162	0.09335675	1.13677247	3.37378425	1.18374852	4.62205425	4.10336165	0.95820825	1.38460578	3.39218439	1.26860018	4.75473792	3.30534399	2.96715699	2.68557558	4.01693922	2.91314412	0.49497121	1.9937891	2.96189573	1.9987698	3.2031543	0.46369089	1.92571082	2.12587666	0.37184345	0.65013623	0.13163984	4.8027025	1.41058483	1.89799003
TCGA-G9-6353	50.66	0	1.00509862	0.18523788	7.8411272	1.23040242	1.56941773	1.74363505	2.85383559	0.89389385	3.04579045	1.04917401	3.0160432	4.29633864	0.729319	1.55729239	1.73167987	6.37224105	1.19473538	0.74120557	0.53228369	4.03398856	1.08661953	3.99012601	3.74951746	1.07171767	1.08957597	3.22062618	1.72269361	3.58188977	3.11850208	3.29291673	2.71866334	3.82211802	3.35999966	0.78968219	1.9298797	2.76319339	3.16169823	2.74777135	0.45184872	1.68667526	2.01604313	0.37064853	0.56483326	0.33604188	4.37695365	1.93084826	2.0133039
TCGA-KK-A8I9	30.88	1	2.60158416	0.46669773	9.27922205	1.31005095	1.97837005	0.96686437	2.69488866	0.56068968	2.22948337	0.94590289	3.38758816	4.69926063	0.48092845	1.56412803	1.25758645	6.98629116	0.56958586	0.09335675	1.11318066	3.59371511	1.29306561	4.18164133	4.66201132	0.54522232	1.17686797	3.00385975	1.18676878	4.84911211	2.84118288	3.40307739	2.00356947	3.88725007	3.08354939	0.62071243	1.94353712	2.3794779	2.46296224	3.4029153	0.36154871	2.14248257	1.55863104	0.3825124	0.75981174	0.44851662	4.98977057	1.68480383	1.76320877
TCGA-V1-A9OH	78.94	0	0.8398551	0.21553739	9.05670397	1.55249982	1.7771911	2.08731013	3.09617375	0.44358165	2.34070308	0.92103243	2.51879452	3.85381055	0.86560433	1.32802659	1.60969974	7.96059015	0.93129011	0.59406491	0.47982069	3.62650635	0.87971309	4.46169266	3.94022706	0.8739948	1.27809484	3.91582825	1.38315916	3.89506948	3.10902224	4.10478711	1.97777515	4.3432763	3.1323192	0.45726538	1.84598077	2.51704546	2.54202703	3.06313814	0.21326041	1.85915058	2.11134498	0.32266561	0.68967035	0.35527223	5.52800268	1.92789042	2.50191865
TCGA-V1-A9OL	3.45	1	0.65780074	0.08947594	8.85472542	1.52067892	2.47946513	2.4788405	2.91939932	0.51009722	3.07193309	0.88314192	3.26406422	4.2652112	0.45754625	0.50785179	2.03893409	5.67778283	0.48882602	0.09335675	1.15263607	3.46625046	0.97063599	4.11163759	4.4605486	0.60198251	1.30318001	3.97246509	1.58026037	3.77692914	3.47732111	2.62382496	2.93143335	4.11478946	2.38129291	0.54350748	2.09474152	2.94666437	2.83191454	3.63846705	0.38005266	1.55377497	2.05389364	0.42161179	0.57830348	0.02634342	4.6668244	1.35957896	1.8858416
TCGA-ZG-A9LN	3.78	0	2.423929	0.2255297	8.0754063	1.2078249	2.5247848	0.9488682	2.3225031	0.81943	1.6898908	0.9728073	3.1158589	3.8590246	0.9416475	1.4906389	1.000595	6.7849831	0.637339	0.4030048	0.6050899	3.4905566	1.5447653	4.0441129	3.85185	1.0124943	1.2626734	3.0912907	1.0819692	2.4231022	2.6741665	2.4574263	1.9057029	3.7690476	3.5747559	0.4150013	1.6159366	2.9209912	2.090551	2.7540552	0.6830833	2.0589078	1.8578177	0.3755238	0.8071631	0.1354125	4.2480481	1.6017232	1.1431137
TCGA-V1-A8X3	6.64	0	1.92625833	0.27015494	8.17630533	0.74373228	2.4273589	2.62014616	2.97767498	0.87407861	2.46278901	1.85341903	2.29093424	3.83827248	0.79453867	2.40271741	1.69212256	6.38181341	1.0285258	0.35285207	1.00689014	3.82716384	1.39645899	4.03640897	4.11612781	1.245075	1.5378378	3.35038388	1.20139235	3.47397438	3.15821369	4.25260542	2.38144727	4.2444553	2.93633351	0.41602556	1.92194085	2.5306441	2.90618182	3.07658915	0.62921689	2.13750068	1.8982287	0.33666748	0.67779246	0.33992099	5.0149506	0.79632517	1.64133061
TCGA-VP-A87C	55.52	0	1.3005087	0.1823604	7.441234	0.8718967	1.6590491	2.463341	1.8221749	0.5529793	2.3289326	1.6891968	1.7141457	3.5558759	0.7482173	1.2526672	1.237056	6.61651	1.0296469	0.2610239	0.8041641	3.0457242	1.5434274	3.9147872	3.6117138	0.8450975	0.7800991	2.9631741	1.1203047	3.213588	2.6963142	4.874174	1.8310935	2.6687955	2.5068121	0.3125743	1.5499123	2.1647051	1.7329496	2.3292673	1.0574717	1.8202929	1.0650293	0.470012	0.5469109	0.5165053	3.5930217	0.8535941	1.0282142
TCGA-HC-A9TE	7.1	1	1.00188799	0.46092084	7.72211973	1.70100859	3.43992407	1.30588068	3.5794773	0.58347875	3.52316754	1.14691627	3.28748874	4.20351847	0.63795083	1.19808111	1.48096239	6.9072276	0.66490281	0.09335675	1.16542498	2.8981569	1.17159194	4.668384	3.59738975	0.50124048	1.25231841	3.08799073	2.21116246	2.26688599	3.78650781	3.67377898	3.85828299	3.36216719	2.96158605	0.36759122	2.60835936	2.09819236	2.34878469	2.79189974	0.60846614	2.97600504	2.84138583	0.57471286	0.74105091	0.2584935	3.26944255	1.61761089	2.73597809
TCGA-G9-6361	46.48	0	1.27412972	0.11327882	9.08749064	0.99681006	2.16522067	3.11406478	3.1923981	0.97776215	2.99724442	0.77516088	2.62665399	3.69674136	1.06494202	1.5535915	1.52682256	6.42721191	1.29296762	0.58387726	0.7676452	3.8742159	0.57107421	4.08548498	3.19924039	1.08593637	1.47309864	3.52755277	2.12015988	4.0846279	3.35128645	3.82925148	2.14224865	3.51918965	3.83740794	0.50914944	2.03701477	3.05760497	3.03974703	3.45878246	0.30731372	1.81972603	2.52536713	0.69697245	0.65180188	0.6024855	5.41032572	1.04048522	2.03610439
TCGA-G9-6385	27.27	0	1.03321514	0.35423782	7.24314284	0.73839439	1.45937443	2.56658455	2.93204017	0.92943858	2.91113906	1.14063664	2.54438265	4.03593235	0.65546678	1.46048739	1.55362701	6.05741296	1.14315263	0.09335675	0.83369257	3.86139986	0.87048286	3.84063368	3.41620388	1.33718534	1.03772445	3.45491902	1.6653939	3.62120641	3.00513081	3.39842858	1.71976961	3.59449222	3.24607588	0.6163051	1.95798537	2.75057541	2.67174096	2.60360911	0.2573698	1.82087036	1.9591873	0.34713069	0.62387636	0.41169062	3.91339956	0.70560815	2.01741953
TCGA-HC-8266	15.54	0	1.77706042	0.44563175	7.32103783	1.71067301	2.75811887	0.47589747	3.19014027	0.6263777	2.59720333	1.6161812	2.17176622	4.22194546	0.57182568	0.38557503	1.22863161	7.24491728	1.04331007	0.09335675	0.86614368	3.13404118	1.38384268	4.01763509	3.35873598	1.19074723	0.87087252	3.91856101	1.08021211	2.80012357	3.59142496	2.76757978	2.00254938	3.08987576	2.6209859	0.72659959	1.50989682	2.9542659	1.82768265	2.57686935	0.64208091	2.57727354	2.48445804	0.45284081	0.5565668	0.14835057	3.87583397	0.8838908	2.05416903
TCGA-HC-8264	1.58	0	1.64349878	0.33841771	6.46653808	0.83648036	1.1824652	1.34423062	2.60047559	0.77793453	2.37363014	1.54254545	2.46318546	3.85715866	0.82895625	1.14055345	1.37051938	6.15515449	1.26465285	0.09335675	0.8395919	3.66389522	1.79957106	4.23562778	3.17176372	1.09007104	1.40524697	3.39034208	1.63893781	3.8014279	2.60767168	2.73288773	2.37217281	3.28344933	3.09054883	0.46083823	1.94879401	2.79634127	2.3625497	2.35845796	0.62353875	2.25585543	2.09592585	0.4749998	0.76319096	0.72356701	3.6323533	1.28395391	1.72329007
TCGA-CH-5771	13.01	0	1.47433185	0.27012747	7.83020238	0.95819752	1.81607956	2.44784366	2.6347215	0.7059979	2.15686266	1.59725726	1.96890392	3.89631025	0.83574884	0.51652568	1.17931723	6.05252099	1.08189897	0.09335675	0.73841773	3.27738369	1.27905721	3.68336734	2.96397653	1.28960275	0.94395332	3.23582675	1.44238261	2.35085762	2.95428339	3.55014763	1.91353692	2.96856847	2.83024942	0.50217248	1.98322629	2.39652853	2.63675295	2.07996482	0.47214225	1.59091424	1.90857173	0.434084	0.57673755	0.44285786	3.68650358	1.05710088	1.81074829
TCGA-HC-A6AN	1.61	0	1.50147114	0	8.8092544	2.04741927	2.91460243	1.48514551	3.72790385	0.61303116	3.08900136	0.32886342	3.8152095	4.17863195	0.59057389	1.13180631	1.8851992	6.62554781	0.53856074	0.09335675	1.04304418	3.70961552	1.51373906	4.60975031	4.44684886	0.47322751	1.7289018	3.54710328	1.99038608	3.39677102	4.13540205	5.01525579	3.10700037	3.76996863	4.80685336	0.81931199	1.94353712	2.26787016	3.16974773	3.17730438	0.16782519	2.21140981	3.1014567	0.31820438	0.62779246	0.02634342	5.02424803	2.16044357	2.89703733
TCGA-J4-A83K	10.78	0	1.33929943	0.18863572	8.95116349	1.22012562	2.06491161	2.62516721	3.17894518	0.73078629	3.12081644	1.47610569	2.53624359	4.15909635	0.84119802	1.42426929	1.48267981	6.59746135	0.88640853	0.09335675	1.30407718	3.01419147	1.29630797	4.16828877	4.03689773	1.20008198	1.43683898	3.21923934	1.31801558	4.33182725	2.95458454	3.23115386	2.69058794	4.11877815	2.8391326	0.44982437	2.09594657	2.75487596	3.31463203	3.2410721	0.35309377	2.25651768	1.96040282	0.47075351	0.54050787	0.63669827	4.65040824	1.68105138	1.78765189
TCGA-KC-A4BL	6.34	1	3.07775609	0.41754297	8.19105994	0.92320523	1.91403084	0.37889288	2.35910021	0.7344904	1.73019987	1.76252254	2.13353514	3.69206274	0.64990902	1.70618964	1.14995981	6.24760483	0.73455579	0.09335675	1.30083812	3.03891853	1.12424506	3.7238269	4.01179902	1.15642336	0.69420243	3.1894865	1.01372323	3.36305415	2.59868725	2.11918563	2.32175443	3.29568875	2.29746062	0.67073316	1.70375169	2.70904568	2.16349682	3.74860874	0.78498588	2.23199472	1.56711007	0.4925757	0.58697223	0.66684044	3.77487169	0.28241394	1.39860408
TCGA-EJ-5503	45.7	0	1.146935543	0.21227342	7.100843761	0.894903693	1.501944485	1.41424915	2.443612411	0.942753466	2.652749257	1.333995633	2.305835294	3.677066771	0.917382267	1.018825793	1.325310643	5.596416583	1.188526974	0.235846921	0.702910298	3.345970727	1.527456298	3.719355033	3.220721413	1.137254655	0.951317807	3.166964178	1.437948455	2.805074268	2.973852973	3.339035392	2.006439701	2.466815829	2.632573994	0.812917702	1.646028966	2.682420355	2.532197002	2.465472768	0.476872843	2.007572093	1.690675594	0.443375428	0.574327385	0.303216352	3.589098612	1.011143732	1.51734891
TCGA-HC-7233	44.51	0	0.80679955	0.22563854	7.56341911	0.66431414	1.2324459	2.06674911	2.54044416	0.94883507	2.76987505	1.22750425	1.92640049	3.36086477	0.75316439	0.56988288	1.4191323	5.97840001	1.47530701	0.09335675	0.80032385	3.03016727	1.4009026	3.51444717	3.05430197	1.46673457	0.92335587	3.47233837	1.72127898	3.95099867	2.53778703	2.87140565	1.08321153	4.02498796	2.60186069	0.5986915	1.74401208	2.72484269	2.7488936	2.4218598	0.4379982	1.58895026	1.64982281	0.37546788	0.65517022	0.61591535	4.48906569	0.52425354	1.72096258
TCGA-EJ-5512	56.93	0	1.15558647	0.48492056	9.05670397	1.20149257	2.03558054	2.44536089	2.91256614	1.04142822	3.3396806	1.50171083	2.13423029	3.3382767	0.72805057	0.62863077	1.3852088	6.5504445	1.29555464	0.09335675	0.75281055	3.5703928	1.64184451	4.29571422	3.46984053	1.36342712	1.17037018	3.74190646	1.49182841	4.07494806	3.23451455	2.49579767	1.70821187	3.70056051	3.02634304	0.6147988	1.93216708	2.64564517	3.25851181	2.96311189	0.44159014	2.10044687	2.0532624	0.31039843	0.65960871	0.27126562	4.87478227	1.36392647	2.56554387
TCGA-HC-A76W	7	0	2.79217493	0.14744207	8.6105286	1.61575495	2.49799454	0.8463946	2.2763345	0.69232047	2.6000446	1.19333303	2.17934002	4.07239798	0.95171712	1.18193729	1.92445436	7.30522542	0.86922607	0.09335675	0.96980933	3.82199321	1.41136404	4.17475707	4.03441372	1.0090498	1.75635166	3.27300604	1.13817678	3.7191865	3.39663743	2.48421954	2.02696001	3.47729753	3.40564745	0.33985945	1.46933223	2.53536769	2.75038422	2.89289761	0.27100519	1.89463882	2.29613907	0.35882729	0.60355109	0.35636036	4.85522367	0.87481533	2.53988567
TCGA-CH-5740	1.02	0	0.83367958	0.27789137	9.30750142	1.15978725	1.94773742	2.56689833	3.05984225	1.00591497	3.48038139	1.19742281	2.11899885	3.7179177	0.49802652	0.64205822	1.53016662	6.56589426	1.09309135	0.09335675	0.70121015	3.51002456	0.57107421	4.12581427	3.7567465	1.16845318	1.4838437	3.5034768	1.86602417	4.35960682	3.26421712	4.46742161	1.48609767	4.37486568	3.28895309	0.45439879	2.29575619	2.96620956	2.9930608	3.37931454	0.30193793	2.00785569	2.27772117	0.31180351	0.61944874	0.27557644	5.83349443	1.14001349	1.3617371
TCGA-G9-7523	28.15	0	1.41436902	0.53299534	7.00838135	0.86693078	1.41603131	1.17264199	2.4373426	1.10945719	1.85739737	1.26133638	2.0870449	3.65970625	1.46801064	1.30529272	1.42105113	6.94970497	1.29818213	0.09335675	0.73228804	3.42008819	1.3337514	4.00916816	3.48538129	1.13162762	1.01062229	3.54502316	1.01389555	0.32971934	2.79063193	1.75228139	1.78223655	2.88423034	3.116149	0.56514899	1.80949387	2.65187297	2.39042952	2.13463717	0.69556973	1.72525411	1.62303907	0.42726143	0.78835898	0.44471608	4.16078482	0.9593748	1.253424
TCGA-HC-8260	22.54	0	2.110991554	0.488392691	7.907935483	1.81839116	2.085736375	2.510418282	3.405165738	0.711807079	3.084021469	1.96794952	2.496627878	4.207020233	0.866268246	1.657753268	1.743291864	6.547952939	0.823402704	0.199980745	1.248575033	3.820549525	1.535397981	4.110012907	4.057469356	1.016131394	1.012756736	3.782140015	1.488014284	2.942702021	3.380383563	3.715936277	2.956204867	3.096590889	3.097513635	0.893858123	2.001681863	3.132109929	2.205775668	3.135181775	0.912355923	2.461833908	1.835681994	0.503068409	0.648768917	0.46447397	4.121441468	0.787449679	1.706575812
TCGA-ZG-A8QX	14.52	0	2.16146706	0.2072929	8.56973284	1.47538918	1.94471391	2.49533119	3.55701985	0.94484536	2.87929774	1.21517109	2.40559844	4.31454172	0.73510283	1.09644849	1.47302133	6.94628939	0.8158407	0.09335675	0.7248797	3.51853951	1.44847703	4.27539024	3.83108336	0.87973925	1.79482873	3.60803493	0.97141993	3.9609484	2.93305637	1.56435511	1.5668048	3.58700924	3.5149	0.6565914	1.95509684	2.46891926	3.29960204	3.26267927	0.50023044	1.84618379	1.80648482	0.5345587	0.56893228	0.20975419	4.5317015	2.0538099	2.26703131
TCGA-VN-A88L	24.51	0	1.32602127	0.26914741	7.7980295	1.5460073	1.69250798	4.12040153	3.16934506	0.88547	3.20872351	1.02521863	2.35166483	4.0826051	1.04983458	1.8537156	1.42105113	6.28745426	0.72045376	0.09335675	1.23099847	3.1136534	1.42940639	4.17322171	3.63249194	0.60112591	1.32568297	3.42913423	1.4991586	3.58064185	2.86781033	3.7315997	1.99306205	4.03296084	3.42059693	0.35367624	1.90275486	2.64357982	2.84548335	3.38278845	0.2342802	2.14988948	1.85926097	0.50301573	0.61186179	0.34321206	4.41737616	0.98526318	1.16853083
TCGA-KK-A8IM	62.91	0	1.7371964	0.231718	8.5798617	0.813336	1.8168748	4.2791453	2.6784145	0.7169042	3.0153427	1.971094	2.6003632	3.7358066	0.8347073	0.8726281	1.4026006	6.2987917	0.8285446	0.312189	0.8790361	2.9442769	1.5638401	3.8619413	3.6868506	0.96555	1.0207708	3.2878191	1.6442581	2.9118831	2.8811208	3.719769	2.2405372	3.8854326	2.7777058	0.4048818	1.9247359	2.9171446	2.9359442	2.7934218	0.628491	1.9274964	1.6789571	0.4156959	0.6389025	0.3582668	4.1582637	0.9351365	1.7866511
TCGA-KK-A8IF	21.29	1	0.55174602	0	9.72549032	2.09988858	3.44442121	2.41068673	4.39885211	0.5587855	3.6157927	0.48979743	2.89984767	4.23003233	0.70657421	0.4399303	1.62677249	9.04116383	0.81391375	0.09335675	1.10464116	3.8368089	1.58243055	4.45119681	3.90914013	1.54032649	1.74903692	4.07697374	1.13068795	3.39613347	3.3743327	3.72260078	3.1411401	4.65411942	4.17229379	0.78001241	2.57367446	3.17014227	1.53326695	3.89853157	0.35997019	3.4009493	1.696938	0.69506104	0.71828346	0.20873095	6.43154589	2.51991646	4.07169061
TCGA-EJ-5501	44.84	0	1.06561319	0.17796573	9.63078753	0.7578223	1.5331157	3.73328863	2.7860408	0.74156048	2.59364031	1.40188096	2.44487915	3.45830253	0.64910449	0.75667453	1.28013304	5.76550327	0.93027557	0.42400117	0.63675216	2.82078466	1.39868325	4.02898757	3.62153852	1.23299834	0.68837958	2.91473587	1.63708666	3.18468358	2.84966061	2.92944555	1.65411294	4.00319485	2.85685545	0.60830081	1.82100862	2.32754886	3.22634561	3.29984376	0.30364876	1.91657489	1.90457404	0.55382579	0.54596236	0.38461942	4.87444353	1.21091471	2.23996426
TCGA-EJ-8472	6.44	1	1.82946707	0.36275846	8.46874568	1.3453181	2.83712006	3.67403564	3.38043449	0.39740508	2.97760671	1.15973206	2.1870622	4.57243249	0.60062734	1.65238511	1.50859794	5.59641658	1.15594882	0.09335675	0.81206526	3.98482016	1.0552666	4.51624432	4.12369506	1.44028811	1.37168537	3.49824299	2.08052299	2.67694246	3.59839397	4.0717994	2.80132248	4.14208653	3.28536173	0.27810344	2.5284585	3.08450235	2.77861452	2.47263599	0.57569356	2.72907745	1.59961488	0.45398254	0.77119263	0.13336311	3.70885383	0.61564715	1.99400888
TCGA-TK-A8OK	0.89	0	1.87616408	0.47604364	8.41783286	1.29578798	1.77836681	0.80173293	2.11790038	0.94581506	2.42126753	1.47220531	2.02042957	3.84573522	1.49523143	1.89388831	1.20677109	6.17883401	1.66829324	0.32745184	0.75563897	3.12850766	0.97454942	3.96173549	3.11063444	1.39819409	1.18700164	3.26691677	1.30132066	1.71021024	2.636524	2.68642062	1.86416036	2.71929959	2.3229321	0.43787132	1.79624035	2.6222447	1.85731364	2.8215598	0.63232242	2.07069392	2.28178052	0.31749847	0.61463961	0.51907694	3.61939959	0.70894121	2.2133151
TCGA-J4-A67N	14.52	1	2.31962884	0	9.80722891	2.65719777	2.82503742	1.35224312	3.48383865	0.23830532	3.26776206	0.32886342	4.42662712	4.77776715	0.46931815	1.50180758	2.75629665	6.74848492	0.67556323	0.09335675	1.18707368	3.84157896	1.75886872	5.26958256	5.01005184	0.36916516	1.59067397	2.67474223	1.98886937	4.11917343	3.55409141	6.03619874	3.65234195	4.07812488	4.61796321	0.71774879	2.36567339	1.95772	4.14014668	3.88015419	0.38243205	2.60892866	3.29742589	0.70227748	0.63688808	0.15522225	4.97867781	2.13119811	4.01720382
TCGA-H9-A6BX	30.91	0	2.67515546	0	7.63292431	1.30811787	2.04990929	0.37411378	2.32970421	0.70774853	2.83607234	1.35603913	2.95220619	3.96575625	1.1243437	2.13296168	1.2544379	6.57974791	1.41674104	0.09335675	0.99794259	2.88468622	0.87920859	3.87582695	3.87755852	1.25451166	1.24987072	3.21366425	1.16737809	2.39698056	3.05541391	2.03352764	2.81193485	2.25956005	2.59323642	0.78015526	1.8909656	3.03853642	2.7749422	2.71937512	0.58033501	2.03873028	1.8442096	0.32426986	0.60324542	0.60507791	3.06680302	1.03402327	1.43228019
TCGA-EJ-8474	25.16	0	1.13816364	0.39153632	9.63078753	1.0940434	2.17914608	3.44959119	3.46223745	1.16388635	3.52988628	1.16278577	2.39313803	3.73363167	1.0242412	1.10155666	1.55175755	6.36846818	1.06649321	0.38094774	0.72373977	3.99846739	1.02850594	4.43177678	3.54400048	1.06955971	1.72511813	3.31904339	1.38241533	3.51853202	3.52159655	4.45396749	2.06205786	4.22769001	3.20859556	0.37737392	2.2818104	2.90279648	2.7360394	3.55336305	0.28622081	1.94970367	1.83649294	0.50853518	0.6387105	0.20971608	5.64294779	0.58487668	2.41881722
TCGA-J9-A8CN	40.64	0	2.103548	0.17139943	8.78487393	1.48101929	2.35585361	2.48163317	3.25329565	0.739091	2.75195527	0.70613462	3.28489435	4.30648321	0.74724883	1.07409186	2.03395795	7.16618491	0.61151487	0.09335675	1.08731749	3.9521755	1.77300712	4.93019022	4.25124148	1.39369156	1.57428336	3.48211543	1.35498144	4.94667306	2.99288594	4.0685761	2.35209565	4.81652131	4.02051099	0.63511777	2.28897915	2.35851014	2.69630513	2.59682844	0.17840458	1.94970367	2.17741181	0.56200047	1.33009064	0.29550806	5.07083993	1.49783669	3.06443549
TCGA-EJ-5525	17.94	1	0.91808765	0.22670017	8.01351533	0.83060618	1.47192228	3.3200176	1.90554953	0.96662936	2.55902316	1.84704121	1.6031008	2.73716604	1.06213559	0.63715122	1.90207167	7.69047142	1.36403564	0.09335675	0.73396777	3.21516076	1.14911114	3.98613045	3.58127042	1.40200781	1.34685302	3.93315728	1.87523568	3.97213061	2.43598775	2.26856897	1.1094242	3.96611305	3.69335514	0.19197681	2.147207	2.33810517	2.20224449	3.3693534	0.35751075	2.37156891	1.76077563	0.32842316	0.6968585	0.52226423	5.25930071	0.26339841	2.76871873
TCGA-EJ-7786	36.01	0	1.3064506	0.39966457	8.56466567	1.07629572	1.80501606	2.54535185	3.00202497	1.39141042	2.8149932	1.38418556	2.08912016	4.1016441	0.7669191	1.64141345	1.33933161	6.32515846	1.25064172	0.09335675	0.54695383	3.74998151	0.96892071	3.6734048	3.35632271	1.3892947	1.26077769	3.77379667	1.34912382	3.88488462	2.93772966	2.83197501	1.16918959	3.65380447	3.23919902	0.50662221	2.07596071	2.64736499	3.02073976	2.26249511	0.4350461	1.75771176	1.94766776	0.40503524	0.56590121	0.17196996	4.63497535	1.10253718	1.57934654
TCGA-HC-7232	25.16	1	0.580909	0.21628475	8.48329488	1.19838499	1.58956641	3.21337792	2.23652755	0.94597544	2.57464503	1.17161429	1.96527925	3.50325458	0.732305	0.79624296	0.85474853	5.40401626	1.53422533	0.39060323	0.60053498	3.31770118	1.5480513	3.80161522	2.80550412	0.7117101	1.54050591	3.23686828	1.54830551	2.36180245	3.20837355	3.3037429	1.20155824	3.40218607	3.15650926	0.56852814	1.59661962	2.96490808	2.08619066	2.25364611	0.3395218	1.76922079	2.14246745	0.28206545	0.65576196	0.13219006	3.85284896	1.29424316	1.54762694
TCGA-HC-7081	37.32	0	1.12429556	0.40352004	7.39796382	0.37563079	1.23319188	2.5242021	2.03666558	0.7044216	2.48729024	1.82769012	1.89319742	3.23427344	1.18519687	1.49353527	1.15141358	5.3066966	1.31844548	0.09335675	1.1065132	3.1389421	1.85888224	3.40928824	2.67933236	1.63382257	0.75679415	2.97496426	1.58414763	2.94937796	2.47444012	4.15006558	1.51595866	3.4188945	2.79494988	0.2740345	1.56503679	2.39259545	2.36104046	1.80331557	0.34776571	1.75919793	1.66248282	0.54416132	1.23970134	0.66873454	4.34669197	0.76572852	0.87559998
TCGA-CH-5765	23	0	1.62893179	0.23964202	7.54428421	1.28427868	2.21665179	3.55991884	2.75811203	1.31077343	3.96061665	1.29425232	2.03901948	3.46106582	0.57007724	0.92520377	1.54477509	4.71709989	1.4847038	0.09335675	0.77908555	3.4520194	1.77791261	4.16351094	3.63524767	1.16973226	1.81063201	3.69651313	1.74899217	3.50781839	3.16730359	2.95854078	1.93237241	4.01940467	2.79816922	0.6210017	1.72360599	2.71992433	3.22053814	2.65854537	0.26928892	2.10291416	1.97261774	0.39159068	0.54114413	0.0748289	4.41105667	1.24302057	2.2133151
TCGA-M7-A720	12.61	0	1.80431477	0.22459175	8.01959492	1.07404023	2.00752822	1.17028943	2.90403854	0.75704947	2.84198855	1.30707632	2.05331716	4.12831532	0.5855367	1.35455452	1.54397252	6.5366946	0.94026806	0.3082492	1.07478303	3.33893656	0.69570175	4.06869006	3.42036409	1.19946114	1.43101501	3.35264983	1.36779384	2.47624435	3.49326343	3.00711689	2.86420105	3.25997646	3.00885517	0.90364249	1.98443423	2.76898423	2.08447723	2.91077984	1.02294742	2.3034151	2.13784022	0.43080238	0.55865931	0.40146734	4.04455258	1.34240928	2.06844582
TCGA-G9-6364	39.36	0	0.67921376	0.20264836	8.27926066	1.19912156	1.51115573	3.45769809	2.8990547	0.74310359	3.17577539	0.81712396	2.07676928	3.38543263	0.92405774	0.72064456	1.2492773	5.53671997	1.53568942	0.09335675	0.71850466	3.69454739	1.60515123	3.68918724	3.00185601	1.34887863	1.21426673	3.17091232	1.64370073	4.01757618	2.90155316	3.71785642	1.31356107	4.37889645	3.20693496	0.31276468	1.98558448	2.59526337	2.66942197	2.93768598	0.49342694	1.65964067	1.45443228	0.69184076	0.66225081	0.37932902	4.82640342	1.20690576	1.37855841
TCGA-CH-5750	13.01	0	0.82164771	0.3156646	7.10232707	0.76792253	1.68413901	2.5699559	2.97247136	0.93750179	2.89316955	1.545442	2.08105131	3.02175676	0.50133851	0.66770292	1.3238695	6.97800703	1.13442943	0.39182242	0.72454069	3.35261123	1.33519039	3.62834334	4.25032577	0.97335414	1.03472275	3.96391568	1.33995414	4.54281556	2.98882781	3.3050107	0.77480534	4.74124734	2.90458386	0.50973629	1.88018513	2.57666351	2.21364798	2.89092567	0.43675661	2.2942034	1.16779477	0.589619	0.58286921	0.55838075	5.09095307	1.06360586	1.12509755
TCGA-EJ-5506	45.37	0	1.13800607	0.24870186	7.2190358	0.69021666	1.53880709	1.67589854	2.56382318	1.19330417	2.87866262	1.83639546	1.49877303	3.23366594	0.50037658	0.49442369	1.17731134	5.69382707	1.32690084	0.4377232	0.50673944	3.84126241	1.70755159	3.70567262	2.83546476	1.24435273	0.95631201	3.8123248	1.90564427	2.39698056	2.72541954	2.92277053	1.02034404	3.31795179	3.11713135	0.64083588	1.9652842	3.03837306	1.8931429	2.13550601	0.87835586	2.09488129	2.1235792	0.36785574	0.5256441	0.56429082	3.67111477	0.8410001	1.50944828
TCGA-EJ-7315	33.11	0	0.43177352	0.10596841	7.83282902	0.76468475	1.03109635	2.1299031	2.70030177	0.7722346	3.01534269	0.69069265	1.99159192	3.27451596	0.73312689	0.34822212	1.36409586	5.73740343	1.14268919	0.09335675	0.47982069	3.20229024	1.5583769	3.78025816	2.93953596	1.4630373	1.14070269	3.47614648	1.65933314	3.29370497	2.92838816	3.54389851	1.01945208	3.68584726	2.81253126	0.35622068	1.77233881	2.14678491	3.47277907	1.9650884	0.22188509	1.478931	1.75828223	0.27126924	0.89547563	0.41394114	3.9285893	0.9887685	2.25911258
TCGA-HC-A6AS	1.45	0	1.41436902	0.1232504	8.85472542	1.73958611	2.6705802	1.00499684	3.54604739	0.61072404	2.65014216	0.32886342	3.42575161	4.51977625	0.86465339	1.92003763	1.5153672	6.94388913	0.48688936	0.09335675	1.04619203	3.97061523	1.23843816	4.57632937	4.71027818	0.45425934	1.56773067	3.4810526	1.2037052	4.424546	3.82126586	4.147439	3.55904842	3.22470822	4.46203074	0.81327925	1.88817226	2.81107553	3.37041213	3.96106741	0.53972684	2.10995522	2.47277309	0.31622304	0.5921004	0.31129227	4.81084715	1.76291198	1.96744765
TCGA-EJ-7791	36.73	0	1.78830991	0.23607361	7.09928556	0.74653221	1.2566161	1.87413246	2.18420967	1.21891634	2.35847512	1.44002585	2.10230639	3.47755974	1.10566667	1.58230691	1.08363085	5.7107927	1.4803799	0.09335675	0.63915103	2.56600759	1.28903076	3.63234535	3.16332684	1.22417799	1.00926659	3.26589632	1.51624153	2.33318336	2.6735039	2.33795575	1.46271584	3.09561762	2.4142433	0.69514308	1.6886246	2.54149126	2.49868109	2.58625636	0.54697435	1.33608987	1.95674126	0.23719611	0.59866722	0.58441017	3.57123558	0.72576892	1.51946253
TCGA-EJ-5515	60.18	0	1.26120293	0.39039065	5.26717175	0.69455576	1.46462926	1.72307826	2.68105366	1.04082118	3.27203131	1.53136006	1.72844267	3.36302662	0.65908761	1.17800627	1.4229814	5.94167946	1.49482714	0.09335675	0.56455168	3.61924441	1.680791	3.45230277	3.34649087	1.08377077	0.96568349	3.99421179	1.76910113	1.70991891	2.38719137	2.42923289	1.69956014	3.13569265	3.10808202	0.40612612	1.72545495	2.87692939	2.37172156	1.72972485	0.25545047	1.7607499	1.8982287	0.39003044	0.56928365	0.57103469	3.37435797	0.89755699	1.04792628
TCGA-FC-A5OB	22.34	0	0.44054248	0	6.94824012	1.25873856	1.67408552	0.21465256	3.31659424	1.49996879	3.7924875	0.78900568	2.46290998	4.18639222	0.38655959	0.46863847	2.20565504	6.69169242	0.80365832	0.09335675	0.47982069	3.75966154	1.48179626	4.3282001	4.23163254	0.97964744	1.52774851	3.94205889	1.66593125	2.73860228	3.02260532	3.17608298	1.74052863	3.98581486	2.97584221	0.80033923	2.59878193	2.89586847	2.12117432	2.98429126	0.18348029	1.93692131	2.43262043	0.38180747	0.51642585	0.61764557	4.71907762	1.58772463	3.19866384
TCGA-EJ-A46B	21.58	0	1.5420049	0.8941702	7.8113314	0.687876	1.8125244	1.6641153	3.0850183	0.8207333	3.105701	0.8805238	2.9045206	4.5563998	0.8494114	2.188855	1.8887982	6.0811458	0.7788587	0.743111	1.0766335	4.0019755	0.9867881	4.0308652	3.7317574	1.1508661	1.235673	3.4495901	1.4920696	3.6271152	3.1519893	3.4244774	3.0995647	3.4233611	3.1673675	0.9026012	1.8828875	3.2433786	2.90651	3.2137775	0.5194093	1.8969574	2.4498278	0.3884605	0.6458245	0.1736246	4.0317093	0.8329256	2.131474
TCGA-KK-A59X	73.36	1	0.83071512	0	9.33789607	2.37165333	3.14193154	1.99565893	3.6826256	1.14168788	3.28629332	0.42472787	3.22654673	5.21200881	0.73653419	1.1411671	2.10359097	7.30836058	0.63059428	0.09335675	1.00750465	4.21889828	1.71927225	4.7622168	3.57456777	0.66058344	2.64679523	3.67300628	0.55675759	3.37724126	3.44753659	2.39901584	2.81299859	3.35958645	4.36872638	0.75167636	2.03056666	2.40807557	1.80816399	3.63141447	0.18249844	2.71117299	2.5356656	0.2965587	0.69392174	0.18532366	5.2223459	2.64174653	2.95053735
TCGA-HC-7748	26.02	0	1.09804348	0.20126065	6.80622182	1.14247137	1.0804822	4.3221684	2.24267223	1.3146613	2.3607656	1.41632061	1.99534931	3.28486242	0.76097613	0.68369161	1.21329508	5.46260343	1.1569302	0.09335675	0.73482172	2.90945775	1.31372094	3.47243245	3.05074443	1.29045563	1.06174419	3.53030561	1.917983	2.81950065	2.60606411	4.48475094	1.10198313	3.63606256	2.50956703	0.39900412	1.67401839	2.04567586	2.78268589	2.11184013	0.40532528	1.46221771	1.5903903	0.42787861	0.67016906	0.37394782	3.64223581	0.87905543	1.47858435
TCGA-EJ-8470	38.07	0	1.9314842	0.28262987	8.72512598	0.8097178	1.87953268	1.64344892	2.73290573	0.6814232	2.71658772	1.60214741	2.42759737	3.91215174	0.6450111	0.62301423	1.30833329	6.67861156	0.88242615	0.09335675	0.88253915	3.22901108	1.49802208	3.8183157	3.50150365	0.96318589	1.2708467	3.54433034	1.52793842	2.7202522	2.98293607	2.4822133	1.52017099	2.75355489	2.76594729	0.66522439	2.00909377	2.32545559	1.90075886	2.97894375	0.82445709	2.30580192	1.35298976	0.39618596	0.58075811	0.75912362	3.25213668	0.37934788	2.38233366
TCGA-VN-A88O	15.8	0	1.772135985	0.2543279	8.445383602	1.143043031	1.895542197	2.489066528	3.562257919	0.76535315	3.139749453	1.12600036	3.16918892	4.468534929	0.538490006	0.855858293	2.006105036	6.801673185	0.759657618	0.093356754	1.522293075	3.735992726	1.665182839	4.155938058	4.022881256	1.319823058	1.351549511	3.733939485	1.104607745	4.579129544	3.036815596	3.578865032	1.64649073	4.137193282	3.749492051	0.439791352	2.179971339	2.484811883	3.550979056	3.645921236	0.273352933	1.972769928	1.707605077	0.534306143	0.536227473	0.391510399	4.679639155	1.59644883	2.702221358
TCGA-HC-A9TH	11.53	1	0.88060519	0.19382551	9.36737746	2.24832346	2.37134607	3.40614686	2.56043117	0.92608987	3.44393531	1.54028747	2.87062159	4.1028961	0.74448927	0.86233202	1.50695498	5.53351005	0.69217245	0.09335675	1.16535894	3.38049123	1.20871419	4.19101693	3.72288528	0.64270872	1.66985849	2.95415692	1.40296137	3.32884337	3.89704182	3.17201611	2.292863	3.969489	3.01051959	0.24163971	1.91791979	2.04172732	3.46400895	2.8487203	0.37954617	1.84632051	1.81108733	0.41930725	0.54295505	0.62673427	4.83746051	1.19462369	1.85635997
TCGA-CH-5741	12.98	0	0.43377104	0	8.30714651	1.62113795	2.53709919	4.86080512	3.49420677	1.47400414	4.03912089	0.66869717	2.12932348	4.07493315	0.55501528	0.60820736	1.6198301	5.73740343	1.20533607	0.09335675	0.66698125	4.16323855	0.8829994	4.83762919	3.48789353	1.0084412	2.0908296	3.85096915	2.59316563	3.6603004	4.1726002	5.88172809	1.52856922	4.02158873	3.90434637	0.62324131	2.3321227	2.92762219	2.61103949	2.44650803	0.30549455	1.70521987	2.65593883	0.45917	0.51642585	0.23242555	4.76119521	0.73488733	2.67112381
TCGA-KK-A7AP	6.44	0	0.74654674	0.16162608	10.73433598	2.42216219	3.56166097	1.58884615	3.46385762	0.83357621	3.31209681	0.94283342	3.21539154	4.69417629	0.46638244	0.31920342	1.40800179	8.15708528	0.74763803	0.09335675	1.51211219	3.81944939	1.04614916	4.79464712	4.3200923	1.07080267	2.02909246	3.85372789	1.93585229	4.53678859	3.51544116	4.76299887	2.9194834	4.90546208	3.54595113	0.60162406	2.25562043	3.5136511	1.40508867	4.27569736	0.39406631	2.87621251	3.20790751	0.60393111	0.59399528	0.09229547	5.62827556	1.74162297	3.61958723
TCGA-ZG-A8QY	13.27	0	1.66308514	0.61172415	9.57091398	0.56920109	2.31016184	0.33143043	2.95917267	0.90634606	2.67896113	1.51053323	2.57757862	4.15583065	0.85512655	1.44988354	1.52327035	7.65738716	1.11346772	0.09335675	0.77841978	3.31737348	1.26349453	4.1611838	3.96981641	1.16892134	1.27385755	3.52617903	1.12059345	4.01467175	2.88457564	2.13355526	2.56904834	3.73053663	3.04267971	0.66444792	1.92275258	2.52562094	2.80252521	3.38376698	0.31962194	1.94284887	2.14080729	0.39230151	0.78132817	0.30208246	4.6500795	2.21670342	2.14721627
TCGA-J4-8200	40.01	0	1.67447389	0.20251294	7.76908796	0.96059982	1.60184601	2.42927838	2.84692924	0.60209881	2.62021554	1.00533504	1.68035604	3.77512772	0.74852575	1.59137162	1.10029449	6.21813228	1.21316318	0.09335675	0.85247474	3.51624868	1.13898799	3.90649932	3.48538129	1.10781538	1.43683898	3.70299872	1.36872449	3.79228359	3.0421087	2.38337019	1.65480352	4.12455268	2.51935554	0.52650138	1.93620205	2.45907687	2.77691232	2.31091112	0.1957052	1.70289255	1.71656314	0.35606718	0.63618193	0.20652728	4.73044712	0.77003397	2.51432382
TCGA-YL-A8HL	51.41	0	0.85730918	0.39827625	6.52879914	1.42926633	1.78407491	4.90487589	3.16259554	0.99179144	3.24059918	1.32854879	2.5937884	3.92977187	0.45814043	1.6842902	1.65572976	5.24849757	0.9595864	0.09335675	1.11751322	3.27536162	1.75763294	3.40618835	3.69055651	0.95120721	1.31154394	3.41525507	2.1665731	2.81802757	3.33969666	4.72477477	1.95562854	3.89784426	2.64672388	0.59547717	1.83886589	2.98813858	2.388765	2.7885696	0.48732807	2.23551535	1.71761408	0.45870757	1.10845768	0.72154017	3.52847346	0.97348769	1.67297682
TCGA-KK-A7AY	36.93	1	0.9003229	0	9.0874906	2.5802145	2.221779	1.1836373	3.7027227	0.6700734	2.7146754	0.4562988	3.3356578	4.5089646	0.6937454	0.8643727	2.2354561	7.1620931	0.5247527	1.1842444	1.0766884	4.3686124	1.4453443	4.9497259	5.0057162	0.7256246	1.1854887	3.0568317	1.6422063	3.4335616	3.2745325	5.1792296	2.1677506	4.2438621	4.7526366	0.7305334	2.1849769	2.9024585	3.3449668	3.7614077	0.2417998	2.2130548	2.8795682	0.5034844	0.5164258	0.3603113	5.8948004	1.6896422	3.283847
TCGA-EJ-5527	58.41	0	1.0432844	0.2857103	6.9518365	0.7148166	1.6121704	4.5989784	1.8069453	1.1186985	2.6225121	1.6345836	1.7057208	2.9589967	0.8323911	0.9185506	1.311661	5.7886083	1.3473946	0.2938546	0.5973608	3.2107785	1.8084152	3.7570357	2.5954167	1.4919663	1.0888439	3.9007942	1.8272279	2.9643133	2.5696461	2.721337	0.5491668	3.2599765	3.0413973	0.3682378	1.6233968	2.4067599	2.1850258	2.495183	0.4401421	1.8780259	1.8566313	0.541619	0.6231467	0.4457937	4.3719375	0.7871557	1.5836263
TCGA-KK-A8IC	34.82	1	1.85706924	0.18598792	7.06131505	0.94772256	1.58366359	2.68967931	2.22422408	0.99523592	2.31224091	1.70012041	2.17543344	3.85871372	0.81458523	1.69766833	1.26087064	6.378886	1.40519186	0.09335675	0.82688404	3.06626708	1.20788401	3.82571875	3.44090689	1.3478675	0.87168001	2.99254205	0.86207681	2.76249187	2.70600409	3.11940443	1.53174457	3.42974293	2.60374841	0.66197226	1.59432092	2.53908373	2.71716346	2.55435371	0.53528755	2.00969807	1.41629148	0.31127075	0.68042632	0.34373921	3.37859013	1.08818049	1.47895916
TCGA-KK-A7AV	27	0	1.39069668	0.08628915	8.00389416	1.23808433	2.05347699	0.58237747	2.83506986	0.53040114	3.00897279	1.05405638	3.00504574	4.3656445	0.73435735	0.85199991	1.75060858	7.1006512	0.50614896	0.09335675	1.19499694	3.38017629	1.38339816	4.29185589	4.1929827	0.8010495	1.13576311	3.26589632	1.16666354	3.11935029	2.57842065	3.42447742	2.31436116	3.05831663	3.13003415	0.58482837	1.97366104	2.54395872	2.75088135	2.90618327	0.34287769	2.24727607	1.83452074	0.33342477	0.57652455	0.46002014	4.72912946	0.70311905	2.08590838
TCGA-YL-A8SA	16.82	0	0.49007797	0.24604132	9.39782552	2.27387937	2.65927014	4.35967749	3.0329821	0.99044561	3.58745974	1.93311887	2.81278854	4.36027242	0.55649774	0.69056008	1.95865378	5.81860952	0.7266578	0.09335675	0.92564309	3.36539479	0.94942729	4.34727444	3.31867303	1.00665026	1.87948131	3.1955067	2.05648967	2.52120154	3.65311542	6.26323554	2.19509972	3.85456338	3.02065829	0.37452728	2.11516854	2.17912108	2.81252989	3.12689397	0.35922749	2.27329514	2.63244464	0.58656756	0.83523051	0.87695017	4.56027295	0.68397751	3.09599768
TCGA-EJ-5530	60.18	0	1.0017432	0.3899253	8.0557288	0.8700488	1.5733457	4.2531539	2.7312756	1.0783099	3.1094796	1.3746729	2.2491579	3.6479314	0.8352446	0.517637	1.2927574	5.2282517	1.3368165	0.6351579	0.8044235	3.5572075	1.6012728	3.8697986	3.4169399	1.4443962	1.0792136	3.2594361	1.8761231	3.5052368	3.088676	4.1892873	1.3274295	4.0735129	2.7320103	0.4069845	1.8853996	2.7635109	3.3478472	3.2358801	0.5770978	1.6970842	1.7276806	0.4514908	0.6254536	0.4292831	4.1895186	0.3472848	1.5558952
TCGA-FC-7708	28.38	0	1.94908921	0.1268827	7.24477943	1.09063625	1.22984575	2.30879331	2.78006433	0.61013939	2.19207109	1.74084781	2.01945758	3.6786385	0.82843791	0.94184499	1.29114409	5.87390749	1.28577008	0.09335675	0.89788407	3.45087286	1.44564855	3.70102919	3.06004524	1.47612573	0.91171948	3.51084922	1.7750688	3.03916399	2.60538035	3.56717316	1.74270911	3.43150403	2.75445585	0.70411746	1.73277491	2.2646342	2.36171326	2.40435711	0.54246932	1.81117141	1.4526893	0.28318773	0.60138723	0.64592904	4.17545495	1.2107237	1.47389639
TCGA-J9-A8CL	4.34	1	1.03262562	0.29050863	6.72297596	1.79063319	3.58296723	0.31987826	2.54176526	0.69249556	2.34365496	0.80146014	2.516618	3.76396344	0.84811919	1.83384161	1.06669733	8.03772679	0.50706981	0.09335675	0.98083912	3.23309673	2.61100313	3.84939259	4.33362846	0.50211997	1.56443767	4.24355241	1.46195719	3.13640798	3.11389202	4.42585592	1.70456619	3.59604303	4.09360174	0.16879155	1.8471167	2.52075336	1.96536487	3.12756613	0.40380627	2.71706313	2.62513944	0.46984851	0.69149283	0.20021811	3.73281868	0.77715612	1.51655333
TCGA-HC-7747	24.57	0	1.26592127	0	8.66851961	0.93604508	1.24494471	1.89507127	2.63372879	1.04186897	3.31272779	0.65887898	1.8841225	3.42080203	0.6109782	0.75610604	1.45121458	6.21012438	0.97497623	0.09335675	0.73737811	3.55786383	1.16030169	4.07461019	3.37824685	1.10401663	1.02371612	3.84822405	1.86984436	4.00294173	3.14827146	3.92772378	1.19323775	3.86556075	3.1973338	0.89106187	2.02223689	3.1279701	2.70916492	2.20255889	0.33249482	1.75825126	2.35306168	0.30515426	0.51642585	0.49530737	4.84865004	1.32413317	2.20417306
TCGA-KK-A8I4	71.02	1	2.19729611	0	7.83020238	1.10910424	1.7729911	3.80301564	2.34404368	0.46816751	3.03919755	1.17071975	2.69889455	3.84169299	0.81828932	1.54861075	1.49248635	7.04664684	0.61604292	0.09335675	0.90083474	2.62497446	1.14968021	3.77430386	4.55814384	0.58613261	0.91808371	3.63712574	1.26747171	3.64702034	2.72794588	4.10810918	2.74912859	3.3980502	2.61242767	0.2862746	1.58485334	2.62549124	2.35598573	3.01587757	0.68952683	2.31621819	1.84248271	0.43896234	0.57869448	0.50507948	3.67111477	1.25988595	1.80425115
TCGA-J4-A67L	25.3	0	1.47592969	0	8.70236149	1.60201237	2.03588567	1.54785243	2.91876896	0.47734594	2.87580747	0.37997322	3.28362733	4.50314401	0.70553905	0.96265769	1.76609898	6.74157463	0.45392318	0.09335675	1.16529254	3.8626388	0.93382337	4.86248392	4.12077492	0.49026735	1.55195086	3.59024553	1.88176458	3.49060671	3.33054036	4.48585893	2.61243727	3.56731691	4.20174067	0.74287132	1.77447716	2.06364102	3.61981227	3.04810081	0.53117339	1.98053378	2.97331181	0.24673428	0.51642585	0.13672271	5.20437987	1.57744356	2.39363446
TCGA-EJ-A8FN	10.81	0	1.04127626	0.12487305	8.36520041	1.17276434	2.21577972	2.96073742	3.44215281	0.99680204	3.38840264	0.94488699	2.59105139	4.43837985	0.82802928	1.1974754	1.3831796	6.70434705	1.07748771	0.09335675	0.80921712	3.70175829	1.18530383	3.91110585	4.01461643	1.24848387	1.57632942	3.31443648	1.28410517	3.84425693	3.25331742	3.01858584	1.92720777	4.08603419	3.54190689	0.49068304	2.09625357	2.9040907	3.35131361	2.54714448	0.37331875	1.97276993	2.39232333	0.50940142	0.62720052	0.55247771	4.18767831	2.06833617	2.72146112
TCGA-XK-AAJR	4.3	1	0.99607095	0.16673078	8.19473041	0.87242871	1.7714128	1.24972107	2.81002324	0.67430061	2.71817637	1.37913199	2.7521168	3.97832286	0.83031763	1.46815765	1.97606695	6.81519095	0.96937507	0.09335675	0.98555659	3.32367236	1.64570125	4.20556108	3.85525363	0.69875462	1.37437106	3.37721342	1.15726793	3.61704026	2.60251232	3.00418577	1.83596612	3.7370612	2.81643443	0.64791192	1.98143348	2.41861336	2.26892355	2.84472519	0.37734181	1.89667291	1.99347124	0.3238993	0.51642585	0.5295272	4.73309815	1.54988031	1.9804529
TCGA-ZG-A9LU	19.02	0	2.80897398	0.19108486	8.4453836	1.32244985	2.75057991	0.57255893	2.15089879	0.37522247	3.00510136	0.74390815	2.96010138	4.14647231	0.51268998	2.35592322	1.88768291	7.44579324	0.46340155	0.09335675	1.14741798	3.47752165	0.57107421	4.89535121	4.87051503	0.69596492	1.07160813	2.81029376	1.34532328	4.28111667	2.92272182	2.75187316	2.10431914	4.00900705	4.19491045	1.0035469	2.02134554	2.94177519	2.75739596	3.65448367	0.56132476	2.39546504	1.72167313	0.34473753	0.6646849	0.20248996	4.36465725	1.89915224	2.65352482
TCGA-J9-A52E	10.61	0	2.05658366	0.19547351	8.96532464	1.83994437	3.46946541	1.17741603	3.59401549	0.33862707	3.26035264	0.54167396	2.91876675	4.14395978	0.84636559	0.87090268	1.09969344	7.58680147	0.7435525	0.09335675	1.11398533	3.29848687	1.30198932	4.37542957	5.31557182	0.46488903	2.18381162	3.49119579	1.27775497	4.36710204	4.38921357	2.39468615	2.6511222	3.77229558	3.4118388	0.11380586	1.32821308	2.65503675	3.63190225	3.57708024	0.27563265	2.67920757	1.70733503	0.745897	0.68139261	0.93936373	5.78378819	2.73283483	2.47537591
TCGA-V1-A9ZR	44.71	0	1.2690173	0.1883465	9.4077608	2.1545909	3.1298366	3.3786603	2.1609732	0.5498453	3.6515511	0.9924076	2.1570758	4.3125538	0.9150456	0.5911232	1.5367869	6.8705152	0.9230055	1.0713192	1.1968736	3.9203508	0.8651978	5.0823889	4.417464	1.1994611	1.311209	3.014074	1.9041364	4.1824339	3.8385465	3.4333142	2.1823272	4.4133425	3.0932264	0.4956691	1.6415916	3.6151236	2.5769128	3.5193079	0.4112159	2.7771956	2.3523596	0.3435405	0.5164258	0.1124071	4.6859108	1.7681457	2.2517469
TCGA-EJ-A65E	13.7	0	1.70689837	0.17002788	7.83851236	1.03086201	2.27140808	1.4996873	3.0342639	0.67537013	3.13540848	0.89905565	2.23892364	4.56616474	0.67951168	0.49595732	1.68371323	6.82561189	0.62121674	0.09335675	0.87254377	3.59434905	0.84492807	4.20248625	3.79368541	0.83637501	1.34497585	3.57352214	1.36124367	3.58564295	3.46225858	3.77140888	1.8520623	3.79606978	3.28665894	0.47727079	2.06370254	2.82624308	3.43472785	2.34651125	0.64821121	2.59935122	1.56390646	0.50324723	0.79557234	0.17641436	4.21851577	1.21370645	2.01297516
TCGA-G9-7525	32.65	0	0.514181839	0	8.085407475	-0.003847601	2.010650621	1.153148526	2.793050023	0.888009346	2.845596031	0.551380669	3.114271494	3.927214417	0.879541112	0.241687517	1.677752688	6.401827749	0.77062498	0.093356754	0.660244468	3.486974265	0.871937462	4.622735798	3.511084298	1.503218148	1.417412871	3.2315197	2.192162488	3.803682499	3.139678901	3.928388673	1.296132483	4.523541491	3.480451637	0.530247096	2.112524068	2.973786562	2.810535729	3.605765983	0.238162277	1.490102522	2.138484123	0.409005818	0.987049249	0.026343417	5.193722306	1.636699022	1.82779784
TCGA-KK-A59Z	86.33	0	2.49777587	0.47196756	8.35225125	2.08713081	2.63788852	0.42159678	3.26285838	0.56686289	2.5850846	1.45388327	2.74372213	4.86132776	0.93267411	1.48547464	1.65598037	7.01764496	1.00869891	0.09335675	0.86396218	3.46126908	1.16046253	3.8475571	4.41848229	0.81108649	1.9469087	4.08007839	1.03853383	4.06920971	3.43199501	0.59144322	3.3579574	3.84536208	4.68066953	0.45000153	2.13457962	2.14805821	2.00833854	3.49973278	0.47592534	3.42407053	1.84682729	0.40156288	0.51642585	0.87742265	4.69507346	2.64960059	0.91948821
TCGA-XJ-A9DI	48	0	2.12088982	0.21944947	8.73072057	1.69758553	2.71327194	1.3825161	1.98489651	0.49239604	3.05889789	1.38527502	2.47658235	4.11748975	0.74291419	1.52839923	1.25288097	7.09944137	0.76009075	0.09335675	0.97289751	2.62075001	0.57107421	4.4466048	3.74560831	1.07671759	0.82580479	3.22204395	1.1111357	2.56970005	3.21632939	2.04609494	1.90343359	1.67426972	2.40339805	0.83641655	1.82708915	3.0795689	1.91689056	3.02112921	0.94373531	2.63982933	1.91262421	0.40253917	0.75487438	0.22271811	3.94896915	0.54226922	1.64772086
TCGA-QU-A6IM	40.97	0	1.54608472	0	10.7685436	2.93016761	3.51647227	0.6089159	4.21744583	0.58943008	2.09250406	0.32886342	5.01948034	5.1418145	0.38648613	2.56066269	2.34562267	7.16880092	0.32915425	0.09335675	1.09437642	3.94011013	2.05086728	5.24211551	5.27404025	0.48692945	1.11544564	2.59410405	1.37978553	5.06246247	3.21295985	4.2556672	4.00002106	3.22692343	5.53462021	0.8400628	2.32080781	2.31965626	3.47556556	4.18552313	0.39229948	2.2712765	3.6643427	0.41881761	0.51642585	0.17135431	5.45122387	2.46940502	4.2365731
TCGA-G9-7522	35.41	0	0.83603792	0.2046966	7.95210021	0.86365184	1.48383908	2.5182867	3.07505869	1.13635716	3.02732903	0.98009383	2.62564351	3.70589973	0.73688073	0.53530066	1.43194154	5.97251264	1.15060163	0.09335675	0.68140333	3.87090134	1.29837925	3.81220142	3.10937655	1.04445103	1.31367499	3.57630229	1.89492219	2.48434145	3.09078011	4.70080536	1.83109352	3.49259305	3.14027207	0.57383584	1.73412375	2.70704232	3.22150226	2.7213247	0.28510026	1.63728521	2.17643711	0.30247913	0.67769952	0.20948696	4.04455258	0.90955118	1.84142412
TCGA-HC-7075	19.74	0	0.75192115	0.21338126	8.18357611	1.04539518	1.74225788	2.76219824	3.33438149	0.84726412	2.94474928	0.93744107	2.48472995	3.96992671	0.60231374	0.35671832	1.647016	5.92165989	0.85082114	0.62542247	0.73678601	3.99056592	1.77076971	3.96173549	3.52335543	1.54758278	1.267623	3.56635422	1.5136482	4.3667868	3.02728173	2.71508824	0.80891925	4.35891508	3.61158663	0.58466935	2.15857882	2.71992433	3.90345655	3.23749253	0.32306671	1.85461741	2.52745702	0.59385031	0.61325063	0.45432565	4.21307199	0.92747864	2.2439096
TCGA-YL-A8SI	46.75	1	2.307715701	0.104084615	9.232483045	1.48925972	2.286197213	2.270968363	3.108335494	1.050787963	3.056912427	1.359492063	2.773261398	4.353353292	1.086693144	1.967417755	1.579989264	6.777771401	0.962058372	0.379542898	0.992727013	3.702539654	1.037510223	4.11934142	3.622750314	1.167954423	1.3974533	3.428783647	1.095653712	4.0653766	3.174916896	3.385874546	2.63574635	3.969194712	3.123436284	0.405044581	1.898795435	2.325455593	3.481351448	2.692388982	0.479523734	2.125496816	2.20561195	0.386796671	0.669030488	0.207920849	5.388399634	1.252036013	2.422025346
TCGA-V1-A9OA	20.89	0	1.7174627	0.4033378	8.987481	2.267869	2.3352235	0.3886377	2.866336	0.6302509	2.9384257	1.6989715	2.5232608	3.5208391	1.0282818	1.4647677	1.1395519	7.7776282	1.1751117	0.6422294	0.7813477	3.4649223	0.9102627	4.0159394	3.8699261	0.9699049	1.2644839	3.7139396	1.2667817	4.9422573	2.8701365	2.6139201	1.7819433	3.9066921	3.4020931	0.509648	1.9640984	3.4046896	1.7312624	3.0155474	0.6818285	2.7356307	1.9330398	0.3329913	0.6410856	0.6067689	4.2288368	1.6384109	2.5095874
TCGA-YL-A8HK	45.2	1	1.53771452	0.59072754	7.98543546	1.51787616	1.94168733	3.56217339	2.20656553	0.49891096	2.65533066	2.11109981	2.67946071	4.06761976	0.92028935	1.55237286	0.98349993	5.87062216	0.79947084	0.09335675	1.12579758	2.57459263	1.02495179	3.94186485	3.88982403	0.88597128	1.44590198	3.11304156	1.51624153	2.61145642	3.13407928	5.09829614	2.23674735	3.60535136	2.25141252	0.44433647	1.20312855	2.16720348	3.27900292	3.01421978	0.63613522	2.19033693	1.18335293	0.51369855	0.6418792	0.94168132	4.17732161	0.8917585	1.89954512
TCGA-ZG-A9L4	36.4	0	2.82540116	0.48959194	8.13694409	1.10961013	1.64709795	0.97236866	2.53151385	0.94290712	2.40736609	1.29056	1.9978057	3.68988051	1.40232163	1.42526837	1.57361634	6.25239634	0.98314264	0.09335675	0.79451917	3.21042991	0.75606852	3.89067898	3.95770243	1.2997183	1.02889151	3.24552551	1.42868737	2.78662834	2.90933519	3.20006091	1.33842583	3.86247339	2.54945834	0.43361391	1.63535693	2.21508464	1.6448006	2.61204238	0.4049929	1.6191791	1.32999878	0.47029882	0.91997177	0.3976767	3.87357544	1.21777615	2.375506
TCGA-EJ-AB27	4.76	0	1.46858617	0.17250991	7.51322058	0.93378389	1.57035031	1.58105594	3.03556625	0.81219254	3.01002541	1.27765374	2.32707585	3.7998077	0.73289396	1.55541476	1.60864322	6.50301678	0.93322411	0.25331693	0.75340119	3.79075815	1.33329002	4.05889358	3.66417238	1.18891247	0.96982828	3.45596749	1.40296137	2.94904134	2.74273885	2.79777051	1.94412245	3.85794067	2.7105802	0.78580402	2.15674639	2.72052957	3.05353239	3.60513888	0.44818582	1.78126093	2.04018839	0.5557345	0.53547325	0.32475004	4.38261383	1.31007848	2.25671868
TCGA-HC-7736	36.24	0	1.3782389	0.5710668	6.7732902	0.3052246	1.2813112	4.0352568	3.0133955	1.1524294	2.8166018	1.5080012	1.7699968	3.3482662	0.8842032	0.577175	1.1170901	5.9994037	1.4859187	0.6846248	0.7508493	2.6955484	1.6689355	2.9553757	3.4695302	1.3234085	0.8714632	3.5408819	1.8234407	2.8697713	2.2225463	3.3371685	1.1022888	3.8382846	2.3943094	0.4840263	2.0034813	2.5008215	2.297939	2.3301926	0.6617686	1.8200141	1.9937678	0.5525857	0.56777	0.5415538	4.1384203	0.2112818	0.9701318
TCGA-KK-A8I7	57.69	1	1.74294848	0.35257865	7.95802091	1.08522315	1.81134484	1.32903937	2.39864082	0.53210421	2.4245624	1.45080597	2.4928468	3.70681839	0.83608848	2.78338079	2.04129328	6.5737392	0.92451431	0.09335675	0.73981027	3.07033809	1.11244678	4.2850002	4.08881642	1.00357606	1.03544017	3.14330181	1.19312963	3.57968977	2.75676866	3.44716595	1.8935215	3.68834672	2.94295332	0.92023829	1.70599702	2.51573754	2.72422012	2.76034329	0.49378218	1.99465124	1.87265529	0.33655958	0.64132216	0.34347303	4.19262224	0.73265582	1.45940234
TCGA-H9-7775	6.08	0	1.0740238	0.25968389	8.52091496	2.35563937	1.99903147	3.60085477	3.17477634	0.75623722	3.4908651	1.28799138	2.18718754	3.93293752	0.75820585	0.58299914	1.35794212	6.43500101	1.10929507	0.09335675	0.7794793	3.27604667	1.29182526	3.93200637	3.29017942	1.25288434	1.66623152	3.37327282	1.60944629	3.6362942	3.46135805	3.81238633	1.4973944	4.0004881	2.99922735	0.3985676	1.95948699	2.98196061	2.60267069	3.02608611	0.43372757	2.14681594	1.78560864	0.51638692	0.61390435	0.83484961	4.34959221	1.10213596	1.84217927
TCGA-CH-5769	2.04	0	1.49792243	0.09741984	9.0333902	1.89734145	1.57081029	3.34804836	2.34146516	1.05507914	3.23844106	1.23325964	2.56194414	3.73707618	0.49568274	0.76498614	1.41433565	6.12508013	0.93315333	0.59756385	0.57113845	3.35933263	1.84176195	4.10909781	3.49171002	0.84180585	2.17235516	3.00675836	1.52975774	3.55024698	4.07009378	3.39340122	1.2535179	4.05893704	3.18400324	0.33928959	1.49567078	2.38308092	3.77221621	2.81718315	0.33050765	1.53340054	2.11709864	0.37827285	0.69289398	0.3622656	4.92389544	1.2553027	3.34744951
TCGA-EJ-5526	62.71	1	1.39140693	0.43448467	6.55537605	1.2753292	1.6057035	4.22012628	2.61730977	0.77103043	3.21887186	1.73868213	1.15500856	3.57231861	0.90484539	0.80054501	1.34563433	5.04775694	1.34760822	0.09335675	0.74486922	3.01114547	1.59552399	4.15215106	2.80911425	1.3570379	1.31325668	4.05004087	1.91812527	2.99604036	2.74212079	3.90601252	1.18858029	3.230116	2.45929429	0.49153453	1.83826886	3.04458315	1.61813909	2.06117992	0.58266198	2.04415336	1.38867429	0.27137199	0.70343183	0.51663132	3.34305773	0.89787521	1.33319837
TCGA-KK-A7B2	22.73	1	3.01869021	0.30064997	8.4971534	1.59696013	2.11991019	1.20834303	3.152959	0.4144354	2.55319178	0.47768335	2.73478525	4.34339167	0.63330797	1.58887246	1.49165528	6.74547986	0.54446052	0.09335675	1.07484411	3.53103052	0.73787143	4.50456466	4.51943722	0.41522727	1.02387441	3.2428143	1.20223803	2.90831751	3.06806225	4.29674796	2.81159402	3.27749799	3.65245892	1.01199423	1.89461474	2.69272041	2.33446419	3.24691723	0.49418523	2.19143556	2.21970207	0.38528077	0.69762648	0.1131994	4.44281452	1.10960438	2.22432073
TCGA-XK-AAK1	32.16	0	0.975826266	0.000105677	9.27922205	1.495214683	3.1521236	0.486065738	3.825212558	0.997469446	3.652628672	0.634546276	3.350528247	4.587231753	0.655392498	1.007865623	2.430478952	6.752518753	0.90672553	0.09347888	1.20217605	4.109892152	1.607009453	4.631961685	4.709204825	0.908619557	1.57985142	3.342164425	1.536853642	4.973647983	3.811496424	3.421352713	1.892488844	3.845051692	3.812889242	1.053351258	2.227680421	2.941114692	4.326795443	4.09933344	0.456396226	2.324250908	2.99384108	0.562457277	0.931302195	0.367820463	5.498857302	2.368057229	3.391843913
TCGA-MG-AAMC	5.68	0	1.71718714	0	9.53567718	2.42417116	2.40685696	2.15851657	4.36254064	0.43855243	3.68535288	0.32886342	3.58223879	4.32891622	0.7564646	1.29604043	2.21669286	6.10865415	0.41922065	0.09335675	1.38127423	4.25344733	1.15639215	4.84282484	4.74537484	0.77198721	1.85406345	3.55061877	1.45074186	4.15635506	3.47056122	5.36859667	1.87749407	4.56920791	4.76511067	0.34907861	2.86581104	2.71074263	3.02666713	3.75589913	0.07170674	2.47250932	2.91352914	0.80398647	0.7354693	0.25502498	5.7796192	2.09986035	2.55680591
TCGA-CH-5738	6.96	0	1.6955379	0.15572279	7.70490654	0.84463375	1.47719946	3.8866466	2.7987287	0.89671402	2.93432141	1.3379651	1.76316625	3.19162847	0.82440651	0.96841451	1.26186594	5.81146109	1.10756224	0.09335675	0.54027676	3.30111638	1.31842425	3.90229416	3.2553977	1.3504776	0.84265665	3.66131876	1.72418765	3.89161465	2.64386686	3.33441139	1.51659805	3.78624631	2.51237919	0.61341528	1.69935343	2.10567339	2.58927473	2.31710147	0.32566127	1.5841871	1.34223621	0.50773547	0.54074111	0.30169026	4.40274413	0.56859683	1.86068306
TCGA-HC-7212	28.58	0	0.28083542	0.37533266	8.68569989	0.6171256	1.75750264	4.53721192	2.44496871	1.12149951	2.60067255	0.89875125	2.08151025	3.35202422	0.66032062	0.44319514	1.1475475	5.13547923	1.265495	0.6035632	0.47982069	3.43293532	1.13720795	3.91509382	3.16674907	0.9341112	1.2965665	3.26121487	1.64762957	3.30435542	3.59198418	4.45001276	0.98550877	4.0875828	2.6799973	0.40945502	1.87376269	2.97413405	2.8849116	2.67497657	0.29142591	1.57684408	1.65192168	0.35128562	0.59777533	0.43516579	4.58372216	0.4802247	1.86581025
TCGA-CH-5789	9.99	0	2.85946688	0.3441748	6.0302569	0.8553321	1.07071817	2.8237995	2.52923821	0.84267517	2.6765795	2.0689001	2.02107733	3.42721079	0.79228184	0.86521863	1.25818614	5.45818868	1.33503453	0.42562773	0.87509177	3.59112058	1.84883042	3.49467097	3.6430551	1.51596058	0.68018445	4.07522819	1.53382162	2.34007483	2.1578414	2.85689873	1.43836279	3.14222333	2.52891521	0.75174223	1.72035561	2.27490199	2.7749422	2.06492412	0.32425891	1.82171035	1.514755	0.585584	0.62883308	0.14195092	3.18190292	0.30340366	1.33165792
TCGA-YL-A8SJ	24.7	1	1.84803794	0.54219653	8.66318338	1.5656428	2.42983984	0.35525688	2.79674273	0.66032441	2.90578014	2.31944289	2.00280675	3.62055447	0.94998541	1.96976935	1.59730877	6.88813916	1.10428393	0.09335675	1.18002195	3.12986709	1.08718274	4.39529636	4.18537438	0.89193184	1.64953876	3.28148014	1.4500236	4.25196293	3.26782964	3.21379884	1.81140335	4.14177487	2.84075745	0.2720392	2.16383283	2.8394938	2.38543938	3.17762302	0.60478497	2.40381612	1.73347722	0.30171141	0.60180152	0.62820237	4.33833619	1.07829275	2.30506816
TCGA-ZG-A9LM	12.42	0	1.28656796	0.26976942	8.48329488	1.92092763	3.86519543	1.23701703	3.80790267	0.67088765	3.97479487	0.65277899	2.36523273	4.25520061	0.73215465	0.59008983	1.55977279	8.10204483	1.25835108	0.09335675	1.1305665	4.76465772	1.45003426	4.351171	4.60458369	0.90183433	1.28801658	3.51792016	1.77448102	4.91557031	3.47519856	3.84810355	2.64643142	3.79487798	5.1583899	0.61029654	2.57852262	2.54710822	2.16883407	2.79124137	0.50308061	3.05057222	2.68186539	0.37428643	0.63055145	0.1939818	4.48842244	1.49094771	2.88356896
TCGA-EJ-5518	69.12	1	0.8851013	0.3784069	6.3405331	0.3520795	1.3447166	3.5220103	2.3816982	0.8103887	1.9646832	1.1201239	2.0989317	3.7145191	1.0311843	0.9701323	1.310058	4.6967703	1.1588564	0.5212512	0.5048191	3.5927584	1.0475432	3.7925799	3.5948886	1.2204852	1.1813952	3.2949909	1.6679639	3.8203551	2.3787448	2.0877321	0.5231398	4.2353131	2.5626686	0.7219693	1.971654	2.2455958	1.6957855	3.4204178	0.2874288	1.2316546	1.5786516	0.3826253	0.6439791	0.3043043	3.837661	0.9545745	1.9093751
TCGA-2A-A8VV	22.04	0	0.87144599	0.12766939	9.38731909	1.69326543	2.42147605	3.58509167	3.44601012	1.07971504	3.49702443	0.84915669	2.77640863	3.92062934	0.78369384	1.87592283	1.75296958	6.77672643	0.90803849	0.41248272	0.90399722	3.51559071	1.07304033	4.61112823	3.6114123	1.01990011	2.30991406	3.55828672	1.90832766	4.19989275	3.92972518	3.52841351	2.91399769	4.46574065	3.52363465	0.45198674	2.12925765	2.88852733	3.67614112	2.95382245	0.22004696	2.11026359	2.39959604	0.35295921	0.51642585	0.32378001	5.14797829	1.77607311	2.63394121
TCGA-J4-A67S	23.26	1	1.68437457	0	9.72549032	2.47204975	2.83679657	1.06720362	3.86496555	0.4648771	3.27758137	0.36228143	4.12449479	4.68208336	0.49765716	2.03364152	1.88505073	6.56414294	0.46861563	0.09335675	1.32581261	3.86769694	1.06545167	4.74925253	4.50970459	0.64321368	1.8557594	3.27867926	1.32048687	4.78616025	3.89861882	4.96292478	3.61361431	4.04777251	4.23588056	0.77240909	1.95079835	2.62342975	1.68520163	3.35598759	0.38467933	2.13487619	3.15684682	0.36413805	0.5541261	0.10548594	5.1519952	2.78122948	3.32076163
TCGA-V1-A8WV	22.54	0	1.30050872	0.22043315	9.55876456	2.55848482	3.11054532	1.04707465	3.28762885	0.42014167	3.4734588	0.83346903	2.8983665	4.68464216	0.76797076	0.66316687	1.97635924	9.58221917	0.65732231	0.09335675	1.36012412	3.80921794	1.21598768	4.55225153	5.46876876	0.8861182	1.09266675	3.12276697	1.18658925	4.70080075	3.14150152	2.13010766	2.78777162	4.19642814	3.77773086	0.45097309	2.0476077	2.90312112	4.24441836	4.03962207	0.52472294	3.41320586	1.9909269	0.49390691	0.5808236	0.39935001	4.83003444	0.55198274	2.8576269
TCGA-V1-A8ML	14.72	0	1.27505639	0.26637586	7.87669126	1.36611716	2.13746474	0.37527182	3.26604507	1.01346405	2.57531302	0.70195381	2.93505218	4.18315951	0.8113622	1.18430303	1.87733705	6.73365073	0.75190373	0.09335675	1.01486305	3.78496603	0.57107421	4.33494021	4.28974841	0.902162	1.19579346	3.32326524	1.39833077	4.91045609	3.29433744	3.40808264	2.65454797	4.43222315	2.3154267	0.56025636	2.19980397	2.5070616	3.58413566	3.94374647	0.26220866	1.96362739	2.08006474	0.41181546	0.6566972	0.45804589	4.92254398	1.64128676	2.76171602
TCGA-V1-A9OF	38.9	0	0.5078823	0.2073713	8.19839676	1.60613865	2.69505914	2.42448059	3.35872699	1.0728392	3.56174195	0.9166946	3.30732528	4.55500505	0.49153598	0.63317926	2.03453081	6.57202856	0.66698488	0.82836751	0.95037516	4.07730807	1.59234909	4.32029064	3.95427902	1.45452359	1.54050591	3.67335825	1.70338859	4.1484933	3.43968333	3.80025877	0.85706441	4.15553892	3.88215425	0.50648253	2.51842689	2.86134336	3.99279917	2.9068479	0.25866106	2.37437064	2.32598917	0.56163613	0.57676715	0.58121684	4.86179838	1.88844005	2.82731407
TCGA-EJ-8469	63.24	1	0.65240805	0.22632677	9.54748527	1.37710445	1.98995237	3.03004626	2.9796426	0.67478376	2.65695865	1.52994099	1.80275065	3.31682387	0.66001715	0.24168752	1.60044922	6.23597277	1.37670614	0.09335675	1.03586424	3.02473518	1.86886974	4.15593806	3.69294377	1.55156273	1.15472612	4.58526374	2.04829645	2.86909684	3.1236726	3.56332866	1.40380362	3.90310255	2.60024	0.44785544	1.43805644	3.26599382	2.06940394	2.93929036	0.35494452	2.39885694	1.04940476	0.41795936	0.74456215	0.51995397	4.82673341	1.15225789	2.28342272
TCGA-EJ-5504	46.88	0	0.66338381	0.11431512	7.52332289	0.62166678	1.53109663	3.04793483	2.86698321	1.51122737	2.27611749	1.22986659	1.76371533	3.24278133	0.65633189	0.76033612	1.43861261	6.52998163	1.07800523	0.09335675	0.47982069	3.34935418	0.93256178	3.69650985	3.13933444	1.32183824	1.09925415	3.61354722	1.30289165	4.4057759	2.71292455	3.07098791	0.94454757	4.09628893	3.4702173	0.32822826	1.95198041	2.52075336	2.75541142	2.23916323	0.44612233	1.64302544	2.35785629	0.33967419	0.79990261	0.12937642	5.02253155	0.94355981	2.02443876
TCGA-M7-A721	13.14	0	1.11108942	0.30626534	8.22422167	0.96299328	1.89799828	2.42896198	2.96404337	0.81859688	2.81375414	1.14483498	2.53638784	3.98147048	0.7143909	1.21356447	1.57606122	6.26200591	0.95943045	0.09335675	0.87250509	3.20770756	1.04663712	4.05793601	3.9870302	0.6931725	1.42386735	3.49119579	1.16297304	3.87011724	3.13936911	2.940537	1.83669364	3.98399189	2.91280319	0.5698241	1.7697177	2.59458521	2.13553669	2.89417872	0.43660687	1.92659737	2.09272085	0.33071343	0.56684179	0.38749587	4.89182364	1.22830142	2.05163541
TCGA-HC-A632	2	0	1.0938024	0	9.33789607	1.39592689	2.25596249	3.42841877	3.61294185	0.5311137	3.64639654	0.96837682	1.69774695	4.29649923	0.73268956	0.38273916	1.51072146	7.91137996	0.96746647	0.09335675	1.11841685	3.24154281	1.88240536	4.82296019	3.5526236	0.88230067	0.81594381	3.71666122	2.56820353	3.08108262	3.03591937	3.93246378	1.45989349	3.15064123	2.93665427	0.31482931	2.06338888	2.99044256	1.65435596	2.64733791	0.39014802	2.18659656	1.91353194	0.27347841	0.51642585	0.32712583	4.69149481	1.16661022	2.5855221
TCGA-EJ-A46I	21.94	0	2.0853157	0.47644828	8.08540748	1.00286063	2.38168597	2.40783568	2.76937814	0.72191152	2.92446332	1.55586154	2.1971123	4.09756077	0.73723762	3.1348316	1.56572799	6.10300205	1.06344727	0.09335675	1.08614582	3.20942376	1.04258268	3.88592649	3.24948464	1.19213927	0.78575564	3.25624524	1.18012498	3.49377019	3.25390545	2.72065344	3.4956461	3.57628348	2.51967143	0.3770792	1.9270395	2.57987624	3.0203956	3.29625896	0.73500136	2.19790461	1.81454116	0.39725102	0.61466042	0.30268172	4.18860547	1.06273672	1.57225648
TCGA-HC-7078	65.21	0	0.99964026	0.00623796	9.712459659	0.696250537	2.709688705	1.446949261	2.395704426	0.581501379	3.293367255	1.187049336	3.017906706	4.089958417	0.522171108	0.996877362	1.898503725	8.096111274	0.645862019	0.093356754	1.279688935	3.917796248	1.938935672	4.20998489	4.012130786	0.710961171	1.110088039	3.83245647	1.690252849	4.92450583	2.999864242	3.800585441	2.094580356	3.588918922	3.803505883	0.369375288	2.098402591	2.058248909	2.72018369	3.474415034	0.252967053	2.795313266	2.491300427	0.53136113	0.523469793	0.256487972	5.53208525	1.762911977	2.221694085
TCGA-KK-A7B0	19.91	1	1.65801335	0	8.56466567	2.08325854	3.3078073	0.87926608	3.88008772	0.62114316	2.20046749	0.32886342	4.43391207	4.73315936	0.66763846	1.42685818	2.0984296	7.40515641	0.66355745	0.09335675	0.83883621	4.2512559	1.08274757	5.02783539	4.64715371	0.47946122	1.33156436	2.93291931	1.24414596	1.40638113	3.78497839	3.41791032	3.36067165	3.84967426	5.06774526	0.99536447	2.17340695	2.78297835	3.0104721	3.60452099	0.44807962	2.21433998	3.13060214	0.43827883	0.70140672	0.02634342	5.62655264	2.66654781	3.37663786
TCGA-J4-A6G3	20.3	1	3.20247787	0.40939928	6.99813275	1.19510555	1.87709606	1.23144297	2.52096355	0.49077869	2.28431974	1.49951431	2.06671345	3.98398329	0.60767825	2.18077954	1.25327546	6.24353313	0.90672553	0.09335675	0.8861327	2.87261133	0.85552084	3.87858546	3.31684519	1.0406373	0.84587362	3.13316202	1.01924253	3.58629737	2.83050985	3.71311393	1.56597983	3.44638273	2.42362295	0.71841129	1.50877932	2.43150565	2.7567453	2.34651125	0.65876848	2.1548799	1.1666527	0.5390429	0.57596292	0.69438032	3.59522537	0.86689362	1.00065236
TCGA-J9-A8CP	12.68	0	2.31185382	0.3457156	8.24767604	1.16290149	2.22207419	1.4510866	2.75214593	0.87719497	2.37526439	0.83952951	2.57065962	4.01946895	0.70237918	2.02521366	2.03453081	7.20480028	1.02430734	0.09335675	0.71165696	3.32333563	1.35585404	4.6271896	3.83016392	1.07245625	0.8439406	3.16435257	1.18152179	3.46520109	2.8817519	2.90299906	1.93854158	3.97135204	3.01829448	0.31661034	2.57333697	2.8998442	3.80791708	2.93929036	0.26812537	1.84120633	2.03864639	0.38643043	0.70845803	0.23943433	4.52062728	1.32424539	2.47918219
TCGA-CH-5763	11.99	0	3.72478846	0.43552293	6.54242293	0.9971537	1.2721864	1.50747254	2.44628896	0.89217569	2.34700862	1.79339907	1.95610849	3.10349815	0.7798397	0.54362772	1.01621759	5.76030732	1.59610501	0.09335675	0.59614277	3.41144349	1.05081854	3.45930415	3.13775501	1.22682656	0.695046	3.67436307	1.24370273	2.58921954	2.50746277	2.79681021	1.33240947	3.20706571	2.98918293	0.58223799	1.47492681	2.32675512	1.48713308	2.05192712	0.52556616	1.47384439	1.96009854	0.47142421	0.56483326	0.35395938	3.96099081	0.18162944	1.09989884
TCGA-HC-A6HX	1.25	0	1.94681236	0	9.30750142	2.29120772	3.3846415	0.21465256	2.89871209	0.54365415	2.65110579	0.4284561	4.28762086	4.60120139	0.78048656	2.36152845	1.71293978	7.20203693	0.43960359	0.09335675	1.16830455	3.60413096	2.22730491	4.84134238	4.89339308	0.42569271	1.67903442	2.50741894	1.06122693	3.68890045	3.83487918	3.74205345	3.97828072	3.24616722	4.32752476	0.79975885	2.03612998	2.57666351	3.1590983	4.41074311	1.06948655	2.48272207	3.16692531	0.32051788	0.51642585	0.22252107	4.89548398	2.3466026	3.04881143
TCGA-KC-A4BR	33.57	1	4.14595023	0.13055756	8.26348691	1.82437787	1.53200815	3.1531893	2.76339153	0.54650342	2.44028103	0.9905041	2.2063038	4.13090708	1.04009845	2.96135717	1.4887638	6.78293572	1.04364608	0.67758166	0.98371359	3.21346556	1.34050734	3.87799465	4.59420731	1.18492311	1.06527621	3.02268193	1.21957298	3.17120857	2.99071657	3.28189727	1.93618577	3.69899316	2.61620317	0.45941167	1.83573235	2.17783602	2.3917446	3.32006297	0.24491893	1.95298888	1.72683711	0.54783829	0.53779013	0.40434096	3.63718265	0.74251954	1.78031552
TCGA-CH-5751	11.99	1	1.07920127	0.48704448	7.54844789	1.67582747	2.07372445	0.34875834	2.29334537	0.43720711	1.33028169	1.56913588	1.86419411	3.22249094	0.73707331	0.88383405	1.34177081	8.13227053	0.84848224	0.09335675	0.80242837	3.32927026	2.03665502	3.3085009	4.56661188	0.85881585	1.06779963	4.29435374	1.12667327	4.88890274	2.52042445	2.19947899	1.06162209	5.39704441	2.71542736	0.01549961	2.30466376	2.28763918	1.96936701	3.23652802	0.93413062	2.77321758	0.5939486	0.53898686	0.53608592	0.97647957	4.20872949	1.62844336	1.12264409
TCGA-EJ-7781	35.25	0	1.20194599	0.35233722	7.39985874	0.60437454	1.5253865	3.8824973	2.05923975	1.13274639	3.06264656	1.49339766	1.75021354	3.43254048	0.73619605	0.6621142	1.29072331	6.27702913	1.39722393	0.49110148	0.68447687	3.38183095	1.70319795	3.53965683	3.05139287	1.50857045	1.07308124	3.77513448	1.91079061	3.63185335	3.09723977	2.83423749	1.45851739	3.67971011	2.71127136	0.35817788	1.92420915	1.87926615	2.1908365	2.25488073	0.46744008	2.37532255	1.7612028	0.58664348	0.65816118	0.39910682	4.10409023	0.82162271	2.13468395
TCGA-G9-A9S7	23.92	0	0.79467451	0.1042584	8.87394716	1.77332345	2.22550317	2.87475282	3.29046078	0.60833453	3.56082131	0.73473311	3.50643675	4.08644613	0.5258334	0.69383574	1.64275962	6.52906043	0.45126943	0.09335675	1.18439354	3.41144349	0.8867457	4.29940297	4.1340126	0.77729363	1.20030279	3.44674018	1.85838732	3.58564295	3.41287756	5.09372708	2.05448109	3.49986767	3.03039048	0.54908035	2.29510495	3.44937222	3.07968736	3.47915466	0.44847874	2.05028819	2.07124631	0.57342353	0.51642585	0.12013125	4.61448192	1.94158726	2.3442193
TCGA-J9-A52B	1.87	1	1.50180064	0	9.01870316	1.28266048	1.8407964	0.82064879	3.30380107	0.59942042	4.0090004	0.81962273	2.06539276	4.35299321	0.42453174	2.05087321	2.04013071	6.61745639	0.96491734	0.09335675	0.87395549	3.88726919	0.80569734	4.49747928	3.79213758	0.8227739	1.35542438	3.91238957	1.34744782	2.98747411	4.05224473	3.9027068	1.5394507	3.88236627	2.60406044	0.97655349	2.13884015	2.73913024	4.3956275	2.55921484	0.44574585	2.15702273	1.71761408	0.49662022	0.79611561	0.47068407	4.65943991	1.52527133	2.52295523
TCGA-KK-A6E0	30.91	1	0.56728831	0.49819464	9.38731909	1.26918088	2.41800879	0.74844196	3.49294993	0.83243431	2.98299929	0.50335124	2.97114155	4.52455509	0.60935	0.74313034	1.87649654	6.51468925	0.73344907	0.09335675	0.8550915	3.84636865	1.30333704	4.4894138	4.01583292	0.32503448	1.62489323	3.49998914	0.93724839	4.71633137	2.82668605	0.71132419	1.58377628	4.72535618	3.53809722	0.61056572	2.48622936	2.33253871	3.85063617	2.88272209	0.2181758	2.47900074	2.14731579	0.50633836	0.70256085	0.3205069	6.05176954	1.64611822	1.85514039
TCGA-EJ-7789	36.3	0	0.280835422	0.095301781	9.171047384	2.130569778	2.986047603	0.821740262	3.986958128	2.224290207	2.850721144	1.003530033	2.514392625	4.444257454	0.371067743	0.421716034	1.761053713	8.322058479	0.913105513	0.093356754	0.614657733	3.095177615	0.931898999	3.604796353	4.265581551	0.767303362	1.722895282	3.844825036	1.53127437	3.877890931	3.841650648	2.538688172	3.121557641	3.899761349	3.745989165	0.283665429	2.62564142	3.12953735	2.270867626	3.430342317	0.11723736	2.870100625	3.834072181	0.383209084	0.520263947	0.288504187	4.984209969	1.835310945	2.396723638
TCGA-EJ-A7NF	8.21	0	0.90433424	0.41438595	8.88072537	1.39976404	2.22941046	2.82924618	3.43183445	1.02583001	3.57101744	1.17797057	2.5517039	4.08480555	0.51899849	1.28554202	2.03160043	6.79120468	0.64458591	0.09335675	1.06972524	3.55163226	1.31090874	4.3962572	4.28814366	0.94829022	1.77092747	3.37791115	1.55297732	3.74571183	2.75643899	4.28473996	2.29857399	4.36235621	3.44076096	0.3456438	2.28797942	2.80639026	3.47216069	3.25276176	0.24802976	2.34576907	2.12196637	0.66932427	0.57685795	0.30995962	5.35505217	1.62344935	2.64902587
TCGA-CH-5792	2.99	0	1.04633054	0.19481762	7.53174589	0.58795723	1.58625583	2.99191681	2.4914619	0.89034987	2.42357581	1.05695808	2.17285055	3.68763797	0.77044508	0.87957952	1.14684304	5.84049615	1.0706673	0.09335675	0.62007433	3.27973302	1.36289267	3.92055388	3.27920559	1.33137764	0.84863427	2.95706201	1.46529345	3.41999211	3.00016445	2.33269606	1.26886677	2.78660075	2.58494462	0.53243951	1.65994815	2.67703892	2.38083297	2.35529596	0.35098883	1.63699931	1.78010811	0.47833913	0.69201147	0.40912536	3.85188403	1.31922999	1.63025063
TCGA-EJ-7783	25.85	0	1.294802931	0.333140916	8.399521402	0.931426369	1.632000996	3.332817184	2.276956512	0.756635197	2.430462957	2.082713368	1.939332567	3.195462401	0.705951474	1.488905631	1.221947323	5.941679459	1.17752646	0.211404338	0.672399205	2.95727451	1.486589861	3.852748626	3.024525538	1.147467084	1.055800374	3.07163883	1.603689746	2.987127557	3.081650185	3.30533038	1.67765761	3.552753362	2.372862587	0.470201967	1.606675614	2.684162002	2.784703981	2.311235089	0.633320935	2.045359822	1.533223987	0.495014526	0.64055233	0.572327399	4.093689819	0.315703948	1.893096201
TCGA-CH-5748	1.02	0	0.78221137	0.18411025	6.91377944	0.65917116	1.61989045	2.64247312	3.04207165	1.27479645	2.84943607	1.07687245	2.64003335	3.45478753	0.47266943	0.82219307	1.26867266	5.96102648	1.05749181	0.58401258	0.60673568	3.54999326	1.43278481	3.67399722	3.73308089	1.44707446	0.98084559	3.70916737	1.50549408	4.16904718	2.62334817	2.73092296	1.09294684	4.11723753	3.21022975	0.50267158	2.06496886	2.78366167	2.78084497	2.58928509	0.23570774	2.13893859	2.05704596	0.25520206	0.5823668	0.41546846	4.98179082	0.45761764	2.20765123
TCGA-YL-A8SL	32.42	0	0.75489836	0.19622479	8.65203263	2.06212003	3.12287217	4.58366153	3.03001816	0.99934418	3.16675136	1.22349464	3.05370139	4.97296725	0.33828587	0.94691881	2.04457515	6.12058928	0.91054616	0.58642287	0.99996285	3.11968228	0.88233708	4.75678191	4.668767	1.20806505	2.20187708	3.20733418	1.66350053	4.4625827	3.98251002	5.21286995	3.72173403	4.25254581	3.17937281	0.44005155	2.19036906	3.38342476	2.34250661	3.23815775	0.2607814	2.44564289	2.48626922	0.75613862	0.76655566	0.71588804	4.25209015	1.93025457	2.01429342
TCGA-VN-A88I	8.84	0	2.87353679	0.27778401	7.98849583	1.79879394	2.32618843	0.83030214	2.77773552	0.71839102	2.35799156	1.27024441	2.95604881	4.21244578	1.1779207	1.22930037	1.16021686	7.17443429	0.88024115	0.35872649	1.29839963	2.98643636	0.72991167	4.20683122	3.64187783	1.21106296	1.48746661	2.85613541	1.08250681	3.36011491	3.40271019	2.35335663	3.53475713	2.74713661	2.76462399	0.71628638	1.60580167	2.67434172	2.71584691	2.83736447	0.70112498	2.19852036	1.80847832	0.31685949	0.65602912	0.48651057	3.70060811	0.73240348	1.95958195
TCGA-HC-7231	30.85	0	0.39559847	0.07219528	8.58522393	0.79193975	1.4836087	3.76257301	2.8735371	0.56568621	3.22972183	0.97844693	2.14136824	3.49555386	0.49165249	0.48548334	1.32284896	5.79906933	0.96761458	0.09335675	0.62353879	3.43589758	1.34582143	3.67943824	3.00801262	0.76222491	0.91107571	3.31305573	2.25621214	3.67459538	3.38128514	4.1806021	1.34135558	3.97042495	2.91853327	0.36171026	1.7259775	2.5329865	2.93261971	2.03067668	0.35537913	1.71904644	1.70896573	0.53287323	0.7167883	0.23939236	4.60286389	1.00039847	1.89630311
TCGA-KK-A6E7	30.39	1	1.1087558	0.10858873	6.51219042	2.50106881	2.94818866	1.23969146	3.23510522	0.72579712	2.83700235	0.37612653	2.58873742	4.64851693	0.83999957	1.46826407	1.77268096	7.06285544	0.48363195	0.09335675	0.89606614	3.05568904	1.12576096	4.50994059	3.74951746	0.85703029	2.48149597	3.1894865	0.92434399	0.79853098	4.39097984	2.49414856	2.49252043	2.69242096	4.46814258	1.44982196	1.90945455	2.09022554	2.04148817	2.67747816	0.22684699	2.41131488	1.96162054	0.44670891	1.25624528	0.20920762	1.91662603	1.07952749	2.34182147
TCGA-HC-A631	1.77	0	0.74032167	0	7.0767959	1.51432919	2.71327194	1.80539947	3.0055795	0.96588198	4.05942409	0.69778031	2.60802318	4.10382706	0.73776969	0.24168752	2.02333422	6.41421976	0.91915357	0.09335675	0.5929018	3.8048028	1.60637746	4.27475317	4.38175805	1.11277582	1.39131049	3.7863029	1.97219113	4.31772861	3.16699799	4.38295197	1.41522762	4.11908636	3.61884498	0.59892912	2.47786278	2.2200039	3.15448574	3.58943748	0.21645586	2.35732039	2.26857235	0.38135164	0.86759852	0.16739022	4.03329977	0.46988115	3.03147103
TCGA-EJ-5517	62.06	0	1.13891156	0.14118181	6.91007433	0.61166833	1.46354569	2.3441111	2.90535566	1.37073354	2.93432141	1.13839597	1.85306562	3.58501295	0.77332522	0.6819555	1.64126127	6.24628445	1.41966784	0.09335675	0.57880763	4.38849118	1.400096	3.87101653	2.86132607	1.29648406	1.47146483	3.97928136	1.64928805	3.03849341	2.52397984	2.51482971	1.15448127	3.91294892	3.71354047	0.36890154	2.04110471	1.83651169	2.51934189	2.75698633	0.347317	1.73658388	2.18865954	0.33620229	0.65013623	0.15523697	4.46192139	0.42780692	2.20597745
TCGA-XA-A8JR	12.35	0	2.2519842	0.4779491	8.9374171	1.5423045	2.2286701	2.4307271	3.6857826	0.9836135	3.2356064	0.7912694	2.4818057	4.6871616	0.6815642	1.3883679	1.700707	6.7696256	0.7079108	0.3916417	1.048307	3.7294101	1.1695658	4.1390388	4.0231984	1.0441821	1.5552811	3.3740074	1.3610179	4.1936991	2.8295756	3.2665232	2.7248771	3.9656476	3.49278	0.4803569	2.0926428	2.3512658	3.2314132	3.5038402	0.3240793	1.9790433	1.8496692	0.5174614	0.7132829	0.5294854	4.5494061	1.6581906	1.9750425
TCGA-XK-AAJU	51.77	0	1.65555754	0.19665358	8.04574419	1.67648206	2.2115014	1.16309029	2.94027798	0.71783553	3.0805824	1.58411277	2.56900615	4.29484345	0.89605556	1.68909547	1.61272303	6.42495347	0.81139131	0.09335675	1.4738742	3.44555583	1.52354852	4.24419483	3.87357267	0.90248481	1.28631999	3.16202559	1.30403653	3.04691096	2.91115526	2.99152803	2.80667636	3.03685682	2.68898532	0.61214757	1.96704636	2.74486491	2.97009966	3.08022165	0.4823498	2.30502269	2.11675011	0.43913096	0.57068997	0.36020814	3.74362281	1.19483601	2.29931701
TCGA-HC-7080	29.37	1	0.39426938	0.07922029	9.51301513	2.23213453	2.99690289	1.01858222	3.03556625	0.63379724	3.4686303	0.63909042	3.01979453	4.55840865	0.4394897	1.24267095	1.96030531	6.87051524	0.84848224	0.14770338	1.23619273	3.3757874	1.35838428	4.10657699	4.22270843	0.98334349	1.86486521	2.90885884	0.97614405	4.82444279	3.64820316	-0.21846858	2.35177782	4.1331589	3.35387129	0.55044196	2.38992994	2.64969257	4.32797867	2.95682691	0.09520624	2.19247168	2.6991179	0.49689563	0.57394787	0.4565188	5.00321499	1.72524648	3.02769603
TCGA-ZG-A9LY	12.16	0	1.96781518	0.47086721	7.67638026	0.64141599	1.90915683	3.12082748	2.0449969	0.63638329	2.82350075	2.01296899	1.9450378	3.40270312	0.77143713	1.80320096	1.80979167	7.10822893	0.84820221	0.09335675	1.00694037	3.16322343	0.74723462	4.56680193	3.40521601	1.40164809	0.93218008	3.39388451	1.27718815	2.43967795	2.60767168	3.04172538	1.63576279	3.63761026	2.8920956	0.72863326	1.56018692	2.62207899	2.60365418	2.46842907	0.75299143	2.0777301	1.83649294	0.33292825	0.60727505	0.3871554	4.84899872	0.60341959	1.26737225
TCGA-J4-A67R	29.89	0	1.89370285	0	9.15383304	2.52451755	2.70800288	1.33490902	3.60107613	0.39799944	2.84911824	0.41296498	3.71722287	4.22837223	0.79163187	2.96102614	1.71748763	6.95091955	0.63459401	0.09335675	0.92356287	3.32236105	1.16099758	4.89306637	4.12556305	0.44064279	1.7042151	3.25202917	1.44952084	3.9888323	3.74374019	4.35257608	3.17367216	3.3208297	3.76202423	0.91939679	1.7973233	2.67130289	3.70532206	2.9368884	0.29669078	2.14371946	2.63321144	0.30348404	0.67856827	0.21820009	5.12283688	2.27092347	2.78640609
TCGA-HC-8213	19.35	0	0.48973292	0.32356259	9.05670397	1.00535365	1.83602088	3.58120675	3.65645328	0.72736733	3.82718818	0.5360166	2.38997811	3.75302527	0.36861791	0.43764682	1.61491342	6.46605443	0.77163681	0.09335675	0.47982069	4.08369926	1.22180604	4.73603403	4.00956988	1.18252205	1.43310423	3.84669134	2.43769667	4.68339117	3.45035397	3.66532261	1.31660879	4.62249829	3.39885095	0.50625065	2.66354681	3.30409533	3.4551024	3.13976552	0.46664486	1.91157572	2.25030526	0.46616172	0.82013266	0.20956201	5.48863356	0.9430443	2.82346724
TCGA-G9-6336	67.94	0	1.13249517	0.17956694	8.35225125	0.58452688	1.38447629	1.14877276	3.25262319	0.77069854	3.01880582	0.90046426	1.99931501	4.17763301	0.57878164	0.77629426	1.49911585	6.18797182	1.15196894	0.09335675	1.08355669	4.18699939	1.19000928	3.95505241	3.62973643	0.86337242	1.15691632	3.49261288	1.79455897	3.65683717	2.79378567	3.65567395	1.20801079	3.73115032	3.51201115	0.91195225	1.93102424	2.65137544	2.7715945	2.65722929	0.44728381	1.6984664	2.08766866	0.41081524	0.69443119	0.19010983	4.44601137	1.25040378	1.30837961
TCGA-KK-A8I6	21.94	0	0.95413146	0.14523879	8.56466567	1.66541144	2.2534263	2.72126124	2.60746542	0.91365375	3.22329893	1.13854356	2.66583929	3.91716852	0.58944599	1.11430464	1.67867936	6.0762465	0.66258863	0.30067821	0.93050121	3.48338762	1.31116661	4.26658284	3.77492562	1.0202443	1.83260709	3.4143637	1.76683814	3.42977874	3.36162517	3.69759417	1.59223002	3.83798818	3.24284507	0.53259743	1.8853996	2.88195076	2.24435863	3.11549766	0.38008345	2.39065085	3.40360091	0.51709953	0.68917199	0.15281915	4.69697814	1.37459997	2.14850134
TCGA-G9-6351	67.28	0	0.97742081	0.40352004	7.85189998	0.71631387	1.4302929	2.59930302	2.8050682	0.8526006	3.37833455	0.90634442	1.84346605	4.16614609	0.67084641	0.878124	1.38038676	5.89904134	1.12886567	0.09335675	0.70174499	3.58243929	0.75888933	4.12581427	3.40063611	0.88429148	1.24945407	3.67677015	1.81671702	3.76709207	3.34639398	3.77140888	2.07534759	3.70206752	2.97256668	0.7633173	2.17356289	2.56322303	3.50012143	3.06414915	0.30639581	1.72285777	1.92832856	0.55279681	0.59039651	0.39126415	4.84013821	0.94901861	1.8605399
TCGA-YL-A8S8	22.31	1	1.2532749	0.1999512	9.1368965	0.9125903	3.0801233	3.4012303	2.6160103	1.2036736	2.3154726	1.2600035	2.2691897	4.5155403	0.6375488	1.295855	1.759494	7.1276758	0.7499668	0.2790201	0.9634569	3.2363257	1.9137033	4.4433512	4.3497186	1.2214935	1.682065	3.5038351	1.1607181	4.6113825	3.0356133	3.0662488	2.3489239	3.6311362	3.517474	0.4140449	1.6955361	1.7324751	2.5498191	3.2179958	0.4327726	2.4867982	2.0542094	0.6989146	0.5852817	0.422914	4.5796371	1.9157857	2.2115249
TCGA-KC-A7F3	21.85	0	3.37358293	0.2328033	9.00229544	1.31035877	2.34933851	2.16427477	3.11990415	0.76182902	2.77891824	0.92065323	2.5099327	4.20733598	0.58399915	0.62415808	1.63447824	7.02835553	0.71784032	0.51880944	1.04532674	3.5621267	0.57107421	4.1935295	4.49254448	1.40611322	0.90897896	3.32150596	1.06518895	4.63317404	2.65423013	3.51670218	2.76793315	4.14973052	3.45784858	0.73418265	1.97223528	2.57569765	2.43265766	3.26362722	0.26928892	1.78481155	2.3829673	0.36648497	0.53597136	0.30530905	5.88951768	1.62210306	3.49825779
TCGA-KK-A6E8	58.15	0	1.21826589	0	9.82098919	2.06696999	3.32351253	0.70935568	3.93056201	0.83697261	3.34187433	0.53943919	3.53851843	4.19829388	0.87479045	0.24168752	1.96740981	8.29053755	0.61257108	0.09335675	0.63475014	3.6161831	1.51318324	4.60140685	4.30253142	1.10509369	1.85097046	4.68032204	1.29381568	5.44066578	3.76446622	4.53658801	2.61118725	4.76113995	4.34373448	0.44600499	2.46283118	2.698584	2.05782483	3.39082201	0.29887136	3.06233783	2.74461649	0.35084489	0.51642585	0.02634342	6.18743317	1.83256465	3.56778195
TCGA-YL-A8SR	8.97	0	1.24021213	0.42247909	8.30304343	1.08267955	1.90600237	1.2729412	3.13766129	0.7304125	3.2468351	0.99433352	2.59248745	4.41215124	0.94608947	1.79002229	1.8720139	6.8172198	1.238507	0.09335675	1.03805953	3.21851329	1.32843803	4.4427053	4.04087782	0.80561633	1.8200345	4.10654071	1.55067413	3.10395372	3.42870178	3.51164125	2.62414423	3.8175169	3.16903778	0.62182867	2.20576904	2.12730341	2.46463888	2.8744749	0.22704479	2.35896468	2.29405809	0.44186506	0.73177847	0.63369173	4.4024095	0.75348987	2.46122336
TCGA-G9-7521	30.95	0	0.59423887	0.2979015	5.44799818	0.61340143	1.89149737	1.72235471	2.91384727	0.89027286	2.23400463	0.87667153	2.12215208	3.6951883	0.72313644	0.24168752	1.58366857	6.70815935	1.23769826	0.61353297	0.63351848	3.4649223	0.74479357	3.55306045	2.82604526	1.24785614	1.26930866	4.76165576	1.22221429	2.24426927	2.92395847	3.92235968	0.98908316	3.40374515	3.10347762	0.46530404	1.75476543	2.34112751	1.85231471	2.05235895	0.51711701	2.26773995	2.17415746	0.27228899	0.64016394	0.21270811	3.49227322	0.99621385	2.69879093
TCGA-EJ-7328	27.66	0	1.32736416	0.18922487	9.20631083	1.07855721	1.83258704	2.41264755	2.82816343	0.55366496	3.03670918	1.37219854	2.40421675	3.93823177	0.78514658	0.865731	1.3296466	7.25807059	0.99408742	0.09335675	1.02502633	2.90945775	1.26991006	4.12766164	3.97378416	1.20477905	0.96253016	3.11049445	1.56049159	3.68671572	3.00765682	2.94536856	2.05681322	3.29316202	2.8377734	0.61936892	1.77127232	2.84117322	2.55959166	2.93442761	0.47057428	2.35075483	1.53273429	0.39306802	0.51642585	0.1941267	5.03716725	1.15277385	1.85367955
TCGA-KK-A8I5	101.71	0	1.61577177	0.34791511	7.5954943	1.2214969	1.82938786	3.53266036	3.18275264	0.72630489	2.7311883	1.20975021	2.40745347	3.87951211	0.77686408	1.1863575	1.35555345	6.38796943	0.98346237	0.09335675	1.0295055	3.4427647	1.24141571	3.57845112	4.36556718	1.29714283	1.76383503	3.27653931	1.46631732	4.21554014	3.02386587	4.97161798	2.10583653	3.93101174	3.2635235	0.37888408	1.79117278	2.3863037	2.90293661	4.34620862	0.2420303	1.81554306	3.17969022	0.46172298	0.62955516	0.02634342	4.70238814	1.00659089	2.04172317
TCGA-HC-7230	32.88	0	0.51225241	0.33199135	7.43928989	1.10524709	1.66220253	3.59170151	2.72729466	1.1406173	2.88855847	1.49557923	2.57677489	3.51776464	0.64953403	0.66932781	1.93370062	5.42654353	1.24929971	0.09335675	0.81505807	3.31240257	0.93286863	4.16555756	3.86075728	1.30903528	1.1221456	3.63712574	1.77877102	4.51126098	3.10682037	3.76450089	1.59922009	4.61997496	2.73585013	0.51546083	2.27034629	1.96100473	3.42507054	3.12430124	0.13384024	1.71116472	2.08509807	0.57153606	0.7179821	0.48494586	4.12113718	1.57534511	2.05306016
TCGA-EJ-7788	28.22	0	1.09052525	0.28302025	8.2992114	0.94125146	1.51449608	3.31306567	2.94291878	1.27329338	3.41107381	1.379703	2.31678675	3.55088235	0.79956161	0.24168752	1.27099543	5.90345175	1.27879594	0.26940506	0.63996013	3.8026075	1.26769555	3.79227406	3.42521395	1.41502384	1.38863118	3.31761537	1.71413107	3.56580546	2.69956365	3.64412991	1.47765756	4.34632578	3.09255898	0.31708829	1.93362057	2.83415898	2.60832464	3.16719386	0.38738101	1.71087992	1.95644292	0.47905494	0.89201346	0.33983362	4.45463589	0.48343945	2.04142123
TCGA-ZG-A8QZ	10.12	0	2.01336961	0.3250454	8.50653713	1.10609935	1.9355623	2.93618478	2.79340501	0.83878461	3.31578049	1.59403776	1.99245285	3.55960514	1.10755374	1.1392337	1.36877792	6.6486628	0.85300472	0.53254918	0.87341499	3.29979766	1.16466	4.02345789	3.82768622	1.06059373	1.12595214	3.52091867	1.68426681	2.5962269	3.21141616	3.83980475	1.87257694	3.48285245	2.80471205	0.65893304	1.68101997	2.88456574	2.62325008	2.52544554	0.41108096	1.95360296	1.46750165	0.40907254	0.5973153	0.31871376	4.45525145	1.00478642	1.54017896
TCGA-KC-A7FE	11.56	0	2.49166228	0.17052635	8.48329488	1.33325124	1.74964122	1.2392706	3.28953572	0.81380107	2.88968813	1.13372145	2.5950647	4.03464757	1.0076373	1.92644267	1.4249423	6.84558418	1.08384931	0.09335675	0.72253864	3.45528088	0.71004944	4.07115936	3.55744613	1.10382949	1.6074832	3.28113104	1.22645934	3.59424068	3.05445401	2.91009042	2.60962775	3.4188945	2.96430468	0.84613095	1.89738065	2.82441876	2.89454786	3.13747147	0.51724918	1.84120633	1.85230574	0.43434149	0.56531053	0.44518527	4.2124725	1.14657179	2.21152488
TCGA-HC-8265	15.87	0	0.935409213	0.877608847	7.8515502115	0.971403176	2.1585087795	3.704858116	1.4423703595	0.5647423805	2.349338027	2.72154672	1.7197806365	3.09910191	1.3040458335	1.105312162	0.5261034705	7.106092909	0.8290700585	1.641477946	0.5776831365	3.2449525835	4.638101116	3.7023354195	3.203857265	2.3154533405	1.078082802	2.316546283	1.019900526	2.0152276815	1.9816148875	1.646876539	0.8001431795	4.2437195395	2.7183051015	0.241543769	2.1984198595	1.973188057	1.707355518	2.875615837	1.304995813	2.256278866	0.8390286695	1.1953316845	1.4942611185	1.0996475925	5.5561225145	0.587374327	0.8553098965
TCGA-KC-A7F6	8.64	0	2.33129213	0.07424922	8.76714133	1.64118963	1.98589695	2.21419857	2.99523837	0.70737527	3.02319126	1.07057457	3.00750454	4.41522617	0.69076148	0.89541494	1.32089262	6.52725714	0.98508967	0.09335675	1.58933239	3.26698692	0.7070274	4.20123707	4.65636925	0.8296248	0.7312492	2.770911	1.1774351	5.03185296	2.90250972	3.59227215	3.03454131	4.43820166	3.01186298	0.38822691	2.22578082	2.7706968	2.86676353	3.75053284	0.40904623	2.25651768	1.51256645	0.64765888	0.59245826	0.17278285	4.11746385	1.24117453	1.37052999
TCGA-EJ-A65M	7.56	0	1.20873795	0.22497876	8.77280693	1.5981016	2.62311665	1.08667355	3.67770413	0.6005052	3.66575431	0.32886342	2.85889798	4.60597376	0.58673291	1.11244589	1.65846525	7.49020992	0.50119949	0.09335675	0.87826645	3.81049168	1.13628683	4.65661317	4.37727678	0.6334768	1.23720233	3.50872638	1.0711792	4.06149658	3.64060281	3.64303138	2.26417565	3.85181597	3.76202423	0.72972046	2.30903168	2.9453841	3.25499361	3.02112921	0.29088862	2.43590279	2.00025431	0.44117824	0.71644824	0.1473965	5.62357056	1.7154538	2.86495349
TCGA-ZG-A8QW	3.09	0	1.91030896	0	7.69787293	0.5294471	1.97475835	1.33558551	2.82848717	0.68362456	2.65989219	1.0564991	2.494227	3.99507658	0.75507475	1.44948249	1.64126127	6.57202856	0.74721103	0.09335675	0.91022389	3.520525	1.39903262	4.31809863	4.11489479	1.08119876	0.99483484	2.73133559	0.91800687	4.25196293	2.57358571	2.44594195	1.67321456	4.07109323	3.40114428	0.4432235	1.72076757	2.31171902	3.08135712	2.63383115	0.41673221	1.75744121	1.30974384	0.37564307	0.77888729	0.16032476	4.24246175	1.65740793	1.32074735
TCGA-TP-A8TV	20.04	0	0.87047275	0.38799484	9.70082572	2.08865314	3.02184653	2.34221483	3.15904533	0.57997072	3.15032693	0.79139176	3.4102114	4.82856622	0.48293335	0.90896026	1.8648474	7.16618491	0.92023515	0.09335675	1.13553528	3.89559953	0.99074388	4.49111845	3.99902401	1.39542036	1.93605832	3.43300741	1.41909045	4.95079209	3.55867561	3.05259608	3.8637494	4.64782632	3.65116048	0.90090301	2.68893078	2.11009369	3.27355786	3.28403188	0.24157223	2.38510095	2.77243245	0.72782378	0.6304641	0.38012813	5.86176228	2.92923168	3.27637136
TCGA-KK-A7AQ	39.98	1	1.29202031	0	10.08923165	2.53250798	3.06388215	1.06290836	3.87729477	0.25636163	2.68433059	0.47909237	4.42224737	5.24494398	0.5635888	0.91276202	1.9766336	7.07924992	0.41952539	0.09335675	1.55359967	4.1555786	0.89009969	4.5122513	4.20408774	0.45708461	2.03090706	2.4643381	1.06558515	4.76270629	3.24378855	0.94939296	3.69042599	4.133784	4.06731827	1.16357219	2.42766466	2.7966728	2.49967712	3.47313737	0.14649153	2.56609311	2.36103511	0.38578567	0.81072188	0.11690375	5.78645194	3.45941332	2.63013073
TCGA-YL-A8S9	33.05	1	0.59888177	0.42965669	9.46932359	2.15830907	2.8571174	2.48320385	3.29014538	0.93758523	3.24621477	1.9113049	2.63543423	4.08995842	0.61795705	0.88513488	1.95137608	8.62553509	0.99868458	0.82156057	1.09167613	3.53636866	1.73987278	4.3744374	3.86104687	1.33563183	1.78767246	4.8390715	1.74576994	3.76776032	3.32441778	2.41687499	1.84066712	4.24046748	3.30199282	0.62906368	2.13699915	3.07004063	1.68505538	3.18858578	0.29949731	3.15781558	2.49396246	0.53376374	0.65607298	0.19410861	5.90259586	1.53770528	3.27704412
TCGA-EJ-5531	41.82	0	1.10344293	0.38121516	7.26594643	0.66856125	1.38639661	2.50977181	2.38072989	1.11926631	2.56329979	1.11838326	1.77268185	3.21713728	0.90526074	0.52031254	1.09525735	6.11557146	1.10633168	0.46892475	0.64308322	3.39137006	1.13086501	3.57251499	3.248368	1.3752781	0.96695774	3.35887438	1.21441731	3.18143556	2.95888962	1.58441794	1.78428425	3.39066349	2.7891957	0.49363714	1.66068021	2.75057541	3.04592127	2.87146192	0.18094863	1.3129075	2.0614471	0.41639826	0.70439354	0.16634526	4.0511509	0.88193269	2.18247541
TCGA-QU-A6IP	86.07	0	1.8174553	0.3993268	8.8739472	1.0996861	2.0134783	2.5797726	3.6120093	0.7186504	3.4086065	0.8483586	2.7904953	4.3629365	0.6207452	0.3599716	1.6477974	6.3222932	0.7068168	0.3916719	1.1212449	3.6061192	0.7538405	4.3780989	4.1923433	0.8967902	1.1090207	3.190203	1.2799721	4.3875065	3.1108418	3.5090969	1.8369738	3.9408044	3.3405405	0.4580279	2.0592144	2.6422266	3.5367473	3.3898561	0.298758	2.1415378	1.8353912	0.7925608	0.612679	0.1301618	4.7169383	1.3511649	1.909058
TCGA-KK-A7B3	9.66	1	1.2624521	0.27938839	9.11183148	2.23479339	3.22213787	2.36087519	3.82646679	0.62814435	3.07835499	0.73039816	2.84362737	4.58863594	0.58550286	1.35909553	1.6356633	6.74065107	0.44412214	0.09335675	1.30437382	3.68932208	1.15644867	4.27905061	4.16689514	0.78901755	1.30686075	2.58306986	1.24621472	3.81909281	3.64092357	5.29560095	2.69282204	4.46730836	3.81070675	0.35925946	2.50773883	2.78434435	3.11460139	3.330347	0.37872298	2.82566827	2.32116747	0.60088439	0.63956081	0.32254841	5.10118625	1.70217152	2.24101497
TCGA-KK-A8IJ	10.09	1	2.75506812	0.34666034	7.83282902	0.77462152	1.75194465	3.57673544	3.46728711	0.72210424	2.89173747	1.51178626	2.14952063	3.87000741	0.47779491	0.77643461	1.68223644	5.62735737	0.84242843	0.09335675	0.77285875	3.81332554	1.98353081	3.72596371	3.72162943	0.78179548	1.25017956	3.81813141	1.53762315	3.59484744	2.98943876	4.11773985	0.87211967	3.63548141	2.81643443	0.61800219	2.08567041	2.50114784	3.6142004	2.72577257	0.34295685	2.14094984	2.3596288	0.4273068	0.51642585	0.14815086	4.103437	0.56207924	1.80047086
TCGA-YL-A8SF	45.11	0	2.10176789	0.07706128	8.99503837	2.52167324	2.75631978	3.63431348	2.44926138	0.60124159	3.37341642	1.18831786	2.29843487	4.12068514	0.88365345	1.25412471	1.38767168	6.38181341	0.91864706	0.09335675	1.02171949	2.92924419	1.15200501	4.46990179	4.48075934	1.14688549	1.53397072	3.02015951	1.77934519	4.65298473	3.92276341	3.2527963	2.4461288	3.45650036	3.39918896	0.47467887	1.83686759	2.8100886	2.49471046	2.74107159	0.51699477	2.23930146	2.07075298	0.37694779	0.9300807	0.36990552	4.33452213	1.35980792	2.6872818
TCGA-EJ-7314	37.78	0	1.76995417	0.39231939	7.66526205	0.50785029	1.4331291	3.48595227	2.56009731	0.7229782	2.47589174	0.89322331	1.69010579	3.43693705	0.45776275	0.4597602	1.27716132	5.59272679	0.8708184	0.09335675	0.69228733	3.60511293	1.3766956	3.67762325	3.3034958	1.5004706	1.06330882	3.54124403	1.72890172	3.87820161	2.89660391	3.56686625	0.78659228	3.67778467	3.35577627	0.5530779	1.81616983	2.56926438	3.25011829	2.69173769	0.17925609	1.3592251	1.75522431	0.48682509	0.51642585	0.30174526	4.38446953	1.27377812	1.28045288
TCGA-YL-A8SB	45.47	1	1.71495633	0.29273135	8.64668861	1.64413535	2.06374281	1.92042399	2.67015744	0.89764809	3.13616927	1.45794287	2.55473662	4.23605971	0.77092267	1.66208495	1.69224974	7.40015597	0.91768327	0.09335675	0.69311314	3.92407183	1.02151796	4.08237264	4.01149885	1.03462176	1.04140133	3.54710328	1.34756347	3.52477837	3.05725649	3.18371419	1.90358442	2.96595293	2.90005182	0.52899274	2.12866763	3.04229255	2.98195606	2.43880849	0.45910382	2.28650088	1.73205194	0.42917644	0.61250344	0.66180505	4.38322819	0.8410001	2.15235745
TCGA-HC-7750	17.15	0	1.24085355	0.33845016	8.56973284	0.8871006	1.8738731	1.95279514	2.99361738	0.77216834	2.22853954	1.49044683	2.08785553	3.82983647	0.93725608	1.19489698	1.28830065	6.35512112	1.13176344	0.09335675	0.82310433	3.74618671	1.0767609	3.78117809	3.01850529	1.27954591	1.1016785	3.55795836	1.26311691	4.16322006	2.68158166	2.74341762	2.44223688	3.82367661	3.05237029	0.45583351	1.71584226	2.55328801	3.32605908	2.44523528	0.22125305	1.77205604	2.00187783	0.5160445	0.51642585	0.65475698	4.96618222	1.25772211	2.1154536
TCGA-HC-7818	30.81	0	0.53305947	0.32368227	7.91390615	0.75913086	1.54448985	2.49765851	3.15039539	0.81785254	2.63507478	1.20000841	1.89725311	3.63617205	0.68683109	1.86869746	1.57915665	5.89465948	1.17579476	0.09335675	0.75761407	3.56441633	1.26862623	3.6827722	3.43601175	1.1451424	0.98043357	3.32365246	1.78620676	3.59107975	2.73682813	3.73986527	1.37781399	4.202541	2.7515135	0.77563468	1.72910561	2.68683122	2.62835123	3.30211482	0.3885024	1.88209262	1.69281976	0.43001353	0.60314244	0.55160527	4.64361187	0.75533235	1.75220549
TCGA-G9-6366	63.96	0	0.52276483	0.24814271	6.66362625	0.47698793	1.50150775	2.58045089	3.42192583	0.73716931	4.05781649	0.59807719	2.09254843	3.4830648	0.78610482	0.59038563	1.95778815	6.42266971	0.93431902	0.43015456	0.58890347	3.82669734	1.19635473	4.12460255	4.00990385	1.11352949	1.18119499	4.68068069	2.20277447	3.54114041	3.03851554	3.81272407	0.97077853	4.54013739	3.74068257	0.43296878	2.36105515	2.59659184	3.91849056	2.19814606	0.23961964	2.67822559	2.62828715	0.34144054	0.80985638	0.02634342	4.3521164	1.29986187	2.7537165
TCGA-HC-A6HY	4.4	0	1.0371918	0.17065902	8.71962604	1.93996023	2.31046044	1.98305478	3.2099348	0.79679616	3.51947276	0.32886342	3.11139573	4.5707488	0.51548663	0.97919724	2.15830514	6.61473763	0.76558474	0.09335675	1.22341669	3.67965468	1.14097174	4.82811316	4.58253843	0.53609278	1.38974515	3.23254737	1.79599143	4.45360275	3.64122112	4.4710419	2.54600486	4.05924586	3.77546823	0.57372631	2.24431503	2.30939137	3.43889668	4.4474681	0.35395031	2.43335552	2.37417115	0.60559146	0.69223117	0.28664677	5.12424555	1.36266288	3.22825683
TCGA-J4-A67Q	32.03	0	2.98520904	0	9.82098919	2.37484353	3.4224305	0.67674471	3.99299944	0.36977842	3.39825849	0.3979813	3.8152095	5.19936848	0.82533602	2.31628284	1.87953394	6.63951807	0.54792367	0.09335675	1.63015707	3.75481984	1.26904631	4.98719385	4.70459246	0.61606343	1.97415869	2.73876524	1.2531465	4.46805454	3.85228493	3.41947533	3.56351735	3.02348995	4.8206689	0.66112421	2.25497048	2.69758492	3.38959784	4.30189469	0.40049204	2.40677821	3.4076618	0.3413399	0.6915455	0.26652142	4.779089	1.59771415	3.47333668
TCGA-4L-AA1F	11.5	0	1.57054838	0.37908562	6.81551342	1.24080899	1.62277055	3.60863153	1.56190887	0.99636672	2.05796375	1.20869391	1.60103189	3.1076535	1.07831723	1.24345358	1.22900081	6.14034626	0.99473819	0.09335675	0.91745669	2.63304095	0.69113063	3.92783384	3.23065248	0.9642009	0.55506667	3.04770383	1.13983671	2.44704696	2.49230616	3.45967174	1.41125988	2.92233649	2.90390145	0.33048326	1.52806668	1.89407007	2.02306124	2.33855243	0.36982619	1.56866181	1.30873773	0.27790021	0.5492844	0.81006664	3.21025813	1.35342457	1.31718238
TCGA-G9-6343	80.49	0	1.5381726	0.351052	8.91603042	1.0644672	1.75854432	1.44421972	3.47655841	0.67035252	2.49660803	0.51149305	3.06163215	4.62294233	0.75512645	1.60183183	1.85542617	6.76563095	0.85992565	0.09335675	0.67388843	4.04573588	0.87394016	4.20683122	4.07836168	0.81768296	1.40456975	3.23617937	1.31630633	4.25063156	2.89345616	3.55231631	2.46900563	4.21207172	4.07397777	0.83844961	2.03360955	2.35061044	3.37550115	3.15839489	0.34080204	1.84263055	2.32493296	0.45696842	0.51642585	0.23168614	5.85374722	2.12586101	3.33312569
TCGA-J4-A67K	32.98	0	1.6068485	0	9.8646858	2.3364541	2.8746622	2.2874973	3.6716196	0.5510228	3.3216551	0.3790709	3.6092047	4.3736612	0.4865306	1.0668804	1.9047424	7.0590343	0.4826334	0.3973795	1.0912713	3.6603247	1.2781326	5.0160365	5.1422584	0.8910406	1.4491584	3.3197424	1.3163063	5.0650096	3.896092	3.7319131	1.8075956	4.4344614	4.3586627	0.586532	2.0817395	2.7929551	3.7846855	3.9412924	0.3859254	2.1846971	2.8162522	0.4373154	0.6112672	0.310933	5.7945537	2.5985615	3.7773898
TCGA-HC-7745	23.69	0	1.628449712	0.002666888	8.754108127	1.41646156	1.701918912	1.580824656	2.290785466	0.680456353	2.957464038	1.414477105	2.582162627	3.95217641	0.593045819	0.55427982	1.39563134	7.036751884	0.688160231	0.093356754	0.502912122	3.454934255	1.651617984	3.973869559	3.471404276	1.292994668	1.013842583	3.412927612	1.539162287	4.451715573	3.164871595	3.776139672	2.443885392	3.354786265	2.804712054	0.606095919	1.774220106	2.373186036	1.929623173	3.103644927	0.506559581	2.475751764	1.780108114	0.259962339	0.53595795	0.05002018	4.555464937	1.245957901	1.84307604
TCGA-J4-A67O	27.56	0	2.33571594	0	9.82098919	2.82031138	2.41391842	0.33641417	3.78112653	0.53120466	3.00941803	0.32886342	4.41001346	5.02777172	1.21602477	1.87478209	2.14732681	7.32505757	0.42585854	0.09335675	0.99559587	3.93468553	1.34940265	5.10362381	5.05258539	0.43639603	2.25382668	3.3257888	1.32404157	3.88041055	3.48271627	4.20278221	3.7762664	2.97384576	5.10979442	1.03948067	2.19414769	2.76190491	3.42655113	3.60296675	0.32092728	2.49354654	3.78089283	0.33549816	0.51642585	0.02634342	4.91442835	2.83267149	3.48218139
TCGA-EJ-5494	48.52	0	1.58364172	0.35358726	7.60212151	1.03244027	1.45483236	0.36052738	2.72823999	1.05590088	2.42586852	0.78125898	1.88799209	3.63398402	0.73514844	0.49506998	1.54349388	5.87767249	0.72529518	0.09335675	0.62086362	3.59664594	0.95496894	3.73926312	3.69596443	1.45391838	0.9518866	3.13644714	1.57996985	4.59349514	2.77348172	2.20536057	0.97259252	4.15616685	2.94990275	0.50799031	1.81169946	2.69823739	3.68626387	2.48880304	0.22979333	1.47953467	2.33294649	0.33056203	0.7200299	0.24859534	4.40334427	-0.03447479	1.8290022
TCGA-HC-A6AO	17.41	0	0.96788559	0	10.17965678	1.97617514	2.99036188	1.31023015	4.14536584	0.42727233	3.06523064	0.4343743	4.01706512	4.34110971	0.36565357	1.27771262	1.80093346	8.08110191	0.50181639	0.09335675	0.87686758	3.7588224	1.05160634	4.87698373	4.67016955	0.37326296	1.54593605	4.66630766	0.81478321	4.43562585	3.95242688	5.14538169	1.73000594	4.30315156	4.13796858	0.84204977	1.97337717	2.77822362	2.27472806	4.2342669	0.2724084	2.79175566	3.4325022	0.42506319	0.51642585	0.02634342	6.35142995	2.32171976	3.6892852
TCGA-KK-A59V	113.01	0	2.74862541	0	9.47992892	1.07638883	3.11270399	0.29740517	3.35587118	0.79029923	3.3700412	0.32886342	3.2924714	3.82891426	0.50111734	1.47396282	1.17416812	7.02489005	0.28927344	0.56304691	0.72787531	3.04029616	0.74347407	5.05154975	4.70956206	0.8083143	0.70579481	3.14683828	1.50702461	3.5464573	2.97048099	2.7510901	1.86152464	3.4138306	2.66289467	0.73377188	2.40209645	3.33011958	1.0672879	3.70063696	0.78498588	2.97313707	2.02373832	0.34190759	0.78633105	0.13736415	5.40910944	1.87050086	2.78882055
TCGA-HC-7817	30.49	0	1.33440665	0.10505211	7.24778796	1.10352617	1.53880709	1.71228949	2.90629107	0.70063567	2.69139394	0.75125156	2.09399708	3.75810605	0.87557323	0.94342121	1.18041174	6.13326198	1.01931628	0.09335675	0.71736202	3.3206714	0.73727007	4.1319523	3.58311419	1.04508354	0.76480731	3.5673528	1.42566607	2.75589247	3.09477951	3.21824596	2.13526435	3.22628307	2.48592956	0.90574081	1.79117278	2.77805005	2.14501288	2.9614518	0.23613488	1.94852912	1.34062036	0.2703676	0.63745485	0.42227654	4.29715587	0.64372902	1.68833173
TCGA-V1-A8WS	15.57	0	1.26173818	0.4038301	8.50198266	1.12445757	2.16610213	3.04179493	3.40057822	1.30937408	3.60205035	1.39102917	2.40183231	4.17213981	0.57587625	0.77399898	1.25185066	6.52062951	1.10420027	0.09335675	0.77630762	3.49254485	1.58594993	4.48545373	4.40150838	1.0385157	1.32677786	3.51227572	1.69965435	5.03396834	3.02386587	2.81407425	1.71665447	4.55478224	3.00221524	0.31269828	2.44315482	3.28760467	3.06405831	3.31368411	0.3337503	2.27233697	1.880917	0.69988686	0.64511963	0.45111742	4.82769868	1.68105138	1.95329598
TCGA-CH-5788	26.97	0	0.58210834	0.25553345	7.09504981	0.56966719	1.31956633	3.40779709	3.28502864	0.4117348	2.06061203	0.53580255	1.83593746	3.5066166	0.57432359	0.49756322	1.75871127	6.78293572	1.47530701	0.09335675	0.84442516	2.96951914	2.00412027	3.64867745	3.73111845	1.68013175	0.83488107	3.85269719	1.93826408	4.38851567	2.36897641	1.88635482	1.17753817	4.23496388	3.4189562	0.57628361	2.17028595	3.00723692	2.87237859	2.70983141	0.31392169	1.9136025	0.81771531	0.72635034	1.16647341	0.42164078	4.97240752	1.41471999	2.96557012
TCGA-EJ-7318	12.48	1	1.29785673	0	8.66318338	1.17174677	1.95423029	1.88809062	3.92512004	0.70173021	2.68107453	0.45004943	3.2669541	4.18896578	0.77180331	1.81275789	1.93795467	6.57202856	0.7424378	0.09335675	0.79273738	4.2707037	0.78933288	4.32221403	4.16150678	0.64600273	1.49729818	3.36100894	1.24893059	4.26167451	3.31476098	4.47065853	2.34364092	4.19826398	3.83151437	0.70152081	2.11716041	2.66774294	3.81488985	3.36201823	0.27435183	1.57482685	2.30266868	0.31125665	0.51642585	0.43700398	5.34819608	2.0322666	2.54914744
TCGA-XK-AAJA	30.55	0	0.8926818	0.1715848	9.2985507	1.3189588	3.3676321	2.3094077	3.6091694	0.8599068	3.0607558	1.0934459	4.1671717	4.7409722	0.458698	1.0928557	1.8456592	6.1748813	0.414491	0.2021236	1.8172401	3.9063905	1.5596024	4.5096086	4.0140057	1.1302485	1.1632373	2.7222358	0.9325474	3.6157927	3.2651073	2.3749714	2.6726745	3.373941	3.6976081	0.3425043	2.3782165	2.4603497	3.2777402	3.3258661	0.2236498	2.9527486	2.1498812	0.4225564	0.6521332	0.4029363	4.98421	2.114714	1.9303031
TCGA-VN-A88K	25.49	0	0.72337914	0.30192736	8.37786441	1.68937377	2.40257347	3.03932082	2.08069821	0.37702628	2.67815433	1.16949231	3.09753919	4.02041229	0.68548121	1.269684	1.52399167	6.81822828	0.76628249	0.09335675	1.07691288	3.5290989	0.74574136	4.65516054	4.34676945	0.54316199	1.74384806	3.41012171	2.23542818	4.32748201	3.19366462	2.75140917	2.6250865	4.49156015	2.75579154	0.28890415	2.38318748	2.0432176	2.07637679	4.18051852	0.34737419	2.32070331	2.15800109	0.50910621	0.63945419	0.57880273	4.99635153	1.01341548	2.15965546
TCGA-HI-7169	88.17	0	1.83652322	0.27548092	8.07540625	1.75644265	2.30155413	1.98572021	2.751173	0.52611717	2.38221958	1.03139332	3.53474602	4.4237331	1.01596733	2.56849053	1.63002204	7.04036852	0.78827903	0.0934255	1.2005032	3.59434905	2.01427419	4.25526273	3.55943666	0.63138958	1.53700228	3.16020207	1.47889299	3.92263001	2.9980653	3.013164	4.31609551	3.44260912	3.51169028	0.84441363	2.23090982	2.34483816	3.12251054	3.02738953	0.30045397	2.38814191	2.03180294	0.20149876	0.51652351	0.02640158	4.48477188	2.38696278	2.29560961
TCGA-QU-A6IO	122.08	0	2.00277519	0	9.73889236	2.57063555	3.63735133	0.42554567	3.50206123	0.5848824	3.04207969	0.5129572	4.86307989	4.878372	0.7177929	1.05015086	2.72754512	7.36623701	0.30912163	0.09335675	0.60875212	3.859433	1.73523835	5.05074353	5.05454672	0.37956072	1.27471689	2.58516934	1.4860151	4.53323683	3.93164785	4.43488	3.75879774	3.75328002	4.18259972	0.95505292	2.01971446	2.5895773	3.59074915	4.48350306	0.94203258	2.7385273	3.18370283	0.34014352	0.51642585	0.02634342	5.32330964	2.66227987	2.50436232
TCGA-EJ-A65F	2.46	1	1.20700846	0.35145108	9.63078753	1.08550361	2.75226834	3.40681509	2.96536269	0.5481629	3.51883527	1.27848221	1.97019961	4.41926836	0.809659	0.97470274	1.7751243	6.21411911	1.02886501	0.09335675	0.97985724	3.36238065	1.19886697	4.95011217	3.79119072	1.1593902	1.06418862	3.27115903	2.47803456	3.13020739	3.48062887	4.32151825	2.35434581	4.17732968	3.45197945	0.55205769	2.36798506	3.2040873	2.60397372	2.79925978	0.32732979	2.61678584	2.26525445	0.39849838	1.0649493	0.11039833	4.68367612	0.98947333	2.33839286
TCGA-G9-6338	66.62	0	1.27680374	0	8.68011498	1.68765889	2.60119337	1.03895605	2.83970271	0.41017795	2.67188497	0.84967299	3.01384592	4.44323652	0.73578735	1.55839238	1.57751954	6.92765531	0.88559974	1.25352378	0.98618918	3.39763958	1.31961568	4.20091648	3.86464082	0.68641752	1.404118	3.20285515	1.57708781	4.52444813	3.35613725	3.87502038	1.62648836	3.8113771	3.83930133	1.05467146	1.77011026	2.61407266	3.06598443	2.89684617	0.22168374	2.40809342	2.02684733	0.64817478	0.67236365	0.40354723	4.7027063	2.45673458	3.80881013
TCGA-M7-A725	18.82	0	0.83603792	0.12053285	7.16646671	1.15718517	2.24837391	4.2927013	2.6665333	0.6389688	2.68417235	0.9049905	2.76621132	4.09464349	0.56880035	0.73225664	1.62314702	7.13690861	0.76128019	0.09335675	0.97779871	3.4722329	0.57107421	4.14033545	3.47384891	0.44751171	1.13556988	4.46247894	1.11377897	3.55151206	2.6301702	4.62011638	1.65563009	4.42272438	3.65535838	0.24872581	1.90974869	2.28178934	2.67342978	3.41726998	0.33546814	2.35830855	1.68564625	0.47054303	0.80249334	0.31527071	4.34544536	1.69290361	2.36341013
TCGA-HC-7077	69.48	0	0.42015585	0.17115642	7.68597945	0.63313709	1.67780665	3.92437496	2.8683181	1.08749103	2.96219486	0.9340946	2.1403295	3.89157771	0.49289719	0.75287884	1.96598985	5.40787929	1.10207075	0.09335675	0.61346289	4.19330386	1.5402461	3.87886848	3.80418212	1.48218299	1.34308842	3.33504712	1.87761033	4.97157752	2.97522918	4.26467915	1.74535507	4.54265562	3.23099567	0.42080692	2.32312003	2.34615193	3.28424713	3.78752953	0.25094592	1.86203782	2.63615549	0.43668779	0.69164285	0.18351196	4.49356764	1.02728753	1.64718189
TCGA-EJ-7115	88.27	0	0.97877578	0.28268892	9.20631083	0.54110222	1.89176004	2.18350418	2.51694123	0.88292289	2.87195661	1.54355834	2.44568814	3.88506855	0.74627355	1.12271234	1.36518342	6.44603676	1.04383211	0.09335675	0.623221	3.31004125	1.33001829	3.73073224	3.02675787	1.42554356	0.87862736	3.25061492	1.30481966	4.1185216	2.96011367	4.45466472	1.5594063	3.78899531	2.91448269	0.57423314	2.45239028	2.58727195	2.69713525	2.38357931	0.25989684	1.57405719	1.99691982	0.3232041	0.765825	0.19964104	4.70956647	1.20003251	2.34109028
TCGA-VP-A87D	39.22	1	0.51847612	0.07992639	9.66559007	1.57191833	2.60152059	4.42726194	3.32437607	0.95353104	3.64330588	1.57063578	2.91999708	4.59754408	0.56717431	0.41416077	1.56024761	6.60946069	0.94150309	0.09335675	0.79815583	4.99059972	1.59164097	4.3718363	3.72713208	0.99293401	1.05596604	3.48771829	2.4410011	4.02393549	3.72328271	4.42336652	1.69345373	4.3990428	2.78273758	0.27365507	2.83482067	3.13244897	3.14737436	3.00456353	0.49597	2.63982933	2.77167506	0.4311735	0.6310234	0.24979562	4.77648874	1.19586305	2.1569351
TCGA-XJ-A83G	48	0	0.60427262	0	8.76714133	1.71793848	2.56062577	1.83316669	3.60232534	0.5617878	3.33531154	0.32886342	3.43178554	4.95538232	0.64437699	1.05812453	1.82858429	6.90947884	0.56387734	0.09335675	1.1068024	3.84031118	2.05340938	4.40783756	4.42113034	0.60479978	2.04243481	3.33394465	1.29333081	3.91768008	3.5090278	3.87502038	3.41779171	3.87133406	4.23148592	0.81872271	2.13397338	3.03573932	3.87230378	3.89505256	0.28244974	2.38877079	3.05113237	0.39524508	0.77094444	0.21172526	5.57789113	1.23947446	3.6744281
TCGA-TP-A8TT	17.28	0	1.5723186	0.5052174	7.7899749	1.6281009	1.6592937	4.0725072	3.0133955	0.7425193	2.8093237	1.8377219	2.7262	4.1651772	0.9765711	1.4032151	1.533703	6.211481	1.0382672	0.4821772	1.4231908	3.3230064	1.0043914	4.2040236	3.2300122	1.5304031	1.9233228	3.3637977	1.8969644	3.4535572	3.1415015	4.0780315	2.2619536	3.1663411	3.4372272	0.4155405	1.7283611	2.5787339	3.1354882	2.2153294	0.3476604	2.0581233	2.4920095	0.5761255	0.5164258	0.7329726	4.1081108	0.9862574	2.0484655
TCGA-J4-A6M7	16.82	0	1.85052885	0.21248248	8.37356522	0.92831324	1.96891811	4.36662764	3.42224489	1.13372408	3.31885321	1.4072613	2.11673091	3.83383282	0.6894399	0.83610093	1.74301673	5.91555928	1.28069041	0.09335675	0.90378619	3.33026651	1.13060879	4.3844497	3.79609854	1.21455185	1.75495929	3.57451155	1.7343771	4.26928069	3.15624806	3.4298643	2.21970651	4.53252153	3.15451035	0.42658655	1.96992703	2.84249934	3.70972315	2.89684617	0.44516982	2.1520717	2.18652059	0.45422828	0.61753782	0.3705095	4.57122776	0.90720291	2.00945595
TCGA-2A-A8VX	45.27	0	1.34451584	0	10.16107974	2.02852558	3.51900613	1.70633143	4.81636273	0.81192782	3.44806554	0.62427506	3.29939897	3.88761543	0.72395319	1.74253498	1.98415379	8.3964715	0.6222815	0.09335675	1.12369139	4.4741171	0.98663404	4.79715474	4.0798082	0.87657534	1.65724197	4.2866883	1.02182402	5.19359982	3.21662735	3.84204123	1.78266934	4.64124533	3.70867465	0.39649174	2.96338644	3.42301957	2.59569069	3.48391504	0.1593287	2.91764404	2.63799304	0.52458045	0.74325372	0.16422385	5.96976507	2.82720458	2.71881139
TCGA-G9-6499	50.69	0	1.74202832	0	8.56973284	0.82375065	1.47743403	1.54002666	3.09156836	0.65958518	2.6791295	0.83996001	2.26644274	4.27945166	0.48258558	1.0123855	1.44484898	6.39569878	0.88879844	0.09335675	0.87238909	4.2324667	1.6466347	4.00916816	3.87815073	0.87989534	1.11136349	3.37256211	1.23547931	4.92290888	2.92742221	3.21192278	2.11891851	4.78134443	2.95789111	1.12460227	2.23664877	2.42530659	3.418756	2.97894375	0.32583825	2.02354285	1.65915911	0.54533581	0.51642585	0.24622394	5.63348425	1.37529749	2.04016868
TCGA-2A-A8W1	3.68	0	0.6684279	0	8.87394716	1.65491304	2.78630675	1.78336777	3.3801347	1.03502507	3.3108475	0.97131643	3.24112801	4.49578491	0.41986566	0.77687757	1.98780361	7.10310925	0.99909405	0.50569882	1.59952509	3.65690093	1.19303465	4.57835748	4.41041088	1.40693789	2.19779006	4.51622829	1.19817993	4.34974104	3.69219373	4.37297445	1.84385453	3.32051209	3.95018703	0.43937124	2.10391255	3.18288348	3.17545996	3.42905025	0.14703651	2.5186155	2.33884596	0.73791335	0.82854516	0.59999329	5.10755086	1.77132361	3.15087355
TCGA-XK-AAJT	47.11	0	1.68892568	0.19724888	10.58199292	1.71555253	2.52912865	1.08805201	2.8027671	0.76925991	2.65565027	0.8938244	3.44500102	4.43598155	0.93957477	2.16916167	1.72783182	6.74848492	0.84058162	0.09335675	1.16142079	3.74230929	1.08676197	4.2618205	4.07965182	0.94988613	1.1821588	3.29352878	1.2285356	4.53085307	3.27213498	2.95111902	3.49776964	2.84698684	3.6421715	0.46488442	2.02253337	2.48715096	2.43633154	2.95218344	0.25787141	2.16777546	2.36858548	0.43302124	0.71849658	0.20750039	3.91399315	2.84300472	1.8192496
TCGA-VN-A943	16.29	0	0.834917502	0.308666389	8.880725372	1.825810966	2.866599357	1.801533809	3.332198038	1.520704464	3.298280881	0.874214233	3.359825129	4.551141497	0.644840315	0.753664558	2.113059138	6.991001634	0.920632727	0.093356754	1.294370262	3.67004983	1.004559382	4.252719834	4.171571124	1.757090894	2.073720681	3.821282533	1.771354347	4.33621793	3.525652376	3.593178011	2.785740307	4.737956896	3.788430085	0.525343719	2.619211278	2.291233923	3.585689244	3.144049276	0.314533021	2.235817365	2.800140684	0.558593972	0.793537462	0.312304613	5.387614115	1.878725853	3.219232755
TCGA-Y6-A8TL	32.59	0	1.0944454	0	9.30750142	1.39603681	1.71747347	1.94250206	3.47099505	0.77538723	2.90098593	0.97338209	3.02012088	4.54797342	0.89270683	1.48547464	1.80762669	6.97919507	0.75854916	0.09335675	1.24132748	3.9581294	1.10052564	4.07654071	4.00897816	1.0895932	1.30254314	3.64075429	1.3966701	4.10527317	2.9491859	2.61857847	2.192212	4.07780548	2.72712644	0.77486942	2.24688513	2.60867153	3.34115462	3.64906096	0.30272096	2.14094984	1.63687337	0.64904874	0.59485719	0.42997954	5.85467135	1.97516606	2.25142103
TCGA-EJ-5516	62.06	0	0.84203504	0.20944668	5.49169678	0.82107187	1.16672933	2.95035951	2.20784726	0.9627658	2.65922967	0.96105387	1.76299454	2.6571863	0.98979966	0.56278584	1.03960078	5.59740859	1.48603304	0.09335675	0.5315781	3.18449001	1.06692626	3.4827539	2.65241415	1.18192293	1.03930297	3.68926229	1.83305784	2.06298153	2.29371191	4.5313709	0.85524391	3.23074791	2.64605989	0.42088851	1.67077382	2.62911996	2.34744728	2.35684987	0.32095169	1.6328192	1.28148364	0.35791661	0.62757225	0.30544466	3.65663477	0.27404727	1.56934203
TCGA-KC-A7F5	2.99	0	0.67371971	0.20955575	9.87944974	2.76032475	3.41282817	2.67575845	3.62715845	1.41294386	3.43706891	0.69461409	3.95821157	4.66905354	0.51792852	0.45553259	2.29742053	7.61784838	0.63125434	0.09335675	1.31601029	3.95626369	1.46996038	4.69019399	4.59118807	0.89971201	1.7987723	3.54710328	1.01834171	5.12383455	3.66613119	4.84594195	2.54680026	4.99589511	4.29726038	0.63859727	2.56715138	2.04878444	2.70342391	4.47698792	0.19923714	3.22271433	2.83747261	0.59110964	0.57406183	0.02634342	6.07982866	3.09389884	3.23494541
TCGA-VN-A88R	16.82	1	0.80063159	0	9.53567718	1.49389009	2.79188137	1.9100363	3.46541863	0.68291251	3.06013897	0.53110684	3.68821383	5.09869358	0.65134419	1.82894776	2.06466861	6.82238435	0.99457823	0.09335675	0.94413402	3.67707029	1.21354297	4.53962829	4.22237006	0.65306207	1.93959044	3.23473477	1.22603133	4.06920971	3.96289995	3.8046744	3.09229832	3.8370938	3.29940695	0.65750751	2.05351927	2.86134336	3.67176795	2.94718894	0.19320841	2.27614825	2.77057104	0.34292456	0.66220215	0.02634342	4.74565385	2.70895519	3.49405805
TCGA-M7-A724	29.2	0	0.44740074	0	9.36737746	1.68897806	3.76646561	1.83024028	3.96109583	1.03888123	3.56695727	0.53619784	4.00597975	4.72525553	0.47583741	1.35570624	2.41777671	6.54870612	0.49687584	0.09335675	1.68302757	3.94744251	1.44526388	5.06788005	5.04431305	0.9223428	2.23981992	4.16891308	1.4794042	6.22103886	3.69033033	4.65171295	2.99289739	4.8589397	3.90465012	0.82023111	3.00130973	2.25827758	3.14802518	4.18037875	0.26056641	2.75357685	2.97288181	0.5825678	0.76904781	0.02634342	6.90929005	1.76263592	3.56909548
TCGA-M7-A723	25.07	0	1.41500495	0.15023419	8.62573097	1.5877084	1.64226531	0.37467824	3.28249833	0.36755962	3.32470938	0.57692843	3.16887209	3.87951211	0.76925533	1.35757461	1.58561352	6.83730991	0.74428559	0.7224469	1.18707368	4.44158168	1.25259023	4.27968415	3.87391666	0.7020862	1.20362406	3.89838654	1.32968638	3.44570505	2.85568375	4.03813439	3.1929293	3.356408	3.89938707	0.92266792	2.1855872	2.51070844	2.47438458	3.08181853	0.29268017	2.03715491	2.2847905	0.44567762	0.65734316	0.16320016	4.92528552	2.11377555	2.48330183
TCGA-YL-A8SQ	10.81	1	1.0816664	0.2828518	8.9017724	1.868047	2.2589978	1.0989111	2.4170909	1.1074869	2.3859099	1.2676725	2.7544717	4.3476221	0.6472693	1.1569026	1.9177244	7.534272	0.6454486	0.3659462	1.2818004	3.6385153	0.883088	4.1350417	4.6198545	0.7545665	1.4059632	3.7195849	0.9132753	4.0120689	2.8918863	2.0335276	1.1551055	3.6102933	3.2441379	0.2814802	2.007576	2.5559064	3.6361783	3.3525211	0.4598373	2.6528014	1.4630294	0.5449723	0.6919639	0.111323	4.7053291	0.9359189	1.8241845
TCGA-2A-A8W3	6.5	1	1.08889269	0.10280528	7.68597945	1.55300989	2.04224586	1.21021079	3.02218608	0.90257713	2.09549505	1.34019555	2.36129255	3.43956092	0.80110545	1.6983744	2.01781512	6.06105548	1.02713248	0.09335675	0.87540975	3.33026651	1.86046669	4.11163759	4.20564464	1.09699809	1.02906093	3.2793793	1.02603909	5.11072746	2.18814696	2.56981418	1.90002678	4.29079719	2.33988403	0.50100519	2.02610936	2.1010681	2.32230193	3.08576769	0.39338356	1.86414667	1.89202395	0.48652123	0.7046185	0.53073766	4.58694812	1.2795051	1.14991609
TCGA-KC-A4BN	59.63	0	1.9270672	0.6080766	8.0103111	0.6465386	1.7956857	3.4238966	2.8611725	0.7407267	2.6133619	1.3063223	1.8874733	3.8934175	0.4074598	1.1203835	1.3020367	5.6792585	1.3005504	0.4890731	0.9482238	3.6109823	1.0082132	3.9163441	4.1005603	1.2786016	0.6236281	3.5673528	1.701422	4.36062	2.9565767	4.2868138	2.2626054	3.9316456	2.7378405	1.0709387	2.0731365	2.4311793	2.6144325	3.0884181	0.4625138	2.0875914	1.5644095	0.7172318	0.7230133	0.1782907	4.4938577	0.8983063	1.7221185
TCGA-ZG-A9ND	13.47	0	2.60755408	0	8.95846316	1.0624627	2.56062577	2.35102969	3.63094523	0.82422721	2.94694281	0.96084405	2.60626749	4.90307257	0.6007097	1.38388926	1.92107721	7.20346254	0.87336206	0.09335675	0.77960555	3.6467099	0.94256574	4.40365158	4.27480021	1.07302013	1.50622211	4.05479164	1.19034015	4.39468983	3.54707804	3.10143587	2.21955081	3.92364692	3.59545676	0.85343084	2.04080963	2.5609107	3.11476862	2.93672973	0.37174128	2.13070053	2.94087101	0.45935268	0.92181035	0.27181061	5.09130806	2.53866086	2.237648
TCGA-HC-8259	30.35	0	0.58038791	0.09553709	8.91603042	1.26184082	1.93226036	4.715565	3.27934106	1.27988485	3.28309555	1.42717825	2.48957543	4.25875373	0.68881226	1.13438773	1.58510833	6.45720973	0.91341171	0.09335675	0.74858046	3.76221744	1.38133722	4.38919027	4.05684712	1.12842424	1.10822096	3.4037254	1.97950608	3.80746543	3.5546638	4.13274769	2.44450558	4.46445748	2.97089663	0.38551707	2.16688364	2.89124313	3.49759074	3.08905318	0.35689176	2.10263195	2.15932864	0.55139703	0.75713902	0.11181464	4.91747508	2.06132323	2.06939325
TCGA-HC-7742	30.81	0	0.84432156	0.11384555	6.90262109	0.72011947	1.54244893	2.51596687	3.04878951	0.81484715	2.64031447	0.88450439	2.29674803	3.53787407	0.99468305	0.80968472	1.15679527	6.13579342	1.32090891	0.09335675	0.64189045	3.27370565	1.57382704	3.13548684	3.2229602	1.06392092	1.13498285	4.26833665	1.52767305	2.74127303	3.25050936	4.57226053	1.76918297	3.34490097	2.92557791	0.61220544	1.54016797	2.16912219	2.94548472	2.49813067	0.31140188	2.10693944	1.81233752	0.39860516	0.79035219	0.3940469	4.1192739	1.17275777	1.95364811
TCGA-HC-A6AP	2.33	0	1.68499549	0.1217851	9.65357011	1.70423663	2.49166365	0.83554918	3.89133494	0.59232148	2.50525596	0.46122068	3.66915994	4.69305759	0.68152146	1.72587836	1.35121202	7.13561863	0.49242585	0.09335675	0.69937043	3.29476843	0.75787958	4.85622517	4.57214776	0.42499281	1.34726179	3.24230775	0.75941071	4.47761054	4.07169551	3.62863874	3.48753801	3.45617674	4.57525512	0.81156184	1.91907277	2.83748384	3.44407152	4.47793447	0.25602756	2.08052843	2.64644012	0.28357132	0.51642585	0.13643104	5.43120364	3.16595903	3.52525006
TCGA-J4-A83L	23.65	0	2.1841214	0	8.0167304	1.2108494	1.7793956	1.8655815	3.3661959	0.7479386	2.6556503	1.5086948	2.0782295	3.931381	0.6078898	1.1940641	1.6001954	6.7465285	0.9119633	0.2981649	0.8253609	3.4013001	1.5369354	3.9211694	3.7041844	1.4055167	0.9130805	3.3807837	1.3278131	4.102389	2.7475584	2.7987346	2.394541	3.6675431	2.8769272	0.6297698	2.3686679	2.8703279	3.0371226	3.3882372	0.3648773	2.0287366	2.0645382	0.3786674	0.5729494	0.6648959	4.0107514	0.840249	2.3478136
TCGA-YL-A8HM	48.39	1	0.79231165	0	10.14213371	2.29090425	2.89250147	2.14621083	2.70182456	0.87874456	3.1593352	0.83617416	3.29182173	4.60047957	0.4069843	1.03446401	1.63272669	8.35898137	0.68095011	0.09335675	0.63867709	2.53055911	1.14669944	4.27038743	4.14244255	1.2913458	2.11328974	3.88098399	0.94439869	3.22329865	3.49601969	0.01413179	2.88574077	3.90465708	3.84313926	0.28441982	2.15641931	3.13766302	2.35897364	2.82615165	0.33577606	2.55295472	2.02405137	0.4844719	0.6812722	0.21640645	5.65968312	3.29387771	3.22254987
TCGA-KK-A8IA	63.44	0	0.5404928	0.2220814	9.6772454	1.9492599	2.8704442	2.1599163	3.6864229	0.6634207	3.1871993	1.1601068	2.980993	4.2351023	0.5474958	0.8898775	1.8260959	7.4457932	0.8503097	0.3023514	0.9256854	3.7532172	1.2074272	4.1289034	3.9734711	0.7407931	1.257033	3.7566594	1.3519431	3.3707052	3.6890837	4.1277211	2.6599252	3.7623265	3.4849502	0.252357	2.3334822	3.5282064	2.0684799	3.3168792	0.2262116	2.9642532	2.3353764	0.4946464	0.6383479	0.5070956	5.1257144	2.2005398	2.2154119
TCGA-XK-AAJP	41.36	0	0.8172104	0	7.7899749	0.9298249	2.2360203	3.0692857	3.0942057	0.6027488	2.5324293	1.1908728	3.3539929	5.0000278	0.455628	0.5630605	2.1209744	7.0930913	1.0268747	0.3273432	0.8314898	3.9775762	1.4278165	4.0438102	3.6276244	0.8920871	2.2407227	3.5027714	1.3918789	3.6231013	2.737462	0.1260171	2.2831621	4.1080463	3.2850381	0.681667	2.2048679	2.9105611	3.0111656	3.0984712	0.1401949	2.3149926	1.6618064	0.5411924	0.5164258	0.3123889	5.5012413	2.3055375	3.234435
TCGA-YL-A9WL	24.31	1	0.39084367	0.181427	9.46932359	1.64987339	2.80523867	3.44367541	2.87028321	0.61606846	3.65035223	1.1455448	2.57153177	4.46479474	0.40743527	0.70947888	2.16352879	6.36920778	0.82267145	0.55018068	0.89033134	4.17765274	1.07190009	4.78922979	4.60903137	0.69887197	1.21046576	3.35178369	2.39670649	3.99270398	3.53702423	3.92363705	2.03649425	4.06139116	2.80825251	0.26639143	1.95284524	3.22671438	4.01813784	4.56352178	0.28529028	2.66385886	2.1349368	0.56149838	0.55763814	0.39158005	5.15344633	1.19370053	2.18967224
TCGA-HC-A76X	4.93	0	1.23006068	0.21791992	9.1036628	1.73426862	2.24730444	4.56881403	3.37980407	1.1045186	3.42021518	0.99832957	2.45586868	4.02803584	0.56790007	0.65025963	1.81708119	6.14740054	0.794434	0.09335675	0.75695925	3.59500841	1.18744354	4.26434785	3.86619721	1.12111961	2.00435755	3.38114575	1.72610324	4.47014389	3.61304975	4.56713851	2.12696495	4.53603974	3.50142593	0.25246287	2.14534608	2.92793893	3.89993931	3.84384851	0.33058567	2.11733339	2.5100807	0.52252161	0.5571142	0.22125169	5.21640951	1.01424591	2.79535944
TCGA-FC-7961	15.41	0	0.67236361	0.36818408	7.5954943	1.07892439	1.91732575	1.97178312	2.45995878	0.62836903	2.36496592	1.04530461	2.17069067	3.93199319	0.86446236	1.65775327	1.1591773	6.69354371	0.76702688	0.09335675	0.96705569	3.31970996	1.00673058	4.00793447	3.306859	0.96637962	1.23044347	3.89569466	0.7651039	2.6275069	3.07481635	0.93799067	2.20694824	2.90769564	2.98753203	0.57982027	1.86693892	2.60834657	2.055925	2.5789752	0.29256991	1.74488434	1.37507735	0.4678735	0.67377212	0.20318019	4.40827409	1.76317033	1.75436228
TCGA-EJ-5507	47.86	0	0.45388959	0.07111883	7.39442647	0.86185978	1.71622586	2.8832234	2.82653299	1.00963329	3.87598562	1.08746321	1.82940288	3.59970838	0.58144583	0.31662089	1.48050785	4.53276494	1.1271161	0.09335675	0.62473823	3.73071462	0.84248013	3.92540401	2.88832805	1.08928595	1.48141095	3.02302064	2.4300888	3.48844815	3.43049065	5.7731191	1.18858029	3.57041322	3.18367062	0.48910204	1.79840339	2.1530537	2.58525315	2.38940969	0.41754564	1.41861591	2.26991221	0.40072534	0.58745629	0.24480152	3.99294308	1.10078046	2.237648
TCGA-CH-5790	32	0	1.03619187	0.68166034	7.14695607	1.61406765	1.47923298	4.91563555	3.07956293	1.00184959	3.1004213	1.72708346	2.13658356	3.39537261	0.50514302	1.02127203	1.3900225	5.85920127	0.99733476	0.76015603	0.95372311	3.55097129	1.45630264	4.11814828	3.3865163	1.26946593	1.33136593	3.7023239	1.96857439	2.83101192	2.66904539	4.3112429	1.37756786	3.86401704	2.9091997	0.12768269	2.04897163	2.76999618	2.81919054	3.17371582	0.21641954	2.10873908	1.32134774	0.5047764	0.69025525	0.13232413	4.58694812	0.76039191	1.97808569
TCGA-ZG-A9L9	1.68	1	1.94091068	0	9.06405052	1.36815694	2.67353358	2.20376706	3.79763898	0.77412016	2.56719628	0.61005699	2.02650431	4.87368007	0.63069527	1.78335141	1.29795131	7.73577405	0.90605764	0.09335675	0.67278146	3.97061523	1.09025376	4.34855674	4.44818277	0.61852015	1.34851619	3.74083649	1.30539373	3.90836891	3.20988092	2.93550807	2.20508806	4.01724903	3.99410675	0.40147844	2.16354013	2.08610383	2.55855472	4.480259	0.34247754	2.908641	2.21145	0.41982611	0.76246065	0.02634342	5.57459667	3.01787743	3.39250761
TCGA-V1-A9ZG	49.84	0	3.23979026	0.35000685	8.82787612	1.97243564	1.88624151	1.61200878	2.74852168	0.82799364	2.38272507	1.07197401	2.3913186	4.12649269	0.94088989	1.96428375	1.66473191	5.77723723	0.90536421	0.09335675	0.93800725	3.35694768	1.62968707	4.11505346	3.92376249	0.81488475	1.94207961	3.06710352	1.52541352	3.87432628	3.87171771	3.19404804	1.6587431	4.01971217	2.86974365	0.3795301	1.88872217	2.68344037	2.52684947	3.18693524	0.38855968	1.66900502	2.16030784	0.42476674	1.53248954	0.46886686	4.31414532	1.3312346	2.14753366
TCGA-VN-A88P	41.39	0	1.1259007	0.2771208	7.9284351	1.0498885	1.4583025	2.0766736	3.4793488	0.6230969	2.7262724	0.8647535	3.1093191	4.3091917	0.5574686	1.7134647	1.7931415	7.017645	1.0744338	0.4760415	1.036665	3.6713781	0.8043054	4.1190341	4.2474582	1.0920362	1.4566363	3.6574897	1.2249684	4.5147768	2.7539273	3.0252188	1.6079827	4.1362768	3.1328048	0.5820233	2.3377769	2.5962716	2.5225037	3.6849537	0.2329382	2.2833051	1.8472463	0.5699783	0.6199781	0.382139	4.8601303	1.1473635	2.2045135
TCGA-V1-A9Z9	17.74	0	0.85655951	0.80651876	8.10949625	0.74853492	2.08986465	1.06365316	2.71466508	0.87238156	3.19717776	0.97032449	3.12056574	4.28274674	0.83787129	0.24168752	1.70381393	6.31364468	0.73485933	0.09335675	0.88145825	3.54382263	0.96980092	4.20402358	4.33331166	0.72047038	0.93558465	3.13573721	1.33690164	4.54849996	2.84274314	3.51194688	2.35579359	3.99682015	3.27790571	0.48733822	1.87337375	2.92857689	2.86280407	3.13849415	0.25907086	2.13305158	2.39852523	0.64091472	0.51642585	0.44907292	4.40827409	2.38117078	2.04751435
TCGA-EJ-8468	77.1	0	1.29202031	0.52024954	7.74416898	0.57682026	2.02488479	3.93365583	2.7803871	1.29411238	2.41364097	1.1546896	1.70646535	4.02470813	0.95897396	0.65635217	1.2743561	6.04237356	1.25462001	0.09335675	0.64824264	3.49120829	1.33090901	3.99042563	2.78815964	1.15014379	1.13871468	3.84857812	1.20697907	2.73828091	3.03065017	2.49346077	1.55612158	3.19545498	2.64355516	0.54319538	1.61889415	2.72520439	2.88757634	2.22493003	0.33089973	1.92257342	2.15086086	0.3150227	0.66801323	0.1710619	3.86098765	0.90258471	1.78916826
TCGA-KK-A5A1	6.67	1	0.63876845	0	8.23592028	1.26153562	2.24069644	0.79564667	2.88957261	0.95944314	2.41380755	0.72561052	2.25922313	3.65130546	0.5073749	0.93866333	1.29174806	8.0072225	0.54103377	0.09335675	0.71199669	3.69031277	2.43242253	4.22126926	4.77686524	0.54570706	1.00840735	3.33786973	1.34649647	3.82628946	2.69536842	2.64849403	1.13034734	4.28743644	3.381424	0.23247756	2.30349119	2.8816026	2.09854207	3.06543724	0.27161983	2.75357685	1.03996669	0.45127215	0.87227868	0.02634342	4.99669825	2.11471401	2.14721627
TCGA-EJ-7797	32.29	0	1.5610196	0.3668163	8.1061752	1.1550919	1.5372077	4.4370338	3.0932336	1.1984921	3.3672501	1.5731744	1.8835639	3.8363544	0.5401434	1.3689527	1.4860362	6.1383213	1.0441818	0.5084859	0.7073495	3.035249	1.2351912	4.1258143	3.818774	1.3907752	0.8708725	3.5639229	1.917983	3.9341638	3.048632	3.8005854	1.2442211	4.0931257	2.7904586	0.4936861	2.0838635	2.6852119	2.795863	2.7042408	0.4645376	2.1079974	1.8642837	0.3953499	0.5442548	0.4144916	4.4874465	0.8551599	2.4376841
TCGA-VP-A87B	81.24	1	0.63865165	0.56473031	9.83492964	1.42832454	2.92691276	2.96479872	3.37150349	0.98764801	2.59876981	0.79571256	3.63082946	5.02495691	0.48574464	1.04774895	1.93540624	6.92656096	0.46845569	0.64193025	1.24620555	3.7372833	2.20538736	4.19442966	4.39446343	1.52492298	1.8409537	3.35425586	0.80932987	4.51795648	3.62807176	0.18909391	1.92092886	4.0508489	3.66800006	0.56135976	2.31854497	1.80253302	3.39497574	3.18177813	0.18432856	2.40186867	1.82643949	0.62947776	0.67472377	0.02634342	5.06924583	2.57436429	2.46154755
TCGA-KC-A7FA	19.65	0	2.10295723	0.16714754	8.68011498	1.74441908	2.61129702	1.0585975	2.68603692	0.40788754	3.56390508	0.58085928	3.11963638	4.67264508	0.69404249	1.73373061	1.71594238	6.75755391	0.70757483	0.32887928	1.16573208	2.9787858	1.7579256	4.50186119	4.47044333	1.23136612	1.51497078	2.92897162	1.45669107	4.46944516	3.25268928	3.57094172	2.23546576	4.37921079	3.44650016	0.27200909	2.00598811	1.75614345	4.24832754	3.67631423	0.29590241	2.57887687	1.94649221	0.45589207	0.53528952	0.08641441	4.96336643	1.58051703	3.29111888
TCGA-ZG-A9L2	5.91	1	1.58711552	0.22559389	9.41797387	1.51640565	1.83733915	2.55201237	2.73584837	0.92179306	2.9483611	1.32367185	2.5582764	3.87891135	1.35362351	0.56596266	1.40451978	6.60759065	1.30777956	0.40201595	0.60640164	3.02198927	0.91744941	4.2627752	3.71637344	1.1423354	1.61559573	3.14755282	1.13190806	3.43327461	3.48002468	2.33662418	1.51100349	3.73947918	3.0878569	0.49297342	1.54751319	2.47989236	3.71290331	2.43427426	0.59879675	1.65741372	1.8982287	0.34807988	1.02631373	0.65897185	5.2476104	1.47114188	2.32698739
TCGA-HC-A4ZV	0.76	0	0.8551914	0.11819185	8.71962604	0.9238022	2.77376946	1.48462718	2.8836851	0.68099608	2.84268689	1.44644867	1.89540818	4.27044506	0.66229053	0.56320415	1.07058565	6.35812478	0.86759437	0.09335675	1.36566681	3.31004125	2.20324128	3.77669029	4.6468064	0.41051334	0.85251584	4.16206437	1.06234741	4.16757687	3.00302395	1.82184672	1.99488453	3.94171202	2.58119097	0.20398056	2.21545739	2.3518989	2.40360105	3.26136705	0.43050769	3.04643606	1.66357282	0.83415319	0.91164236	0.68281424	5.775574	0.1304191	3.01818367
TCGA-YL-A8SP	66.89	1	0.8446513	0	9.16326292	1.07215793	2.42954365	0.46256707	2.44993821	0.60200117	3.3789966	1.65212522	2.93567078	4.1613813	0.72825557	1.63166375	1.44840264	6.690761	0.704286	1.24934247	0.85398677	4.16005579	1.06993044	4.65696716	4.5608152	1.08593637	1.50756995	3.50140726	1.84932206	4.20411286	3.12427648	3.51007357	2.15158175	5.14379777	2.51744975	0.05849163	2.62753847	2.08079314	4.28983802	3.58815188	0.16573337	2.32039072	1.64257703	0.65145442	0.89298059	0.22909847	5.6002532	0.83765087	1.95583612
TCGA-G9-A9S4	29.76	0	1.00488425	0.29639051	9.58224852	1.38571975	2.75297698	1.00158241	3.93496288	0.36334126	3.51609392	0.80340773	2.67380517	4.48388386	0.49132906	1.14916852	1.87484055	7.48673971	0.41386667	0.3804422	1.67368126	3.73487625	0.8964696	4.75318624	4.12208458	0.68026148	1.2390722	3.3063124	1.92810343	4.48455778	3.23181893	3.9863904	2.11785337	4.66142505	3.13328595	0.3745997	2.76437425	3.24864502	4.72616183	4.37695382	0.22897922	2.71053597	1.76609698	0.53284359	0.57244588	0.02634342	5.29117228	2.63373088	2.25911258
TCGA-YL-A8SO	114.29	0	1.7285229	0.42563818	11.15100997	2.12329418	2.93879866	1.50672914	3.82050017	0.36814159	2.55286096	0.77066739	3.10441781	4.92794653	0.63552139	1.50588947	1.84552732	8.3703495	0.47786186	0.09335675	1.59942707	3.71782031	1.32818601	4.4976441	4.53496824	1.26781654	2.16417446	3.67570672	0.54459113	4.5739965	3.18349636	2.66849399	3.29108887	4.15216281	3.66741238	0.47648166	1.75004961	2.49281243	2.46098566	2.99126505	0.26429869	2.78623252	1.95766853	0.62412083	0.61825779	0.10769349	6.38436562	2.12217038	2.53336032
TCGA-J9-A8CK	10.55	0	3.16234457	0.19940319	8.73675806	1.39534214	2.15509472	2.48128482	2.72502345	0.62925873	2.89446062	0.95268336	2.2070306	4.16922642	0.94853975	1.69476048	1.53847303	6.51555043	0.86800896	0.36912578	1.33314307	3.45397449	1.00931429	4.38226971	4.33659895	0.76358911	1.22843426	3.05922439	0.78027041	4.40295335	2.99713367	3.95369834	2.51510417	3.65097399	3.2641402	0.28133341	1.93846114	2.43362662	2.28740385	3.74954522	0.46970671	2.23644531	1.81262757	0.38426937	0.73823395	0.11992136	4.36178764	0.90457752	1.13231631
TCGA-G9-6348	49.77	0	2.56099953	0.30863241	8.33952672	0.97059014	1.58274057	1.55080829	2.84758565	0.78221794	2.45100048	0.75634031	2.12679638	3.73767384	0.82069902	0.71693481	1.07657849	6.21813228	0.89418219	0.39100327	0.55891366	3.74517349	1.03815115	3.89682912	3.74435364	1.04297264	1.07345129	3.20662474	1.42880058	4.0700032	2.81215175	3.53182573	1.60508718	3.75956822	3.38305696	0.65573921	1.66590969	2.13228023	2.10172908	2.93073306	0.26780888	1.5659067	1.76314144	0.43153068	0.59250519	0.30425341	4.94936356	1.24555046	1.5030584
TCGA-G9-6329	41.59	0	0.99865185	0.18689622	8.97998739	1.11720085	1.3097075	1.05990695	2.91679788	0.66878889	2.80898713	0.83357193	2.42987858	3.73084449	0.83233503	1.28697023	1.45300805	6.75553946	0.89834758	0.09335675	0.70378892	3.94744251	0.86995874	4.23784781	3.46704236	0.79964894	1.2351431	3.29888778	1.44682456	3.92391094	3.14336868	3.8243839	1.82827352	4.202691	3.15981328	0.59689878	1.78658325	2.38013088	3.3700605	2.67049546	0.41639723	1.60690599	1.63700248	0.24072567	0.59914391	0.46956221	5.41736267	1.1224985	2.04399026
TCGA-YL-A8SC	4.99	1	1.0641193	0.2430443	8.7307206	1.6692617	2.3215176	3.147899	3.0371848	0.4329408	2.7124576	1.2792197	2.7187307	4.7263465	0.5328147	1.9217929	2.0224589	5.8111927	0.6108061	0.3257664	1.023757	3.8384036	0.7069346	4.2893225	3.6206027	0.9109688	1.3250354	3.6930249	1.7484277	3.4614637	2.6638988	4.3390123	1.8333927	4.1178582	2.6812983	0.5833406	1.7844136	3.0282002	3.0594301	3.3850416	0.3917565	2.0814342	1.6015947	0.350731	0.6226025	0.5334594	4.3495922	0.7200665	1.9230483
TCGA-EJ-A65B	23.32	0	1.27652198	0	9.98674778	1.37812216	2.17524581	0.44406403	2.90297595	0.57556404	2.92509704	0.32886342	3.35604979	4.41183843	0.79195288	2.34748938	1.96469138	6.60390106	0.61588749	0.09335675	0.871705	3.80384859	1.37508942	4.98482559	4.54824061	0.26302092	1.71681965	3.45950866	1.25515292	4.07401529	3.3363685	4.80678177	2.58500685	3.59947704	4.14540166	0.93733511	2.1416266	2.461388	3.29029221	3.42072921	0.52019797	2.10231695	3.02947339	0.30615374	0.65080376	0.27159641	4.54013621	1.90541621	3.42050798
TCGA-M7-A71Z	21.12	0	0.65125054	0.24445371	9.4377906	2.16308934	2.93978215	2.60992382	3.78250852	0.3567132	3.67463712	0.47499206	2.47740552	4.54193845	0.47378036	0.48475899	2.60093625	6.41020872	0.69234148	0.62166123	1.5078548	3.76804901	1.13898799	4.76587683	5.01642868	0.55344497	2.3975152	3.34821108	1.80901672	5.17756208	4.00261744	3.77964231	2.83641665	4.2954039	3.70756864	0.33703099	2.10133023	2.84488469	4.19977007	3.80686824	0.30753199	2.72555099	3.01060993	0.78570258	0.51642585	0.51283062	5.26790736	2.07572714	2.80312297
TCGA-EJ-5511	48.49	0	0.8876716	0.11247597	8.4971534	0.63663934	1.83999098	4.88972538	2.84335724	0.59333038	2.57661391	1.60278102	1.69316364	3.53504243	0.68298519	0.6678212	1.647016	6.9591603	1.49778772	0.59714796	0.67506899	3.7762918	1.14911114	4.01339297	3.43601175	1.39928126	1.27134852	3.8065183	1.61133257	3.4291277	3.10682037	3.94862975	2.14193036	4.24698565	2.61351142	0.33532395	2.07640546	2.09297623	2.64181738	3.29724852	0.34524764	1.78899447	1.72140323	0.40637028	0.61208925	0.4513592	4.6578821	0.32125934	2.05196263
TCGA-G9-6362	47.4	0	1.55849901	0	9.39782552	1.78747097	1.62822236	1.79384276	3.7588892	0.39929126	3.55960595	0.45178262	2.73745448	4.73009667	0.73781973	1.89793311	1.93098867	7.28298604	0.60420681	0.09335675	0.92943772	4.14469321	1.71751641	4.63331431	4.2009141	0.42400655	1.62754078	3.78834093	1.93280387	3.51571242	2.65060867	4.82963284	2.41992027	4.58444624	4.2712843	0.37434129	2.5442142	2.45449372	3.35515386	2.99293792	0.1908013	2.36315456	2.26738737	0.54714606	0.51642585	0.02634342	6.28022963	1.57949318	3.5177989
TCGA-G9-7509	52.89	0	1.08091173	0	8.3271264	1.22868044	1.80786459	3.30612208	3.26124584	1.11205946	3.32256871	1.27209822	1.97008651	4.10259475	0.68168429	0.74295077	1.76369661	6.2127926	1.08367519	0.40729026	0.70381512	3.74101892	1.67649849	4.22827645	3.56484924	1.43614536	1.60695534	3.61215904	1.55375622	3.1639269	3.48271627	3.79866167	1.81051116	3.73423068	3.58814575	0.64834192	1.89433032	3.1220629	3.11036202	3.2424411	0.47921811	1.82393642	2.10673785	0.37878181	0.73743542	0.23127459	4.4469699	1.37483426	1.56302192
TCGA-HC-7737	35.81	0	3.28842739	1.04776644	6.95306809	0.54657542	1.86227314	3.24627963	2.6947126	1.09241037	1.86856584	1.50955913	1.65053942	3.41830849	0.92182067	1.41528539	1.15159885	5.58281261	1.39474961	0.36954794	0.76461781	3.55786383	1.94738084	3.58992579	3.46033895	1.29003874	0.50664685	3.599662	0.87750136	3.4746239	2.76810844	2.21367911	1.19486319	3.60042299	2.01374684	0.61663374	1.51814098	1.92882455	1.90348998	3.40605159	0.2940767	1.3672737	2.02436891	0.38428919	0.51642585	0.28481627	4.13747745	0.91135307	1.92090037
TCGA-EJ-7317	25.33	0	0.58496613	0	8.74256446	0.75621552	1.81174619	1.41671871	2.82189093	1.48355688	3.15808394	0.94712257	2.87671345	4.18607253	0.68889501	0.69704605	1.78755198	6.41729828	1.16539664	0.09335675	0.6507061	3.97943518	1.57382704	3.88379482	3.66171043	1.37644443	1.4905557	3.56427651	1.58673736	4.41655845	3.11330364	3.15623426	1.37611932	4.07719064	3.30438895	0.93231121	2.02877968	2.60328506	3.62011815	2.44830752	0.26609464	1.83979502	2.6134103	0.39884454	0.82767526	0.21446523	5.14834549	1.23004151	2.47851089
TCGA-EJ-5521	74.87	0	0.8254618	0.3057932	8.2396765	0.9732339	1.5162188	2.4941421	2.820245	0.7601127	2.3067912	0.7997453	2.4156732	3.3258627	0.5956777	0.7744368	1.5626517	5.7153207	1.0110555	0.3924654	0.6043678	3.4092032	1.5559089	4.0996906	3.2419492	1.0575951	1.1491535	3.5400247	1.8805795	2.6509513	3.0457795	4.7070486	1.4868696	3.9343155	2.9910363	0.5569223	1.5037696	2.6965625	3.3340293	2.1748819	0.299217	1.7263482	2.1167501	0.3735052	0.6247522	0.2218059	4.6452537	1.53183	2.1827884
TCGA-G9-6363	45.27	0	0.71576186	0.30384263	8.02944219	1.58670123	1.42496562	3.54575499	3.72129202	0.6092125	2.50571413	0.32886342	2.44597606	3.92412191	0.61958017	0.54681756	1.42753639	5.9039666	1.24583834	0.09335675	0.81689115	3.70799806	1.312587	4.74029797	2.80043065	0.8400026	1.4554757	3.67300628	1.64331437	2.31225549	3.47147049	3.85222578	1.23860594	4.25286433	3.97320673	0.61001355	1.75899967	2.9404747	2.11538092	2.36155509	0.22143431	1.37833866	2.29994151	0.20143545	0.76874734	0.02634342	5.17127038	2.00826658	2.44964296
TCGA-KK-A6DY	141.1	0	2.495048	0.34453457	8.53552677	1.38031278	2.35810072	3.79135059	2.64241545	0.83415819	3.15778966	1.47045481	2.39998405	3.85099605	0.56598352	0.64614586	1.59829711	6.20874662	0.97497623	0.09335675	1.07123449	3.57916051	1.34398405	4.21910644	4.20060087	1.27089891	0.71078928	3.39143427	1.86101775	3.319721	3.16179649	4.33137392	1.63057999	4.1039659	2.7427464	0.49209704	2.00107925	2.50610204	1.94283308	2.97072281	0.43156119	2.40412479	1.8803365	0.50152003	0.56347106	0.43070345	4.39297975	0.5978993	2.10311812
TCGA-CH-5791	32	1	0.7730987	0.20314147	8.00084678	0.9180916	1.47833145	4.32151646	2.58307564	0.72351149	2.46313334	1.51033826	2.49096063	3.16021565	0.57938101	0.94825637	1.28013304	5.01240301	0.8168846	0.09335675	0.63604285	3.19188525	0.57107421	3.67624368	3.3133798	0.7799456	1.16267683	3.35072713	2.60146629	2.60782703	2.88457564	3.24463551	0.90534724	2.86280803	3.14663601	0.39645315	1.99704753	2.64736499	2.65668975	2.99657529	0.30354324	1.67805835	1.65433571	0.48149708	0.82420604	0.57702156	4.08774557	1.21599367	1.9270626
TCGA-V1-A8MF	47.6	0	1.65286717	0.33378498	8.0722063	1.28438505	2.54725396	2.17717253	3.55999566	0.42657519	2.49219515	0.79343537	3.74313905	4.41825144	0.81867479	1.3278598	1.79882739	7.83545644	0.55045693	0.09335675	1.3566813	3.47980529	1.20303381	4.26564646	4.36781616	1.09342527	1.64108962	4.19257978	1.2139799	5.06883591	2.58793979	4.58987778	3.05760929	4.07230124	2.912318	0.63823115	2.21280829	2.29864586	2.19897375	3.01979011	0.59482339	2.86654958	2.00187783	0.44998365	0.62062355	0.23389146	5.00011838	0.85813779	2.34695432
TCGA-V1-A9Z8	27.17	0	1.9919468	0.15674121	7.96418067	2.12296732	2.34369986	1.41590096	2.62130422	0.92735765	3.17095472	0.81322698	3.26374869	4.01122395	0.93101731	1.34749599	1.30598061	7.23479299	0.69751746	0.46458539	0.80981559	3.21549747	1.25745316	4.23351115	3.89442555	1.04297264	1.99835652	3.6805507	1.32968638	3.05769269	3.91262368	4.18559117	2.22063303	1.95326475	3.4950744	0.61708775	1.8141862	2.92334171	2.98522758	2.73265431	0.47008534	2.38940948	2.26557081	0.28248602	0.71072364	0.27223447	4.29404276	1.57248026	3.19952894
TCGA-HC-7211	40.11	0	0.9917506	0.32034802	5.91759023	0.49534769	1.21470655	2.37265841	2.47741334	0.98037558	2.70145828	1.53856697	1.83156961	3.41860247	0.49672355	0.95867417	1.45256304	5.2749662	1.0655893	0.09335675	0.50626064	3.05776505	1.78899746	3.45260739	3.83627002	1.2734309	0.71430573	3.89402547	1.72141907	2.89166643	2.34814095	4.70663825	0.79401402	3.69714759	2.67061657	0.59090409	1.74296431	1.89262994	3.0203956	2.29807982	0.35743022	1.54676566	1.55875249	0.3166086	0.61737502	0.31188754	3.56445486	0.68570161	1.63025063
TCGA-CH-5762	43.99	0	1.69750044	0.53343003	6.83163669	0.76164603	1.22470415	3.16521235	2.22387523	1.04674898	3.07867748	1.68660042	1.44638101	3.037172	0.60437461	0.96432997	1.19073509	5.8857947	1.15440626	0.29004236	0.74605813	3.61551623	2.14036221	4.07807178	4.14306197	1.21573475	0.79782237	3.57735866	1.39618375	3.4036344	2.23458199	2.65699796	1.1741589	3.96701534	2.79111302	0.50090849	1.88593491	2.16406907	2.44565741	2.51604032	0.28149002	1.90119662	1.1883192	0.29164019	0.54149691	0.33454012	3.69535927	0.7149919	0.92044641
TCGA-V1-A9OT	9.59	1	2.35466586	0	9.61871224	4.17287779	4.15584256	0.75704303	3.35934534	0.46136008	4.01970877	0.58118173	4.70483805	4.91536079	0.82595591	2.6882565	2.15680854	7.59253212	0.56954038	0.09335675	1.9598832	3.53927473	1.53016736	4.96142289	4.65566002	0.74525999	2.2184799	2.30413684	1.79311074	5.17352518	3.1590106	5.13784378	4.44745559	4.39124853	4.57557024	0.52589947	3.0632172	2.6716308	3.94723485	3.96761816	0.36967927	3.30071732	2.43618496	0.58788011	0.68993483	0.15175283	5.46629264	3.61257527	2.53471442
TCGA-EJ-5508	64.55	0	1.21437164	0.2233638	7.23518802	0.67772247	1.26073057	3.23864815	2.46841048	1.10443655	2.93053097	1.72406645	2.33330848	3.0628297	0.70881324	1.19136967	1.00255101	5.82069926	1.29762546	0.09335675	0.54600418	3.55194717	1.88697727	3.61833859	3.09486718	1.40808681	1.12824134	3.54159434	1.80530795	2.99960494	2.5032396	2.65637117	1.40741487	3.77182765	2.77140165	0.4586648	1.9401655	2.75589232	2.68823656	2.20985665	0.53537152	2.04385627	1.56540852	0.34185758	0.61075333	0.62280209	4.00760928	0.28622525	1.66118704
TCGA-KK-A7B1	34.92	0	2.53834364	0.37097717	8.22831019	1.59405375	2.18729422	2.42084075	3.09482995	0.6866619	2.80382448	1.35673132	2.81038984	4.14073328	0.9673945	1.71708611	1.51560326	6.43271469	0.73708076	0.28182177	1.14058963	3.19758301	0.79089695	4.40428796	4.11676983	1.18653289	1.76480412	3.06616285	1.24021348	4.19821791	3.11480911	4.13781785	2.65945753	4.07902925	3.11445179	0.48657135	1.83057655	2.8445399	2.22310967	2.96742712	0.44897951	2.05239043	1.89476193	0.42481922	0.64245801	0.46121095	4.51418222	1.12330887	2.04080831
TCGA-J9-A8CM	11.3	1	1.28139967	0.34551377	10.08923165	1.21826555	2.3255813	3.34138512	2.75414613	0.45993149	3.26657466	1.1302016	2.58043233	3.88883081	1.09172575	1.49229279	1.45278996	7.33114139	0.91257606	0.09335675	0.77262888	3.52709856	0.94612838	4.39367279	3.91769163	0.59945428	1.19224956	3.43196832	1.56651669	3.90338523	3.46558259	4.29541936	2.39265112	4.08177445	3.08651398	0.45928237	2.09142455	2.83851877	2.13568811	3.90127016	0.50534884	2.52874221	1.89084008	0.2925083	0.59571827	0.42666936	5.61335141	1.34240928	1.92641369
TCGA-EJ-5499	46.48	0	0.98481008	0.16122294	7.85477432	0.53999355	1.29032639	2.52714251	2.41364381	0.97142154	2.74846467	0.94925183	1.9002381	3.11873376	0.66553587	0.40374823	1.2051062	6.22499913	1.41758509	0.09335675	0.47982069	2.89306419	1.57097364	3.84396766	3.73444765	1.36436233	1.05326686	3.33681937	1.32781315	3.29995432	2.55939828	2.52305216	0.92399141	4.11049942	2.79528413	0.50789434	1.73143426	2.52431209	2.56493469	2.41579943	0.24036289	1.57507429	1.4485947	0.39150904	0.67325058	0.56018438	4.95828462	1.4855132	1.09638348
TCGA-G9-6370	37.98	0	1.0470396	0.31451943	7.43168994	0.63860679	1.60619013	1.03814422	2.28407655	1.00696797	2.15494712	0.92291982	2.00147249	3.42674899	0.87791577	1.24949916	1.20098619	6.33023822	1.29555464	0.09335675	0.64771501	3.37781869	1.35992965	3.72953247	3.20482091	1.36531791	1.04293999	3.55588254	1.49194901	2.39279884	2.84400329	3.02363516	1.88693838	3.02153902	2.87230017	0.91439098	1.68319783	2.80573706	2.39472441	2.2050243	0.69069132	1.63938685	2.04462496	0.31151396	0.51642585	0.22171598	3.46940712	0.77097999	1.94043238
TCGA-G9-6379	58.41	0	1.12788468	0.25074044	9.5945654	2.90219064	3.54636472	0.37014024	3.42834079	0.52227337	2.8684756	0.32886342	4.69112852	4.73238161	0.63770894	2.40704312	1.99293984	7.04544264	0.13414812	0.09335675	1.14741798	3.88535097	1.73554179	5.07961817	4.77417414	0.27091728	1.32288744	2.57949947	1.46159626	4.50483743	3.68258619	4.33239072	3.24838143	3.05500535	4.46557069	1.13531021	2.17779463	2.84488469	3.91161611	3.85511614	0.50448282	2.28618144	3.04876017	0.33978482	0.51642585	0.02634342	5.13654145	2.58496771	3.13092943
TCGA-EJ-A46F	7.06	1	0.74215043	0	9.95422873	2.64767331	3.70511085	0.96212022	3.85718171	0.36788631	3.75419655	0.32886342	3.79141602	4.7561008	0.46122472	0.85066174	2.6748643	6.61122623	0.71276428	0.09335675	1.05406352	3.48666362	1.09767958	5.3385775	4.9578154	0.27293984	2.04519645	3.66620274	1.99218572	4.30242617	4.34611176	6.34801179	3.70606935	3.73610448	5.0564958	0.77943441	2.6368553	2.83281982	3.40055635	4.49916032	0.32125179	2.64942151	4.13279678	0.85101443	0.51642585	0.02634342	4.73797555	2.59403394	3.7882056
TCGA-V1-A8MJ	58.84	0	2.31024503	0.14041816	6.0164535	0.66856125	1.84897155	2.65154346	2.63405962	0.59970119	2.21288151	0.82615481	2.43801157	3.960724	0.63008425	1.9024429	1.12030569	6.31787711	0.96031369	0.09335675	1.1379054	3.29848687	1.3788529	3.83306867	3.84148852	0.95372715	1.06770886	3.35107137	1.13352101	3.33960642	2.42870192	4.8671203	2.12541888	3.64818641	3.08957615	0.55524964	1.86516784	2.27757111	2.17280806	3.06082483	0.67172675	2.05117246	1.73535818	0.5399355	0.60843669	0.52571622	2.83477584	1.22123038	1.30495393
TCGA-KK-A7AZ	49.9	0	0.75836569	0.08494247	9.23248305	1.83484169	3.22023323	1.57968218	3.63625515	0.43181004	3.53670114	0.61387751	3.61792512	4.08132387	0.4971864	1.24742141	2.17001723	8.14791294	0.43132173	0.09335675	1.85461709	4.05237164	1.27668256	5.2294688	4.79996793	0.68283563	1.1711425	3.1361074	1.2965257	5.83199022	3.07083259	4.11245412	1.54331119	5.24818158	4.04427848	0.55175409	2.65587444	3.22798993	3.08629046	3.61957844	0.65252296	3.08224974	1.5347345	0.51157137	0.73541649	0.18126965	5.45789342	1.45835034	2.54472682
TCGA-CH-5753	1.02	0	1.83156052	0.817110481	6.921149046	0.416167116	1.642957384	4.400150311	2.568738758	0.564229335	2.279148682	1.99747578	1.766903987	3.846051911	0.476079878	0.56254348	1.624913022	6.698375446	0.616930387	0.248298292	0.833792885	3.130881766	1.753330698	3.918141367	3.970115645	1.031841963	1.010286677	3.997582623	1.675994974	3.167733729	2.354954872	4.257779667	1.486097673	4.410236227	2.622909388	0.212682465	2.007285341	2.475864813	2.198321852	3.259140288	0.174991522	2.619760455	1.072483557	0.525425859	0.529201797	0.865135826	3.865033974	0.4342535	1.746604938
TCGA-G9-7510	38.93	0	0.98740975	0.09975094	8.00710901	1.1253226	1.91375965	1.81264587	3.19646897	0.89042965	2.66969511	1.02924193	2.69308021	3.84047282	0.93719305	1.17355222	1.73726837	6.81095307	1.29265856	0.09335675	0.66633137	3.8534647	1.53499644	4.04261555	3.62513211	1.3281913	0.95812659	4.00509712	1.55184637	4.15013691	3.12486965	3.09223518	2.0412514	3.90559607	3.21946184	0.63730112	1.72076757	2.55492554	2.4356705	2.54135803	0.46943658	1.73808284	2.21606381	0.3216094	0.76422871	0.20029347	4.88611282	1.18102567	2.27400334
TCGA-G9-6496	56.7	0	1.1203977	0	8.70823722	1.90927796	2.72858027	0.63139508	3.40912607	0.60231963	3.17357756	0.32886342	3.82467289	4.52251899	0.49985362	1.15179566	1.70769198	6.82030183	0.72971584	0.09335675	0.75591892	3.51364312	1.58426222	4.38795147	4.02783562	0.84946379	1.8397878	3.02050349	1.65168155	5.50194096	3.10871811	5.99751924	3.12440208	4.3272011	4.53926861	0.84221097	2.56148564	2.26525625	3.51491882	4.22892148	0.19776562	2.24886331	2.22100668	0.43569468	0.78238008	0.24855347	5.3938548	1.97150552	3.73345851
TCGA-V1-A9O9	94.28	0	0.8587123	0.4088688	9.2985507	1.0813929	1.6184505	2.9749786	2.3310276	0.6549564	3.0545906	1.6418846	2.7306739	4.1044866	0.694769	0.6593716	1.3387304	6.1558257	0.9205557	0.3991566	1.062806	2.7672792	1.3844848	4.0167072	3.9873133	0.8492517	1.1839083	2.4492856	1.3524055	3.9159872	3.3241082	4.7439336	1.4682306	2.975808	2.6991851	0.2355293	1.5966196	2.9575674	2.7152129	3.5460118	0.5622294	2.0685904	1.5954591	0.4826197	0.7344701	0.4788479	4.7485481	0.8045719	2.4269318
TCGA-YL-A9WJ	48.49	1	2.66929692	0.21235756	7.55915935	0.59265113	1.75983744	3.17778456	2.22817009	0.55924856	2.18580031	1.81652963	2.61060475	4.01695057	0.98261417	2.02632456	1.05973035	6.49074277	0.74343244	0.09335675	0.90590051	3.16193841	0.6836244	3.97370868	4.20345633	1.22254469	0.89567557	3.27799311	1.20498034	4.63578521	2.16176367	3.58288709	2.13260215	3.78931805	2.69983111	0.39963238	2.05382111	2.74113869	2.87075823	3.24466062	0.36409389	1.98774305	1.33566304	0.39660967	0.53379577	0.3858561	4.21031091	0.94758245	2.08880949
TCGA-V1-A9OQ	12.19	0	1.33747521	0.2266574	9.02621196	0.81267531	2.32054751	1.68589219	3.45470544	1.17621088	3.63875098	0.89258463	3.04374473	4.29851816	0.88596596	1.56246459	1.97114623	7.38722615	0.87059019	0.09335675	0.94588137	3.9356398	0.8947765	4.69054047	4.32109847	0.97606878	1.70578324	3.42387335	1.34412158	2.39213764	3.21295985	3.52777015	1.4839049	4.43252962	3.86962842	0.71525907	2.20888854	2.93374821	2.67577752	3.41665467	0.53464559	2.04706564	2.86483476	0.37771602	0.81046392	0.02634342	6.3110672	1.31832832	3.71860183
TCGA-VN-A88N	25.16	0	0.68787666	0.23465897	8.07859693	1.88798099	2.48172987	1.14967081	3.65262168	1.02618873	3.1132573	0.66219115	3.02267222	4.30121633	0.63153036	0.74951011	2.01721064	4.83885024	0.85412698	0.41780768	1.41185404	3.60413096	1.72632154	4.29348427	3.70541307	1.02006577	1.61129448	2.91154109	1.63089802	1.79699295	3.24929954	4.69963021	2.74391044	3.79790406	2.62972941	0.6301728	2.73684816	2.67230216	3.55952098	2.92891736	0.26657355	2.21271958	2.14731579	0.45185228	0.59120247	0.14224146	4.73012814	1.17718642	2.82902952
TCGA-V1-A9ZK	45.43	0	1.30833128	0.50729707	7.87112881	1.36061974	1.87306907	2.68276717	2.82816343	0.86851797	2.56883544	1.28249797	2.62824169	4.09883867	0.76738775	0.95808596	1.48073764	6.77876768	1.06021873	0.09335675	0.7507079	3.85876439	0.8811251	3.86825038	3.55014288	1.06283052	1.23854308	3.40163155	0.95371394	3.06990205	2.99498479	1.80187866	1.89023729	3.48011161	2.99755947	0.73148576	1.77287625	2.67873071	2.29598223	2.66640878	0.57146681	1.68770317	1.94797109	0.43248791	0.75753633	0.42358325	4.6472022	1.45366509	1.99654914
TCGA-ZG-A9NI	4.34	0	1.64965867	0.26134108	8.24767604	1.36804267	2.09612277	0.21465256	3.4040926	0.55232833	2.42850387	0.54541122	2.64208379	4.34466623	1.17744444	2.35223086	1.90530652	7.16880092	0.85791305	0.09335675	0.85225081	3.53236942	1.20953854	4.08734898	3.68715992	0.81158795	1.43802476	3.67335825	1.69038976	3.19147621	2.53463329	3.22149063	2.71994956	3.69107118	4.63077687	0.45453487	1.77395419	2.85161249	2.41480423	2.79124137	0.58660557	2.490333	2.53676545	0.20143545	0.74079462	0.26905588	5.07137039	2.02018447	2.54883239
TCGA-EJ-5496	19.55	0	0.87005947	0.32199205	8.48329488	1.28341816	1.66992085	3.34904215	2.87124298	0.96579671	3.02131861	1.23302077	1.55888385	3.57384614	0.44990287	0.57074563	1.32755923	5.50897771	1.08616387	0.40036266	0.53977912	3.65967785	1.44091313	3.85442487	2.94501844	1.39238113	1.00595476	3.53310189	1.77789725	3.23576866	2.67416648	3.21791103	1.39826903	3.9749947	3.01085785	0.37521812	1.71584226	2.38045996	2.72885196	3.46781792	0.33366783	1.55053853	1.68325102	0.43791825	0.60446043	0.40362149	4.74888678	0.85798409	1.44278365
TCGA-EJ-5519	64.45	0	0.55730442	0	6.44872807	0.64857831	1.61479397	3.18248499	2.93797295	0.8370443	2.74264525	1.35463661	2.42705954	3.76584402	0.62686624	1.04082272	1.81549674	5.39960189	0.86673835	0.09335675	0.79570506	3.44343102	1.06867851	4.60528066	3.60382234	0.92898168	1.17577348	3.31585337	1.61908322	4.54744408	2.73397493	3.15715577	1.14933047	4.28465709	2.3897279	0.24331253	2.23301998	2.51339731	3.24555846	2.94028089	0.28308313	1.75057725	2.06897771	0.63245039	0.79056152	0.60724694	3.95245318	0.93472267	1.20273481
TCGA-EJ-7782	38.34	0	0.73173096	0.14551128	9.57091398	1.43115753	2.82795884	3.07505652	2.94258718	1.42793892	2.87546911	1.91588644	2.18742548	4.167704	0.77487712	1.35561009	1.45958586	5.16664662	1.49999318	0.09335675	0.55507314	3.23614532	1.36075556	3.76172474	3.1358917	1.00204405	1.84399533	3.1645178	1.9651743	2.51547969	3.92840658	0.30601103	1.70456619	3.24358837	1.30262357	0.18028012	1.79881108	2.75487596	2.10356997	1.97419649	0.36803623	1.95713814	2.3312567	0.24025625	0.52521756	0.30539176	4.13904748	1.31631417	2.11218951
TCGA-HC-A6AL	2.2	0	0.94350231	0	9.35770056	1.96286769	2.80426949	1.44764724	4.10180179	0.42080692	3.07239302	0.47829202	3.60646472	4.37431725	0.75092757	1.55806418	2.09144668	7.42854813	0.58292106	0.09335675	0.77684208	3.79936666	0.93872932	4.85660404	4.57626688	0.3605605	1.44402266	3.92772114	1.4727437	4.86518372	3.92940514	4.5418661	2.36451344	4.13875178	4.53454279	0.37130696	1.81629287	3.00959605	3.28863963	3.46747737	0.26319038	2.4862914	2.72617617	0.3964816	0.76416397	0.24515968	5.41931993	1.65628257	3.06134874
TCGA-SU-A7E7	18.1	0	1.81125317	0.20532707	8.22046176	1.11807195	2.1833119	1.24189982	2.75698388	0.63930953	2.52249894	1.58925957	2.38682387	3.60191922	0.74096669	0.98635977	1.3844558	6.28675673	0.79300357	0.28387228	1.0440441	3.54999326	0.90451262	3.83652368	3.48757613	0.78002032	0.96203464	3.35642262	1.34088352	3.13214589	2.73397493	4.08521362	1.21988545	3.67971011	2.74632611	0.71506688	2.3009567	2.34547692	2.65572081	3.24175133	0.50244215	2.16228534	1.672742	0.45349093	0.67009517	0.20917235	4.50973852	0.52826605	1.5860611
TCGA-V1-A9OX	37.25	0	1.37186348	0.09647233	8.64668861	1.77762123	3.10167693	1.07991917	3.6686492	0.8131125	3.14882867	0.67636958	4.15397011	4.72865263	0.82763852	1.74997646	1.57987571	7.10310925	0.61871814	0.09335675	1.37273004	3.48960007	0.86174041	4.50688014	4.26623891	0.72705778	1.4314683	2.75829784	1.37791923	4.36507198	3.47242365	4.12772107	3.65219428	3.8082411	4.48822324	0.72761034	1.90131878	2.79798668	3.03324716	3.68929573	0.42171784	2.35328233	2.22366762	0.34425529	0.62422128	0.33659922	5.01872324	2.6182652	2.01614724
TCGA-KC-A4BV	43.63	1	1.53404093	0.14389112	9.63078753	0.99767785	1.87442245	4.53227398	2.92177481	1.23583549	2.58738013	1.69033945	2.66785161	3.80281404	0.8411388	1.11768245	1.49523544	4.63706755	0.96761458	0.09335675	1.10080025	3.87775425	1.37974216	4.02623072	3.22726522	0.89955949	1.2343155	3.79203807	1.1144211	3.54054321	3.36162517	3.78726969	1.57214053	3.79214189	2.60123476	0.36690825	1.93790291	2.94700562	2.7567453	2.80360584	0.65139141	2.13320352	1.79427057	0.64384028	1.13750032	0.25616565	4.45648386	0.69680678	1.56145087
TCGA-EJ-7218	83.51	0	0.9763644	0.39538073	8.78487393	1.23552118	2.12104426	3.11778229	3.3785062	0.94613124	3.01785595	1.09677757	2.40128495	4.1966606	0.71376202	0.76776311	1.69224974	6.59930194	0.91655676	0.33368823	0.91234479	3.85532967	1.06908195	4.29571422	3.59858529	1.245075	1.18234927	3.20593026	1.7134328	4.15569403	3.24991014	2.929599	2.02480274	4.22916226	2.91652357	0.71973393	2.03259067	2.38664334	2.44863724	2.92938976	0.3709729	2.13349273	2.56056828	0.50779324	0.55010686	0.38210716	5.50925319	1.39320093	2.41068481
TCGA-EJ-5505	30.29	0	1.03871711	0.10368651	7.41832334	0.56894018	1.44078768	1.9254064	2.89608127	1.42209797	2.92088972	0.93852747	1.99041902	3.72593346	0.55511195	0.633523	1.48233279	6.0966964	1.05714953	0.37998055	0.67348159	4.10989215	0.74026105	3.75204768	3.11156583	1.4630373	1.09330117	3.70611744	1.5428991	3.51632931	2.66454609	2.33965312	0.90318859	3.86247339	3.54692274	0.73204988	2.03447884	2.68276433	2.79118728	1.94846703	0.33025581	1.69145565	1.85982537	0.45144629	0.5973153	0.70249509	4.41487888	1.08613151	1.72096258
TCGA-HC-7819	17.84	0	0.7340576	0	8.85472542	1.37939333	2.05091255	4.23141083	2.9533267	0.8163572	2.98077211	1.36678419	2.6265117	3.66459164	0.53451494	0.33302537	1.608257	5.95072927	0.88552419	0.09335675	0.79348331	3.84094037	1.26024341	4.09969064	3.85122379	0.79502076	1.42117795	3.69270958	1.99428692	4.58557554	3.30346924	5.02322946	1.9132263	4.4635406	3.12511785	0.27845597	2.18155374	2.78265021	3.212777	3.60655514	0.25475282	1.82448252	2.03618165	0.43234995	0.60679417	0.10425622	4.84592259	0.93281186	1.99120999
TCGA-HC-7209	14.45	0	1.52792704	0.2469699	7.25771857	0.7223246	1.22506099	3.29549132	2.56873876	0.79859625	2.12606761	1.61862142	1.95562363	3.53504243	0.60403862	0.94747025	1.41520001	5.10794522	1.14362037	0.09335675	0.7760308	3.47946278	0.95573221	3.60752366	2.93440185	1.71123838	0.54242327	3.45175357	2.11321065	2.94188013	2.52621797	5.02278987	1.19166985	4.19456756	2.79142862	0.67618966	1.73384996	2.42219336	2.40097763	2.27272035	0.37666603	1.75850517	1.52980634	0.33130654	0.60489829	0.34324516	4.14346063	1.60172325	1.58412943
TCGA-CH-5772	15.97	0	1.54563661	0	7.36398833	1.19094824	1.99538881	0.39808001	3.380762	1.1308716	3.41596216	1.0170786	2.14507412	3.75426405	0.85664445	0.24168752	1.39088791	6.03648203	1.03568075	0.09335675	0.77119044	4.08270976	0.57107421	3.74654884	3.58638711	1.25352379	1.66443191	3.7023239	1.45449895	3.92998851	2.81981983	3.23560931	1.0957028	4.61293296	3.72367529	0.51841875	2.1774841	2.91143735	3.07398049	2.11628948	0.24420083	2.07989539	1.98351775	0.45129615	0.91019498	0.5723274	4.73473706	0.73995726	2.05878034
TCGA-EJ-A7NN	6.47	1	0.97919216	0.20995677	7.85740585	1.68869992	2.20117291	2.98846244	2.27855645	1.11702071	3.2927735	1.24442633	3.06258132	4.1747051	0.74077095	1.53773608	1.78780941	6.32881148	0.79947084	0.09335675	1.0558509	2.82140946	0.91123584	4.1144383	3.29735074	0.74366257	1.45431064	2.74276665	1.8607192	3.23637169	3.12729155	5.32294795	3.1062537	2.51062331	2.85292215	0.43228067	1.89684579	2.06573995	2.61647048	2.68541663	0.56074726	2.31621819	1.76385892	0.50180238	0.70185346	0.27908126	3.16532789	1.83898132	2.97561901
TCGA-KC-A7FD	8.87	0	1.71149469	0.13435592	8.29519213	1.33325124	1.97170169	3.7417407	3.56972521	0.71827259	2.64459037	0.78394222	2.42089594	3.97179718	0.40623106	0.864117	1.50742166	6.54870612	0.79947084	0.43131895	1.07574567	3.39959148	0.77622517	4.34371258	4.27011907	1.24859576	1.31685797	3.64475813	1.75177224	4.73312845	3.24074873	6.05386871	1.97084308	4.83873339	3.30533504	0.63970817	2.0938184	2.73880183	2.58927473	3.40480126	0.39271926	1.80493018	2.12587666	0.46245798	0.71571571	0.51291128	5.25402198	0.89193562	2.72182233
TCGA-2A-A8VL	20.4	0	1.33399291	0.44882357	8.72512598	0.91457215	1.8407964	1.96756154	3.65262168	0.78241296	3.44500763	1.38318661	2.76882934	4.62543792	0.5726202	1.04604916	1.90112618	6.48989691	0.69558566	0.36838203	0.93088836	3.79936666	1.46418527	4.18504349	3.80008955	0.94988613	1.34863169	3.55656506	1.71667973	2.92495968	2.83176254	3.71373567	1.90901274	3.72926999	3.29972941	0.80979367	2.33068175	2.60566109	2.85421776	2.79557378	0.41095639	2.30279744	2.31306263	0.46876348	0.66140892	0.43085482	4.76991962	1.31192186	1.97710628
TCGA-CH-5743	13.96	1	2.626337536	0.618490623	7.000824841	1.180937598	2.084275741	1.435288551	2.186750292	0.87617213	2.064222196	1.935670978	2.030768502	3.356740172	0.620820153	0.771341989	1.22863161	6.40565769	1.084741097	0.265848323	0.611202014	2.93024196	1.216291828	3.67521675	3.501791908	1.147660754	0.935662568	3.590979895	1.568442661	2.229252757	2.608024506	2.399015842	1.263451133	2.531617511	2.846053896	1.03635786	1.660179657	2.499145454	2.042740732	2.150536669	0.768425933	1.93099961	2.044466386	0.480478903	0.555064985	0.392906255	3.310407663	0.863539611	1.454369391
TCGA-YL-A9WK	33.15	1	1.36246793	0.56908296	8.43625489	1.4272716	2.80750412	0.27543103	2.67015744	0.34961639	3.32197745	1.15959497	2.63871233	4.46685197	1.03324674	2.21877259	2.29587578	7.57328089	0.89004076	0.09335675	0.9646759	3.28075763	1.58365659	4.48610096	4.75460484	0.76608149	0.99698502	4.22268529	0.97220712	4.82014647	2.87044928	3.39492032	2.74728962	3.92611014	3.41409023	0.40608767	2.10236044	2.4374871	2.21917919	4.40055621	0.27832893	3.12765161	1.77728481	0.66031738	0.67054345	0.35791084	4.60796658	1.83310648	2.03610439
TCGA-EJ-7794	42.9	0	1.25189653	0.45683826	8.03592438	0.74530364	1.41731948	2.51862223	2.51288878	1.12702068	2.53870077	1.63701737	1.79797636	3.61403321	0.95461018	0.70235513	1.30292578	6.14613311	1.56829675	0.32854393	0.59264308	3.32268552	1.34459398	3.46573204	2.9031745	1.41502384	0.91824595	3.58498556	1.12867057	4.02549111	2.92549945	2.40756386	1.21852247	3.76748962	2.10549893	0.71907372	1.75344751	2.4374871	2.41365352	2.62149254	0.43919588	1.70752693	1.83649294	0.52351878	0.63066953	0.37888926	4.82150179	0.87077719	2.07459493
TCGA-KK-A8IG	82.29	0	2.03319316	0.19660915	9.22406117	1.4074883	2.45207269	2.6767629	3.5947926	0.89019585	2.75358913	1.01405638	2.49829878	4.38566969	0.85512655	1.43229644	1.92920118	7.41510295	1.1470686	0.09335675	0.75951443	3.47125195	1.14431494	4.05633217	3.91956429	1.07377998	1.58917374	3.77688382	1.18236015	3.68268882	3.28674504	2.58546423	2.00433841	3.75674456	3.95485017	0.39390081	1.90861943	2.19255539	2.67174096	2.81788706	0.25971291	1.89639104	2.44767101	0.52366946	1.04200422	0.76283827	4.67293963	1.44282913	2.81416086
TCGA-ZG-A9N3	11.47	0	1.62488086	0	8.38231675	0.65727096	1.25838355	1.39564025	3.35525324	0.60827997	1.33644427	1.14002212	1.82311284	3.91716852	0.72761585	1.6876193	2.0451164	7.01764496	1.12777046	0.09335675	1.02716666	3.12238484	1.5566247	4.93637814	4.20843177	0.49717803	0.51587402	3.91838963	0.82327154	4.35419793	2.16272216	2.08195144	1.93205407	4.15773031	4.81764407	0.3092518	1.37874088	2.31751951	2.42776126	4.00902507	0.93240609	1.85788265	1.55339486	0.20143545	0.51642585	0.02634342	4.91612054	1.36905719	2.27266299
TCGA-XJ-A83H	42.05	0	3.80177158	0.64023295	8.15829787	0.59496237	2.13178521	3.24294565	3.37346568	0.81163771	2.70497363	1.1249192	2.44555839	3.91275418	0.53406179	0.88574516	1.77483872	6.37811461	0.63963702	0.09335675	0.77364108	3.74423425	2.24987667	3.8791876	4.34543217	1.28810852	0.87023197	3.8928384	1.18470116	3.61929658	2.90749783	3.3231449	1.79260834	3.79547981	3.23033148	0.45632189	1.67923918	1.89322074	2.41199728	3.12689397	0.35702477	1.93276159	1.90145929	0.43299971	0.51642585	0.1772312	4.72069519	0.93868056	2.71493653
TCGA-WW-A8ZI	14.75	0	0.75563407	0.23807404	7.74913018	2.08865314	3.12225402	0.21465256	3.08898627	0.92007254	3.20663873	1.18975688	3.27329837	4.15742904	0.58110665	1.48378002	2.05215934	6.25098227	0.26678477	0.09335675	1.45499297	3.90194191	1.35706232	4.12336268	4.29233915	1.1364559	1.99984669	2.76117144	1.75207801	4.61431754	3.07761952	3.67314211	2.54236565	4.42939731	3.55810623	0.35091704	2.89548662	1.96857553	3.65173833	2.81888711	0.32011747	2.82989611	2.19846506	0.54714606	0.74789193	0.49728592	3.89103752	2.20146327	2.11316906
TCGA-VP-AA1N	44.84	0	1.71049197	0.09057262	7.65115404	1.52757897	2.55132559	2.64854599	3.37628292	1.20570835	2.69139394	0.49712661	2.40877095	4.14203399	0.85945631	0.75563555	1.40323458	6.74949179	0.82259896	0.33970641	0.80825599	3.78398876	0.95824344	4.07273355	4.40928756	0.84524761	1.17264861	3.80038629	1.21744001	3.8457809	3.42291788	2.99496873	1.65397415	3.78962059	4.29631652	0.66393614	1.88985991	2.44659022	2.31860258	3.73339874	0.27160044	1.89288508	2.85568566	0.55042599	0.6812722	0.02634342	4.47541182	1.8584923	3.37360469
TCGA-J4-A83M	17.12	1	1.4735478	0.3313287	8.9083214	0.87305	2.4651388	3.1043938	3.2815614	0.9488351	2.757057	1.5986453	2.8369174	3.9937996	0.5457911	1.1836305	1.8203618	6.2620059	0.5176437	0.3360155	1.1168092	3.6580669	1.0813799	4.1446267	4.2363233	1.2849775	1.1813952	3.0556054	1.2034918	4.4915847	2.8864696	4.3783597	2.1238536	4.1558612	3.0942165	0.4309094	1.973661	2.5925669	3.1342261	3.7545179	0.5014625	2.4080934	2.1209946	0.6617406	0.6747238	0.3247234	4.2883537	0.7755042	2.352688
TCGA-G9-6339	53.68	1	2.14213241	0	8.9727314	0.75049161	1.8501309	2.25449066	3.52609681	0.49768063	3.17388552	0.55822189	2.438549	3.94721773	0.55505109	0.95898861	1.85514857	5.82123137	0.94205147	0.09335675	1.23460456	3.84349079	1.60399325	4.30160125	3.96825984	1.12967139	1.42744745	3.1733858	1.67626102	4.8456239	3.0294592	5.12894085	1.72278514	4.48363742	3.54787428	0.57534981	1.82493972	2.66124421	2.6771623	4.0065251	0.50697726	2.23261856	2.27395497	0.3316698	0.69094344	0.2950156	4.94936356	1.11210453	2.87944076
TCGA-J4-AATZ	2.6	1	1.6548529	0.30143369	7.51525136	1.14430983	2.2969129	2.14742532	2.98615216	0.71609237	3.63067188	1.82287777	2.67454011	3.99379959	0.65328287	0.90777165	1.72421852	6.16281473	0.89268876	0.31280676	0.84403438	3.24624033	1.73174765	4.06106984	3.49972432	1.28192961	0.63491992	3.7727813	1.71245074	2.71588118	3.4387545	3.46248555	2.04666201	4.05686913	2.68417068	0.29812471	2.01811629	2.62307893	3.21569883	2.80189788	0.45282314	2.55491271	2.40519086	0.50304207	0.56198036	0.41416079	4.04267826	0.63498701	2.51131336
TCGA-G9-6498	44.09	1	3.98845061	0.34504619	8.79062918	1.6162649	2.28270888	0.21465256	2.90264269	0.92385897	2.08914722	0.32886342	3.58162138	4.25028248	0.70787435	3.02804079	1.27176173	7.05650672	0.73176635	2.44001304	1.00875237	4.3638871	1.23914364	4.57735115	4.74209042	0.48706413	1.14625308	2.77415347	1.33678959	4.60994421	2.09349671	3.70496544	2.6814502	3.64536092	4.0226678	0.56341523	2.46748266	2.04079566	3.41624476	4.3164701	0.58699578	2.00878403	2.01793464	0.37072739	0.51642585	0.02634342	4.89822497	2.51022293	1.75942441
TCGA-HC-7210	28.52	0	0.68623131	0.40178013	6.09443247	0.44200165	1.44468223	2.4283384	2.38267922	1.37804685	1.77293327	1.51053323	1.62195702	3.24399267	0.89854517	0.93190227	1.20677109	5.04169408	1.4945701	0.09335675	0.54949117	3.10493494	1.16403602	3.40807541	2.69237283	1.05901965	0.77439677	3.62847388	0.9866654	2.4277366	2.60251232	2.79227339	1.22949469	3.3208297	2.40979827	0.56659392	1.35262516	2.06425248	2.51985958	2.62535229	0.53594195	1.28782192	2.32393277	0.46469438	1.4156976	0.46006311	3.38804058	0.693091	1.94922549
TCGA-XJ-A9DQ	2.99	0	2.20905659	0.21272062	9.1036628	2.09603945	2.51726396	1.57956767	3.44758652	0.78113282	3.41321854	0.74985388	3.27810143	4.47468299	0.72540004	1.88889419	1.63726613	6.74454135	0.63495548	0.09335675	1.49996781	3.46195463	0.80450671	4.46990179	4.01272889	0.97422147	1.59968101	3.33323743	1.49283176	3.81942379	3.55897424	3.95057509	3.44285209	3.80667569	3.67055335	0.70113331	2.19728493	2.83816231	3.11957891	3.39904751	0.55371049	2.46804898	2.45847338	0.47795233	0.53592771	0.37559341	4.70107044	2.23030614	2.35032572
TCGA-EJ-7312	36.1	0	0.92353277	0.21166963	7.29097651	1.32936294	2.33681145	0.36639064	3.90709281	0.86439843	3.15778966	0.60459337	2.56223768	4.90625775	0.60659847	1.15187494	2.08363328	6.91726279	0.46921487	0.09335675	1.05519165	4.15450132	1.43629401	4.71833768	4.3497186	0.71443594	1.84869668	4.11970236	1.56898147	3.8800853	3.5775764	3.15309439	2.52296956	3.79745974	4.12095399	0.78706497	2.14813176	2.91481215	2.9888703	2.4836065	0.23570774	2.21588308	2.67462889	0.48907203	0.51642585	0.22184357	4.48239035	2.00078114	3.72984394
TCGA-EJ-7330	6.27	0	1.94539473	0.58760835	7.28607579	0.49688157	1.51210967	2.52454729	2.62299644	1.33135728	1.9983122	1.74037104	1.65354763	3.57231861	0.81118488	1.22285115	1.07081634	5.92835425	1.35093048	0.25947227	0.64086914	2.71591825	1.57291509	3.40438609	2.66920925	1.25341999	0.85170463	3.34590519	1.19100062	3.54615949	2.39450651	2.54028435	1.3727079	3.5316848	2.86314404	0.49963277	1.58940725	2.39358433	2.40097763	2.63883224	0.6342876	1.94254381	1.83649294	0.36458432	0.53258933	0.45364998	3.93513692	0.87780665	1.17708987
TCGA-V1-A8WW	35.41	0	0.70187403	0.28583118	6.89656194	1.0895153	2.54951535	3.75080922	2.34568242	0.55037854	3.01093579	1.29716792	2.57238214	3.63988504	0.66119494	0.53462724	1.13955194	5.9679451	0.83405895	0.09335675	1.00986168	3.03756983	0.57107421	3.26750544	3.69692066	0.56271441	1.01275674	3.20211838	1.33038856	3.87531043	2.71340724	5.26583352	2.50043058	3.53551186	3.52363465	0.41396133	1.79597653	2.08239075	2.28773214	2.07808489	0.62447459	1.73231519	1.42822163	0.52111625	0.84102692	0.28426788	3.67626681	1.79186467	1.61024542
TCGA-KK-A6E5	68.1	0	1.60524347	0.22659914	8.69067632	1.26773105	2.11905092	1.53641826	3.35841888	0.53158372	2.83607234	0.68510225	3.00661623	4.31726913	0.79363785	1.15299421	1.98501369	6.86053156	0.95606118	0.09335675	0.85072634	3.92438666	1.50480693	4.2451648	4.40433578	0.93537002	1.01493278	3.48736759	1.49206962	3.85768488	3.129454	3.03154511	1.79564616	3.41289662	3.21520013	0.77521283	1.93579507	2.82372905	2.76213051	3.83044846	0.24821694	2.03567204	1.99885949	0.47395689	0.51642585	0.31752287	5.03573752	0.40586916	2.25538799
TCGA-FC-A66V	17.21	0	1.47332321	0	8.62573097	2.08504811	2.64743637	0.36318884	3.49420677	0.5766777	3.0175477	0.32886342	3.58875517	4.65239546	0.7102257	1.05722602	2.15132833	6.64505247	0.55045693	0.09335675	1.40512869	3.85625659	1.21224511	4.81605095	4.21022713	0.42393612	1.54990114	3.58815299	1.54049017	2.47389915	3.84851288	4.05363813	3.63340984	2.72799597	4.00909103	1.1036791	1.96394293	3.03805209	2.75541142	3.25147078	0.64858472	2.40778128	3.23265623	0.26305719	0.80361268	0.02634342	4.27828235	2.06743644	3.03402627
TCGA-KK-A6E2	165.05	0	1.00869375	0.14802912	9.73889236	1.46221552	1.79921238	4.29988896	3.30221023	1.21726779	2.88888059	0.97850659	2.05275356	3.67118305	0.51162289	0.70926784	1.74274934	6.44439892	0.87687841	0.09335675	0.79587875	3.75228247	1.99600972	4.23627422	4.04431152	1.17802497	1.14964157	3.66305417	1.80730734	3.71701565	3.5063095	3.36395594	2.23988852	4.11291998	2.88259149	0.40415317	2.07138008	3.29194054	3.21824285	2.92972053	0.30908672	1.95015571	2.13815751	0.34262708	0.65765696	0.35496117	5.39268706	0.32247134	2.11713437
TCGA-YL-A9WY	32.03	1	1.40079157	0.26126144	7.69787293	1.32146333	1.98913259	2.10315857	2.01042105	1.07811998	2.673813	1.36026324	3.03955115	4.07140549	0.60519801	1.90968086	1.4910665	7.95777701	0.93121015	0.09335675	1.28702804	3.18184821	1.06456063	4.63921098	3.76583159	0.81712172	1.4114158	3.78178265	0.83349757	3.0982091	2.77124374	4.11868852	2.13354679	3.93772238	2.82795329	0.4271588	1.82845024	2.25205863	1.01002104	3.36968711	0.60018764	3.3851493	1.5510777	0.32258568	0.5560453	0.55079307	4.21564957	1.13514097	1.97156728
TCGA-J4-A67M	30.91	0	1.28168086	0	8.99503837	2.1487812	2.93305296	0.62119911	3.74801494	0.32075985	2.80689681	0.43395219	3.58657241	4.53110278	0.90404317	1.35531881	1.87454666	7.30522542	0.61050391	0.09335675	1.31194364	3.67838029	1.2729198	4.92110238	4.42638096	0.51392342	1.75196974	3.06142735	1.21634314	4.24900651	3.77153442	4.09440209	2.58337738	3.60441889	4.39299899	0.89899396	1.96612629	2.86865097	3.42784085	3.60483439	0.25635372	2.17428338	2.63018976	0.4847991	0.6388585	0.32727087	5.33591493	1.91930044	2.91105981
TCGA-G9-6384	25.13	0	1.74880011	0.09273707	7.4336453	0.39609122	1.28972071	4.46056743	2.29465038	0.90532238	2.98906069	1.39978863	1.73067235	3.49266714	0.83008731	0.86082259	1.57214384	5.66216908	1.36673937	0.35056118	0.6118234	3.41334882	1.19909556	3.73534889	3.0447651	1.29562619	1.16460616	3.55973787	2.06627234	3.41361535	2.73332314	3.63588509	1.41758175	3.53899421	2.90527604	0.59095994	1.68179938	1.97846903	2.56727874	2.24743487	0.46350598	1.39897676	1.62381464	0.37093925	0.65082723	0.78278356	4.15004593	0.76908508	1.61675531
TCGA-EJ-A46D	20.57	0	1.1775573	0.1420329	9.00229544	1.53900746	2.27076988	2.74040436	3.20646835	0.67105904	2.9270446	1.11570141	2.60859677	4.29195978	0.72364943	0.79268598	1.37249835	6.57795331	0.76950383	0.53382647	0.84696045	3.10661686	0.95923478	4.2451648	3.76701153	0.97022684	1.20272617	3.2238501	1.48473478	3.9318944	3.57696811	4.14156509	2.42839285	3.81104836	3.12444744	0.67463968	1.87295433	2.80471373	3.13030674	3.00888485	0.5239906	2.22381553	1.97022631	0.48487871	0.93973864	0.50958101	4.58501971	1.81926299	2.15235745
TCGA-EJ-A46H	23.78	0	4.61975195	0.6947947	6.29902623	0.69151558	1.8584324	0.47507052	1.6749108	0.50973627	1.81305065	2.12972263	1.58139689	3.59754075	1.04040377	1.94150113	1.57594901	5.38660318	1.05714953	0.28395761	0.66812395	2.22397831	1.20578666	3.14078796	2.8328918	0.88106403	0.45857221	3.0552451	1.13940896	1.56201125	2.81246782	3.37184312	1.85175709	2.29605396	1.70795412	0.59592361	1.31408999	2.79168917	1.7947189	2.6358274	1.25090664	2.00195699	1.26165642	0.34305098	0.76130052	0.49432132	2.690496	0.35453818	1.06750093
TCGA-XK-AAJ3	41.46	0	0.83177364	0.29215574	9.31768959	1.42128639	2.51632664	2.50086908	3.08023199	0.80872959	3.16865633	1.05192083	3.32955472	4.67479647	0.66553587	0.5399826	1.8664912	7.00541563	0.71789673	0.09335675	0.89566625	3.83424451	1.01997826	4.27256586	4.33429809	0.91411982	1.17197332	3.44565542	0.9908437	4.37118165	2.9823146	-0.14651347	2.40091663	4.40994008	3.90216428	0.28790362	2.42862844	1.93328906	2.58592672	3.61583769	0.34982378	2.25552069	1.64855127	0.60234205	0.62621175	0.63490004	5.19011512	1.84801002	2.55300168
TCGA-YL-A9WI	53.32	0	0.48290406	0.13274091	9.55876456	1.59162195	3.33471466	2.48225811	3.8587655	1.09241037	2.85802724	0.85682616	2.98656238	3.75394452	0.65776484	0.24168752	1.67993807	6.44846356	0.73319002	0.09335675	1.211217	3.89437934	1.21622946	4.16238146	4.11767064	1.83579845	1.37991532	3.91102721	1.29809028	5.15018626	3.91389517	-0.11669839	2.86452524	4.54363137	3.69367422	0.41127365	2.15520807	2.98479321	3.15125176	3.74393457	0.21020685	2.56345198	2.67120231	0.42235932	0.79111546	0.14625085	5.95732938	2.01168019	3.62319041
TCGA-CH-5739	22.04	0	2.0189047	0.3956486	7.2018207	0.5772277	1.1657148	3.9268977	2.2574929	0.752684	2.6262175	1.8079051	1.5046154	3.0797971	0.8795966	0.8629351	1.3891706	6.6020802	1.2834478	0.8330429	0.6358618	3.0876295	2.0088179	3.7568803	3.2329107	1.1650458	0.8174689	4.1482087	1.801242	3.2504996	1.9579081	3.2477928	1.1303473	3.8887067	2.7691804	0.3406264	1.8482319	2.518772	2.2260496	2.4875407	0.2300799	1.9434579	0.9748022	0.5135245	0.640252	0.457435	4.3021591	0.5997632	1.4826642
TCGA-CH-5752	30.98	0	0.84159467	0.26237582	8.71962604	1.47589488	1.57425166	3.0458735	3.25345301	1.0348427	3.82497961	1.72570151	2.5107747	3.60813526	0.6419143	1.10900886	1.64149507	5.99641994	1.27206278	0.3454702	0.60608699	3.83840356	1.35804	3.82477673	3.92918639	1.41664087	1.26739885	3.54502316	2.03903176	4.92766196	3.06494477	4.03272663	1.67130728	4.84187681	3.20002112	0.33839129	2.16904407	2.68988172	3.15304191	3.35346631	0.17806909	2.14186317	1.88267381	0.70288706	0.6793498	0.26509193	5.53081388	1.39320093	1.93952152
TCGA-CH-5794	28.98	0	1.17025113	0.18974121	9.71245966	1.38582582	2.11320228	3.45382052	3.09255364	0.80622248	2.75929176	0.91860222	2.77414649	3.69457332	0.52455906	0.51722003	1.51120551	5.60543098	0.98483495	0.09335675	0.863138	3.43752706	1.88920388	4.2890271	3.8423953	1.14157475	1.11581536	3.41085196	2.06674044	4.09405129	3.64977638	4.91227059	0.82030386	4.30997749	2.75645516	0.62447496	1.84210936	2.48513932	2.51917599	4.17929077	0.10508528	1.83553773	1.91291853	0.37599483	0.56200721	0.19572201	5.32787423	1.18313896	2.21772968
TCGA-KK-A8I8	31.77	0	0.91982736	0	9.689341	2.82863243	2.08883039	3.63335149	3.26444617	0.58016748	3.95521042	0.88385134	2.78781818	4.01820006	0.58378871	0.98662761	1.68452574	7.17306535	0.78706354	0.09335675	1.13547231	3.61327198	2.05414685	4.71512378	5.24578739	0.83709928	2.11829462	4.29949072	1.56365998	4.78538497	4.17192194	3.42262211	1.76932972	4.64687581	3.26806926	0.37569364	2.15491617	3.60782465	2.61647048	4.57236024	0.40473713	3.1251334	2.64625751	0.35116293	0.62473223	0.49308406	5.55418694	1.32545914	3.13300393
TCGA-KK-A6E1	72.21	0	0.63028672	0.50452076	9.97062282	2.03183813	2.11730771	3.32168218	1.5854071	0.7543203	3.54664093	1.44807273	3.31338569	4.08771275	0.52186117	1.27689728	1.40800179	4.95977775	1.19902605	0.40837291	0.8528886	3.158585	0.9290631	4.37314205	3.79550136	0.64078642	1.92016509	3.51084922	1.85407792	3.78885109	4.30435673	3.99529079	1.34277222	4.87704383	3.06213375	0.4255646	2.47417694	2.09757539	3.68626387	3.45304793	0.74188804	1.81244546	1.9890725	0.50601301	0.6258303	0.32129956	5.45434028	2.32300728	2.04562563
TCGA-XK-AAIW	14.03	1	0.47751649	0	8.52091496	1.35785274	2.04861966	0.21465256	3.06249718	1.56298805	2.90322773	0.89931021	3.11250364	3.40612106	0.45898772	0.62226278	1.61144865	7.53256165	0.78201197	0.09335675	0.80585011	3.37240572	0.97760766	3.99963407	4.60531782	1.07171767	1.6405816	2.93444141	1.54543122	5.41215153	2.95888962	2.73340352	2.50303343	5.37476847	2.94974039	0.0731541	2.57852262	2.98848158	3.76900352	4.39438654	0.35180687	1.96013083	1.9597831	0.58562199	0.62288574	0.16876912	5.70900274	1.666983	2.44142805
TCGA-CH-5766	1.02	0	1.74981679	0.17642505	6.64235257	0.452693	1.66100136	3.00605823	2.74952494	0.67359753	3.26408179	1.69329771	1.82369893	3.49296229	0.57591101	0.35128783	1.32902673	6.03767541	1.07818543	0.09335675	0.58785846	3.57655918	1.25830443	3.81520335	3.20329024	0.96689273	0.71332915	3.49653786	1.91587576	3.41649547	2.43100016	4.41763278	1.22925254	3.74344435	2.87824974	0.30349759	1.26924576	2.3962045	2.93228685	2.75240276	0.53297919	1.51983632	1.7658251	0.42305728	0.56978435	0.29710518	3.93265172	0.50623452	1.39468935
TCGA-ZG-A9L6	21.81	1	2.09584429	0.09827468	7.77945874	0.79755658	1.38416182	0.81466676	2.94677943	0.77499776	3.18752343	1.49122691	2.57729871	3.90864127	0.98687673	1.09898965	1.52682256	6.61561312	1.11165906	0.09335675	0.75767036	3.53603023	1.24683083	4.07588591	3.85278308	1.2593125	0.87770507	3.61354722	1.31756009	3.01974968	2.57323944	3.08749252	1.91532427	3.0612632	3.31093412	0.69454426	2.16874354	2.76419814	2.42995366	2.69539744	0.39615959	2.05995051	1.94587873	0.46461961	0.59733329	0.56341615	3.45450673	1.26452269	1.32048882
TCGA-V1-A8WL	63.99	0	1.8134819	0.11121402	8.01351533	0.8510795	1.83602088	2.45167691	2.99475425	0.56533772	2.87961096	0.79295195	2.83448741	4.39776968	0.80349062	1.55137954	1.65025318	6.68799415	0.70968584	0.09335675	1.12416759	3.96576143	1.40579392	4.22033476	3.94828015	0.65747975	1.01191139	3.68909639	1.20801695	3.28426052	3.01389731	3.48121472	1.97322809	3.77278722	3.57731624	0.49307135	2.20229229	2.33680453	2.91132363	3.91290114	0.50332869	2.1151232	1.59803814	0.5778886	0.67898362	0.30771008	4.62095917	0.91168165	1.92396514
TCGA-V1-A8MM	32.52	1	0.7624684	0	10.73433598	2.09925705	3.81969409	1.85880684	4.06793001	0.72351149	3.24059918	0.60535718	3.56968346	3.97708286	0.64019934	0.93859976	1.78475193	9.20757697	0.63599408	0.09335675	0.9396705	3.88664128	1.34145063	4.53895565	4.23824341	0.99692788	1.60999718	3.59588541	0.81080549	5.68554129	3.63503304	2.77432521	2.88510982	4.56792613	3.5938861	0.59063835	2.55174019	3.00377163	2.89472251	4.12364472	0.20955718	2.69590863	2.58581529	0.5024613	0.60180152	0.17776077	6.17277088	1.70598546	3.5600478
TCGA-VP-A876	109.49	0	0.75548796	0.49000361	8.88072537	1.444009	2.04224586	4.32662933	2.96109557	1.16823625	3.73267952	1.16727655	2.18574945	3.74110522	0.45337275	0.39246844	1.7899514	6.72674157	0.65558534	0.09335675	0.74834654	3.77559521	1.28447991	4.80080447	4.27355433	1.09436357	1.8476086	3.55310261	2.29079341	3.46894582	3.17315	3.80279008	2.05432496	4.67911755	3.38595002	0.28956278	2.33417168	3.18842998	3.73320404	3.30536596	0.35537913	2.16323091	2.35457356	0.62787704	0.69999438	0.27100021	5.26337905	1.25018598	2.53437671
TCGA-G9-6369	39.91	0	0.83037268	0.2325758	8.73675806	0.83316339	1.99280929	0.86953355	3.77871802	0.8197014	3.14375585	0.57132872	2.71091491	4.60614985	0.82313266	1.05085783	1.92274734	6.86937638	0.67726559	0.09335675	0.74639797	4.41701318	1.11369643	4.14617001	3.9870302	1.11633624	1.34782651	3.46226713	1.43373102	5.16593102	2.85283678	3.49169307	1.62108559	4.64029083	4.16556708	1.12162752	2.26459934	2.59872237	3.33599159	2.53578228	0.23344237	2.13941018	2.38872836	0.51147875	0.72224378	0.02634342	5.60445566	2.22969011	2.6872818
TCGA-QU-A6IN	140.08	0	1.26536506	0	11.1955942	3.76693894	3.00708085	3.4111426	4.03464381	0.78582325	3.48809368	0.32886342	4.4794133	4.97256174	0.50781873	0.39827158	1.8244356	7.08801706	0.41945772	0.09335675	1.1118201	3.85468946	0.79816332	5.43254799	5.41564529	0.74947756	1.73213046	2.51373502	2.21477385	4.9370473	4.25170097	4.02359622	2.20600457	4.51811723	4.55882931	0.62049168	2.48456318	3.07660525	4.07800467	4.60933473	0.23538546	3.25548862	4.20182208	0.48892435	0.87118612	0.02634342	5.60274217	1.89722029	3.02096165
TCGA-HC-7821	31.41	0	0.44269817	0	8.31539922	1.01051994	1.95222413	1.83655899	2.54176526	0.84281547	2.34231207	1.04887095	1.97808873	4.53633442	0.96275071	0.99877026	1.8035825	6.55892731	0.88080687	0.34133779	0.73104936	3.45460643	1.27316597	3.8183157	3.40093383	0.52757388	1.31900854	3.35746676	2.1735893	2.63649591	2.80745709	4.25396148	1.14523738	3.53485442	2.71914603	0.25093943	2.22735628	1.91917017	2.15940946	3.18923477	0.56263923	1.96304033	2.34039029	0.46590515	0.60956898	0.32764647	4.35370468	0.95725174	1.50202892
TCGA-YL-A8SK	46.25	0	4.138793544	0.723529041	8.880725372	1.618215209	2.655423781	0.608473283	2.168266927	0.619963907	2.792199845	2.034926609	2.288141962	3.860587596	0.731518768	1.921362463	1.484159107	7.203462541	0.709221458	0.412454299	1.20750388	3.053667607	1.47253621	3.847259725	3.827384567	0.86535696	0.94645833	3.239448683	1.083169257	3.516964273	2.816230398	3.175123334	2.928043997	3.055969589	2.524891521	0.346985281	1.762119371	2.747566704	2.206413411	2.804632428	1.157866051	2.367708717	1.522243196	0.640078174	0.582559178	0.420702593	3.509472505	0.651669223	1.603924897
TCGA-2A-A8VT	45.11	0	0.94104735	0.34638426	8.61558521	1.13482935	2.20538443	2.80728536	1.98640319	0.43214746	3.42443404	2.42884398	2.51104797	3.88318748	0.57710619	1.11614506	1.56895914	5.91278511	0.69041503	0.09335675	1.28115132	3.19491124	1.71937456	4.12859355	3.95179053	1.13780077	1.12968971	3.54743861	2.2051047	3.69268909	3.45035397	4.88266723	1.27763257	3.87592794	2.73071466	0.34203717	1.97450986	2.23849621	3.36006499	3.73182276	0.58916956	2.48288798	2.04462496	0.7739644	0.60470853	0.94079429	3.28439639	1.1269265	1.72811935
TCGA-CH-5761	0.92	0	0.37644196	0.16654587	7.14771987	0.30936849	1.73165752	1.6729863	2.95981646	0.57264807	2.13553563	1.62210088	2.57578617	3.18464915	0.67011065	1.04540284	2.14701552	4.77121819	1.26051249	0.09335675	0.75773328	3.19758301	1.48419225	4.20032181	4.3766325	0.63516489	1.06094982	3.74772606	1.85687462	4.14980893	2.93740864	2.32806566	0.4794074	4.15435144	2.371531	0.41682001	1.90974869	1.88815858	3.67898812	3.70818136	0.29750076	1.61362402	1.72382779	0.5107689	0.68558441	0.25090294	4.24743797	1.06916765	0.76568345
TCGA-FC-A6HD	25.92	0	0.97796952	0	9.70082572	2.76890519	3.32158495	0.21465256	3.86122974	0.71484658	3.42535642	0.32886342	4.27197948	4.73083635	0.55283824	0.67658185	2.4904458	6.42495347	0.62698166	0.09335675	1.78592039	4.05713001	0.93738289	4.88035052	5.24028326	0.75371213	2.00766528	3.31866939	1.49615561	5.07096517	3.80087597	4.9733412	3.7750233	4.59177323	3.74696899	0.7345197	2.75912076	2.96064069	4.8846875	3.98140121	0.23568477	2.61811289	3.50495356	0.49872012	0.51642585	0.41656608	5.90401801	1.7542841	3.89133742
TCGA-G9-6347	68.63	0	2.30425518	0	8.8092544	2.22464288	2.26888727	0.58907828	3.52363379	0.3173747	2.62834267	0.32886342	3.81980003	4.52216914	1.06494202	3.19641935	1.52682256	7.11582683	0.88155082	0.09335675	1.37879383	3.64441127	0.8646064	4.94360988	4.46860167	0.26638956	1.90335507	2.91400221	1.16687591	3.50150971	3.53488899	2.58443606	3.87385162	2.63819356	4.46327384	0.81513226	1.78510533	2.32675512	3.62256459	3.66220926	0.45734959	1.60146313	2.67934765	0.20143545	0.54979239	0.9165242	4.27797853	2.60885441	2.35946203
TCGA-V1-A8MK	16.69	0	1.91193492	0.26376762	8.27132262	1.65810335	1.77194151	1.39585711	3.17446859	0.9181773	3.11516522	1.27643564	2.74047412	3.99409366	0.83798326	1.41942802	1.53182278	6.57202856	1.06133498	0.09335675	1.0064925	3.7602919	1.09139788	4.0201343	3.72621379	0.99416702	1.14984161	3.28289423	1.4769334	3.22682601	3.08103919	3.59072197	2.98266457	3.56857987	2.85132317	0.63213156	2.13549402	2.91039018	2.98195606	2.70487887	0.492706	2.07742015	1.91353194	0.44599419	0.63673357	0.63309598	4.19138432	1.24183177	2.3598168
TCGA-AA-A001	75	0	2.14714216	0	7.37721632	1.11199943	2.33945549	1.52016167	2.52566914	0.75355281	2.78626933	1.30655152	2.52912926	4.16037892	1.03386704	1.78034948	1.08948603	6.62564274	1.26279606	0.24394057	0.85967653	3.02419962	1.02564131	3.76360669	3.64199758	0.60206481	0.58688909	3.39188169	1.34337846	4.39737987	2.53523893	3.11105596	1.77505599	3.95430347	2.25416863	0.74530214	1.75459368	2.38619937	2.59468877	3.59983289	0.66592689	1.90148064	2.02082775	0.56287058	0.61336039	1.03094176	5.09750563	0.7914332	0.87194423
TCGA-AA-A002	84	1	1.341253816	0	7.206654863	1.833929145	3.440377691	3.161444055	2.394436784	0.86696309	2.378082171	1.686474665	3.474410466	3.820280931	0.648699664	1.192839566	1.401653538	5.792032323	0.903530774	0.022830699	1.131830741	3.218689464	2.143536685	4.839826637	3.334266522	0.739109287	2.099943759	2.643797764	1.615747727	1.176999377	3.251163585	3.116053122	2.446742655	4.406098865	3.166886421	0.33489428	2.436385084	3.276105289	3.691246782	3.107422605	0.818357321	2.41300828	1.983024315	0.41911669	-0.364841761	0.645197137	3.114266804	0.789274899	1.295031344
TCGA-AA-A003	36	0	1.058129028	0	8.501241787	0.757517241	2.105597096	2.423181595	2.826799232	0.63746372	5.227074225	0.874241427	2.726717973	4.55396919	0.796344822	0.598984085	1.42638077	6.912704034	0.778621743	0.149890023	0.735141723	3.721239117	1.522821399	3.889224586	3.340083751	1.024142951	1.26594578	3.425193002	1.25212663	4.435764966	2.825617219	2.326417442	1.248170714	4.324299856	3.071950404	0.741843366	2.107855079	2.418401629	2.112113531	3.521900826	0.636799247	2.266357366	1.80282023	0.686036638	1.39665401	0.814406488	5.315405443	2.113906126	1.52674235
TCGA-AA-A004	62	1	3.17159064	0	7.977503168	0.452020051	1.873221286	3.064614505	3.083675342	1.526089678	2.283449801	1.708618154	2.958248642	4.26517405	1.115268391	0.925886862	1.190517455	6.5613574	0.884802838	-0.245739852	0.767622845	3.378597754	1.638693759	3.292190616	2.792795345	0.641150054	0.672183882	3.427533193	1.11624656	4.790711976	2.380519328	3.689002694	1.977289953	4.972813911	2.145044966	0.913175041	2.638600802	2.577806597	2.62333084	3.316774613	0.882108756	2.255425303	2.634081764	0.4705784	0.657840826	0.272768697	5.044880699	1.05128193	0.518457086
TCGA-AA-A005	72	0	2.94325334	0	7.24523414	2.05649624	2.33945549	1.99857422	1.48684414	0.83836803	2.21536495	1.98352419	2.26854626	4.31854343	1.76975544	1.044567	1.37965542	5.99482435	0.79716694	0.07755908	1.19623462	2.60884089	2.03091329	3.27658685	3.69647109	0.9945925	0.44648014	2.67497032	1.0722308	4.14464838	2.73162383	2.02667742	3.22391879	4.59512435	2.33709787	0.76475631	2.39406851	2.83156048	3.39615488	3.83760083	0.93721843	2.63693629	1.02350313	0.63696332	0.78408782	0.98886009	3.65548373	0.8764065	0.963999
TCGA-AA-A006	65	0	0.84940747	0	7.25245198	1.96429082	1.17554514	2.26587059	2.89088664	0.77558366	3.1473865	0.34110103	2.43938924	4.31888884	0.60377446	1.02050548	1.49346537	6.12740125	0.96976607	0.56476824	0.77083635	2.80482218	1.01064403	3.66600179	3.4451497	1.8252918	1.44239384	3.29270241	1.64507274	1.23544885	2.85577465	3.74010175	3.04088094	2.96701533	2.82756857	0.50455095	2.17701065	2.21712558	1.54393793	3.05138839	0.33244364	1.30685815	1.2586519	0.30553764	0.54521924	-0.12524337	4.25218466	1.51751136	2.58848192
TCGA-AA-A007	72	0	3.06984414	0	9.37196713	0.30187513	2.21032882	2.60572681	2.10113874	1.27448833	2.2934422	1.87318192	3.5519812	3.62925772	1.36719316	1.09294799	1.74044982	6.49566146	0.95447505	0.08265646	1.09398969	2.88829836	1.55809762	4.00219839	3.89627814	0.85571547	0.7648789	3.03728087	0.97102731	5.87018468	2.33204142	2.06349581	2.7292715	4.12007422	2.59658429	0.82162948	2.23577076	2.82666663	4.34658272	3.62260788	0.64536416	2.46583888	1.92485828	0.60937717	1.45244049	0.58242918	4.04178374	2.32622139	1.68655323
TCGA-AA-A008	70	0	0.76246309	0	7.67650608	1.28950433	2.28134416	1.72380556	2.90020447	0.72430845	2.08936831	0.67655084	3.24648826	4.33695148	0.82052297	1.1110369	1.46083548	6.22012796	0.79045257	0.4359595	0.9220483	3.50197603	1.28931965	3.77128299	3.78866859	1.07151859	1.09987561	3.202622	1.12240425	5.11793602	3.02889468	2.88191242	1.43708739	4.185923	4.14638635	0.2819888	2.06336312	2.14115012	2.26569223	3.57824959	0.6437914	2.1963903	1.65444998	0.3380029	0.78625362	0.52071651	5.0124324	1.94012175	2.59010381
TCGA-AA-A009	1	1	3.135248168	0	7.393836271	1.000205121	2.2201589	3.66132134	2.108060532	1.150329672	2.569795471	1.447040899	3.064899403	4.305702731	0.865478112	0.671449047	1.884161759	6.001375676	1.175205856	0.74260709	0.970594083	3.165644451	0.867575669	4.835006692	3.762145158	1.505341663	1.07320074	2.972436937	0.89343002	4.018134037	2.522570983	3.625755079	2.644716185	4.05696386	3.297534724	0.466850489	2.430730481	2.010252761	2.36534485	3.355441922	0.456400531	1.542747039	1.807776203	0.611383074	0.835644324	0.696877519	3.639927682	1.437467296	1.721205925
TCGA-AA-A010	47	1	1.12541264	0	9.08306394	0.69223454	1.9226623	1.82390427	2.92445975	0.45940563	2.72050423	0.95577819	1.73947831	3.63696831	0.74165964	0.48620879	1.90597664	7.15538574	0.93105913	0.43645074	0.82688682	3.61538086	0.6300277	4.62317727	3.96571345	0.973975	1.05565049	3.91990002	1.29170349	3.50903265	3.14934729	3.14196642	2.50859028	3.03498432	3.38959958	0.36867373	1.67435693	2.71046332	2.64045427	2.17291706	0.24503013	2.0912267	2.23439879	0.39783144	1.06283289	0.07315687	5.05241434	0.6412539	2.41399642
TCGA-AA-A011	41	0	0.614549854	0	6.126436831	1.508814476	1.391490755	4.374316941	2.983297693	0.455226199	3.035920671	0.900702322	2.336065196	4.147827673	0.694841647	0.866507603	0.97783897	6.893537503	1.880515061	-0.245739852	1.22810489	2.898388624	1.945261388	3.319120794	3.398604782	1.318766182	1.947383301	3.568191605	1.054443931	3.607478004	2.871016424	2.799316563	2.882662262	3.565372573	3.509018129	0.339231795	1.879229159	2.570324427	1.210147488	2.796132434	0.185270965	3.14163943	2.046460349	1.176205203	1.237189044	0.095885588	3.405660849	1.124431288	1.641003006
TCGA-AA-A012	60	1	0.91607934	0	9.361746	1.79983906	2.38017001	0.37921989	3.63529385	0.78130597	3.93308672	1.28990643	3.19634283	4.03115719	0.41809603	1.10489699	1.8005248	6.77878201	0.33334213	-0.24573985	0.97870732	3.30048479	1.49047494	4.13106146	4.07503393	0.9033095	1.61325096	3.6453214	1.47066279	4.86706743	3.76363314	3.08088505	1.95576791	4.66143511	2.74872784	0.24005675	2.09214987	2.87397503	3.73871655	4.07193852	0.11819402	2.57325321	2.35189951	0.67197836	0.91884622	0.234444	5.13369248	0.62456083	2.24637961
TCGA-AA-A013	2	1	1.864734677	0	5.261038609	0.837337533	1.121804465	1.708595192	1.974400118	0.674230399	2.662664348	2.688072653	2.570440745	2.412769845	1.461923527	2.020783025	1.232566018	6.578534695	1.431277183	-0.245739852	0.93113742	2.843007622	1.200723183	4.044417831	2.266585115	0.755825391	0.638701125	3.472429723	2.522112549	1.64041468	2.025673778	2.703425281	1.795950573	2.68234456	2.304140567	0.391091156	1.583519032	2.724012404	2.676816754	1.260648474	0.441160996	1.757780615	2.076952476	0.741427178	0.058020824	0.174171873	3.076751294	0.731491111	1.460103636
TCGA-AA-A014	0	0	1.72237205	0	7.8406667	0.98605024	2.52497473	2.90863941	2.45963583	0.81976563	2.42730569	0.46399912	2.58456679	4.50314548	0.6706031	0.01200537	1.39270854	6.32266862	1.34703673	-0.24573985	0.77466052	3.73710344	1.26402336	3.68455365	2.52155875	1.67768902	0.94229801	3.53647726	1.00598622	3.48409888	2.99019787	2.67701915	1.39230984	3.4161605	3.35528667	0.62081201	2.13615144	2.59127145	2.65808925	2.72446994	0.53311832	1.41466077	2.03332058	0.30418358	0.71488871	0.24354495	4.51554632	2.37671357	1.88921021
TCGA-AA-A015	11	1	1.46853541	0	8.80692414	1.22687118	1.91656384	3.19997458	2.38347683	0.75845871	2.86788552	1.12522309	2.21920483	3.46688647	1.32502623	1.64065006	1.21204342	6.44516963	1.05175685	-0.09454996	0.68958454	3.1315707	1.78685364	3.82812483	3.72053916	0.90782654	1.06934042	3.29174349	2.13196448	2.44893687	2.85502532	2.54030293	1.9449938	3.48732341	1.54411097	0.20429001	2.15838385	2.71474119	2.83087932	3.09540049	0.17191393	1.6822665	1.29095047	0.50452434	0.15255844	0.52495849	3.88398883	1.00949965	2.5852147
TCGA-AA-A016	42	0	1.627574065	0	7.18609064	1.28416663	1.925486599	2.604460905	3.042583598	1.011177055	2.549974131	1.621741265	2.49170337	3.28293005	0.93763394	0.29660324	1.3445289	7.547846431	1.270915625	0.254042558	1.03284708	3.358485625	0.728536044	4.06343842	2.477694953	0.40694883	0.953922902	3.67726799	1.62362332	0.99480787	2.350072696	3.135886196	2.090820225	2.99404209	3.184806795	0.71985778	1.642888402	2.981995927	2.542782785	1.71031126	0.670206883	1.234493608	1.26633605	0.235537127	0.729441247	0.231269665	3.915605566	1.548391685	2.662965074
TCGA-AA-A017	61	1	1.67250636	0	8.66968989	1.70528723	2.74896085	1.76524554	2.54597909	0.83581233	3.07884698	0.76407088	3.54030888	3.9975333	0.68492716	1.13214508	1.45939658	7.87592636	0.77323431	0.30896309	1.07211481	3.50393827	0.68898319	3.91732628	3.38670179	0.83295072	1.08524587	4.07576436	1.11341369	3.8468423	3.31285461	3.0461355	2.72537309	3.88599862	3.30433356	0.5490802	1.77489175	2.87935546	2.46207803	3.22923778	0.39913898	2.35097438	1.9113422	0.40069662	0.24663368	0.81289422	3.76504838	0.88992309	2.2525497
TCGA-AA-A018	50	1	1.917294219	0	8.403678099	2.229024231	2.94182807	1.770312964	2.465955136	0.573910509	2.048632863	1.835960372	3.268204301	3.450322022	1.138902248	1.055915008	1.357467324	7.090432782	1.540367438	0.196286847	1.060684137	3.127273054	0.943846969	4.22961197	4.385023562	0.976444068	0.416175915	3.385876389	1.689626716	4.504208994	2.470453819	2.170959093	3.022509029	4.026854178	2.152399906	0.540137	1.76763815	2.416556117	2.648625924	3.595146348	0.549841057	2.076744281	2.253080737	0.500217929	0.360388679	0.264233624	4.306167846	0.677293226	2.655960441
TCGA-AA-A019	28	0	2.0585298	0	7.8222633	1.4508848	1.8748824	0.1622767	2.4889895	0.7540482	2.8354443	0.8059556	2.5377866	4.0515733	0.931376	1.1580024	1.4164282	6.0702307	1.3518551	-0.2457399	0.6602835	3.2942283	0.8921612	4.1930161	3.2804457	0.8354526	1.5590613	3.3510832	1.6700868	3.2223195	3.0728955	3.3419255	2.6843687	3.0624665	3.0001529	0.8092551	1.9059875	2.3035912	2.7224353	2.2983224	0.4149419	1.5306989	2.7615807	0.5072664	1.2612189	0.61318	4.204955	0.7168567	2.0227332
TCGA-AA-A020	67	0	1.569402001	0	6.594395874	1.164531907	1.343135291	2.234877255	3.046920279	0.804237526	2.849077399	0.520984515	2.50039916	4.044306324	0.840913859	1.415540363	1.400731424	5.603140219	0.87863559	-0.245739852	0.743738331	3.462954747	0.794156575	4.388228832	3.703929036	0.686389449	1.085499651	3.467336248	1.612717387	2.334197093	2.972464167	4.462360678	2.956984376	3.146366602	2.806163689	0.62151273	1.970442529	2.596396075	3.067695801	2.591288407	0.503740111	2.259951841	2.080892418	0.498540645	0.542794598	0.468253088	4.009461061	1.689444997	0.760530275
TCGA-AA-A021	54	1	1.11724686	0	9.60935832	1.38402414	2.36605401	1.14403918	2.86026195	1.04078954	2.76116922	0.78238893	3.32143182	4.49002223	0.57870484	0.94188999	2.0473328	7.66839128	0.67167375	-0.24573985	1.31510548	3.75896387	2.22926566	3.3806737	2.94223983	0.84057255	1.3877921	4.73788346	1.23449672	2.56700845	3.56179191	3.52723609	1.51886854	3.65925368	3.12101914	0.42001417	2.15306797	2.8124465	1.83991945	2.2946363	0.44878416	2.87664826	2.22979308	0.41932632	0.28605013	0.6406745	3.81226452	1.33967566	0.8410812
TCGA-AA-A022	69	0	0.45557933	0	8.24214126	1.40137641	2.26922167	3.49649182	3.16163096	0.40690271	2.96335027	0.58830739	3.4054393	4.2390256	0.21972832	1.46471487	1.39871515	7.10050105	0.6155189	-0.01061327	0.73946613	3.40346637	0.59515407	4.32661788	3.20054586	0.32765151	1.66983377	3.66441344	1.71118216	4.3115995	3.12632212	3.040807	1.56604601	3.76359579	4.23659526	0.2058482	1.88278611	3.02831501	2.19986221	2.96198901	0.22870031	1.7357973	2.27729094	0.30418358	0.43005073	0.1820884	4.74108319	1.33601523	1.35658958
TCGA-AA-A023	80	0	1.269806797	0	7.801504994	0.681546706	1.317469305	4.772870392	2.315838657	0.865745356	3.260842001	1.258909009	3.560483568	4.095765984	0.512344891	2.603049923	1.255374162	6.464585097	0.961327997	0.245387831	0.521456939	3.198125461	2.064574401	3.780681453	3.530351873	1.215730081	1.256586625	3.593370356	1.843135535	3.540313892	2.433753834	5.841375973	1.396478045	3.850764568	3.428192908	0.393388427	1.91771788	1.810403694	3.350820785	3.201640507	0.320123783	2.406094712	1.766053246	0.682693631	0.782404493	0.252730463	4.028202563	1.707822097	1.683380706
TCGA-AA-A024	66	0	0.977023624	0	8.320423922	0.784252094	2.093994951	3.480033873	2.735570647	0.822759794	3.30779011	0.429458141	2.012298522	4.148967227	0.73568815	0.507110342	1.851121611	7.074663665	0.891631452	0.026330854	0.869530804	3.443821256	0.842909744	3.77595761	4.071204199	1.35018656	1.524722932	3.748047537	1.493827844	2.978844314	3.428803995	1.908746539	1.379388277	3.383372834	3.622911747	0.418001124	1.812638231	2.505779705	2.602040827	3.043520756	0.529855482	2.172198461	2.450608681	0.484538758	0.504063798	0.068602826	5.300102053	0.627966474	3.148421132
TCGA-AA-A025	34	0	0.656581994	0	10.17280821	1.833053724	2.65395837	-0.21112266	3.394812108	0.728812941	3.586212292	0.71859452	2.67016154	4.81770461	0.387307832	0.716426112	2.026763134	6.091161878	1.208933812	0.22573998	1.070828237	3.327324839	1.887088769	4.856076163	4.454057012	0.730961403	1.917877952	3.645865593	1.235952415	2.516486652	3.858942986	2.072956633	1.553876401	3.190698948	3.546798767	0.664311897	2.100624608	2.861285739	2.238989508	3.027603087	0.531624563	2.685971125	3.042677636	0.283582248	0.199810266	0.224266934	4.687385524	2.23726818	3.092854279
TCGA-AA-A026	63	0	0.892723261	0	9.083063939	1.044587312	2.707943473	0.057177477	3.97720794	0.516433344	2.62125814	1.345581354	2.044286568	4.281565201	0.753113028	2.043193451	1.905976643	7.03157114	0.697321208	0.307839719	2.535189915	3.710676994	2.462066986	4.593634719	4.476706705	0.956116148	1.178210332	3.719824773	1.890671979	3.247086646	3.436651986	4.627877669	1.572017826	4.42734694	3.495416718	0.274591892	2.362249231	2.867394011	3.030892612	3.521900826	0.47710933	3.138516607	2.325932833	0.671758052	0.978973523	-0.125243366	4.742202476	1.178851062	2.409586557
TCGA-AA-A027	70	0	1.95064632	0	8.68344975	0.85982165	2.06501987	2.3613558	3.2859263	0.9300243	2.39433085	2.17468735	1.23557067	3.68282082	0.91731308	2.43322008	1.52770961	5.98809849	1.00783352	0.30561951	0.91246095	3.92966932	2.41402829	3.58587505	5.19941446	1.29072451	1.21123949	3.10054905	1.24745569	2.83955762	2.97011873	3.58995959	2.08937488	4.78668529	2.73033876	0.29931622	2.34985487	2.26515479	2.1778876	3.85623016	0.60994566	2.61481862	1.85776477	0.69376987	0.75270103	0.40633934	5.0001403	0.30377193	1.07708695
TCGA-AA-A028	10	1	0.581634422	0	9.468917414	1.170119485	2.827930194	2.851805125	3.221017721	0.67893943	3.272171864	0.960626134	2.259906792	3.769141254	0.75912301	0.513885177	1.798785302	8.664527257	1.012133601	-0.245739852	0.651174674	2.951378272	1.360889361	4.664365541	3.773457432	0.979957387	1.412961645	3.795275639	1.561118369	3.688123442	3.25722003	1.577764408	1.561366021	3.909166659	3.430922631	0.670755778	2.229750222	2.475532833	2.557303354	3.249335733	0.476825561	2.752370548	2.057686689	0.485212564	0.964330425	0.271784527	5.500265017	2.093665523	2.756568688
TCGA-AA-A029	36	1	0.9675916	0	9.0487428	1.1686137	1.9920536	1.7591437	3.7359503	1.0261031	2.5547908	1.4307436	2.7842316	3.9698336	1.2148648	2.1850664	1.5030935	5.3405618	0.9953937	0.2952362	1.1244428	3.9319063	1.2955856	4.2694515	3.9762687	1.3315218	0.9883963	3.1280968	1.5513739	4.7718662	3.052028	1.5183459	2.3587308	4.694242	3.2501194	0.7111878	1.7980627	2.4165561	2.7125775	3.5494209	0.543721	2.3074739	2.1963982	0.3618595	1.0569761	0.2705339	4.5557649	1.4414485	2.4971144
TCGA-AA-A030	67	0	2.80093026	0	9.55681037	1.49306731	1.70399136	3.64557738	2.95613909	0.64230081	2.93718655	1.59232265	3.50786943	4.28440053	0.56226224	1.5481857	1.6196568	5.74051068	0.8395676	0.66504805	0.71472485	3.62254262	1.18688709	3.82297903	4.18550684	1.00636745	0.38756667	3.11936404	1.95776846	4.03785743	2.92668236	6.29627267	1.90391754	3.75980378	2.4144342	0.36694881	1.90096963	2.25264897	2.33232791	3.3170913	0.14557393	1.54819757	0.94271627	0.53960421	0.02919605	0.3297311	4.23956642	0.7598752	1.93416056
TCGA-AA-A031	56	1	1.73284814	0	7.54689438	0.79272496	1.53001209	0.10731836	3.01307834	0.7542331	2.5736159	0.90500264	2.53855343	4.08301821	0.78703121	1.10528344	1.82379094	6.1301669	1.13261838	0.12220807	0.71319044	3.94564909	0.66331748	4.3269867	3.91935807	0.84145625	1.7064278	3.66257742	1.35096598	0.75827846	3.32444667	3.77680995	0.93525958	3.09987691	4.54410026	0.7025407	1.39144655	2.22674384	2.42017642	2.05436357	0.27013274	2.04845677	2.04962671	0.63434251	0.32624431	0.15511963	3.65603498	1.24414743	1.76060372
TCGA-AA-A032	59	1	0.205655986	0	9.468917414	1.383673046	4.204035204	2.780190984	4.249780505	0.877938191	2.566501165	1.523509419	2.033204378	4.68009684	0.107034538	1.097996424	1.784419793	7.673514475	1.34040524	0.300332235	0.932423039	4.018125351	2.137463425	4.162863462	4.148458838	0.39492394	1.732934493	3.037742276	2.762144927	4.966205752	3.76820261	4.116850635	3.53067936	4.112544306	4.97791275	0.425396477	2.174013426	2.825638379	2.474240758	3.715194223	0.085175252	2.868544857	2.854426319	0.386008827	0.503596277	0.476036839	5.812663465	1.180405304	3.533219458
TCGA-AA-A033	64	0	1.11270844	0	6.60313714	1.18764307	1.55859744	3.5818265	2.77452275	1.06733684	2.48211356	1.1113293	2.47483891	4.39387156	0.5378573	1.19734063	1.44226676	5.78016904	0.96178338	0.4459564	0.63454922	3.72168518	1.0712817	4.00900905	2.94085214	1.46522012	1.56399726	3.50265777	1.4839658	1.22156961	2.43919604	3.12628175	1.44608391	2.92362011	3.50985625	0.73584254	1.43707356	2.66466945	1.5906884	3.21160353	0.3595505	2.2725012	2.16947726	0.3643304	0.65880521	0.08625845	3.8787937	0.84060394	2.59435905
TCGA-AA-A034	52	1	1.34424267	0	7.95715926	1.53215674	1.87017466	-0.51098298	3.07432286	0.54530663	2.25307109	0.87667267	3.11987714	4.13764645	0.65398591	1.50692896	1.69709559	7.25047073	0.57803333	-0.24573985	1.06646828	3.87724697	1.58099587	4.45590517	4.70558518	0.51338908	0.69714573	3.66912282	0.94214464	3.99182903	2.84472952	2.73519714	2.08871544	3.5494026	4.14994095	0.57168652	1.77785267	2.10780672	2.10866832	3.81403572	0.46473882	2.18970806	1.69120471	0.50431163	-0.4681471	0.60812313	4.5588662	1.27821905	2.45345089
TCGA-AA-A035	81	0	0.238564801	0	10.61338422	2.360541071	3.427003655	2.087297016	4.455434135	0.802603693	3.954568502	1.184356324	1.010096756	3.514835822	0.557289001	0.599372819	2.112886745	7.987166634	1.341984746	0.053505072	1.231904545	3.603075087	1.374194471	5.489565119	4.893749694	1.417587148	1.727165676	3.882480297	1.657193918	4.092930703	4.785311351	4.567945331	1.021974914	4.472347746	3.496658112	0.824239107	2.030616276	3.498625992	3.481670136	2.974685467	0.226827049	2.611418691	3.371742464	0.427767202	0.737476068	0.10403022	6.713308557	1.923372506	4.581944201
TCGA-AA-A036	18	0	1.299378903	0	7.179465403	1.267925886	2.049932604	1.432474323	2.398178125	1.181540484	2.529620292	1.344616124	2.796784354	3.982265472	0.871529615	2.025021459	1.353623396	6.29813849	0.930848128	0.429502965	0.643332624	3.355054992	1.371206346	4.232642914	3.297422259	1.022393967	1.118371965	3.908044718	1.552413607	3.126353232	2.178265233	3.673681744	1.467191834	3.233397377	3.784674252	0.482373733	2.156780241	2.259597576	2.189635508	3.179917963	0.156330054	2.368445166	1.637227482	0.51082178	0.791939261	0.07186809	4.273085291	1.277424961	2.023839367
TCGA-AA-A037	77	0	1.11664588	0	10.42689927	1.8351496	2.260136	-0.85801591	2.46671724	0.54027469	2.91398798	1.11738524	2.03468485	2.94908615	0.51411138	1.59542241	1.81535353	7.27363403	0.58485488	0.39434286	1.17913735	4.40768011	1.72380499	4.46864137	3.69361522	0.94589758	1.25041136	3.31885121	1.66899803	3.01243477	2.98435319	5.13911266	1.20147542	4.29402839	3.99918709	0.78051969	2.20426468	2.85729272	3.2610226	3.72590358	0.74633224	3.18257684	1.51829298	0.32411008	0.70672464	0.74137045	5.79194518	1.81047908	2.59492655
TCGA-AA-A038	56	1	1.565057831	0	9.73387586	1.584825509	3.014212841	0.417442351	2.259478779	0.483183244	2.913598794	1.129997636	2.603624815	3.707459232	0.72389112	0.468940641	2.335089128	6.283059416	0.902333732	-0.245739852	0.654275734	3.69747347	1.777119059	4.325653804	3.507978224	0.450365507	2.191110476	3.518869781	1.420844407	2.201025106	3.494788761	2.897664652	1.51367196	4.254628845	3.83613971	0.417033381	2.2283067	2.992490986	3.598436561	3.050651617	0.832822365	2.715480863	2.619723452	0.456566216	-0.002927304	0.283385941	1.80326522	1.205484425	1.528762781
TCGA-AA-A039	0	0	1.612062268	0	10.15425994	1.032474537	2.359336641	0.915500802	3.860323649	0.333552799	3.090283683	2.001186084	2.40820015	4.015766025	0.787214045	1.572032567	1.584050574	8.154792448	0.91444741	0.173381297	0.98350669	3.774199697	1.641404263	3.835602926	4.304832834	0.602961165	1.295180204	4.065243321	1.227840305	3.741956876	3.60807608	2.971261133	1.975037854	3.24098201	3.343719196	0.580145245	1.96990753	3.090745393	2.830213454	3.810673275	0.195148509	3.485004794	0.993546574	0.575716202	0.239330507	0.668203186	5.923400987	0.732454397	2.072955844
TCGA-AA-A040	66	1	0.732207381	0	7.26468021	1.43505045	3.532521399	3.045564815	2.010688664	0.621880034	3.267785803	0.527400073	3.564945919	4.643098187	0.726602785	1.898613906	2.083461851	7.179980533	0.463278039	0.381803281	0.958766488	3.341709974	1.283404776	4.36714613	3.858816696	0.790988391	1.239157687	3.191352577	0.973877107	4.877211236	2.797714094	4.164967518	2.750674209	4.183806999	2.630930936	0.281817373	2.515150095	2.527566269	3.327571824	3.53259848	0.318413531	1.920925663	2.009535274	0.576544728	0.815953819	0.557941255	4.006565606	2.621098134	1.405140711
TCGA-AA-A041	64	0	0.645842256	0	7.543892036	2.331271883	3.070218766	1.412246211	3.53148646	0.969403784	3.170330873	1.092054791	0.978565311	4.345679185	0.899126185	1.06051004	2.403999226	6.029719498	0.914057736	0.173814694	0.80871317	3.818638159	1.565832432	4.543847325	3.930687505	0.715935101	1.484265246	3.419317114	1.457330089	3.658865177	3.146444197	4.071791634	2.446116413	3.67932664	4.271104483	0.316274905	2.400760904	2.908850794	2.478652928	2.359293914	0.651725842	1.981947536	2.343557076	0.622457801	1.011331785	0.42873393	3.772691945	1.572016476	1.928910852
TCGA-AA-A042	66	0	1.9282593	0	8.86756508	2.03610832	2.18981455	5.12660618	3.39665102	0.89314349	2.87954117	1.94729997	3.88270958	3.31585602	1.01734928	2.13115877	1.72347514	6.69207614	0.61694703	0.17282636	0.91599183	3.22387951	1.33486686	4.68115384	5.127275	0.91404805	0.83817661	4.01523393	2.12801662	4.38831791	2.31400648	4.10229371	2.4438435	4.56306966	2.09950159	0.14668031	2.53106657	2.75530029	2.23215843	3.90383314	0.50588843	2.3560028	1.01709697	0.6291592	0.41716548	0.31555429	5.6590624	1.95498167	2.08274045
TCGA-AA-A043	39	1	2.99439175	0	6.46827594	1.70660717	1.59609691	4.21832168	2.47560448	1.22521086	1.92389537	2.68191447	2.28650765	3.06737241	0.98058855	2.18089039	1.17454674	6.38490583	0.89955674	0.93089721	0.72431067	3.36196153	1.74356737	3.70722052	3.08737572	1.30466497	0.76304972	3.82861599	1.52208511	3.53497738	2.17553299	3.55135412	3.24180986	3.98228655	2.07348393	1.08678315	2.59090768	2.48701013	1.50986847	3.03880567	0.73335142	2.31773981	0.24163279	0.60033579	0.77864478	0.33778314	4.47498738	0.9204791	1.62202577
TCGA-AA-A044	87	0	-0.386122965	0	9.571284377	2.048832099	3.232347619	-0.266075522	2.258083452	0.877938191	3.044224788	1.195002767	2.990174389	4.594191119	0.574949093	1.844316101	2.036321737	6.747085478	0.887133392	0.295817346	1.120051127	4.157786828	2.18270198	5.072185504	4.011216468	0.594475971	1.773519468	3.288944945	1.674266426	3.435893005	3.167831797	5.083595961	2.235503945	3.941028487	3.007568709	0.99480466	2.196861274	2.262060975	3.643935604	3.186001096	0.076116305	2.218149237	2.932953084	0.502712308	0.462308131	0.96484737	4.983224966	0.708604139	2.224155291
TCGA-AA-A045	64	0	3.02991646	0	6.82053287	2.05557101	2.07958361	3.50664976	1.84108745	0.78496408	2.23864988	3.05327831	2.85096841	3.78433103	1.37842834	1.37877304	1.07090836	6.14051199	1.27791397	0.66409592	0.99621515	2.71766544	1.71680272	3.71197795	2.5940865	1.24978439	1.28090903	3.02860517	1.45953837	1.76081248	2.78363056	2.3471669	4.64229475	3.18058705	0.99992052	0.64120787	1.95391557	2.23786187	2.47357625	2.87015715	0.98401685	2.6457384	1.07422981	0.71192908	0.12759906	1.12509652	3.10003055	0.89425685	0.87826412
TCGA-AA-A046	0.5	1	0.92478497	0	7.86187434	2.980199	3.1770714	4.13583707	2.08391756	0.34728308	3.36078485	1.17985476	2.33755609	5.255228	0.73298566	0.05462152	1.79315082	6.27154289	0.75966845	0.94712116	1.09489584	3.54222569	1.77998435	2.9658751	3.88303043	1.37532042	2.16704344	3.11235653	1.36930724	4.62724845	3.6051135	1.42084877	3.32478705	4.54593653	3.37761125	0.10229634	2.24884345	2.3854472	4.21810756	2.99755795	0.37766869	2.3534446	2.41754759	0.52710943	1.2702738	0.56854241	3.75898973	3.62064075	2.97384795
TCGA-AA-A047	72	0	1.75796913	0	9.45625831	1.86685253	2.38467269	3.56242506	2.84659087	1.36156059	2.57590114	1.04597272	2.62999126	4.72731917	1.1635883	0.90185965	1.88448882	5.54999774	0.25036988	0.63992639	1.05337452	3.50316457	1.73538027	3.64129054	4.38176627	1.33227825	1.11943479	3.05628516	0.92600138	5.49001679	3.35905622	3.79000079	2.45498406	4.36353935	2.30878402	0.35772392	2.35315333	2.49260444	3.72040298	4.17247133	0.49692077	2.08058832	2.34392509	0.66628747	0.58688143	0.41303567	4.29285408	1.30888066	1.73373646
TCGA-AA-A048	34	1	2.859120882	0	7.629802555	1.299467186	2.402545949	3.156503566	2.999384805	1.177405766	3.319751886	1.588245425	2.438612331	4.461386512	0.535951375	0.655411347	1.506342625	6.276416773	0.88105816	0.918443452	0.829930635	3.603937992	1.792129737	3.521333044	3.422267431	1.2228902	0.93609803	3.169386843	1.391431518	3.694250256	2.915726686	2.82725685	2.077090548	4.083848172	3.291137586	0.696472057	2.204549059	2.081506055	2.776502549	3.545216521	0.358669393	1.975493323	2.038014004	0.628257766	1.266146506	0.238468072	4.525065097	0.626321719	2.304164141
TCGA-AA-A049	90	0	1.01421437	0	8.44490756	0.48346399	1.59842489	3.6119067	3.22682565	0.83905637	2.5689562	0.68993998	3.60636326	4.54243467	1.21505527	0.73208188	1.30438008	5.65510822	0.74971654	0.12663779	1.06894377	3.12256625	1.70120394	3.56977199	3.36665468	0.94881931	0.85387116	2.70515152	1.08976212	4.67558931	2.84507791	2.60409694	1.95296304	4.22793156	3.30988201	0.54934452	1.89467677	2.23958002	2.36947443	3.68839457	0.18762473	1.56023752	1.86840371	0.3311773	0.59710986	1.14806623	4.70967412	1.82580884	1.81270523
TCGA-AA-A050	77	0	0.40452044	0	8.08089278	0.90968183	2.73162771	0.05576002	2.55128451	1.71053747	2.86076161	1.52646018	4.35575837	4.95386286	0.75664585	1.79629772	3.31519517	5.17647225	0.48027145	1.14976834	1.08963893	3.0790508	2.02356637	3.86903526	4.32286989	1.02562803	2.46820108	3.18280573	1.06424293	5.16841238	2.97972577	3.45348065	0.94010297	5.42643601	2.54308711	0.64310316	3.02628632	1.75150318	5.27609423	4.39271149	0.62750271	3.00982729	2.35102238	1.21667144	0.6376412	0.68705004	3.95383474	3.85005726	1.5480755
TCGA-AA-A051	24	0	0.911160848	0	7.377216315	0.52852469	2.284622541	1.99728067	2.927534992	1.10599715	2.41614935	1.258008117	3.345221294	3.496840505	0.436205698	1.751237265	1.285998415	6.2323794	0.476129664	0.020887488	1.191801515	2.703211468	1.031769981	3.820723177	3.258593233	1.607298177	1.312358123	3.655681002	1.058621138	2.877495985	2.957361095	2.781239937	1.459808307	3.341855186	2.444872739	0.974324823	1.862726847	2.058579157	3.15263313	2.954233124	0.295890996	1.233961402	1.778565326	0.424929106	1.030581233	0.221025293	4.037928879	1.607336668	1.151007086
TCGA-AA-A052	88	0	0.707689934	0	8.874969537	0.686016184	2.140663535	3.925857601	3.426363945	0.678768817	4.020137009	0.890530848	3.242594415	4.76341773	0.21626791	1.489730791	2.328659271	6.339120691	1.037010286	0.502502059	0.88858449	4.250405808	1.950303341	3.762708489	4.038887392	0.97912599	2.2189237	3.200477152	2.613372583	2.476605271	3.675876586	5.216290799	2.041184428	3.98121818	3.781729275	0.721595764	2.15538189	2.589837416	3.668850655	3.038449311	0.714024947	2.377574334	1.566324255	0.626510974	1.119706185	-0.125243366	4.649059676	1.401636396	2.659380747
TCGA-AA-A053	25	0	2.05703073	0	7.147864249	1.886762235	2.172941922	3.548305953	3.184925039	1.030275656	2.641972849	1.114309866	2.123755353	4.268206106	0.815551242	1.030274159	1.177260481	5.555327707	0.840189588	0.828281328	1.056347801	3.243455276	1.603943517	3.633181975	2.93203825	0.997737881	1.577863994	3.181498756	1.581413152	3.925165984	2.996075978	4.481259316	0.82879156	4.229147437	3.208882514	0.731250871	2.457500206	2.372218359	3.775694486	2.735619544	0.519258791	2.15161289	2.012986211	0.626951337	1.148344682	0.028199599	4.53628138	2.858025653	2.159062649
TCGA-AA-A054	70	0	2.34568096	0	7.75139722	0.89874176	1.53493814	3.10783411	2.51411184	0.66565213	2.8309562	1.63543356	2.80069428	4.06256402	0.92818782	1.1118923	1.12621357	5.9168041	0.86343458	0.18239309	0.8750403	3.79262585	1.00887097	3.83137365	3.05476809	1.11655213	1.0782088	3.13460404	1.57187809	1.59786564	3.75664805	4.4503952	1.86141936	2.33439055	2.86195955	0.64949976	1.70284434	2.81016776	2.564812	2.90317127	0.6790692	1.8530699	1.1236209	0.63051828	0.21153478	0.74914893	3.52777141	0.55284481	1.61681659
TCGA-AA-A055	54	1	1.874094577	0	5.399891138	-0.08209225	1.111599202	2.009551064	2.854393214	0.689569869	2.302657839	2.243092521	1.611804652	3.388391703	0.811813781	0.567773168	1.407958303	6.194213849	1.624101002	0.484069673	0.498655105	3.765105116	0.892756935	3.970479433	2.68971278	0.923853891	1.186160953	3.744371413	1.783157047	1.499317293	2.716910561	3.238837368	1.757653813	3.185602472	3.00899751	0.500361317	2.023860992	2.421229585	2.503832601	2.142952713	0.319225031	1.814202081	1.663185644	0.210637846	1.020579655	0.442007559	3.358256925	0.074008951	1.721717446
TCGA-AA-A056	68	0	2.241043742	0	8.593086898	1.402994797	2.060993079	2.296628705	3.46603479	1.04096851	2.618489748	1.052627188	2.118159349	3.898301662	0.954386381	1.403120552	1.779272222	6.77367829	1.095876955	-0.012282365	0.710454649	3.633149181	1.343482438	4.705790929	3.496394787	0.945688696	1.292809126	3.654385823	1.296699606	2.686815032	3.094334473	3.196283088	2.905240355	3.778022442	3.443745473	0.379199156	1.811487627	3.302499953	2.514671388	2.228001026	0.656726065	1.98928584	2.085869885	0.487273233	0.727406125	0.437796817	4.601720663	1.298600954	1.780372804
TCGA-AA-A057	76	0	1.585649188	0	10.30254635	1.779064669	2.972001404	4.478559497	3.198486592	0.930024299	4.945502088	1.548464843	3.301158027	4.064344745	0.377347753	1.997682683	1.661532815	6.515398805	0.779992041	-0.245739852	1.413802654	3.684005283	2.293235217	4.479949224	3.917171936	0.927069778	0.797286261	3.424410933	1.915347309	5.192255801	3.058339775	5.058575476	1.285057168	5.419307254	2.37216713	0.290553337	2.441763294	3.027634222	2.279931524	3.70884883	0.553592488	2.812836808	2.405578559	0.607366152	0.598963679	0.553716219	4.928870339	1.229675668	1.475404417
TCGA-AA-A058	23	0	1.009803936	0	9.186567198	1.082966954	2.520970523	2.188658245	2.944801605	0.918401351	3.565336455	0.769736923	1.819865701	4.340840038	0.709148284	1.512801728	1.189515967	6.922742098	1.220348789	0.017160606	0.697571503	3.918907838	1.632490319	4.282894856	4.328168073	1.006799194	1.450436964	3.458309208	1.591501483	3.00238994	2.929400196	3.024400186	2.11030453	3.631645049	3.530693846	0.863648908	2.054784163	2.7963587	2.622946155	3.384285428	0.57193438	2.210612796	2.4229648	0.379927956	0.719370741	0.208092099	5.376276656	1.869194789	2.293398615
TCGA-AA-A059	63	0	0.69402172	0	9.011847624	1.650009378	2.466479749	2.50546487	3.723682295	1.037398075	3.638156615	1.37200785	1.92785302	4.399994131	1.026806365	1.677223185	1.865476439	6.033643382	1.016985424	0.292940848	1.085606438	3.942227817	1.684706854	3.691417485	3.136499932	1.83961332	1.400614928	3.697852882	2.209542039	2.918193257	3.369919316	3.105441308	1.152181964	3.371306824	3.308266117	0.83524772	2.135109533	3.126670402	2.58295096	3.145610475	0.363646268	2.624954354	2.616787317	0.7684993	1.315039621	0.286234466	4.970408157	1.15166052	1.404502265
TCGA-AA-A060	30	1	2.497222765	0	8.612410186	1.273552987	1.919872691	3.003110193	2.730384354	1.136827127	2.607121799	1.639334254	2.618878258	4.192417937	0.918444616	0.851566035	1.145087776	6.621030497	1.061743688	-0.051086735	0.88565749	3.375568464	1.228294435	4.105299087	3.46676746	1.28154483	1.028553889	3.527584675	1.412814395	3.767725435	3.065662049	3.087517473	2.090820225	4.222109945	3.3391767	0.603770192	2.306830414	2.7664363	3.235664588	2.64743605	0.523461014	2.044959041	2.105750606	0.728662086	1.339345886	0.252550426	5.037044369	1.123005503	2.898943234
TCGA-AA-A061	1	1	1.926821165	0	8.47571961	1.663503325	2.67050806	1.543316494	2.87524765	0.618150797	2.34750443	1.081148739	2.451595996	5.186497524	0.668158305	1.080873488	1.002772586	5.632728905	0.501709791	0.34489979	0.911177705	3.571190621	1.816528823	3.582330022	4.168363985	0.592715808	2.349763176	3.133067963	1.353748237	3.419123318	3.619621779	2.476225277	0.518824735	4.241059663	3.21249725	0.611824766	2.080771955	2.788263678	1.913497789	2.903514331	0.943796062	1.741539562	1.834994749	0.324301107	-0.087137554	0.16702674	4.685315908	1.768753865	0.734101926
TCGA-AA-A062	48	1	1.15710226	0	8.71165699	1.72624057	2.20807776	3.80772024	3.33694162	1.52894117	2.78171578	0.30046996	2.59195754	4.43321527	0.76105018	0.61890386	2.27745178	6.11965453	1.06984212	0.50789199	0.92525921	3.47961241	1.07584737	3.98728316	3.81481717	1.22708095	1.32648244	3.20361284	1.4213459	4.86568605	3.08263201	4.58385055	2.53979846	4.39183959	3.02449298	1.22596547	1.98639823	2.83373627	2.67717423	3.89634497	0.66937842	1.62660461	1.72338345	0.42716848	1.06065088	0.19133663	4.83321086	0.72841461	1.80889664
TCGA-AA-A063	85	0	1.68949105	0	8.39178254	0.75990279	1.41286338	1.26360055	2.88451371	0.66440216	3.21900343	1.02914316	2.55126512	3.99069038	0.84186475	1.29934323	1.96538599	6.25495697	0.56715333	0.23951914	0.71201376	3.32905535	0.26269563	4.61346054	3.92261434	1.02950872	1.28259132	3.59971	1.75099149	3.12237275	2.87346016	3.43720465	1.41925723	3.16933498	3.34727203	0.63671192	1.77983986	2.39581341	3.04446122	2.61158462	0.39302809	2.01366198	2.33971095	0.43943339	0.54754487	0.23739188	4.76548135	0.84653837	2.59688201
TCGA-AA-A064	13	0	1.305147503	0	8.874969537	0.547052399	2.060511546	0.367801275	2.821890929	1.163324631	3.216396777	0.274060983	1.933226022	4.347836591	0.852942555	1.080487477	2.044311579	6.654762979	0.888172578	0.310084568	0.394442908	3.748340531	1.304166365	4.582816784	3.978633651	1.041551602	1.573259273	3.874722117	1.879149444	2.884759188	3.169874131	3.56286042	1.066098142	3.419174103	3.22119493	0.803068531	2.055832988	2.043924462	3.708393419	2.365624462	0.542095953	2.257769002	2.367194564	0.382544957	0.595870429	0.310660731	5.016972532	1.110053887	2.690998688
TCGA-AA-A065	61	1	2.72867284	0	7.82947439	0.6632682	1.7555943	1.85871718	2.67415183	0.45196192	2.84330743	1.27394485	3.13993045	4.45272014	0.92892702	1.6230989	1.78470568	5.97915925	0.89228672	-0.24573985	0.82893488	3.53318153	1.36919624	4.27737006	3.44352166	0.88231375	1.22156309	3.37614187	1.23053208	3.72118528	2.26549522	3.80651715	1.32348427	3.34615699	3.3369111	0.65618691	2.14765399	2.66604732	3.48959181	2.99501874	0.78953078	1.94640493	1.67334385	0.67540906	0.65946202	0.98067412	4.02003742	0.77816758	1.42347428
TCGA-AA-A066	21	0	1.108049327	0	9.571284377	2.027657106	1.814578129	2.665907126	3.215485456	0.923653302	3.163024394	0.45507474	1.98886867	3.739209495	0.540315165	1.578791625	1.742340529	6.569932652	0.924807871	0.042609545	0.5367019	4.312344002	0.886618616	4.422054989	4.970855734	1.20363874	1.511955414	3.331779551	1.633667123	4.700288682	3.073306829	4.196498936	2.697163409	4.127659225	4.293463592	0.65070055	2.041097726	2.933643154	3.235014697	3.209530542	0.110723162	1.995050144	1.811589649	0.437233896	1.181326137	0.40064411	5.123080126	1.078137486	3.00480735
TCGA-AA-A067	37	1	0.743236566	0	8.161161727	1.310439278	2.081894133	1.997589128	2.29598336	1.200293136	2.62125814	1.109208892	1.174943517	3.110441932	0.973394947	0.807938558	1.78162751	6.675326455	0.936255927	-0.006691413	0.927875165	3.094266777	1.943452589	4.377272706	3.614719451	1.192601269	1.080326637	3.609349373	1.491118007	4.583218127	2.074291764	1.285114982	0.53177051	4.443592661	2.936456021	0.36908472	2.450179114	2.883241712	2.481798586	2.926738172	0.389014261	2.85684055	2.317527499	0.671541844	1.29544598	0.677882913	3.998653932	0.750617621	2.519612656
TCGA-AA-A068	29	0	1.771091166	0	7.410565587	0.231598631	1.624984549	1.87376217	3.278737203	0.769293284	3.039078261	1.800147653	2.618040655	3.854685661	0.668713531	1.592108836	1.528710705	6.963549679	1.227435585	0.004195167	0.744352168	3.112786929	0.848308137	4.755363498	3.269898358	1.309392122	1.206592893	3.513133454	1.601318535	4.288943965	2.51183685	3.274397616	1.966922898	3.747140294	2.214702323	0.340861624	2.278407138	2.145583539	2.498416154	2.866202816	0.352741441	2.355578529	1.848544369	0.841619628	0.289267675	0.712554948	4.686326363	1.980752167	2.047209399
TCGA-AA-A069	53	1	0.76246309	0	8.06758581	1.37127103	1.71274667	4.278864	2.07092777	0.38285241	2.65599066	1.86899852	2.99663354	4.21956821	0.78850766	2.24088349	1.55974917	6.33912069	1.08662853	0.33744166	1.03939802	3.28131518	1.07369917	4.33097504	3.82428271	0.23120966	1.03165953	2.75290778	1.33965596	2.99767353	2.68612032	5.70999734	1.57681278	3.81871597	2.02988046	0.42494475	1.5278208	2.62377231	3.2350147	3.66734136	0.88439501	2.40204867	1.27145365	0.89436494	0.20224957	0.32792048	3.72948138	1.39244172	1.68091155
TCGA-AA-A070	69	0	2.226499039	0	7.377216315	0.130010335	1.810284949	2.015173338	3.35425103	0.860154918	2.602047732	1.096551616	2.960010028	4.124077025	0.889958279	1.371274425	1.533519993	5.366959191	1.651395523	0.788630463	1.023245198	3.221679501	1.11585578	3.96613221	4.18178372	0.994387396	1.491435136	3.023451851	1.474793774	3.707400975	3.201787485	3.361867086	3.344784501	3.970425167	3.497921091	0.678927802	2.29304415	2.904807867	2.220234469	3.555852803	0.771974091	1.983111883	2.351222639	0.698997721	1.072686066	0.379782964	4.229540924	1.599275073	1.907215956
TCGA-AA-A071	50	1	1.18670802	0	9.43334298	2.05784947	2.8849605	3.29673138	4.06028069	0.98538962	2.87914325	2.03539147	1.8007403	3.74876157	0.40993113	0.58564486	1.56182487	6.78409181	1.32771	0.64876821	0.79826902	3.89596543	1.39667816	4.33612297	4.09424731	1.76937008	1.99096333	3.42167646	1.57238701	3.88037549	3.88688774	3.35864482	2.62231441	4.19878852	4.41164109	0.23389143	2.14849612	2.64707795	1.69108922	2.8576128	0.37950617	1.72450626	2.76230905	0.23869759	0.50327269	0.34984885	5.18382636	1.60891272	3.38139394
TCGA-AA-A072	66	0	1.09261367	0	7.51039502	1.87354289	1.6850135	3.06427547	2.81541694	0.87132481	2.77201306	0.78386423	2.85743379	4.48410355	0.77301056	0.76677451	1.83529726	5.77792329	0.71347595	0.47723237	0.96818917	3.51866606	0.73259666	4.0779469	3.5694979	1.26578614	1.60919359	2.90870089	1.21863034	4.52272634	3.59329226	3.27122183	0.56636974	3.93254472	3.49946508	0.76116213	1.79640739	2.22561918	3.64496855	2.76111374	0.32037079	1.56387582	1.73115219	0.1692491	0.55958662	0.21784785	5.25731883	0.98211427	3.05949991
TCGA-AA-A073	100	0	1.007112709	0	8.438834056	1.724597209	1.829584305	2.725421678	2.648078434	0.786357054	2.692503456	0.727569775	2.444624083	4.879559082	0.765665082	0.189848774	1.545858985	6.014020671	0.550871684	0.435959498	1.049678073	3.522065859	1.26583506	3.832378394	3.884296093	1.288516348	1.454518243	2.984561397	1.033535172	4.092249434	3.27549143	2.585400505	1.665149123	3.351344384	3.414610085	0.683583573	1.587658823	2.499587184	2.66464869	3.747068957	0.398766676	1.902590478	2.642405381	0.339421064	0.922664913	0.17723238	4.987137137	1.288506301	2.483077176
TCGA-AA-A074	94	0	2.037473449	0	8.137591954	1.998451827	2.258291425	2.502662085	2.821110243	1.187045377	2.859129265	0.78493759	2.651474942	4.329044037	0.901075406	2.155924004	1.436677218	5.59493383	1.529770358	0.556369576	1.048508268	3.443821256	1.366823058	4.000757901	4.116668193	1.365307311	0.916763447	2.948014522	1.463232846	4.893281219	2.850481788	3.907709081	3.265486699	4.037459723	2.737334905	0.451262399	2.108915502	2.44938451	4.146943655	4.241189073	0.593003713	2.129550131	2.013782421	0.546029334	0.474813014	0.588522049	4.702752824	1.482399466	1.861288823
TCGA-AA-A075	62	1	2.591025545	0	7.984906502	1.730611339	1.813257913	2.379802091	3.34431524	0.540879813	3.328990787	1.036739388	2.19942596	3.874182403	0.904709754	1.249068083	1.648846634	6.551078426	1.530879212	0.707787083	0.838734688	3.429046357	0.975833719	3.964335604	3.51306747	1.072188289	1.143373132	3.651024604	1.428243922	3.659227333	2.903249006	4.062820307	1.756217038	3.639693457	3.617484108	0.549745699	2.199208085	2.799712909	2.487602359	2.63697002	0.400531695	1.721381478	2.228157134	0.429395847	0.783926748	0.829201458	4.359021577	0.901543949	2.093873579
TCGA-AA-A076	2	0	1.98390598	0	10.15425994	1.46878513	2.26280016	0.752849	3.13615306	0.84866246	2.79913061	0.94486193	1.8681388	3.89569053	0.6368881	0.94103643	1.31794704	6.99677446	1.52405934	0.05069537	1.0920827	4.24308102	1.69188337	3.56158946	4.0492881	1.14067603	1.51386049	3.83860912	1.34201328	3.46936781	3.44138655	3.23991707	1.64425176	4.03959799	4.01585079	0.43684945	2.09495165	2.82094168	2.77018091	2.77686417	0.54796255	1.84659098	2.61402322	0.27869232	0.51872547	0.25671813	5.03704437	1.00302265	1.28350117
TCGA-AA-A077	39	1	1.78652968	0	8.32549908	1.31608879	2.16041415	2.0797051	2.84195271	0.58815732	2.44913869	1.79824249	2.30463695	4.04126586	0.34006452	1.46847495	1.53603101	6.37942284	0.85970118	0.40254085	0.97885921	3.72453703	1.61338927	4.04937936	3.30594018	0.79316585	1.89523009	3.58888293	2.10123873	3.51676078	4.12703433	4.12933868	2.0194244	3.81959474	3.1672752	0.77718132	2.13719217	2.75463819	2.16444089	1.51225971	0.52316519	2.65962752	2.68398364	0.3168792	1.07446908	0.23152499	4.27480252	0.37859514	2.08722068
TCGA-AA-A078	43	1	1.37886506	0	9.83464699	0.96110025	2.67429194	2.40878278	4.08409666	0.7040609	2.86910962	1.24666359	1.86501122	3.21024552	0.38648219	0.48306653	1.26095945	8.12487895	1.06651298	0.2478968	0.88971423	3.81395524	1.150948	3.96262385	3.73100838	1.29831687	1.46398887	4.2831211	1.60671461	4.05710202	3.52130441	1.11245366	1.74137711	3.53742305	3.68655689	0.21732454	1.41009304	2.61807823	2.33166678	2.96515069	0.17079693	1.73767624	2.12628124	0.43807884	1.13178644	0.23017885	5.6195211	1.23085872	2.91016811
TCGA-AA-A079	34	1	0.197233111	0	9.873429481	0.645534206	2.650137505	1.205157114	4.271978087	0.685992526	2.959316574	0.53681816	2.354005838	3.924069983	0.548102407	0.175694315	1.610010541	7.895627029	1.527720764	0.854381855	0.611026727	3.848773486	0.486343508	4.924766583	4.713731921	1.083318473	1.570854679	3.851008518	1.556254569	4.661864554	3.523437036	1.295005541	2.058884391	4.694242028	4.817161432	1.046685191	2.106762195	3.232598135	2.461049254	2.939402758	0.010362724	2.267551059	2.7326241	0.100151282	0.722796386	0.454066099	6.366351775	2.025894912	4.085337911
TCGA-AA-A080	68	1	0.84315705	0	8.814411191	1.012308327	2.643539205	1.913270551	3.545135765	0.7764553	3.131672407	1.186327141	2.388044319	4.051146053	0.786297708	1.675067773	1.603646405	6.77367829	0.851605903	0.406817507	0.670829245	3.760946718	1.485080304	4.31973665	4.057752602	1.137886751	1.467642813	3.750695917	1.439400157	4.198332516	2.993804962	4.347210818	2.13913179	3.851210521	3.686126779	0.149157965	1.455414874	2.452956431	3.462140684	3.082043794	0.287281211	2.216563382	2.157129247	0.635444101	1.296075613	0.198334766	5.461356014	1.427726192	2.064245782
TCGA-AA-A081	68	1	1.555351216	0	9.73387586	1.605866738	1.969954214	1.685520243	3.169830861	1.003650374	2.937186546	2.048474996	2.075429898	3.385835826	1.262014971	0.508955054	1.710453883	7.203934781	1.299471214	-0.07007267	0.938322535	3.422591607	0.725446048	4.013295494	4.055768904	1.239453738	1.358721767	3.821191332	1.351180399	3.527030689	3.535319234	3.893700055	3.533486435	3.915286591	3.03816299	0.335424081	1.891894168	2.822806436	3.361165686	3.607146801	0.486794836	2.804341705	2.391144764	0.266289834	0.900819868	0.523121925	4.758104935	1.620034723	2.585773829
TCGA-AA-A082	37	0	0.619231966	0	7.10658426	1.344517154	2.439422781	2.113835909	2.037671387	0.961717359	2.891996948	0.77756183	3.085774688	5.34307411	0.810495815	1.037336011	2.215751054	5.275934584	0.600297164	0.81541681	0.686335541	3.476297888	1.481925564	3.992216964	3.129643933	0.645077359	1.065593724	3.011867383	1.110950863	3.984932265	3.115291424	3.637577613	2.094905578	3.521602232	2.718435996	1.113977736	2.024402066	2.434392801	2.39426706	4.168434697	0.572604904	1.750842704	2.715512133	0.67063417	1.030417954	0.53876682	4.213734386	2.941498105	1.867935148
TCGA-AA-A083	57	1	1.304826464	0	7.794339627	1.903875861	2.080482935	2.432792146	3.385424079	0.854080735	3.136329938	0.850849786	2.262052656	4.308290648	0.811456555	0.682853223	1.698502925	6.041558892	1.343803697	0.007110779	0.801215706	3.501976029	0.601334236	4.036447717	3.409924357	1.248588663	1.697509509	3.760771593	1.413085414	3.133443402	3.294679562	3.787808337	2.598799706	3.349613494	4.052425613	0.663804208	1.834284867	2.95323585	2.68777708	3.379598919	0.186664659	1.656509882	2.454631785	0.307241348	0.319174387	0.052267702	4.262551436	1.610654232	2.721001071
TCGA-AA-A084	5	0	1.02716287	0	7.4763956	1.16354098	2.66818807	1.8801573	2.88489146	0.90146485	2.7119718	1.02416059	2.67769468	4.79963659	0.76298355	0.78837891	1.32785789	5.40936266	0.59712606	-0.06353192	1.17486811	2.93563062	0.80909903	3.49076708	3.61018078	0.67879451	1.30540878	3.26890941	1.04502212	3.94140728	3.49387988	3.12052597	2.0445242	3.57765505	3.7167701	0.5227525	1.72926585	2.17636534	2.78468143	3.11898797	0.441161	1.42917495	2.0367919	0.21929702	0.99951873	0.11210652	4.33115535	0.61082293	1.62324595
TCGA-AA-A085	87	0	0.246570584	0	8.04549336	1.433241962	3.66906936	2.842284143	3.75716915	1.640628238	2.592303714	1.336577744	0.331797848	3.720643707	0.499942747	0.800034585	1.356749432	6.379422838	1.033932385	0.494006886	1.348411053	3.696481467	1.945662116	4.804042965	4.533812173	0.888033149	1.50616833	3.236113609	1.277047479	3.765655545	3.296856877	4.031116056	3.158554904	3.650073269	4.373092372	0.634770917	2.075195279	3.174907141	1.614518513	2.990122812	0.776806114	1.833225619	2.737756518	0.380122843	1.064013896	0.98635826	3.876740759	0.968534797	2.383946763
TCGA-AA-A086	23	0	1.06264195	0	7.10658426	2.01088244	3.37631814	4.09792611	2.19518006	1.21944314	2.27672939	1.96116847	3.13782315	4.78743883	0.38533094	2.23149367	2.07895196	4.78288131	0.9897972	0.41367572	1.22664636	3.43802923	1.92872976	3.3708631	3.98906871	1.115505	1.1444601	2.99960051	1.04031472	5.17183719	4.25485629	4.48057407	1.79944713	5.35559647	2.07624676	0.40934006	2.73907006	2.92696487	4.338321	3.90418364	0.54879416	2.01928331	3.0405168	0.72124682	0.79650992	1.05323694	5.42552292	1.28460827	1.79659851
TCGA-AA-A087	103	0	0.91990873	0	9.556810365	1.291377328	1.473549945	1.705527541	3.213671492	0.533565188	3.072167368	1.076691482	3.064899403	3.803798963	1.317643162	0.915383475	1.773303131	6.088473555	0.749342669	0.14709793	0.941285583	3.726949673	0.979882639	3.815447096	3.916407888	0.822967804	1.27677436	3.003426373	1.564385155	3.79989371	3.575745426	3.954319167	3.375930288	3.291335459	3.209660656	0.558105359	1.646738752	3.000244567	3.173095188	2.941786107	0.374890483	1.526308237	2.453972735	0.25751239	0.144736043	0.52099254	5.167973845	1.047970498	2.366688078
TCGA-AA-A088	27	1	0.545279197	0	9.556810365	1.937073819	2.536365771	3.566015314	1.610582353	0.802092642	2.403794691	1.29729089	2.791532452	4.210359861	0.697072324	1.243438223	1.288324414	7.642296681	0.672336939	0.45074984	1.080506518	3.4898125	1.564479699	3.584537326	4.210386402	0.569539212	1.197344319	3.984096652	0.98674896	5.42225078	4.690186456	1.396172469	1.239190112	5.418066867	2.851984379	0.557094419	2.747085973	3.041181446	2.390753164	3.673706561	0.271703467	3.282625823	1.999457461	0.441459496	0.48179934	0.154165503	5.282981063	2.240251355	1.950504752
TCGA-AA-A090	96	0	2.83803993	0	9.13810901	0.65552984	1.29738781	0.30329621	1.8051131	0.7062632	3.02351021	1.33657774	2.73616697	4.01171826	0.6696494	1.17048202	1.89197364	5.49201537	1.14981929	0.92137044	0.87406741	3.04430916	1.28786859	4.46906413	4.27831385	1.0446607	1.05585648	3.25692911	1.48071582	3.89580697	3.17224403	4.06467405	3.49459865	3.1224265	3.45166594	0.9408809	1.93474422	2.63301316	2.55669215	3.22316083	0.70936652	1.90148064	2.38851579	0.38998473	0.32729273	0.54866511	3.69852553	1.71127332	2.16539534
TCGA-AA-A091	34	0	2.789186648	0	9.056290446	0.831553151	1.385951914	1.746943048	3.297055738	0.638712135	2.999393097	1.501414875	1.428677006	3.53334909	0.727951541	1.104006608	1.680130802	6.759157496	1.481627858	0.350912094	0.704835629	3.412435708	0.196854672	4.698884052	4.268671169	1.173243744	0.704748883	3.581832959	2.054754577	3.448402005	2.896431411	3.775011106	2.229438874	3.644835754	3.235695248	0.923651958	2.072052414	2.216078836	2.809530142	2.985275278	0.517458685	1.974353336	1.232514171	0.335643825	0.62618607	0.224620925	4.931455897	1.16826368	3.784442747
TCGA-AA-A092	90	0	2.052132433	0	8.330994085	0.424268531	2.505807343	-0.315153233	3.750322541	0.537783283	3.204956439	0.885115282	2.657482316	3.695554415	0.652798698	1.898251788	2.224381217	6.240075356	1.119198481	0.833454728	0.62625366	3.802658006	1.396345879	4.566103225	4.831075114	1.372450121	1.235960675	3.905776142	1.395771418	4.946541786	2.459135226	4.777488601	1.590173564	4.273046782	2.972428214	0.468056228	2.353427234	2.292170175	3.535291992	3.751906439	0.299553424	1.477996095	2.303248213	0.585731388	0.588339867	0.733260737	4.369348438	1.172402677	2.962915041
TCGA-AA-A093	64	0	1.245770002	0	6.135355209	0.644078412	1.756512211	0.666286721	3.551393817	1.005187795	2.920508975	1.527466027	1.79765005	3.342503333	0.833503691	1.226918803	0.999389044	7.197664673	1.036516207	0.008237771	0.418452552	3.502767971	0.803400254	4.585973293	3.457173432	0.971854583	1.51134724	4.009356739	1.993469748	2.467725463	2.559335536	3.758897011	2.014777317	3.467614964	2.847972911	0.268232789	2.134230383	2.575411688	2.523243096	1.919249216	0.298284945	1.799925824	1.482048297	0.229089823	0.806803885	-0.125243366	4.081755937	1.025832863	3.597882741
TCGA-AA-A094	71	0	1.85218724	0	10.21086553	1.35714383	2.13779747	2.00447691	3.23645928	0.95343374	2.13994632	1.68271657	2.42957302	4.2730448	1.14693262	1.56365976	2.01911037	6.47171165	1.03348623	0.25554657	1.20940198	3.36563262	2.11500571	3.88099136	4.84602006	0.94445833	1.17767363	3.09285539	1.33746672	4.37164838	2.85121856	3.21577071	2.73019301	4.24837856	3.20140706	0.90147079	2.49372395	2.68493747	2.34664747	3.78680724	1.06089258	2.03848668	1.69219892	0.48815034	0.61939777	0.81271222	5.07518241	0.45372213	1.35190317
TCGA-AA-A095	1	0	1.272239774	0	9.004047013	2.107070634	3.090898673	0.83750792	2.931561605	0.598524428	3.299741556	2.684270559	2.638934239	2.69661378	0.57281942	1.000623881	0.979544314	5.851593742	1.427674795	-0.083234488	1.246408584	3.684005283	2.107129279	4.298025024	5.111228937	1.620271127	1.344491823	3.178245496	1.594180645	4.036812373	3.955105673	2.498528107	2.404631844	4.0348873	2.16532232	0.556669837	2.195438588	4.009736389	3.03959115	3.297296183	1.365132683	2.260777835	1.780168033	0.353863028	0.103834509	0.30280864	3.997890615	0.074008951	1.092051836
TCGA-AA-A096	24	1	1.72431966	0	9.156361056	1.522541459	1.991570416	1.305335119	3.289771733	0.810804191	3.000189476	0.852395245	1.266650743	3.800847747	0.42337225	0.471473982	1.312924693	6.717566447	1.093791074	0.261234072	0.561332687	4.039515566	1.717169691	4.60148756	3.928266547	1.048861445	1.481774605	3.824338657	1.606174603	2.36169573	3.09955415	3.83504229	2.350173381	3.21705808	3.395859885	0.626805668	1.885600781	2.753669787	3.007168617	2.252876126	0.077441949	1.818396319	2.661301662	0.590225227	0.839147397	0.902127985	4.786939941	1.755380597	2.561375617
TCGA-AA-A097	108	0	2.976234906	0	8.137591954	1.929711707	1.136748605	0.406457819	2.110134289	0.421196595	2.189545697	1.485729212	3.426232762	3.893314245	0.893745319	1.772015039	1.973391327	5.632728905	0.753071676	0.414542152	1.626402531	2.689463891	1.398172569	3.886501866	4.632284241	0.728038551	0.306599785	2.392430736	1.917017925	3.999980753	2.6498832	4.341018072	1.737958305	4.067448461	1.898507114	0.533354144	1.848062278	1.722629876	3.131789373	3.946261341	0.3077097	1.531005046	2.494139248	0.455941057	0.229503867	0.567513078	3.150397472	1.86107115	0.67564537
TCGA-AA-A098	85	1	1.849647874	0	8.669689892	1.262363379	2.394861566	4.033471554	3.703909334	1.253052296	3.209617294	1.495481585	2.218482783	3.973102635	0.529685882	0.726202822	1.893403822	7.067993955	0.889681134	0.431358425	0.719457877	4.277274989	1.262891359	4.011583803	3.63361159	1.50419447	1.332769814	3.735919242	1.21244091	3.318482842	3.248638459	1.501290417	2.113316743	3.39775284	4.040075985	0.489223832	1.498282397	2.65741073	2.53861881	2.908340754	0.218916445	2.370923778	2.882725349	0.520123391	1.212365568	0.265588931	4.958022229	0.619650694	2.699239973
TCGA-AA-A099	94	0	2.529708749	0	8.987218911	0.875351203	1.086731131	2.270040974	3.408278854	1.038926797	3.280956654	0.951053713	2.537004984	4.049383203	0.797532083	1.141086217	1.533170161	6.108435649	0.6262586	0.60442545	0.758175459	4.071640964	1.717521995	3.679676743	3.573237416	0.857476113	1.214047479	3.488015415	1.686361181	4.066573478	2.648199608	3.490018508	1.956050254	3.581684217	3.180523876	0.681179871	1.566620615	2.956194774	2.981233495	3.830127079	0.359808722	2.116416375	1.449306126	0.766079361	0.796221578	0.466816581	4.544449489	0.778482474	2.178229171
TCGA-AA-A100	68	0	1.498170991	0	9.959534578	0.461203366	1.842471886	2.490850095	3.606569066	0.965498579	4.157036432	0.481336105	2.561327724	3.9206743	0.567585286	0.435911357	1.720741861	7.679263469	1.339328886	0.093384138	0.991660282	4.289988393	0.87824351	5.260677971	3.756891841	1.30706903	1.335503904	4.466658023	1.364431766	3.899283529	3.436196507	1.403966574	0.909638915	3.438189117	3.804337647	0.463215698	1.737839196	2.975561099	2.65093823	2.152570268	0.098067118	2.354301473	2.478064237	0.50633163	0.560210536	0.138049829	5.421270829	1.942852297	3.168785303
TCGA-AA-A101	37	0	1.57863063	0	8.67670791	2.57937598	2.27815021	3.57041266	3.70864601	1.51166526	3.01965991	1.05406488	2.91985401	4.42561739	0.70170759	0.92186195	1.82736163	6.5313254	0.86626369	0.57075486	0.89073588	3.71983233	2.22394169	3.89232285	3.14367987	1.37151804	0.83646037	3.51079953	1.13734867	3.79548452	2.69500204	1.59352765	2.7292715	3.84319616	3.67487258	0.83181862	2.54641542	3.03554127	2.72731924	2.53809285	0.68658727	2.20981625	2.33021948	0.1406796	1.32878015	0.90353714	5.13895301	1.77554339	2.81528858
TCGA-AA-A102	0	1	1.464019944	0	7.473521812	0.995194163	0.874866482	-0.007621768	2.907734038	0.912194087	2.260635967	1.249739163	2.756034209	3.246638798	1.04425626	1.677624672	1.057470821	6.724937004	0.865467054	-0.070306938	0.757366918	3.156512119	1.508731866	4.103378953	3.170714915	1.134593041	0.588269341	3.320764425	1.326270606	3.830435471	2.318704464	2.781570741	1.038894651	3.341409785	2.626233695	0.494938464	2.050022549	2.457751674	2.606498862	2.543196318	0.423787915	1.741175987	0.940749241	0.492534157	0.209691096	0.238379592	4.350993773	0.793692976	2.409586557
TCGA-AA-A103	7	1	1.282850994	0	5.864392428	1.523913913	0.447067827	1.35800807	1.863445522	0.287279179	2.436747066	0.873765467	2.407824722	3.206619537	0.65543804	1.009477572	1.065831576	5.998779862	1.217092387	-0.029940288	0.593416808	3.147289449	0.308436334	4.223416915	3.90034249	1.095158797	1.160463867	3.1028417	1.493347309	2.264139399	3.047751757	3.808842669	2.355180051	2.367741164	3.238182713	0.64618609	1.309630004	2.673392693	2.980897247	2.436475442	0.413610776	2.024408838	1.128216315	0.134447901	0.542643929	0.156240569	2.404821414	0.701674606	2.397285405
TCGA-AA-A104	84	0	0.48281658	0	9.031379421	3.017901035	1.313052697	0.789043781	1.277664182	0.83765856	1.530562842	-0.175961689	3.368615081	3.780840728	0.222495258	0.147601269	2.039096241	6.896356042	0.699647027	-0.072217472	2.569442606	2.328240095	0.591846977	4.122512664	5.257377509	0.399335382	1.641423524	2.493605386	0.990995636	2.897985433	3.669697589	2.585400505	2.021194233	3.130856972	2.868802588	0.368189554	0.975705455	1.867741572	2.667060159	4.054700842	0.524887559	1.820245445	2.108815385	0.018952744	0.781943579	0.341099669	4.578870847	2.259452122	1.451816692
TCGA-AA-A105	79	0	0.746196587	0	6.839009557	1.360078481	1.404975863	2.375144685	2.082504447	0.89638266	2.826831881	0.411349215	3.06860703	4.042415206	0.2815596	1.52191857	1.321826036	5.712729596	0.761142073	-0.058336785	1.599198342	2.635877466	1.259134022	3.984962123	4.605517179	0.560817994	1.161263483	3.101558461	0.905486709	3.398054234	3.024102543	1.866111339	0.976998837	3.84683492	1.721574698	0.209176793	1.42420538	2.432549696	3.251303822	3.448801546	0.419721532	1.989668511	1.655079476	0.176204706	0.180221165	0.808233898	4.738517783	2.720077611	1.751050871
TCGA-AA-A106	68	0	2.774074829	0	7.197459375	0.913512398	2.030769865	1.096886776	3.307620319	0.774226389	2.579737586	0.780977989	2.118159349	4.03528084	0.772455132	0.753817792	1.126507728	5.616806359	0.873077635	0.194800764	0.559774502	3.607010352	0.933596437	3.916061521	3.424530726	1.775916267	1.26939454	3.408180385	1.267985303	3.129983378	3.103220457	4.127312091	1.8788258	3.231689961	3.750089587	0.229111621	1.679394061	2.40707513	3.182119641	2.261939966	0.394036771	1.712596111	2.648025032	0.146160772	0.96916424	-0.125243366	4.649059676	0.982114267	2.499260372
TCGA-AA-A107	81	0	0.915798574	0	7.284531069	1.312405082	1.403761973	1.476779051	2.170856434	0.433475476	1.953890055	1.1415096	3.001213659	3.615922503	0.925004755	1.563262607	1.472939871	6.222663647	0.327111705	-0.245739852	0.856576595	1.78049103	0.400595395	3.334619966	5.010615179	0.978531416	0.834697656	2.625836614	1.011863789	3.889925016	3.14934729	2.520283871	2.298424893	3.976473985	2.991662089	0.754277579	1.274075114	1.770539233	2.934022105	4.143143088	0.162776048	1.731725407	1.347514427	0.425114285	-0.074938814	0.593281323	3.874742078	1.412340325	0.851177094
TCGA-AA-A108	52	0	0.27781909	0	7.2385333	0.64452434	1.99521161	0.90906672	3.04144853	0.85408074	2.68155739	0.28797014	2.59810241	3.86173867	0.3885188	0.77059499	1.8461122	5.83045415	0.86605237	0.340927	1.04967807	3.47170128	1.22236084	4.59833554	4.54716239	1.54997279	1.14047072	2.95892693	1.40355442	3.16638166	3.52941556	3.55685731	2.28062035	3.92627624	3.8145912	0.80460558	1.97069354	2.83616578	4.19024498	3.63108595	0.17107263	2.37005581	2.02514245	0.26262722	0.41668919	0.36637499	4.33034411	1.91839242	2.69611682
TCGA-AA-A109	92	0	2.405947164	0	7.623242558	0.871888607	1.30164454	3.193482589	2.521342256	0.641869725	2.924171016	1.459152777	3.874491097	3.808825727	0.936501655	1.172654571	1.334543523	6.064934393	1.181632844	0.338686467	0.51300833	3.192638239	0.821942077	4.030155216	3.54619458	0.573823005	1.151775368	3.748650919	2.044284502	2.565237539	2.709009895	3.936083667	3.078647784	3.271574691	2.638053023	0.49288215	1.39558784	2.670975782	2.761331908	2.231014224	0.306141025	1.577805861	2.030010497	0.487273233	-0.097816383	0.178066733	3.868714503	0.298827552	1.692570429
TCGA-AA-A110	69	0	2.321368568	0	6.927915722	0.920983066	1.164208116	1.354599771	2.555790274	0.771322088	2.807814051	0.90546073	2.29599939	4.339481229	0.925004755	1.123280302	1.183459627	6.5613574	0.756525285	-0.016533688	0.618478531	3.760946718	1.191068883	4.366922814	3.891324119	0.744314767	0.869184253	3.708675773	1.330962021	3.309633689	2.721958275	3.156827136	2.147415342	3.090325783	3.495820766	0.990758087	2.045709082	2.32920534	2.993159695	1.994639828	0.335713278	2.176903641	0.701132007	0.466145506	0.924986262	0.310764428	3.920137665	1.016182683	1.80488069
TCGA-AA-A111	27	0	1.04577469	0	7.80511675	0.99879296	1.80522105	3.41292693	2.74092819	1.10366704	2.98721512	0.86269157	3.30632037	4.14709403	0.72425105	1.11236851	2.14723206	5.22822372	0.48924847	-0.02387676	1.0483377	2.95286148	0.57977174	3.98496212	3.86426287	1.57492504	1.06699841	2.54183811	1.15854083	4.5585678	3.23274896	1.47470657	2.14923025	4.09333323	3.65542737	0.664157	2.05087086	2.59713068	2.96428069	3.57256462	0.38119295	1.60181337	2.13188824	0.18827961	0.33607292	0.31024877	4.58700401	2.04146479	2.58213833
TCGA-AA-A112	74	0	0.479107394	0	7.396721	1.64417196	1.827724328	2.236242478	3.171919256	1.256571176	2.33190038	0.784393245	1.874861601	4.143427174	0.942569781	1.14539452	1.621072129	5.308455503	0.269345874	-0.245739852	1.040187835	3.563419364	0.540716534	3.702334037	4.342063594	1.432702148	1.870208474	2.948477526	1.10802306	4.606974929	4.20269366	2.92620131	3.039535491	3.475536797	2.973190942	0.393997152	2.062808349	2.460922757	3.070787044	3.274009883	0.080123576	2.22258677	2.890047944	0.29711472	0.433893513	-0.125243366	4.30516935	1.728737538	2.642743213
TCGA-AA-A113	64	1	3.071649576	0	7.312560564	0.287953081	1.428360829	1.724140134	2.86456668	0.722993326	2.390752399	1.211200162	1.969926102	4.184327543	0.841691026	0.335064845	1.238873795	5.725718742	0.651924846	0.247989786	0.783610534	3.621623675	1.055611234	3.877351409	3.014716962	1.154136366	1.435645809	3.620221393	1.230111238	2.057643636	2.945717462	4.163091577	2.01742885	2.097368098	3.924204139	0.473883069	1.197753126	2.448348138	2.877684548	2.074940973	0.18877612	1.752901008	2.913463798	0.349702344	0.938542525	0.241769998	3.600100516	1.826784377	1.524679973
TCGA-AA-A114	65	0	1.796477602	0	9.004047013	0.359075672	1.993403526	2.595531078	3.318132556	1.298851263	2.664196519	1.292851953	2.770936824	3.431461951	0.49208585	0.990922791	1.659243718	5.976544039	1.495652297	0.621555232	0.902267376	3.875616713	1.526947567	4.733507657	4.178133882	1.038180803	0.679827767	3.514504702	1.248311924	3.41475095	3.087324278	2.513586143	1.207562181	3.993166236	4.076169289	0.886032445	2.040270287	2.817359983	3.028113178	2.536308875	0.561749004	2.133849737	2.290856759	-0.042350179	0.76636109	0.096003583	4.668432798	0.932982807	2.377863119
TCGA-AA-A115	62	0	0.279480672	0	8.650250599	1.601401251	2.480239335	-0.205635933	3.496875208	1.03911852	2.832638538	0.632958396	1.633899475	3.790308758	0.552227109	0.403327291	1.022097002	6.059858866	1.445175879	0.009179179	1.037657635	4.033880884	1.575469315	4.676481393	3.935582676	0.936067514	1.012597209	3.668803435	2.08591972	3.770569669	3.565705442	3.82842304	2.907049552	3.385230849	3.395027979	0.675862296	1.743675843	2.933643154	3.007168617	2.440792505	0.259084102	1.897129601	2.351692808	0.554779382	0.494164956	-0.125243366	5.376276656	1.320655713	3.086806036
TCGA-AA-A116	78	0	0.414053411	0	7.889149929	0.577051454	1.721412427	1.713359757	3.136153063	0.85552264	3.257904053	0.02408868	2.7003547	4.027873718	0.240482908	1.375040275	1.308808201	6.344274938	0.591327926	0.338807013	0.815135523	3.643656679	0.683358229	4.326152984	3.402539282	1.150556143	1.263071424	3.664111485	1.483232722	4.319758381	3.010912805	2.624326764	2.083796528	2.490715133	3.414610085	0.500106821	1.638739239	2.711160171	2.641143492	2.672144652	0.133441855	2.011844211	2.352914237	0.349333882	0.346440453	0.055273714	3.343403402	0.779930689	1.762725347
TCGA-AA-A117	114	0	0.691975082	0	8.175336796	0.895581914	2.19674402	2.346669409	2.673827114	1.008016177	3.049141675	0.457328177	2.795105141	3.843750686	0.820327053	0.755985768	1.412508287	6.717566447	1.168553654	-0.038581876	0.779483269	3.68928457	0.92322126	4.042094115	3.253352569	1.217886263	1.396758508	3.691053319	1.321320791	4.012946263	3.010507544	1.446739281	1.778963626	3.969326113	3.182341021	0.583395326	1.953349659	2.757010291	2.529076224	2.146573256	0.19786436	1.870802807	1.875800211	0.440234972	0.796807411	0.007373884	4.873884136	1.288262118	2.073527228
TCGA-AA-A118	54	0	0.98164528	0	8.97853049	1.24474664	1.9467139	2.64079858	3.01167466	0.32415901	2.80850044	0.99625241	2.68502725	3.93870634	0.7403304	0.79101612	1.16996268	7.14842734	0.98096615	-0.03784002	0.57993905	3.55831873	0.15365916	4.20697953	4.48046314	0.7309614	1.31235812	3.62623062	1.56899129	2.8588703	2.98820288	3.45024119	0.80504276	3.23598299	3.05603541	0.59113915	1.64673875	3.21928553	2.0369075	3.32657449	0.42310947	2.23124526	1.6374467	0.32373674	0.63504259	0.39143193	5.08802133	1.11594546	2.36227987
TCGA-AA-A119	17	0	0.71973236	0	8.599417998	0.856993557	2.264184218	2.375444545	3.415658397	0.78198724	2.813391726	0.983174427	2.458327477	3.868491767	0.553835161	0.334723931	1.731202542	9.121277248	1.275101655	0.014742884	0.756587248	3.559145202	0.926096556	5.041625973	3.878115034	0.833521649	1.591708773	4.507126584	0.763676714	4.673521821	3.277165394	1.908746539	2.271499005	3.902503502	3.79127022	0.61468749	1.942099764	2.814485215	1.780980653	3.414076809	0.199315004	2.009913297	1.957713989	0.460794972	0.898340985	0.219686936	5.690398673	1.207290773	2.818896181
TCGA-AA-A120	65	0	2.742808974	0	9.319753763	1.1271976	1.753893093	2.315580706	2.907408297	0.718670708	2.788194542	0.37421318	1.795783592	3.779247892	0.800447219	0.629609556	1.393700224	7.305460801	0.974714379	0.018437099	0.766152739	3.874650482	0.713541584	4.346076678	3.929389211	2.19466429	1.516482927	3.68563685	1.183732463	4.282632239	3.530789266	2.633509798	2.594133303	3.659253685	3.016652467	0.797637168	1.899861314	2.121855042	3.162118684	2.291668446	-0.16294143	1.638535974	1.918191933	0.339421064	1.163051617	0.041700546	5.627136011	1.780532106	2.335772179
TCGA-AA-A121	70	0	1.4732878	0	7.98116597	1.00135251	1.80745959	2.94173553	3.51112807	0.47178677	2.61534694	0.40301634	2.64976888	3.50997753	0.53713144	0.36392523	1.54860431	8.02073502	0.85026998	0.21451043	0.76169161	3.28922347	0.72662701	4.44046554	3.96741002	1.46831513	1.12924817	4.48051862	1.43891606	4.17406042	2.73676297	2.65339981	2.11781456	3.82553996	3.82517528	0.63198272	1.82497068	2.71181842	2.14741343	2.38809612	0.2295205	2.59371608	1.22430681	0.12674356	1.25132474	0.34851137	5.24808566	1.67381119	2.23170344
TCGA-AA-A122	67	0	1.75163611	0	8.58006158	1.37058035	1.17430604	2.71059205	2.94782947	0.51777323	3.37010276	0.7404599	2.86258972	3.87638629	0.88317814	1.14188047	1.31292469	6.17492518	1.07516944	0.30583358	0.55631965	3.79210487	0.8350875	4.05155872	3.77465483	0.985796	1.51101068	3.66310443	1.55190916	3.38806843	3.60680444	3.84359649	2.13537143	3.24911811	2.71803002	0.30582675	1.59575807	2.52083785	2.72583598	2.67702538	0.28073321	1.99037577	2.18891501	0.27353663	0.23105248	0.14882064	4.40113544	0.27994913	1.73073598
TCGA-AA-A123	119	1	0.799911993	0	8.380029432	1.393486976	1.640795336	2.765956987	3.720654545	0.851136897	3.527664247	0.815983488	2.743146741	4.172137013	0.862407144	1.118008061	1.384293895	7.110864906	0.852447591	-0.245739852	0.875803219	4.083896852	0.303689855	4.453155162	2.861270728	1.110247031	1.557769326	4.033248666	1.743829619	3.250410896	3.204346141	1.686074853	2.317532468	3.890388724	3.149289894	0.263775164	2.034987546	2.698941998	3.449202153	2.065491739	0.373480081	2.417796888	1.354357707	0.377774136	0.889810864	0.086202011	5.06263272	1.595937074	2.81209281
TCGA-AA-A124	118	0	0.986006745	0	9.383067589	0.478763116	2.221564664	2.34019764	3.544821905	0.909332873	3.209617294	0.478975965	2.126625453	3.523747507	0.445093147	0.517717368	1.659243718	7.588366542	0.751579715	0.046017186	0.617818308	4.095365299	1.163651803	5.055049612	3.274364112	1.852839709	0.942547657	3.994403244	1.515509199	3.988741316	3.083000065	2.636920054	1.449955513	3.287467161	3.141523224	0.271343565	2.338922998	3.123542208	2.37809113	2.41402818	0.020782829	2.520253629	1.906871096	0.403358422	0.583006721	0.269337265	6.03106286	1.655516336	3.19396081
TCGA-AA-A126	59	0	1.194028773	0	7.957159256	1.851795748	1.695530002	3.440906524	3.585958352	0.557717385	3.192821002	1.074623753	2.22877638	3.807729834	0.470239375	0.624036607	1.554931132	7.025211603	0.621991889	-0.245739852	0.847189712	3.687403042	1.062411084	4.720018808	4.239126959	0.882900364	1.590100764	4.07428704	1.626017995	2.852583414	3.876818564	4.129338676	1.522022837	4.312476842	3.278362701	0.271953053	2.170383759	2.887971341	2.539984983	2.566067072	0.209428483	2.35304903	2.971573854	0.215241353	1.128261444	0.464187675	4.710657713	0.657912969	2.869653078
TCGA-AA-A127	65	1	1.78592171	0	8.48858667	1.3665909	2.0080487	2.75710239	3.7369262	0.83165753	3.39999691	1.05709917	3.01681634	3.5322741	0.47885609	1.33672352	1.61306335	6.68501625	1.06744503	0.52528137	0.77695622	3.97408306	2.4575327	4.37564154	3.46056997	1.31156763	1.71918608	3.72847534	1.75293839	3.89580697	3.46135834	5.05645357	2.01704625	3.93498613	3.33314185	0.60575943	1.85880591	2.84032967	3.17273499	2.02021641	0.32324924	2.13689943	1.23074699	0.36696001	0.57451179	-0.12524337	5.0448807	1.98075217	2.10269956
TCGA-AA-A128	44	1	0.903472806	0	8.000743697	0.504090833	1.87186962	1.781433723	2.222664924	0.569688276	2.977997416	1.174036279	3.711209618	4.138757295	0.435525042	2.122470553	1.717936304	6.16628501	1.664249741	0.296455994	0.863803786	3.910965068	1.700449025	3.81150599	3.659083127	0.508621989	1.297497372	3.491537775	1.587072788	3.152664013	2.488723506	4.642591624	1.728051078	4.097567991	2.384590859	0.778860185	1.937775806	1.772775557	3.452535735	2.977829198	0.457627404	2.190524352	2.131489662	0.525482019	0.334229562	0.420984142	4.712910644	1.78199263	2.247583435
TCGA-AA-A129	94	0	1.96641583	0	8.58006158	1.39282706	1.66878662	3.39122021	2.55233179	0.74091201	2.95635227	1.03416942	2.60846186	3.51070358	0.72114539	2.08959753	1.69416068	5.81988287	0.44716004	0.18520014	0.53474819	3.75041966	1.02159672	4.65300076	4.52719934	0.81688379	1.36579689	3.12888389	1.55031148	2.727853	3.51408169	4.21931787	1.31362632	4.21067769	3.21903888	0.5171591	2.06071728	2.96041393	3.70074177	3.35905846	0.55844057	1.65706876	2.16186472	0.33474347	0.61414901	0.45342629	4.48233393	0.76078462	2.19444124
TCGA-AA-A130	14	0	1.632857377	0	6.869774582	1.859765577	0.897348071	-0.428685296	2.045729219	0.671380389	2.727546036	1.384928041	1.699031835	3.055898129	0.871331195	0.994105747	1.22243953	5.983302561	0.515917324	0.32518309	0.798718345	3.491961543	1.169252568	3.704967426	3.879383065	0.657787295	1.042987502	3.139428111	1.457805961	2.360070012	2.662596397	4.165693546	1.128859065	2.807495081	2.316082068	0.527819138	1.80621914	2.256683755	2.880552702	2.668976415	0.402192119	2.007680332	1.561415871	0.486858415	0.533790148	0.169292715	3.747784096	0.725563736	2.61532314
TCGA-AA-A131	55	1	0.918144639	0	8.779049657	0.142945322	2.089863531	2.109660451	3.158822174	1.572710056	3.050390721	1.664876341	1.485950833	3.031218355	0.704958812	0.286437611	1.464830536	7.993793273	1.196113681	-0.245739852	0.949456416	3.890688523	1.898088926	4.762235533	3.50973259	1.655015118	1.259788284	4.226058902	1.977774827	2.278053971	2.400127129	3.494011349	1.169010663	3.470692591	3.115260439	0.640490852	2.0860807	3.018191687	2.910453021	2.021772052	-0.021069382	2.038486681	2.104132715	0.53723936	0.694872947	-0.125243366	5.262790384	1.461990118	1.660633367
TCGA-AA-A132	74	0	0.350848707	0	9.42098722	2.669191327	3.292108384	2.642023254	3.144796587	0.735832558	2.721818681	1.741077556	2.479682488	4.185372369	0.816698552	1.238533346	1.337442665	6.668016431	1.035824121	0.201909055	1.020591899	3.238678853	1.372789427	4.342981748	4.205310414	1.224437156	1.688875407	3.65760784	1.690521954	3.399132568	3.420422506	4.393951486	2.632782165	3.996960797	3.324875924	0.648659811	1.829418818	2.771520549	2.084503381	3.588574498	0.591179515	2.373884039	2.335510739	0.583499721	0.971735344	0.345550484	4.898781619	0.578069224	2.716908644
TCGA-AA-A133	86	0	1.92888582	0	7.80150499	1.61006628	2.53462684	2.3361353	2.54046768	0.66740693	2.22538323	1.02466711	2.93367405	4.19241794	0.66053317	1.33712067	1.59059042	6.27306083	0.62511326	-0.24573985	1.16882143	3.16627709	0.90980268	3.2512699	3.19350505	0.79006036	1.04347766	3.41543962	1.39143152	3.53601182	3.03787519	5.18275565	2.52671867	3.59620616	3.48674348	0.61899742	1.7082156	2.72228098	2.26305409	2.76877747	0.53311832	2.17260751	2.53715709	0.26246714	0.6479186	0.04187067	4.05754322	0.74163203	2.8067041
TCGA-AA-A134	14	0	0.964039632	0	8.041392115	1.745191792	2.071121416	2.096248536	2.771043268	0.52425489	2.396506992	0.772645522	3.426780605	4.169569401	0.670603098	1.455866453	1.765761384	5.759775648	0.588739375	0.627488459	1.139535612	3.642280847	1.417837037	4.146425331	3.869716314	0.829597018	2.061770488	3.361266381	1.877281842	2.888743081	3.202611025	4.898332206	1.903588907	3.523366763	3.676222414	0.673899627	2.12683942	2.391265642	3.293360362	3.242652669	0.290542862	2.115169346	2.491330302	0.574811284	1.033909776	0.071243801	4.886128814	1.171233232	2.14660259
[truncated: 126 more columns]
