# Supplementary material for: Construction and validation of a novel cuproptosis-related long noncoding RNA signature for predicting the outcome of prostate cancer
Source: Front Genet. 2022 Dec 6;13:976850. doi: 10.3389/fgene.2022.976850 (PMC9763621; doi:10.3389/fgene.2022.976850)
Supplement: Supplementary file 2 [file DataSheet1.ZIP › Source data for review purpose only/Source data/05.mergeTime/time.txt]

Id	futime	fustat
TCGA-2A-A8VL	20.4	0
TCGA-2A-A8VO	55.88	0
TCGA-2A-A8VT	45.11	0
TCGA-2A-A8VV	22.04	0
TCGA-2A-A8VX	45.27	0
TCGA-2A-A8W1	3.68	0
TCGA-2A-A8W3	6.5	1
TCGA-2A-AAYF	44.81	0
TCGA-2A-AAYO	41.79	0
TCGA-2A-AAYU	20.2	0
TCGA-4L-AA1F	11.5	0
TCGA-CH-5737	2.99	0
TCGA-CH-5738	6.96	0
TCGA-CH-5739	22.04	0
TCGA-CH-5740	1.02	0
TCGA-CH-5741	12.98	0
TCGA-CH-5743	13.96	1
TCGA-CH-5744	1.97	0
TCGA-CH-5745	2.99	0
TCGA-CH-5746	24.01	0
TCGA-CH-5748	1.02	0
TCGA-CH-5750	13.01	0
TCGA-CH-5751	11.99	1
TCGA-CH-5752	30.98	0
TCGA-CH-5753	1.02	0
TCGA-CH-5754	2.04	0
TCGA-CH-5761	0.92	0
TCGA-CH-5762	43.99	0
TCGA-CH-5763	11.99	0
TCGA-CH-5764	1.02	0
TCGA-CH-5765	23	0
TCGA-CH-5766	1.02	0
TCGA-CH-5767	15.05	0
TCGA-CH-5768	24.01	0
TCGA-CH-5769	2.04	0
TCGA-CH-5771	13.01	0
TCGA-CH-5772	15.97	0
TCGA-CH-5788	26.97	0
TCGA-CH-5789	9.99	0
TCGA-CH-5790	32	0
TCGA-CH-5791	32	1
TCGA-CH-5792	2.99	0
TCGA-CH-5794	28.98	0
TCGA-EJ-5494	48.52	0
TCGA-EJ-5495	57.82	0
TCGA-EJ-5496	19.55	0
TCGA-EJ-5497	13.3	0
TCGA-EJ-5498	56.5	0
TCGA-EJ-5499	46.48	0
TCGA-EJ-5501	44.84	0
TCGA-EJ-5502	38.47	0
TCGA-EJ-5503	45.7	0
TCGA-EJ-5504	46.88	0
TCGA-EJ-5505	30.29	0
TCGA-EJ-5506	45.37	0
TCGA-EJ-5507	47.86	0
TCGA-EJ-5508	64.55	0
TCGA-EJ-5509	48.09	0
TCGA-EJ-5510	61.99	0
TCGA-EJ-5511	48.49	0
TCGA-EJ-5512	56.93	0
TCGA-EJ-5514	60.09	0
TCGA-EJ-5515	60.18	0
TCGA-EJ-5516	62.06	0
TCGA-EJ-5517	62.06	0
TCGA-EJ-5518	69.12	1
TCGA-EJ-5519	64.45	0
TCGA-EJ-5521	74.87	0
TCGA-EJ-5522	68.3	0
TCGA-EJ-5524	8.71	1
TCGA-EJ-5525	17.94	1
TCGA-EJ-5526	62.71	1
TCGA-EJ-5527	58.41	0
TCGA-EJ-5530	60.18	0
TCGA-EJ-5531	41.82	0
TCGA-EJ-5532	60.05	0
TCGA-EJ-5542	49.7	0
TCGA-EJ-7115	88.27	0
TCGA-EJ-7123	84.49	0
TCGA-EJ-7125	93.63	0
TCGA-EJ-7218	83.51	0
TCGA-EJ-7312	36.1	0
TCGA-EJ-7314	37.78	0
TCGA-EJ-7315	33.11	0
TCGA-EJ-7317	25.33	0
TCGA-EJ-7318	12.48	1
TCGA-EJ-7321	27.07	0
TCGA-EJ-7325	35.15	0
TCGA-EJ-7327	30.32	0
TCGA-EJ-7328	27.66	0
TCGA-EJ-7330	6.27	0
TCGA-EJ-7331	24.38	0
TCGA-EJ-7781	35.25	0
TCGA-EJ-7782	38.34	0
TCGA-EJ-7783	25.85	0
TCGA-EJ-7784	25.66	0
TCGA-EJ-7785	38.67	0
TCGA-EJ-7786	36.01	0
TCGA-EJ-7788	28.22	0
TCGA-EJ-7789	36.3	0
TCGA-EJ-7791	36.73	0
TCGA-EJ-7792	45.86	0
TCGA-EJ-7793	3.75	0
TCGA-EJ-7794	42.9	0
TCGA-EJ-7797	32.29	0
TCGA-EJ-8468	77.1	0
TCGA-EJ-8469	63.24	1
TCGA-EJ-8470	38.07	0
TCGA-EJ-8472	6.44	1
TCGA-EJ-8474	25.16	0
TCGA-EJ-A46B	21.58	0
TCGA-EJ-A46D	20.57	0
TCGA-EJ-A46E	17.21	0
TCGA-EJ-A46F	7.06	1
TCGA-EJ-A46G	21.94	0
TCGA-EJ-A46H	23.78	0
TCGA-EJ-A46I	21.94	0
TCGA-EJ-A65B	23.32	0
TCGA-EJ-A65D	12.91	0
TCGA-EJ-A65E	13.7	0
TCGA-EJ-A65F	2.46	1
TCGA-EJ-A65G	21.88	0
TCGA-EJ-A65J	14.82	0
TCGA-EJ-A65M	7.56	0
TCGA-EJ-A6RA	11.6	1
TCGA-EJ-A6RC	28.68	0
TCGA-EJ-A7NF	8.21	0
TCGA-EJ-A7NG	14.19	0
TCGA-EJ-A7NH	15.57	0
TCGA-EJ-A7NJ	6.47	0
TCGA-EJ-A7NK	15.64	0
TCGA-EJ-A7NM	4.2	0
TCGA-EJ-A7NN	6.47	1
TCGA-EJ-A8FN	10.81	0
TCGA-EJ-A8FO	9.26	0
TCGA-EJ-A8FP	3.84	1
TCGA-EJ-A8FS	7.1	1
TCGA-EJ-A8FU	4.53	0
TCGA-EJ-AB20	4.3	0
TCGA-EJ-AB27	4.76	0
TCGA-FC-7708	28.38	0
TCGA-FC-7961	15.41	0
TCGA-FC-A4JI	28.81	0
TCGA-FC-A5OB	22.34	0
TCGA-FC-A66V	17.21	0
TCGA-FC-A6HD	25.92	0
TCGA-FC-A8O0	20.24	0
TCGA-G9-6329	41.59	0
TCGA-G9-6332	42.21	1
TCGA-G9-6333	80.98	0
TCGA-G9-6336	67.94	0
TCGA-G9-6338	66.62	0
TCGA-G9-6339	53.68	1
TCGA-G9-6342	55.72	0
TCGA-G9-6343	80.49	0
TCGA-G9-6347	68.63	0
TCGA-G9-6348	49.77	0
TCGA-G9-6351	67.28	0
TCGA-G9-6353	50.66	0
TCGA-G9-6354	67.87	0
TCGA-G9-6356	47.11	0
TCGA-G9-6361	46.48	0
TCGA-G9-6362	47.4	0
TCGA-G9-6363	45.27	0
TCGA-G9-6364	39.36	0
TCGA-G9-6365	44.78	0
TCGA-G9-6366	63.96	0
TCGA-G9-6367	40.14	0
TCGA-G9-6369	39.91	0
TCGA-G9-6370	37.98	0
TCGA-G9-6371	40.28	0
TCGA-G9-6373	26.64	0
TCGA-G9-6377	31.47	0
TCGA-G9-6378	37.94	0
TCGA-G9-6379	58.41	0
TCGA-G9-6384	25.13	0
TCGA-G9-6385	27.27	0
TCGA-G9-6494	58.18	0
TCGA-G9-6496	56.7	0
TCGA-G9-6498	44.09	1
TCGA-G9-6499	50.69	0
TCGA-G9-7509	52.89	0
TCGA-G9-7510	38.93	0
TCGA-G9-7519	27.89	0
TCGA-G9-7521	30.95	0
TCGA-G9-7522	35.41	0
TCGA-G9-7523	28.15	0
TCGA-G9-7525	32.65	0
TCGA-G9-A9S0	21.35	1
TCGA-G9-A9S4	29.76	0
TCGA-G9-A9S7	23.92	0
TCGA-H9-7775	6.08	0
TCGA-H9-A6BX	30.91	0
TCGA-H9-A6BY	3.68	0
TCGA-HC-7075	19.74	0
TCGA-HC-7077	69.48	0
TCGA-HC-7078	65.21	0
TCGA-HC-7079	12.48	1
TCGA-HC-7080	29.37	1
TCGA-HC-7081	37.32	0
TCGA-HC-7209	14.45	0
TCGA-HC-7210	28.52	0
TCGA-HC-7211	40.11	0
TCGA-HC-7212	28.58	0
TCGA-HC-7213	5.58	1
TCGA-HC-7230	32.88	0
TCGA-HC-7231	30.85	0
TCGA-HC-7232	25.16	1
TCGA-HC-7233	44.51	0
TCGA-HC-7736	36.24	0
TCGA-HC-7737	35.81	0
TCGA-HC-7738	13.8	1
TCGA-HC-7740	23.55	0
TCGA-HC-7741	89.52	0
TCGA-HC-7742	30.81	0
TCGA-HC-7744	17.44	0
TCGA-HC-7745	23.69	0
TCGA-HC-7747	24.57	0
TCGA-HC-7748	26.02	0
TCGA-HC-7749	23.78	0
TCGA-HC-7750	17.15	0
TCGA-HC-7752	25.69	0
TCGA-HC-7817	30.49	0
TCGA-HC-7818	30.81	0
TCGA-HC-7819	17.84	0
TCGA-HC-7820	24.54	0
TCGA-HC-7821	31.41	0
TCGA-HC-8212	71.58	0
TCGA-HC-8213	19.35	0
TCGA-HC-8216	22.4	0
TCGA-HC-8256	28.25	0
TCGA-HC-8257	23.85	0
TCGA-HC-8258	27.83	0
TCGA-HC-8259	30.35	0
TCGA-HC-8260	22.54	0
TCGA-HC-8261	17.94	0
TCGA-HC-8262	22.31	0
TCGA-HC-8264	1.58	0
TCGA-HC-8265	15.87	0
TCGA-HC-8266	15.54	0
TCGA-HC-A48F	22.34	0
TCGA-HC-A4ZV	0.76	0
TCGA-HC-A631	1.77	0
TCGA-HC-A632	2	0
TCGA-HC-A6AL	2.2	0
TCGA-HC-A6AN	1.61	0
TCGA-HC-A6AO	17.41	0
TCGA-HC-A6AP	2.33	0
TCGA-HC-A6AQ	3.48	0
TCGA-HC-A6AS	1.45	0
TCGA-HC-A6HX	1.25	0
TCGA-HC-A6HY	4.4	0
TCGA-HC-A76W	7	0
TCGA-HC-A76X	4.93	0
TCGA-HC-A8CY	9.53	0
TCGA-HC-A8D0	25.46	0
TCGA-HC-A8D1	18.82	0
TCGA-HC-A9TE	7.1	1
TCGA-HC-A9TH	11.53	1
TCGA-HI-7168	82.29	1
TCGA-HI-7169	88.17	0
TCGA-HI-7170	82.85	0
TCGA-J4-8198	20.17	0
TCGA-J4-8200	40.01	0
TCGA-J4-A67K	32.98	0
TCGA-J4-A67L	25.3	0
TCGA-J4-A67M	30.91	0
TCGA-J4-A67N	14.52	1
TCGA-J4-A67O	27.56	0
TCGA-J4-A67Q	32.03	0
TCGA-J4-A67R	29.89	0
TCGA-J4-A67S	23.26	1
TCGA-J4-A67T	6.01	0
TCGA-J4-A6G1	25.26	0
TCGA-J4-A6G3	20.3	1
TCGA-J4-A6M7	16.82	0
TCGA-J4-A83I	22.5	0
TCGA-J4-A83J	22.86	0
TCGA-J4-A83K	10.78	0
TCGA-J4-A83L	23.65	0
TCGA-J4-A83M	17.12	1
TCGA-J4-A83N	14.22	1
TCGA-J4-AATV	18.17	0
TCGA-J4-AATZ	2.6	1
TCGA-J4-AAU2	27.1	0
TCGA-J9-A52B	1.87	1
TCGA-J9-A52C	5.85	0
TCGA-J9-A52D	6.96	0
TCGA-J9-A52E	10.61	0
TCGA-J9-A8CK	10.55	0
TCGA-J9-A8CL	4.34	1
TCGA-J9-A8CM	11.3	1
TCGA-J9-A8CN	40.64	0
TCGA-J9-A8CP	12.68	0
TCGA-KC-A4BL	6.34	1
TCGA-KC-A4BN	59.63	0
TCGA-KC-A4BO	19.94	0
TCGA-KC-A4BR	33.57	1
TCGA-KC-A4BV	43.63	1
TCGA-KC-A7F3	21.85	0
TCGA-KC-A7F5	2.99	0
TCGA-KC-A7F6	8.64	0
TCGA-KC-A7FA	19.65	0
TCGA-KC-A7FD	8.87	0
TCGA-KC-A7FE	11.56	0
TCGA-KK-A59V	113.01	0
TCGA-KK-A59X	73.36	1
TCGA-KK-A59Y	64.65	0
TCGA-KK-A59Z	86.33	0
TCGA-KK-A5A1	6.67	1
TCGA-KK-A6DY	141.1	0
TCGA-KK-A6E0	30.91	1
TCGA-KK-A6E1	72.21	0
TCGA-KK-A6E2	165.05	0
TCGA-KK-A6E3	67.54	0
TCGA-KK-A6E5	68.1	0
TCGA-KK-A6E6	113.24	0
TCGA-KK-A6E7	30.39	1
TCGA-KK-A6E8	58.15	0
TCGA-KK-A7AP	6.44	0
TCGA-KK-A7AQ	39.98	1
TCGA-KK-A7AU	6.8	1
TCGA-KK-A7AV	27	0
TCGA-KK-A7AW	34.63	0
TCGA-KK-A7AY	36.93	1
TCGA-KK-A7AZ	49.9	0
TCGA-KK-A7B0	19.91	1
TCGA-KK-A7B1	34.92	0
TCGA-KK-A7B2	22.73	1
TCGA-KK-A7B3	9.66	1
TCGA-KK-A7B4	31.64	1
TCGA-KK-A8I4	71.02	1
TCGA-KK-A8I5	101.71	0
TCGA-KK-A8I6	21.94	0
TCGA-KK-A8I7	57.69	1
TCGA-KK-A8I8	31.77	0
TCGA-KK-A8I9	30.88	1
TCGA-KK-A8IA	63.44	0
TCGA-KK-A8IB	2.73	0
TCGA-KK-A8IC	34.82	1
TCGA-KK-A8ID	69.22	0
TCGA-KK-A8IF	21.29	1
TCGA-KK-A8IG	82.29	0
TCGA-KK-A8IH	66.13	0
TCGA-KK-A8II	60.91	1
TCGA-KK-A8IJ	10.09	1
TCGA-KK-A8IK	67.41	0
TCGA-KK-A8IM	62.91	0
TCGA-M7-A71Y	16.2	0
TCGA-M7-A71Z	21.12	0
TCGA-M7-A720	12.61	0
TCGA-M7-A721	13.14	0
TCGA-M7-A722	18.36	1
TCGA-M7-A723	25.07	0
TCGA-M7-A724	29.2	0
TCGA-M7-A725	18.82	0
TCGA-MG-AAMC	5.68	0
TCGA-QU-A6IL	3.19	0
TCGA-QU-A6IM	40.97	0
TCGA-QU-A6IN	140.08	0
TCGA-QU-A6IO	122.08	0
TCGA-QU-A6IP	86.07	0
TCGA-SU-A7E7	18.1	0
TCGA-TK-A8OK	0.89	0
TCGA-TP-A8TT	17.28	0
TCGA-TP-A8TV	20.04	0
TCGA-V1-A8MF	47.6	0
TCGA-V1-A8MG	28.15	0
TCGA-V1-A8MJ	58.84	0
TCGA-V1-A8MK	16.69	0
TCGA-V1-A8ML	14.72	0
TCGA-V1-A8MM	32.52	1
TCGA-V1-A8MU	61.63	0
TCGA-V1-A8WL	63.99	0
TCGA-V1-A8WN	30.35	0
TCGA-V1-A8WS	15.57	0
TCGA-V1-A8WV	22.54	0
TCGA-V1-A8WW	35.41	0
TCGA-V1-A8X3	6.64	0
TCGA-V1-A9O5	4.07	1
TCGA-V1-A9O7	26.91	1
TCGA-V1-A9O9	94.28	0
TCGA-V1-A9OA	20.89	0
TCGA-V1-A9OF	38.9	0
TCGA-V1-A9OH	78.94	0
TCGA-V1-A9OL	3.45	1
TCGA-V1-A9OQ	12.19	0
TCGA-V1-A9OT	9.59	1
TCGA-V1-A9OX	37.25	0
TCGA-V1-A9OY	35.05	0
TCGA-V1-A9Z7	28.71	0
TCGA-V1-A9Z8	27.17	0
TCGA-V1-A9Z9	17.74	0
TCGA-V1-A9ZG	49.84	0
TCGA-V1-A9ZI	53.88	0
TCGA-V1-A9ZK	45.43	0
TCGA-V1-A9ZR	44.71	0
TCGA-VN-A88I	8.84	0
TCGA-VN-A88K	25.49	0
TCGA-VN-A88L	24.51	0
TCGA-VN-A88M	6.21	0
TCGA-VN-A88N	25.16	0
TCGA-VN-A88O	15.8	0
TCGA-VN-A88P	41.39	0
TCGA-VN-A88Q	44.88	0
TCGA-VN-A88R	16.82	1
TCGA-VN-A943	16.29	0
TCGA-VP-A872	119.28	0
TCGA-VP-A875	75.85	0
TCGA-VP-A876	109.49	0
TCGA-VP-A878	77.33	1
TCGA-VP-A87B	81.24	1
TCGA-VP-A87C	55.52	0
TCGA-VP-A87D	39.22	1
TCGA-VP-A87E	66.92	0
TCGA-VP-A87H	21.78	0
TCGA-VP-A87J	58.28	0
TCGA-VP-A87K	22.9	1
TCGA-VP-AA1N	44.84	0
TCGA-WW-A8ZI	14.75	0
TCGA-X4-A8KQ	45.43	0
TCGA-X4-A8KS	32.16	0
TCGA-XA-A8JR	12.35	0
TCGA-XJ-A83F	37.02	0
TCGA-XJ-A83G	48	0
TCGA-XJ-A83H	42.05	0
TCGA-XJ-A9DI	48	0
TCGA-XJ-A9DK	9.03	0
TCGA-XJ-A9DQ	2.99	0
TCGA-XJ-A9DX	31.96	0
TCGA-XK-AAIR	31.93	0
TCGA-XK-AAIV	37.22	0
TCGA-XK-AAIW	14.03	1
TCGA-XK-AAJ3	41.46	0
TCGA-XK-AAJA	30.55	0
TCGA-XK-AAJP	41.36	0
TCGA-XK-AAJR	4.3	1
TCGA-XK-AAJT	47.11	0
TCGA-XK-AAJU	51.77	0
TCGA-XK-AAK1	32.16	0
TCGA-XQ-A8TB	25.3	0
TCGA-Y6-A8TL	32.59	0
TCGA-Y6-A9XI	17.28	0
TCGA-YJ-A8SW	4.86	0
TCGA-YL-A8HJ	52.92	0
TCGA-YL-A8HK	45.2	1
TCGA-YL-A8HL	51.41	0
TCGA-YL-A8HM	48.39	1
TCGA-YL-A8HO	35.09	1
TCGA-YL-A8S8	22.31	1
TCGA-YL-A8S9	33.05	1
TCGA-YL-A8SA	16.82	0
TCGA-YL-A8SB	45.47	1
TCGA-YL-A8SC	4.99	1
TCGA-YL-A8SF	45.11	0
TCGA-YL-A8SI	46.75	1
TCGA-YL-A8SJ	24.7	1
TCGA-YL-A8SK	46.25	0
TCGA-YL-A8SL	32.42	0
TCGA-YL-A8SO	114.29	0
TCGA-YL-A8SP	66.89	1
TCGA-YL-A8SQ	10.81	1
TCGA-YL-A8SR	8.97	0
TCGA-YL-A9WH	14.03	0
TCGA-YL-A9WI	53.32	0
TCGA-YL-A9WJ	48.49	1
TCGA-YL-A9WK	33.15	1
TCGA-YL-A9WL	24.31	1
TCGA-YL-A9WX	49.47	1
TCGA-YL-A9WY	32.03	1
TCGA-ZG-A8QW	3.09	0
TCGA-ZG-A8QX	14.52	0
TCGA-ZG-A8QY	13.27	0
TCGA-ZG-A8QZ	10.12	0
TCGA-ZG-A9KY	4.27	0
TCGA-ZG-A9L0	11.66	0
TCGA-ZG-A9L1	42.77	0
TCGA-ZG-A9L2	5.91	1
TCGA-ZG-A9L4	36.4	0
TCGA-ZG-A9L5	29.83	0
TCGA-ZG-A9L6	21.81	1
TCGA-ZG-A9L9	1.68	1
TCGA-ZG-A9LB	19.15	0
TCGA-ZG-A9LM	12.42	0
TCGA-ZG-A9LN	3.78	0
TCGA-ZG-A9LS	16.95	0
TCGA-ZG-A9LU	19.02	0
TCGA-ZG-A9LY	12.16	0
TCGA-ZG-A9LZ	22.73	0
TCGA-ZG-A9M4	17.97	0
TCGA-ZG-A9MC	14.95	0
TCGA-ZG-A9N3	11.47	0
TCGA-ZG-A9ND	13.47	0
TCGA-ZG-A9NI	4.34	0
TCGA-AA-A001	75	0
TCGA-AA-A002	84	1
TCGA-AA-A003	36	0
TCGA-AA-A004	62	1
TCGA-AA-A005	72	0
TCGA-AA-A006	65	0
TCGA-AA-A007	72	0
TCGA-AA-A008	70	0
TCGA-AA-A009	1	1
TCGA-AA-A010	47	1
TCGA-AA-A011	41	0
TCGA-AA-A012	60	1
TCGA-AA-A013	2	1
TCGA-AA-A014	0	0
TCGA-AA-A015	11	1
TCGA-AA-A016	42	0
TCGA-AA-A017	61	1
TCGA-AA-A018	50	1
TCGA-AA-A019	28	0
TCGA-AA-A020	67	0
TCGA-AA-A021	54	1
TCGA-AA-A022	69	0
TCGA-AA-A023	80	0
TCGA-AA-A024	66	0
TCGA-AA-A025	34	0
TCGA-AA-A026	63	0
TCGA-AA-A027	70	0
TCGA-AA-A028	10	1
TCGA-AA-A029	36	1
TCGA-AA-A030	67	0
TCGA-AA-A031	56	1
TCGA-AA-A032	59	1
TCGA-AA-A033	64	0
TCGA-AA-A034	52	1
TCGA-AA-A035	81	0
TCGA-AA-A036	18	0
TCGA-AA-A037	77	0
TCGA-AA-A038	56	1
TCGA-AA-A039	0	0
TCGA-AA-A040	66	1
TCGA-AA-A041	64	0
TCGA-AA-A042	66	0
TCGA-AA-A043	39	1
TCGA-AA-A044	87	0
TCGA-AA-A045	64	0
TCGA-AA-A046	0.5	1
TCGA-AA-A047	72	0
TCGA-AA-A048	34	1
TCGA-AA-A049	90	0
TCGA-AA-A050	77	0
TCGA-AA-A051	24	0
TCGA-AA-A052	88	0
TCGA-AA-A053	25	0
TCGA-AA-A054	70	0
TCGA-AA-A055	54	1
TCGA-AA-A056	68	0
TCGA-AA-A057	76	0
TCGA-AA-A058	23	0
TCGA-AA-A059	63	0
TCGA-AA-A060	30	1
TCGA-AA-A061	1	1
TCGA-AA-A062	48	1
TCGA-AA-A063	85	0
TCGA-AA-A064	13	0
TCGA-AA-A065	61	1
TCGA-AA-A066	21	0
TCGA-AA-A067	37	1
TCGA-AA-A068	29	0
TCGA-AA-A069	53	1
TCGA-AA-A070	69	0
TCGA-AA-A071	50	1
TCGA-AA-A072	66	0
TCGA-AA-A073	100	0
TCGA-AA-A074	94	0
TCGA-AA-A075	62	1
TCGA-AA-A076	2	0
TCGA-AA-A077	39	1
TCGA-AA-A078	43	1
TCGA-AA-A079	34	1
TCGA-AA-A080	68	1
TCGA-AA-A081	68	1
TCGA-AA-A082	37	0
TCGA-AA-A083	57	1
TCGA-AA-A084	5	0
TCGA-AA-A085	87	0
TCGA-AA-A086	23	0
TCGA-AA-A087	103	0
TCGA-AA-A088	27	1
TCGA-AA-A090	96	0
TCGA-AA-A091	34	0
TCGA-AA-A092	90	0
TCGA-AA-A093	64	0
TCGA-AA-A094	71	0
TCGA-AA-A095	1	0
TCGA-AA-A096	24	1
TCGA-AA-A097	108	0
TCGA-AA-A098	85	1
TCGA-AA-A099	94	0
TCGA-AA-A100	68	0
TCGA-AA-A101	37	0
TCGA-AA-A102	0	1
TCGA-AA-A103	7	1
TCGA-AA-A104	84	0
TCGA-AA-A105	79	0
TCGA-AA-A106	68	0
TCGA-AA-A107	81	0
TCGA-AA-A108	52	0
TCGA-AA-A109	92	0
TCGA-AA-A110	69	0
TCGA-AA-A111	27	0
TCGA-AA-A112	74	0
TCGA-AA-A113	64	1
TCGA-AA-A114	65	0
TCGA-AA-A115	62	0
TCGA-AA-A116	78	0
TCGA-AA-A117	114	0
TCGA-AA-A118	54	0
TCGA-AA-A119	17	0
TCGA-AA-A120	65	0
TCGA-AA-A121	70	0
TCGA-AA-A122	67	0
TCGA-AA-A123	119	1
TCGA-AA-A124	118	0
TCGA-AA-A126	59	0
TCGA-AA-A127	65	1
TCGA-AA-A128	44	1
TCGA-AA-A129	94	0
TCGA-AA-A130	14	0
TCGA-AA-A131	55	1
TCGA-AA-A132	74	0
TCGA-AA-A133	86	0
TCGA-AA-A134	14	0
