# Supplementary material for: Construction and validation of a novel cuproptosis-related long noncoding RNA signature for predicting the outcome of prostate cancer
Source: Front Genet. 2022 Dec 6;13:976850. doi: 10.3389/fgene.2022.976850 (PMC9763621; doi:10.3389/fgene.2022.976850)
Supplement: Supplementary file 2 [file DataSheet1.ZIP › Source data for review purpose only/Source data/06.model/data.test.txt]

id	futime	fustat	MIR222HG	AC073130.2	SNHG19	CAHM	DICER1-AS1	AC144450.1	ZNF793-AS1	MCPH1-AS1	SLC25A21-AS1	NPTN-IT1	AC009065.4	ARRDC1-AS1	NR2F2-AS1	AC010976.2	PXN-AS1	SNHG6	RAP2C-AS1	KCND3-IT1	PP7080	ZNF667-AS1	AP001429.1	MAPKAPK5-AS1	SNHG15	GNG12-AS1	TOB1-AS1	OTUD6B-AS1	SGMS1-AS1	VPS9D1-AS1	FLJ37453	RGMB-AS1	NALT1	LINC00665	TP53TG1	SPATA41	ZNF790-AS1	LINC00909	ZNF503-AS2	SNHG17	LINC00954	C8orf44	DNAJC27-AS1	AC093690.1	LINC00517	APOA1-AS	DANCR	ATP2A1-AS1	TIPARP-AS1
TCGA-EJ-7321	2.25583333333333	0	0.819371235672885	0.200594131457482	3.20971882204766	1.06524385257263	1.49053753338466	2.31839380905094	1.92425401578172	0.883804218475285	2.03829938253534	1.3542790888574	1.41022491359206	2.07636089051624	0.736748812950216	0.594018189993077	1.39795303266707	2.89164460102919	1.01309947331775	0.128764212976259	0.709806754678628	2.1210126216979	1.31429384880281	2.369008662795	2.19103777175265	1.31057542359878	0.768665423848846	2.18038167531785	1.55348289373662	2.38081406030809	1.99315333612891	2.05048831349317	0.993898372347613	2.42194095457625	1.93865934977259	0.570879455157392	1.54005043256243	1.94508091096608	1.93087352154696	2.12185129174004	0.333660178935651	1.47490287912216	1.51272139453467	0.632176187236185	0.600674954966578	0.538252188661578	2.61521903384046	1.05175679926876	1.59150344910542
TCGA-KK-A8IH	5.51083333333333	0	0.710027721919963	0.416532625913272	3.32012085493124	1.53249681989688	2.11583491150459	2.35383162878461	1.95035715623619	0.955247088267802	2.21059499487955	0.973247137787775	1.9266280953783	2.40477330371622	0.490986716515153	0.788435140120259	1.30732817424716	2.9653007452197	0.879300108090408	0.128764212976259	1.06340159114531	1.99842295074321	1.42879335472246	2.39462568721933	2.24481151958154	0.936738837918637	1.26784031091244	1.9914147364199	1.49790445145896	2.20179191229877	2.26866030528481	2.30120919532569	1.23441743579947	2.37290105958313	2.08756395874798	0.460233345411207	1.64030040406852	1.573687367316	1.71437038095337	1.90388491448683	0.297776888109744	1.73441804986689	1.69700764024676	0.754576641631423	0.935240524482523	0.405805330722919	2.52529745243458	1.22896158332478	2.01300075227218
TCGA-HC-8216	1.86666666666667	0	1.15810620335098	0.249671518519947	3.17672868895782	0.896087443349832	1.7649391213456	1.61399164842457	1.86913543217296	0.715269429241323	2.2678678883176	0.707852668591861	1.65188190714011	2.43702159407061	0.636101107110487	1.04299998092741	1.29042057004264	3.08228395290465	1.0749714420167	0.128764212976259	0.874002275460941	1.96423758850407	0.903945532539758	2.32806585815862	2.3102940554385	0.77590393453193	1.0079419209078	2.36387817208489	1.38404404153104	2.2358532671608	2.05731007180615	2.07189157952992	1.04110802995553	2.14680209390048	2.02639430582404	0.426340315050401	1.49172384558274	1.96486758990455	1.97488216795465	1.89543790643231	0.49348465274043	1.92299243650338	1.61524242884997	0.369490158452011	0.600674954966578	0.0375135452057168	2.55493888192588	1.40018651403882	2.03144827645392
TCGA-J4-AAU2	2.25833333333333	0	1.44655957690933	0.527187368274498	3.28968418251763	1.05264722851706	1.62575179689845	1.53387453312451	2.2200063741081	1.25822855952294	2.06463060961593	1.02077052892131	1.94327183824566	2.4430879597653	0.736680010387356	1.14559883350938	1.4806647397684	2.89832280758069	0.884501943901945	0.128764212976259	1.10546934799686	2.22023021662356	0.962169893190345	2.37055591489665	2.2133173853604	0.847834217486473	1.26798045114619	2.17730892613254	1.28081340276275	2.3132058534565	2.09988261345393	2.06954533804891	1.34792029076077	2.23947946507468	2.21560484800383	0.749840605647825	1.66418073479064	1.89198253675054	2.00033905119867	2.22574639751319	0.281738078316625	1.6234598165135	1.78158043422697	0.517125745932828	0.716399977167824	0.590052303834164	2.61513743795034	1.42748999629288	1.76616892177861
TCGA-VN-A88Q	3.74	0	1.52452331862732	0.486760950351006	3.28968418251763	0.8559938819151	1.4582887614634	2.31757860875645	1.90796060917921	0.768394835949023	1.81686355737001	1.31960961671559	1.73977724044364	2.3165716742325	0.542716924699846	1.20364645898008	1.58988420818879	2.8345619597251	0.845755462344366	0.128764212976259	0.944196355442674	2.16879228814514	1.1308618493812	2.35656131140177	2.33209162016229	1.08144552119964	1.27887401811197	2.16608962301351	1.48335993871212	2.15526073490272	2.00432314501577	2.25023706780754	1.81070956341719	2.36854510932783	1.86560031782633	0.329047339589111	1.57574284313885	1.87319758538057	2.15421030047016	2.26368526912113	0.338621845821448	1.62129129619255	1.10244979048541	0.752878633587464	0.712581923465185	0.623419116900375	2.50205074877259	1.38456979634506	1.25466622435146
TCGA-HC-7820	2.045	0	0.778493915781456	0.459813918888868	3.23960938915782	1.02882726543762	1.47531097913632	2.30881737581164	1.95352386152902	1.00724673411243	2.0555985077248	1.18729674867003	1.93796533306836	2.33410988975732	0.602267805661048	0.493571744201546	1.38160230853702	2.57293602546821	1.00364695593563	0.128764212976259	0.837531779057096	2.25646350065546	1.27629074307685	2.28519337252962	2.17395615327213	1.03914807502514	1.26687117831977	2.17829365057585	1.52353353844838	2.37532039231169	2.05773467256036	2.19279199587688	1.3071917638814	2.41796993704674	2.09331091452706	0.54245723443116	1.63565969723511	1.73591955688694	2.06731065574161	1.93089489207055	0.365858104524527	1.56881992226087	1.48580492859966	0.459246899877813	0.701782903180881	0.511238971114734	2.37229458048467	0.795861750341601	1.56952930731649
TCGA-KK-A6E6	9.43666666666667	0	1.30729418799976	0.294782668631341	3.31798869394637	1.05675833357291	1.50956685745767	2.02489883265379	1.9587584750625	0.803691707820305	1.89361093868411	1.04910134787733	1.61198493864364	2.27104489240878	0.824247501287158	0.796076545504419	1.43333711416691	2.77442407771965	0.973636665259449	0.128764212976259	0.684086515292248	2.0984175499035	1.3651723510262	2.4343671619427	2.28380857407313	0.939062240324982	0.97800793529751	2.17461779270481	1.37919649111695	1.92741196809617	2.15451503229248	2.43007845491317	1.4211248599593	2.28604552036363	2.2154081397039	0.478013164455747	1.40962925917755	1.69750491242976	1.99579210665794	2.2030510800308	0.262519620523062	1.5250795702598	1.52222506500652	0.529358200648457	0.671650083987699	0.625081266459239	2.51512442911493	1.07676525787098	1.57660343929518
TCGA-EJ-5502	3.20583333333333	0	1.08742633822781	0.242339880739431	3.00853701454034	0.993034971240763	1.21448070167951	1.98012430960531	1.78847181929022	1.05222375040963	1.77275846807547	1.3655929200605	1.51036787892986	2.18526631640358	0.792154968575037	1.06299369498636	1.10564434511803	2.69242862895501	1.11204478422224	0.433018197504142	0.833623486201181	2.04134990139058	1.31591519800866	2.1811082639421	1.95820679666911	1.17518706070634	0.845127777104838	2.11455590901313	1.51294828174367	1.98736400714187	1.86107012322803	2.15855543770073	1.15634324236623	2.05603310909197	1.66239714839007	0.611150754095765	1.34437436680097	1.84714566817944	1.93036077510134	1.64254617192476	0.522315188909045	1.4719785001785	1.39289314216652	0.371426459785376	0.641388492060205	0.726619352824462	2.31006131176284	0.555374889850589	1.35229751371439
TCGA-EJ-5498	4.70833333333333	0	1.57527152798358	0.654573543515629	3.0051614023108	0.52979872260846	1.07906539345399	1.89328338658837	1.57317713131844	0.965791782040194	1.73692057993599	1.21306703414163	1.25121775039207	1.91468127374512	0.89097102627554	0.86281372463025	1.14525826612488	2.7210736504542	1.37335705959995	0.128764212976259	0.642246740490124	2.15028308152401	1.27396736022303	2.15582430525924	2.05332293127883	1.1522783773956	1.0129345746511	2.21473474052119	1.34347783750299	1.73619564169096	1.80484514254388	2.04549693451481	1.28415473541567	2.1071537423218	1.90620392482218	0.64644543454501	1.40583985602785	1.86549782657166	1.782934335647	1.90174931766888	0.395005035704235	1.26479107947779	1.23741209276824	0.444351992787638	0.600674954966578	0.544198708049248	2.3376861280082	0.686460043751969	1.39278403305266
TCGA-EJ-5524	0.725833333333333	1	1.09876997448018	0.259206285780533	3.1117586981321	0.830882800606142	1.18659556574615	2.24964616967481	1.57827049035682	0.890865824686273	1.67123369757561	1.5524355401315	1.55968034240599	1.99097472771341	1.00515581924292	0.868886840450929	1.09394262218617	2.71962374252824	1.18934814580305	0.128764212976259	0.736278860833317	2.09175243020078	1.08442200880019	2.14234290911228	1.95116437554174	1.1469443381664	0.912912185465049	2.21355057930477	1.43446860636596	1.73206483688238	1.88534648645687	2.17092794135044	0.895022633763925	2.14009868195861	1.89265135593159	0.206200221093478	1.4117951217199	1.69278424324597	1.95322000716185	1.91354313191544	0.703716132971611	1.44092922100189	1.16857199127098	0.603962158777901	0.977018415675272	0.687757789641936	2.24902387604441	0.866607225470188	1.0273296984887
TCGA-VP-A87H	1.815	0	1.06993426446353	0.516145417493065	3.20784234706275	1.07063806142315	1.84822089161671	1.76763993903745	1.87829560347342	0.944966332878953	1.79385447130208	0.92051925010631	1.72968101398062	2.49057150126255	0.57930279130573	0.804033546185998	1.44350596694299	3.06208736112339	0.519443312855184	0.128764212976259	1.17312221289847	2.2906568648842	1.74808911997896	2.40079130524062	2.40477811494066	1.15592462472375	1.4621712589938	2.18438975733189	1.01985413831133	2.48674834867798	2.10663041485904	2.18432537436407	1.57438152606904	2.38911631221794	2.17918949089915	0.596931078989196	1.41586325271455	1.73466188831107	1.60076525223668	2.24448967583721	0.476603189710341	1.94349699744952	1.42611711717114	0.561118881877573	0.662704052666659	0.145210657243488	2.44189219944121	1.71681555735588	1.93751034527037
TCGA-HC-8258	2.31916666666667	0	1.64903275769486	1.82637605461713	2.68198957946975	0.466950619648857	1.0983016453732	1.54458912573228	1.41330476271824	0.898325424928422	1.20039462861873	2.17449050452174	1.44299230282248	2.08446695340671	1.37860823924749	1.30073358673889	0.979740481199192	2.670482585851	1.1005022545265	1.31784568448657	0.736662733909449	2.02360571624504	2.19900368027383	1.84798979986175	2.12272305193629	1.61069604818689	0.643027780393713	1.92981234395671	0.937370095624004	1.92690890461684	1.36771456063866	1.48751221421026	0.907727728281693	2.2143110925157	1.48695687753501	0.657905181565211	1.63943800493626	1.50079535394071	1.24170133197329	1.9018801438816	1.22863541180315	1.36886900798416	1.16558443940865	1.13117240945677	2.31217276985453	1.60611623840468	2.27442449334389	0.489770151465954	1.00976237038055
TCGA-HI-7170	6.90416666666667	0	1.49928136501761	0.654476337191239	3.22084706372246	1.06329433699209	1.34170160222883	1.23866863322016	1.72305874980536	0.834976360971008	1.76077400485968	1.01547496823296	1.68364479030364	2.20457975461875	1.05579172932407	1.16049558236268	0.986815859758191	2.8838356054673	1.25770330165591	0.80358363980119	0.874830709029782	2.17680661354633	1.09607400031501	2.25583133075667	2.10663609271593	1.02589897692028	0.891327341411874	2.07978399878817	1.10933955575135	2.24855477628082	1.85442025184947	2.03656748608626	1.19812666278386	2.16111207773244	2.0260957531449	0.779625473378533	1.45628683271981	1.60165991386898	2.05568853365838	1.79723120891429	0.438812628567693	1.32150470564674	1.52960988541615	0.413109257586877	0.924821030086387	0.63394431397597	2.41968344231501	0.854956620900695	1.70179431864737
TCGA-KK-A59Y	5.3875	0	0.533419181142284	0	3.63938719947896	2.01043341073799	2.01083355755903	1.98813414200762	2.00932632362439	0.580534612196556	1.94034567116736	0.783137704924144	2.15869265096722	2.58067427275053	0.571460086095212	0.736524757517509	1.24233320210902	2.85628172980318	0.848147419885907	0.499544055824718	0.701118867867378	2.27813943458516	0.826039153245009	2.44190028705534	2.32138553377224	0.785291240880881	2.08821253894087	2.11531802721557	1.53093265484892	2.357933129784	2.65434910258313	2.56120571497104	1.52360454880395	2.33043187328257	2.12325341340767	0.252679152083742	1.5121912448048	1.88264500164479	2.18033961352782	2.12289837776965	0.662023950244556	1.92595205941591	1.94698743869323	0.671296035916116	0.815724748268865	0.406882897235106	2.7892329561214	1.29754292168476	2.2054972265771
TCGA-EJ-A8FS	0.591666666666667	1	0.535847147306516	0	3.45557352708418	0.994279315507013	1.8140690921025	1.88052191652156	2.18500428532784	0.694564614700982	2.14152480067825	0.870718057186176	1.82439497672409	2.45447945114556	0.573629825974016	0.939569909577478	1.5350188238115	3.00748508619069	0.735157202940404	0.128764212976259	0.824049931216594	2.34067866546717	1.05809899768225	2.42147659605611	2.2080810392474	1.38997005474447	1.21356789843339	2.27375020492804	1.10574304463639	2.58039787366406	2.12174751059192	1.89119376660713	1.33089041113847	2.35014913369399	2.11459430315258	0.62179705304956	1.71464086635636	1.94711015112665	2.0626433093992	1.87630879055899	0.384901408783727	1.71979129499098	1.43716937464457	0.574991426067395	0.779856194006387	0.412154384301521	2.67342496541781	1.57993415996149	1.9460109534916
TCGA-CH-5745	0.249166666666667	0	1.32631883922586	0.302240123938441	3.17619833961485	0.0878836802019786	1.42258437256348	1.9406613587688	1.80739168970269	0.957038169107099	1.86237103459433	1.18001585425307	1.52864013153279	2.10442274923388	0.688924127394256	0.69855028215478	1.32471988067867	2.74960452788845	0.94634793190835	0.128764212976259	0.912417666191232	2.14094138980209	1.2276109070882	2.21258865558324	2.20884605816937	1.09325539999646	0.974362787232177	2.15777688193494	1.29335392048729	2.17744573848862	1.93422102550203	2.15924925301191	1.17982733206082	2.28928004808451	1.75654597697923	0.721848235122185	1.47404331715839	1.62578660128201	1.97849370581908	1.81314329128744	0.609516500712238	1.56838795647408	1.39196284445977	0.452276383024231	0.69298196656569	0.510671285664977	2.35483103408632	1.04861688691707	1.18548701269487
TCGA-HC-A8D1	1.56833333333333	0	1.27450419853936	0.256790418371638	3.33680649137353	1.19763440958873	1.4018945451607	2.17284180597085	1.911280294774	0.932326850776823	1.81983258414635	1.21263747228928	1.54488978369213	2.21572236442306	0.726427859829097	1.09072416460307	1.36243931479366	2.82011702886884	0.840397270229339	0.128764212976259	1.01486042633957	2.17617557512747	1.2529761326094	2.30820237741883	2.20445026188066	1.01116065281996	0.983452412407859	2.15263094212226	1.2540474023426	1.96270470713616	2.02094575326395	2.04168409696021	1.53134230103034	2.21724568604316	1.90397128403256	0.801636409169016	1.48404700259934	1.95343392667826	1.73391832629184	1.86295733792704	0.600076213836796	1.49467675680699	1.38645250119014	0.579422952389572	0.727244300418584	0.449543499609985	2.44722724446577	0.972227785044535	1.3975045312929
TCGA-G9-6354	5.65583333333333	0	1.2316188284855	0	3.3941045880944	1.37528092176067	1.66312792327847	1.65129001792011	2.1861071794578	0.578697372886264	2.29724998321868	0.506111817877491	1.8588670272697	2.48911185839578	0.629935503203414	1.40399183349673	1.57242293564128	2.90922508887593	0.67043943389222	0.128764212976259	0.784332298286327	2.32860147015748	1.27920407367312	2.48829088280821	2.34687066822749	0.755790325338311	1.20471274089958	2.1595433803705	1.57107637344547	2.0806550814986	2.18909833925731	2.57069346207467	1.72839047662998	2.39560771441755	2.22978006523526	0.655517587039973	1.74984455639342	1.87253305257593	2.22513156341129	2.34411892552193	0.378485332671475	1.80242936524065	1.74903867204952	0.626206632622097	0.716030501306686	0.24060479322638	2.70295202700531	1.628813490941	2.01264444250049
TCGA-EJ-5510	5.16583333333333	0	0.953771376915532	0.372618367851129	3.13035694678878	0.509780501202261	1.36246991680456	2.18359206791743	1.85152824196609	0.766281003736994	1.73706160376914	1.11891143302786	1.53982053430502	2.04383632334569	0.76598649376938	0.766312895903027	1.47211435366381	2.72243447282271	0.953160161538398	0.460474105811658	0.621499668676164	2.1294281925765	1.28706928896907	2.2429091081561	2.08792020830465	1.18220872933535	0.913841150145928	2.06233485988133	1.5391620228849	1.96824091357351	1.87781301481093	2.30840475364139	1.04235298864424	2.33503132533319	2.00718358297131	0.763192931174025	1.45972931296214	1.93082158849317	2.00317327874766	1.74029261753432	0.651074512280702	1.41277483880399	1.49526834825534	0.438612125652491	0.651247762648324	0.525729798616742	2.39067584265102	0.817004022243244	1.71964532252873
TCGA-EJ-A7NK	1.30333333333333	0	1.80737799674976	0.545861161022717	3.1824693505404	1.44089458472593	1.67682233285281	1.12577211238526	1.87829560347342	0.851736202747063	2.01577247309183	1.35952645542703	1.97358068381563	2.38744367084872	0.85654575305846	1.47657317350631	1.37848907819315	2.90413114888427	0.93230876737685	0.616729672376325	0.89635493169718	2.1223219008584	1.41064026726891	2.33872752148034	2.24153043144516	0.960501731320254	1.15746230269338	2.08754418658984	1.2955787830848	1.96992617444799	2.05422190575298	2.25222648365871	2.11121825952684	2.09250593411222	2.02019924363471	0.672352759572606	1.56152848330978	1.8730575557794	1.73188978052298	2.08969818209605	1.14298587979245	1.76749638120088	1.35413378466392	0.683449946835352	0.768944359709193	0.644701845919119	2.23480022422442	1.15164679899541	1.39581144076573
TCGA-XK-AAIR	2.66083333333333	0	1.31186574900691	0.256201721673692	3.14775117577572	0.891624338270852	1.59592421020894	0.866056910865455	1.91967651440365	0.816430472269537	2.00462383903856	1.32302846300365	1.73503741964928	2.26960545959447	0.97005177889622	1.03806897817172	1.43333711416691	2.81939007824591	1.02206674931411	0.128764212976259	1.06766651739601	2.13782063589097	1.44322059934437	2.3425831098573	2.1293730350095	1.13669437777523	1.15301772735381	2.10976687744467	1.42796759501724	1.81372155961556	1.86055838146256	1.85476556947135	1.72760955676106	2.10789634544175	1.96127910352412	0.643642359599008	1.4510785426773	1.95269674056629	2.06453126906828	2.03129961809223	0.586134781496841	1.6352111485688	1.65500845839385	0.523221901616187	0.650667472582046	0.50268811967837	2.36977587819736	1.32349459954374	1.87326151889053
TCGA-2A-A8VO	4.65666666666667	0	1.4204437033528	0.456921455111379	3.38374445930928	1.07411518458585	1.76540260641879	1.72480548951188	2.28579806966291	0.872250699123301	2.19171733418362	1.00571996824604	2.03951400734996	2.43201552258478	0.84266456149012	1.40894490130397	1.38899529222211	2.97227185866109	0.898127690925475	0.800837708719376	1.2972588679535	2.3629108638135	1.34289290860301	2.46062848023253	2.33384823580641	0.99123074263865	1.37376963479726	2.1713792102076	1.26153809639708	2.51904754461669	2.02926815952191	2.23286612669389	1.45538424961108	2.32258693866626	2.30610541906304	0.809500632914271	1.76992628126465	1.8665841215275	2.18576847042263	2.27307531557281	0.258444511687531	1.82022087911915	1.62895295874612	0.802619488443546	0.767770548156273	0.220536746986938	2.58797415491603	1.70238090059393	2.00971543175317
TCGA-ZG-A9KY	0.355833333333333	0	0.738037009572779	0	3.32012085478679	1.51860864355498	2.02917187973636	0.280543704609661	1.49578322470195	0.94359904104469	1.67527193981917	1.33143257296165	2.35270376146663	2.25855451286056	0.816293851437093	1.17107030369821	1.31676353366694	2.86348336254713	0.622825164312257	0.367796185366428	1.14519254536624	2.24471001496967	1.85085061849248	2.28917209812793	2.42721535114993	0.565294361379502	1.2782066387446	1.98848367840508	1.06253495789932	1.9558903807799	1.85605267794152	1.89299671253425	1.16074565862526	2.50574578121155	1.94779656342779	0.216389149393407	1.56858002289866	2.03893152293353	1.49517034108407	2.30023461741871	0.646012229229307	1.64605873927195	1.64534391668936	0.501599373883108	0.671536574511659	0.606512091730862	2.22881699188498	1.40530500710473	1.40537221705645
TCGA-G9-6377	2.6225	0	1.24511239414282	0.338973604075665	3.28793636815007	0.524977862100824	1.25997403125284	2.04985057031103	1.96787852659723	0.738899240341583	1.72751108485109	0.693644493984119	1.56516703264723	2.28290758937931	0.611846770873465	0.69562953115279	1.28316052765366	3.05987426717737	0.988838226793128	0.539427840891208	0.56542238471154	2.22640208088213	1.17007272585114	2.2782648111762	2.19735812632773	1.10236270972921	0.978362738281452	2.16824976556437	1.49790442591841	2.30280560974529	1.8247096554638	2.37890883684162	0.847402794633792	2.52160822829307	2.22843333558488	0.677322049863372	1.56012504058918	1.75118428173867	1.96269889255269	2.27727554045411	0.410721973590255	1.53310186116955	1.55424118781615	0.352102554107804	0.600674907397649	0.21857771949231	2.521594937451	1.03459852819432	1.27741011303933
TCGA-VP-A878	6.44416666666667	1	1.42413117247943	0	3.25475862543759	1.13503562535193	1.64287097055491	1.18341296292738	2.04693229814319	0.802633177008958	1.88076346198866	1.21317493198921	1.82839922896441	2.47930799531883	0.860741290924331	1.53581249736893	1.2279206192142	2.95765750492398	0.874082108971618	0.128764212976259	0.933400713152766	2.07742758371472	0.867080497937825	2.40045162487568	2.31183222978759	0.996095057608118	1.09893144445719	2.05525015695379	1.16391557871992	2.2762753848107	1.96522769313	2.13462874088053	1.77233429461146	2.18187045182627	1.88083059451862	1.14420814475969	1.49045929024347	1.90001104934796	1.66941461686528	2.19336011768454	0.602606339559441	1.57661104776268	1.46845857518435	0.5658412533585	0.718757952500471	0.497311231795044	2.52702876857703	1.52528338608465	1.4687409335816
TCGA-ZG-A9LZ	1.89416666666667	0	1.26609939343001	0.469827506878363	3.43576048261744	1.96267846915143	1.57755565151955	1.77155933201658	2.10845767476086	0.916928238574151	2.27850265323917	1.25016368806203	1.7252310654631	2.38795594495453	0.661417650570805	0.539150382021285	1.35963676693719	3.03499501803016	0.993706464754237	0.837705659891454	0.918579321294204	2.32148580932945	1.71499503631305	2.41754334342928	2.50267494613268	0.766991531463011	1.74561761127641	2.16474675148997	1.32670894271334	2.31310699223878	2.29585034630832	2.19734168731578	1.28569111366207	2.28485685697511	2.16697599658128	0.257657054264682	1.49060423104127	1.74152864937501	1.91606509089919	2.35022024001727	0.406380027794955	1.65686087214575	1.61775816754137	0.373926829875859	0.673168598957581	0.275749760773454	2.61639905507335	1.55030509766892	2.31865136316712
TCGA-HC-8262	1.85916666666667	0	1.11439903710019	0.469827506878363	3.20664271453943	0.86955242281759	1.33517478940985	2.28593210998803	2.21715928708635	0.787317228200714	2.21981113843426	1.39132964375973	1.64779117184629	2.25865338907977	0.633842025826599	1.06121914411441	1.50449346016252	2.89847193232599	0.85794342486959	0.128764212976259	0.916369151053827	2.18504319105893	1.30903634174933	2.46097368834497	2.33010725928007	1.18256555722768	1.04964118715116	2.17616589336814	1.41553234896898	2.35720529952975	2.03421680017655	2.05952047197052	1.74797425842399	2.42739452354898	2.0957948787292	0.489163530946906	1.59043324526096	1.96035095483616	1.90069114922644	1.9632892104098	0.331345363365493	1.66915739154866	1.50935497098023	0.74867572348388	0.851970326619042	0.398939368815087	2.47498945433802	0.657614452588862	1.45857047144733
TCGA-M7-A722	1.53	1	0.61674421784464	0.000114689696895639	3.38100281857559	1.95322983154699	2.39549988909569	0.634440376487469	2.50675321566601	0.628604081988314	2.00261664371915	0.615957695993026	2.55891582675327	2.50181045535613	0.749532302599288	0.798350978911209	2.05492667207265	3.19887446424035	0.565671745663926	0.128885378480902	1.40605285904877	2.32869325011172	1.29053353377838	2.69815767034795	2.65074199500623	0.677486593220082	1.59523868059478	1.95167641265706	1.33326266958844	2.81404837462753	2.31821876366472	2.38843758221428	1.94679037055114	2.43237517650713	2.57477193051404	0.793149573856493	1.88346831653308	2.05986892474914	2.235162132606	2.39761801950018	0.331165248317092	1.9286476311532	2.28592737080337	0.497768451796526	1.01103727420015	0.0376227331322794	2.78723657569375	1.8687314044288	2.37425790334738
TCGA-ZG-A9L5	2.48583333333333	0	0.830420907331659	0.049766576782702	3.3880963288803	1.3185313960034	1.92260193179342	0.280543704609661	1.82473966523361	1.01203540492742	1.25919208261142	1.18853999585425	1.96742049596212	2.47213924001061	0.654568617367374	0.839262115242168	1.85108122829692	3.09795406697991	0.740206358006586	0.128764218254298	1.14328711577846	2.22600913742144	1.25795371955879	2.56170237378757	2.43832703506124	0.969363158502203	0.888321777993161	2.2714428661143	1.00814354865288	2.20472551089346	2.05612862623563	2.51314047457399	1.30363065099695	2.32974039785671	2.19399025777799	0.159125964307441	1.61260608597364	1.87708389214741	1.65497431020265	2.12479733198842	0.300198832979355	1.6908912295733	1.75783008707688	0.688478385687522	0.997335744568985	0.507664345065042	2.49819010172041	1.75137063840954	1.54716000489933
TCGA-J4-8198	1.68083333333333	0	1.08083252239378	0.137650579341211	3.36308582941003	1.23074162965162	1.63839931881541	2.48060772144461	2.0236167190047	1.19931545135339	1.96816321131249	1.71928575975265	1.57112475277686	2.22203852709155	0.884132073109123	1.16465014874656	1.34961334545684	2.85096213611104	1.06176566501055	0.128764212976259	0.930249270276146	2.32960289336436	1.34705947800883	2.32595643715273	2.1863087824572	1.13474417181263	1.18035983134946	2.0951212041979	1.20852414552096	2.28026890479331	2.1973979113587	2.52671859191915	1.54642722137318	2.32276357153744	2.12519625705251	0.348066188074743	1.52862119975205	1.91120990014893	2.05027622586092	2.16945529889967	0.689718255130401	1.49333672149623	1.63066525435558	0.714500262477398	0.660536094946942	0.573324108802804	2.49745000060203	0.849108811870804	1.51356168603546
TCGA-X4-A8KS	2.68	0	2.16994704886006	0.546919098131168	3.33222872179221	2.10389276485568	2.23552480187019	0.641104940889108	1.98674417479072	0.668044246053538	2.23278110016336	0.7299435296409	2.38486383749398	2.45980747566988	1.0534207491965	1.92363762075872	1.33781414624759	3.04147846825611	0.681813547608021	0.128764212976259	1.42024300832423	2.34841473071362	0.977629674651197	2.57806431501571	2.48000361375696	0.780297658632501	1.34706559146877	1.81491738528158	1.32101505327206	2.44880516728324	1.92995393353838	2.45353888432552	2.26307948333835	2.36673633873441	2.50002663317423	0.988973004306535	1.9206477594243	1.91241048411311	2.20340431608054	2.36097312269386	0.636101385600893	2.21242961010456	1.73710785419542	0.480326396510327	0.883050264207233	0.0375135452057168	2.6099083514516	1.88719608426444	2.07310394760747
TCGA-EJ-7325	2.92916666666667	0	1.163750570076	0.289366153502735	3.40692063802181	1.42056504041769	2.16624867207753	1.34252866750477	2.50656684671198	0.376445514729487	2.16965921650481	0.542682914759099	2.27794249207672	2.5495002977624	0.606715636758766	0.960879839515162	1.91084118609027	3.04173238327838	0.590972342269533	0.655280901232877	1.22962907433766	2.3342385747421	1.71730515046776	2.63652748489392	2.55488854259154	0.702226611848004	1.56642972155106	2.02779290076528	1.45313742672988	2.57062611392231	2.15461136991065	2.30467416518327	2.27482338728907	2.44866318280879	2.51748981358318	0.865749187973496	1.73315310858767	1.92917489598761	2.20967434151098	2.37457810122245	0.286957998815584	1.93401997431483	2.35351871652024	0.503347900592354	0.600674954966578	0.0375135452057168	2.72547590087014	1.77143179540855	2.36415921327787
TCGA-ZG-A9LB	1.59583333333333	0	2.48867157092119	0	3.46449450195533	1.97568994335726	2.05723330226276	0.462375006517127	2.03265395599881	0.451110112389496	2.17321718807257	0.650203535729546	2.16839565252307	2.38135207195053	0.901802832906572	1.91124304776529	1.782209102744	2.71666221432824	0.406480876936378	0.128764212976259	0.797503991813159	2.18721512955238	1.22528521011497	2.51061328406842	2.63638606286836	0.804803747092228	1.12941341089831	2.36330268023566	0.974006749334052	2.6514533872042	2.0957666598418	2.06714318373713	2.06234167158537	2.34698036931546	2.47019561987716	0.743999125657464	1.31705720860554	1.73355200449589	1.48120185606598	2.24371977849999	0.530486656007343	2.16823971270544	1.77539518745309	0.264759138300029	0.600674954966578	0.307744810879612	2.89927996295473	1.3107573249186	1.9491037296749
TCGA-EJ-A6RA	0.966666666666667	1	1.24256374698309	0.283580616063116	3.26385630046103	1.57345942771433	1.59742697224389	0.715040984486234	2.14407031423886	0.788958982532159	2.19798004457737	0.577104960882957	1.98417786750587	2.40255638834608	0.554940251846147	0.995371009136165	1.42955045699558	2.94100344763148	0.663033501145527	0.128764212976259	0.757796451864395	2.28536629752807	1.54806131733951	2.45099458382673	2.31525177083891	0.600313024194859	1.03440728941977	2.11379484793524	1.18836467002526	2.08921687924417	2.04746357886323	2.13029198338956	1.97720190410653	2.20340734828616	2.19007626309541	0.804332857851432	1.64695826611909	1.8802701181621	2.01800549995703	2.14500857433187	0.481496161840714	1.74496697092235	1.83822197189432	0.603877904145525	0.600674954966578	0.173609513765907	2.48081935951547	1.49998502185428	1.85487849393079
TCGA-V1-A9ZI	4.49	0	0.828186438351199	0	3.44353368479835	1.61627305734596	1.96165011142175	0.440164680799361	2.06325978973673	0.526230574798525	1.79535690567015	0.854741672801469	2.27639097430752	2.34747611226927	0.762400551865671	1.52640379361358	1.51062428407027	3.19047146689445	0.522698529529561	0.128764212976259	0.825241394790384	2.24558975742095	0.651751328226245	2.48079200509953	2.59898810021247	0.754610315652481	0.946027888714169	2.40897929722932	1.13131024873606	2.57990187034732	2.02356047576378	1.70646810917944	1.27166154402391	2.07906862688042	2.26812800843634	0.481183500656787	1.59958757625161	1.79352214804476	2.20608066327703	2.37404620942505	0.317270721574296	2.26631670470636	1.62115392776454	0.652910712231811	0.600674954966578	0.28156730530291	2.64582075323353	1.86502465237514	1.79156606046376
TCGA-HC-7213	0.465	1	0.66913832961237	0	2.98369125159042	0.926352091604586	1.21177141837608	2.39550013861179	1.8118618616273	0.791066317634825	1.59358658667873	1.02138192642826	1.77187261743698	2.29856019430354	0.653568517620028	0.84767288093869	1.2247697809364	2.69332407960467	1.05570880277326	0.128764212976259	0.730115060694907	2.01348721151517	0.817771939525823	2.07406994870142	2.04513307957829	0.72594221688751	0.475787771240073	2.22687761831373	1.3993005886908	1.96553914694854	1.75469418089999	2.44462536747648	1.47548912343156	2.21224301008393	1.88898670950087	0.435487357694669	1.25274866853896	1.67916155330779	1.70576815727057	2.0882921253537	0.522170708085923	1.48327762096838	1.1931788205456	0.36345627913025	0.671000020335436	0.188941514264694	2.31179689661898	1.23351850625973	1.51710640537961
TCGA-EJ-5522	5.69166666666667	0	1.04486781214318	0.65533765807167	3.11022296134368	0.517904455292888	1.44748815181714	2.28356985992129	1.92311239460835	1.32947895219251	2.00474339593966	1.28245875415494	1.5939677383441	2.1143448779138	0.873591214875517	0.728927546176919	1.23797000796954	2.71019064737559	1.27999794514747	0.3272288476698	0.637088639594079	2.21771560984844	0.971236182793214	2.25880692844446	1.91172008656066	1.07487009892088	1.08977885923764	2.20121705654996	1.49953434609708	1.95212057232624	1.88786664608073	2.18412296383523	1.40272852272549	2.20612364145076	2.00066829629619	0.373060134457342	1.49045929024347	1.90334433972852	1.8018753463837	1.65475866742926	0.551821095990826	1.51846683469325	1.55738571867366	0.445367722097215	0.605710584410727	0.574743845264468	2.38040174388581	0.794438641516047	1.32176244667494
TCGA-HC-7738	1.15	1	0.755674481738075	0.289186635233256	3.3066241981813	0.847685443166966	1.63430134987963	2.01309430868033	2.04670948745397	1.09868346623457	1.89926070443356	1.36972652780553	1.7476898161326	2.29391472668035	0.659787276698532	0.723404013361695	1.16277087651562	2.8689018163308	1.02669082814758	0.128764212976259	0.790957983431718	2.27491250018427	1.00818505890149	2.21077874778812	2.0784142173985	1.28627090064394	1.1011220377943	2.20228797506158	1.33098082124297	2.46713003768954	2.06249259508313	1.8792839437028	1.50428292245541	2.44975485048405	2.00342178777868	0.681519952266818	1.6039109905278	1.89395469694756	1.85569871383809	1.86815634308442	0.296485200825389	1.62070413894696	1.49810475725351	0.51315364615674	0.717459353028095	0.363389923946904	2.68242046470181	0.531038861339282	1.7578738571117
TCGA-J4-AATV	1.51416666666667	0	1.75635529056315	0.594115532746732	3.11253095057477	1.32932117886756	1.52803826335308	1.46853360507571	1.96409500028593	0.673085929199561	1.851901242086	1.30314702702324	1.94813116633647	2.34637951151769	0.842223896684723	1.56715956273068	1.42315675105725	2.90939239551589	0.887113170387712	0.369334489512594	0.993159174211848	1.98849119726007	1.06948855084571	2.33204080324247	2.32047841910491	1.3231576875665	1.08577672742221	2.01529449591943	1.30367867626626	2.20492923715984	1.84489114648606	2.11604154482211	1.88752942725699	2.01087973208171	1.8424386057394	0.910014297214436	1.34236486157142	1.69137037176881	1.87859285460422	2.09219068324876	0.309028498715093	1.66362106198397	1.3325640607743	0.632664660159903	0.631676430945097	0.409470839541664	2.26931951095719	1.48356884669495	1.49324503955351
TCGA-G9-A9S0	1.77916666666667	1	0.96589413397444	0	3.20080727535958	1.05647737539907	1.89786621421138	1.77255755734874	1.95328780039083	0.49977233549925	1.77372522905537	0.998454074489614	1.89008435659255	2.41384215155532	0.708396893936867	0.564560724401091	1.58425247197797	2.95114961036393	0.911124791440825	0.128764212976259	1.08625115442875	2.19153867611877	0.935934819774649	2.43867777620862	2.36639096952949	0.951541133990487	1.4622509466868	2.22181408047173	1.40189661981392	2.54347483427733	2.03431761264321	2.14135662233752	1.22384677582727	2.44205433337582	1.96652084703075	0.597400812107613	1.73588270635935	1.72614474060412	2.23476643816591	2.07103783841284	0.42604263503799	1.81289375911526	1.66486819326991	0.564107809256878	0.600674954966578	0.0375135452057168	2.63523499489623	1.90858921311482	1.71666141764722
TCGA-G9-6367	3.345	0	1.24023393921032	0.458238819543012	3.00705772462678	0.983520554581439	1.25084588657498	0.84519335215643	1.96726562643431	1.2064086544556	2.04293020081817	0.765132738547048	1.70562998560909	2.36001468337	0.947484427485132	1.21991327162775	1.35989743087415	2.83886143790512	1.15253975479969	0.128764212976259	0.720194825902468	2.22600913834657	1.0782050719064	2.23278737074573	1.99583885191563	1.22146680872467	1.31772036359911	2.16316862328323	1.39718432096615	1.76589858211601	2.05090654601688	2.00612092513233	1.66951217794091	1.93890583491919	2.07254614809683	0.937018178120792	1.56759334198775	1.87590305249198	2.06119671908495	2.02131467507806	0.434920523731907	1.37265892809075	1.75992725413594	0.501918124469917	0.600674954966578	0.919989841134574	2.1752530231183	0.742316065896764	1.30201358552122
TCGA-EJ-7793	0.3125	0	0.67538171170903	0.387671110010112	3.23604874955916	0.724589515749963	1.36267525443135	2.0665623753926	2.05725042645041	1.12938009468905	2.1587358203427	0.966513305451852	1.67568736528577	2.2193635921762	0.747776400054047	0.961467560669259	1.343677465939	2.77071714563139	1.26893887133559	0.59345928586086	0.75049403454884	2.2995762812582	1.28329136942059	2.31217574453751	2.02933381480113	1.33412684184743	1.18809158876713	2.27345520870241	1.50524206381808	2.09028336863341	2.06811203041886	2.27005459897147	1.52510780705108	2.15756844839926	2.05272786582789	0.876050053707996	1.67269896415451	2.05108391679401	2.03811759112835	1.80326415745153	0.335348470013627	1.53627687369588	1.66171686065796	0.498631586641681	0.734260120765145	0.0375135452057168	2.54409604591627	0.603738022616662	1.72618432622084
TCGA-HC-7749	1.98166666666667	0	1.09921373774547	0.208202804168792	3.16222618596364	0.915395223059516	1.57789782497831	1.94431811342458	2.03093911539348	0.880315427005782	1.99327132169968	1.13452011514515	1.79187802748823	2.17018440354242	0.673097230182571	0.485686787698906	1.32247256334581	2.93365455419923	0.953160161538398	0.580907769043584	0.876330933734351	2.31498669711789	0.863324532349565	2.29632215626414	2.16572933925314	0.952484627643812	1.06546608038555	2.13618807162913	1.43740019672357	2.19306333079322	1.97104534338908	2.31646699297103	1.06330629440255	2.42345761956452	1.97927663070869	0.544793645905243	1.65462827532795	1.78585116174445	1.95788177091288	1.95669077085395	0.509897830431134	1.49175821645435	1.37648056646778	0.475637858494104	0.674218075804363	0.218838800052853	2.60740341554877	1.08673958123174	1.51371635433415
TCGA-XQ-A8TB	2.10833333333333	0	1.45713228232595	0.221488351513043	3.32783070691256	0.942893694285308	1.5963421563373	2.69048738469397	1.98721210481897	0.763512538342569	2.02333719142465	1.6864982861018	1.68920029339512	2.30254117817294	0.940700044926659	0.971075414855001	1.40822544681316	2.87214808022576	0.952706903939082	0.61880068024783	1.11227189732518	2.07628106394983	1.47530495499977	2.29864866824225	2.26547098261743	1.18048512969052	1.18863234496496	2.104552745928	1.25272573489664	2.39195593429683	2.04637388666647	1.9819154000285	1.66196183911034	2.3511972934944	1.95664480256694	0.214559911281167	1.58140601309892	1.95405475178938	1.05693992712051	1.93772366185056	0.49468307944048	1.73497540925439	1.46933540755415	0.536355436490489	0.672373109807877	0.634747983965545	2.41604460867565	0.753516140690788	1.48898568469402
TCGA-YL-A8HO	2.92416666666667	1	1.72946087878377	0.451935861099883	3.22334944329585	1.14262573860022	1.58491778609992	1.47082539086539	2.30211134348429	0.907000921012377	1.80433095776068	0.953334136535814	1.87858225355917	2.4214153988717	0.941565202830535	1.06278419071872	1.3189103893147	2.88711991592303	0.982592679240419	0.128764212976259	1.05287993742952	2.20006750200488	1.16513077214779	2.33293431661465	2.32262871962239	0.846552334373475	0.992457057780341	2.14081847165364	0.93718921310116	1.95748626815361	1.99540507529834	1.71334814502848	1.92508496129226	2.11753953569777	1.87717806458684	0.717502257262272	1.52848626986632	1.94432906322931	1.68727924456345	2.12340416030329	0.648703856868717	1.54922427896854	1.61775816754137	0.382916807719552	0.626794152528291	0.349041846641146	2.39989243874747	1.04448888994315	1.45614196772541
TCGA-G9-6494	4.84833333333333	0	1.03258235486718	0.236206861460073	3.13455820999349	0.733035289667754	1.35089010451252	1.9384597517839	2.07423588547154	0.934809924785781	1.88757442681328	0.870349330754228	1.7604840061743	2.16102694108357	0.688553024950315	0.634802488195848	1.44364819731217	2.86390355977008	1.13345741076356	0.128764212976259	0.74399863465529	2.27386586565479	1.28791661340814	2.25673108254413	1.98637260729637	1.04671509183668	1.33012535444176	2.2520317138458	1.33637042117404	2.23032060728334	1.96313425897866	2.04221603502757	0.974310689075838	2.23597511160923	1.94829355436332	0.665876602202544	1.53085971261106	1.85308571611646	1.62742173174953	1.82561475667329	0.310762268201307	1.43876120957647	1.53386036331474	0.573792605036174	0.600674954966578	0.500388312403116	2.42010949263794	0.818806919528234	1.48974468819066
TCGA-KK-A8IK	5.6175	0	0.685556122989321	0.211061549637886	3.34042760788174	1.82721840929682	2.15763802012596	1.63002008157196	2.59115870344693	0.658343576147316	2.10046606951564	0.875758544344917	2.15279575775854	2.39604656581197	0.451749673723972	0.720435878974525	1.67744146293796	3.24624794985123	0.892805024840996	0.566669606132583	1.53626071295518	2.17449626616545	1.10952691946512	2.59533131212241	2.53917408808173	0.868104378915028	1.56958491755449	2.46900119233357	1.23008059433003	2.48798642353344	2.17397881054056	2.33980481340601	1.90772088347644	2.41947353190299	2.59530731506132	0.474392451527345	1.84791362858768	2.06505248241171	0.847703729150595	2.42695586955209	0.305836170499904	2.13081469855409	1.88732320520142	0.778379023061453	0.600674954966578	0.358045561164034	2.81189982331569	2.02785818453232	2.55345628085183
TCGA-VN-A88M	0.5175	0	1.1847286378549	0	3.40036913531944	1.47399625991325	1.71072615729707	1.75023107660282	2.29013293646065	0.709297624174153	2.11790557767855	0.690153770158699	2.00599654365263	2.40614418036889	0.720754104014922	1.02444837405259	1.65664689265488	3.02096640089035	0.600430125462665	0.128764212976259	1.43696910678543	2.30722983928897	1.37985474066082	2.49689667014068	2.51450520983301	0.797234193489151	1.22579228824117	2.10764602050927	1.42187579254467	2.50145839879892	2.11669404353288	2.6330100935283	2.14155973073638	2.37187942031872	2.42059868616057	0.726687498270333	1.86393004392645	1.84663044420514	2.14032441013979	2.45246201745805	0.384755758646149	1.9118944153289	1.6337982150499	0.526897391965832	0.600674954966578	0.0375135452057168	2.73423354606257	1.72339845603172	1.92200248131792
TCGA-EJ-7785	3.2225	0	1.76976307882243	0.846622975175464	2.8511078976998	0.742123019149818	1.06025437652994	2.16805078167862	1.61513558007312	1.03574001034088	1.8035375007631	1.6344118909957	1.6215215554653	1.95672222082224	0.978695418624743	0.946099087112563	1.02277567317624	2.69151418814445	1.2096947512053	0.649567655059803	0.678092661738221	1.68482706163279	1.60656480699228	2.1284621719382	2.03847743905386	1.25258705972121	1.05165338764872	2.08693843323464	1.32904936664547	1.75985382277553	1.76429744015275	2.15471148215277	1.60664811847642	2.22402803657945	1.69376985076207	0.332076486442674	1.31292153116371	1.8750226498698	1.98500979414022	1.67771534856876	0.769038359180964	1.42047404261807	0.884160017593779	0.347775126908416	0.764515903396279	0.513886631466654	2.10914333302563	0.460021932599478	1.26475487542019
TCGA-Y6-A9XI	1.44	0	0.608710454889335	0	3.2292594199806	1.11049750330778	1.78600243473855	1.46985688770756	1.95231440486644	1.15112977938513	2.23448447471535	1.15959619848677	2.04713067034721	2.41208160649547	0.6237745863364	0.721754355493742	1.70039308504464	2.93226379414253	0.857790666223519	0.128764212976259	1.14067423490573	2.10892568263381	1.32516929171662	2.3857202292164	2.3280760290406	0.571634632668436	1.25876203678255	2.02198683797097	1.45904418988701	2.13107388717592	2.16437318803059	2.31836787495587	1.27107381640476	2.34766487117988	1.8814717668465	0.444442037627781	1.72998750810796	1.66848431909105	1.97242502303563	2.1189928842654	0.32311183092222	1.72229614805851	1.78682995921329	0.686181702855338	0.662895868007373	0.616922703073616	2.44116527074317	1.27417275569773	1.91834222394301
TCGA-VP-A87J	4.85666666666667	0	0.802998932037546	0.314038634331253	2.89201972850045	0.725125737090241	1.46363422120257	2.49529565728806	1.98233838354446	0.62170704533068	1.88404692312237	1.16773714096804	1.4834386503714	2.15572488213716	0.678227933160602	1.01829015788469	1.50985836206517	2.68170388357994	0.862618018187378	0.128764212976259	0.823523907329113	2.22274225925739	1.07128836883524	2.32289735262218	2.17464304713272	1.14319493487459	0.996810544720768	2.16914734276694	1.40645873753452	1.72594595886254	1.85171694452934	2.35175983900769	0.809701283588309	2.37530089213145	2.03110499057989	0.416186112451394	1.69706884367073	1.86469759179225	2.02209782889611	1.90755053341191	0.249682949016714	1.49857573097909	1.26834468497988	0.438470276187975	0.701839624829607	0.421792566949234	2.33822813214933	0.924269722096959	1.53826474577072
TCGA-G9-6378	3.16166666666667	0	1.10165689963592	0.166705548494336	3.26461578455008	1.27484102667161	1.45442099888778	1.03320008242579	1.9885765010355	0.882618995767123	1.78498379082674	0.880557159848408	1.62121155544082	2.25413534607424	0.852028450022523	0.895565346305032	1.28252039795737	3.02260240191501	0.98341654143653	0.759941877767869	0.769273394552432	2.28069083054954	0.955680342522762	2.37478893549343	2.16533102753426	1.00134298546789	1.09930255078483	2.0679990668635	1.14528114052803	2.33000779639234	2.12265823217181	1.93723951608606	1.68414989001806	2.21407151171119	2.25354933444922	0.638115905323005	1.5666046683212	1.78632264204098	2.08561812214669	2.0009168226451	0.523014330549148	1.31969001513124	1.4876525789897	0.4308292404239	0.727599659339735	0.728380040324897	2.51798797937697	0.839846593445843	1.61721126486905
TCGA-G9-6371	3.35666666666667	0	0.854390392750958	0.397404142548291	3.19674893360191	0.951481841608438	1.36824731501407	1.65361535009376	1.96533895177203	1.06189896139188	1.92497854053207	0.812111412099159	1.84912061278577	2.19428357125025	0.659751424609236	0.641967049639537	1.42260059883899	2.79551505874771	1.02260748824358	0.128764212976259	0.757238652966237	2.21267037376751	1.40505010283564	2.30425276167739	2.24960229048705	1.28809641973899	1.42529246671988	2.15136784029723	1.44414013783004	2.60471255163291	2.03997803322485	2.23446624909626	1.5480169835623	2.55106686535987	2.25350301421411	0.667762501600643	1.58562080133293	1.89369077384129	2.14499481908819	1.88236915974429	0.255779939376607	1.55139277606188	1.71283406625677	0.467210594692719	0.775536621470732	0.392962286977566	2.64806884296361	1.12534141132319	1.24905638297903
TCGA-G9-7519	2.32416666666667	0	1.27239799017875	0.370265237755461	3.24249514194975	1.18524345188568	1.57594605261951	1.77373765876297	2.25335817446488	1.07929458344247	1.86503198317717	0.912839131005696	1.75158162142493	2.38108144752575	0.879615634230471	1.12015801956328	1.47678358482773	2.90144218922924	1.04649193328445	0.128764212976259	0.701352038548503	2.38835012070787	1.18246966041813	2.35032594092287	2.28807328202263	1.05805158345479	1.11319195287789	2.02178822861655	1.27809918268608	2.27244333147713	2.09845372804974	1.97527741833991	1.43846210544691	2.36681874324608	2.22543799517551	0.587628732769336	1.71050386875536	1.84167735423788	2.15309873852768	2.05385585654461	0.36546051168021	1.45159417218629	1.60535788059299	0.562011721129006	0.600674954966578	0.3675427137795	2.49105717600257	0.922928481654998	1.7245286698971
TCGA-2A-AAYF	3.73416666666667	0	0.838030583838608	0.199344093785667	3.21215548125335	1.13161797579231	1.69637032964321	1.87284404709745	2.13987823128877	1.35322416811491	1.97802479568673	0.921224519399793	2.00193272768887	2.40775605380437	0.605563408987367	0.687611038718804	1.50090307895563	2.88195447402778	1.14545405980335	0.128764212976259	0.926491179847063	2.31589086683267	1.51652055156936	2.34620934142333	2.22504863176077	1.15427320563625	1.27695600973484	2.1685913413936	1.44525287182423	2.37702158770725	2.00681543039797	2.03310931540364	1.53526526729847	2.33848969757482	2.18571016454756	0.943893946022868	1.7718519757921	1.86934960882732	2.09295323096327	2.15779697227087	0.3131479425934	1.607492866581	1.78713805280618	0.459862537122652	0.761740539907612	0.331826931951939	2.44731053669382	1.37724268672638	2.00469921036451
TCGA-J4-A67T	0.500833333333333	0	1.92887980525455	0	3.25038116605704	1.07650272699801	1.47436345887425	2.28725090925726	1.99910323064649	0.715730602528234	1.93108815833875	1.31787865832511	1.90102530980749	2.36197416735997	0.658290466000579	1.33213606917362	1.12394054064043	2.77399657821554	0.871245555049683	0.642446230333622	1.14232716768607	2.30212216411745	1.07035374097482	2.29130729776812	2.39818061382379	1.22477212042511	1.06812258557227	2.08337344319301	1.23829656562619	2.44427403526538	1.84152148670769	2.44385806691463	1.42552123297387	2.29360908893985	1.94841758368335	0.876663020944284	1.66532272677022	1.8806543399885	1.77312297721603	2.10928874049155	0.504559073383467	1.66986827361897	1.38818551358837	0.479924109313856	0.662634552154877	0.858355609413967	2.4884035376932	1.03260686171181	1.29941066662548
TCGA-KK-A7B4	2.63666666666667	1	0.921928827305662	0.200833470336455	3.26314223123617	1.5775242705612	1.70011869387811	2.15535563017331	1.94529390161143	0.824087318901469	1.75292433263812	1.16536185140073	1.87628148344938	2.49297493316104	0.664048009361521	1.21220196044439	1.49908884780578	2.92949051098583	0.881608578240551	0.128764212976259	1.15507742015223	2.17659529497358	1.00328515431217	2.41348006762872	2.40068417538079	0.896850027892682	1.40871984881037	2.18252637168972	1.32788824116421	2.34521679665894	2.15708512395612	2.00542958873841	1.84004066225479	2.39301683939649	2.00520110849513	0.34542486564012	1.62685979561025	1.90334433972852	2.1109690681058	2.16628182263591	0.533347859762219	1.84603178433012	1.49905868842928	0.623359310921821	0.791927423997534	0.571929721726799	2.46173283251422	1.19916589708232	1.92016084062265
TCGA-EJ-5542	4.14166666666667	0	1.05858651235064	0.617952522468595	2.80443346614772	0.783151789175297	1.14262010588193	2.22237259032632	1.86739886974677	1.12938009468905	1.94619221332762	1.25641045297872	1.5169367296777	1.96879909349463	0.828769605908175	0.50171160216607	0.961260827380376	2.68492719138579	1.36573594615776	0.414041811604305	0.565422374962419	2.27117579449416	1.18929930014371	2.22132463805321	2.10238770902893	1.19775544298506	1.19843026503624	2.21655312027356	1.59106613163567	2.12760168534894	1.91034795972468	2.21545708786761	1.02885639671329	2.32577192138374	2.15697963171344	0.444361630494063	1.43685182739566	1.92460968846183	1.81879833586184	1.56673469199514	0.540435859228396	1.30457664497706	1.46757160575913	0.37508408397942	0.869663682610031	0.401091839990257	2.40521796088516	0.512829733734131	1.49843459644731
TCGA-EJ-A65G	1.82333333333333	0	1.12332083523656	0	3.35645887084343	1.2657643098596	1.7999940741019	1.10224826042102	2.18412645905756	1.07546431802542	2.11493147140874	0.812283528122366	1.84145452072931	2.45654390703349	0.54745242530171	1.2566223300831	1.42495793215505	2.9472844943107	0.735635422246317	0.128764212976259	1.23919823799383	2.29755681096105	1.46402278317947	2.44354512876759	2.28134943919036	0.697814893974782	1.02658505875065	2.25564662982594	1.20158240621981	2.30439674020559	2.11048368900159	2.2198273884363	1.75914018782623	2.31606083806099	2.1015940714145	0.73215995436661	1.83408104473661	1.97655731049924	2.14110530907682	1.95594030998322	0.345537447149351	1.64493595562012	1.83316283895195	0.795968237898215	0.721692567608015	0.0375135452057168	2.61183957019185	1.2755801485866	1.91820576796319
TCGA-V1-A9O7	2.2425	1	2.28627055164792	0.64856021140324	3.19389292784374	1.31958586624726	1.61791376826726	1.58029398751808	1.61551371826559	0.63771148866	1.43465361084044	1.54810709031301	1.57339269090927	2.21834176536997	1.03833618692206	1.49363045803324	1.33767800251776	2.98274231722593	1.02826579367274	0.128764212976259	1.00779726682051	1.96659110769746	1.17174162092403	2.26541136360165	2.4633016883264	1.21899709409431	1.02980001670056	2.08815149415735	1.08113418559638	2.35563446588084	1.86280528381051	1.68415537164838	1.55897503760363	2.17808795959731	1.9449857570906	0.605370843733318	1.34814142345145	1.68370195562342	1.77552586754467	1.98952409376777	0.656637992550965	1.6202755430372	1.3175234432201	0.600202061354817	0.679536236562682	0.717734172479022	2.39262987393968	1.06692343502736	1.83652397728956
TCGA-V1-A8MU	5.13583333333333	0	1.35932277216244	0.202474268470321	3.21031025911593	1.09504561692312	1.55248315668174	1.22530792389085	1.97611202757659	0.782671757273793	1.9017207234023	0.93437462173451	1.87516165906906	2.36899654221436	0.88473451439905	1.63689642362301	1.36900728876194	2.90668234390016	0.888866197800563	0.128764212976259	1.02262522012771	2.16857373375534	1.21573978794249	2.39063321342994	2.16572933925314	0.892053700895644	0.982510131331797	2.00866978869978	1.11395841451551	1.8469935039351	1.97070459268817	2.60645368910186	2.10943801817928	2.14353313586464	2.01531190751788	0.598244391231309	1.65632619801256	1.82048308826304	1.97242502303563	2.17740676128584	0.575797139991128	1.71901894415161	1.51738667439929	0.680412428324751	0.65646445472001	0.373021601831091	2.36994544589455	0.950437947393954	1.73552250656023
TCGA-KK-A7AU	0.566666666666667	1	0.497265555994214	0.230354420754968	3.4853052092929	1.89270119240505	1.84976618035877	1.79675739682192	2.30025359057079	0.993439381660282	2.11381319031315	0.842336825392237	2.07074215077708	2.64560791724153	0.419738600616685	0.504629412079331	1.75688428011136	2.90269861046175	0.592910830276118	0.128764212976259	1.06060188089924	2.23189193316579	1.12813068276003	2.49654921290628	2.43534920150581	0.475526518747252	1.51358673846347	2.2320097610901	1.60875545043333	2.28197171762087	2.46760161160167	2.58277804535415	2.1231701226843	2.30907457229165	2.12411049333394	0.402830003902988	1.80731485579897	2.02888472136537	2.20330462877205	2.18950848471638	0.407639097006962	2.07675584985798	1.82576805048922	0.714641631187112	0.769076598949947	0.406762607616562	2.59936045017939	1.5297199768262	1.82173827283371
TCGA-V1-A9OY	2.92083333333333	0	0.956412887173432	0.423177366091747	3.38663989421494	1.56691870292712	1.81910823560421	1.63423128081954	2.08229272875376	0.854084065908989	1.97472421732936	1.08164372724134	2.0700918959559	2.42266184532995	0.734300100059633	1.04526083998574	1.41252292244411	2.91052822405414	0.780937658774445	0.128764212976259	0.923400014517176	2.21741330331972	0.785685579165161	2.37200622942803	2.28526152630062	0.894325601550203	1.4527673565992	2.12097231845929	1.17979049202612	2.34456843061734	2.25634348312491	2.3117740574492	2.04047104255959	2.23472579147446	2.1707938641301	0.656719093576436	1.57857666348977	1.99631915190827	2.05828025283496	1.95512447443573	0.469328634182913	1.58163239705811	1.65945796742934	0.665222321017467	0.75117520472762	0.251251865486581	2.5935300678215	1.43556661283503	1.74254839410305
TCGA-G9-6353	4.22166666666667	0	1.0036731968228	0.245176640435499	3.14423031782701	1.15730403165259	1.36144145933468	1.45608859136091	1.94629502556433	0.921355472110308	2.01642159805367	1.03504249909041	2.00577478823554	2.40499536886522	0.790204021246281	1.35461712166168	1.44978842175946	2.88210324350717	1.13404700400864	0.800086540330643	0.615683425374183	2.33170193790334	1.06116756637124	2.3190762467663	2.24778094640614	1.05082740850526	1.06321021118478	2.07745705574841	1.44503464224078	2.19594275105043	2.04211971733594	2.10195818900256	1.89478414302989	2.2696669609332	2.12432802249846	0.8397034178701	1.55084142922894	1.91195743121416	2.05717235722451	1.90603293744652	0.537891134961718	1.4258219525009	1.59265705957216	0.454858673937941	0.646008939722259	0.417965231705176	2.42678903545877	1.55131827672333	1.59134618003941
TCGA-KK-A8I9	2.57333333333333	1	1.84863161685259	0.552571578330402	3.36165917779692	1.20792467177195	1.57452301387065	0.975897476439631	1.88553089154707	0.642183707315113	1.69130339118766	0.960439714429816	2.13342811384273	2.51077476934398	0.566501939530371	1.35846829925566	1.17478123403981	2.99752566994629	0.650383949855464	0.128764212976259	1.07941611140185	2.1996613873787	1.19727763440735	2.37340915651786	2.50131463361165	0.627814421875303	1.12225390876519	2.00139143932794	1.12880068376853	2.54821764149625	1.94155065269695	2.13851220180104	1.58667803255605	2.28902292605352	2.02982367701905	0.69662812995642	1.55755082112858	1.75680037986199	1.79200665653262	2.1384590910508	0.445248596350413	1.65190474265873	1.35537212270381	0.46729242030684	0.815421101421948	0.534576237907606	2.58250074360465	1.42481667896474	1.4663445668791
TCGA-V1-A9OH	6.57833333333333	0	0.879592149574101	0.281594271431582	3.33008564204965	1.35191085936552	1.47362645318722	1.62635041348098	2.03427691234643	0.529652709734416	1.74015176236537	0.941881874133715	1.8150812703728	2.27911779948423	0.899643042097808	1.21910753635705	1.38388382651467	3.16359375219813	0.949564895941121	0.672710376774099	0.565422374962419	2.20992317100157	0.910512472954939	2.44934813314951	2.30457735169009	0.906116949782254	1.18782780953485	2.29743451147913	1.25287530556718	2.2913293374061	2.03879513908451	2.35185079621541	1.57423482100299	2.41772462062942	2.04695169913779	0.543263627949192	1.50892591375499	1.81436398281443	1.82457522166017	2.02259441465639	0.278889238747027	1.51558660293458	1.63753836701698	0.403448372446902	0.756741808158458	0.4385826710799	2.70664164959218	1.54986155994678	1.80814557017788
TCGA-VP-A87C	4.62666666666667	0	1.20195291239557	0.241669856193176	3.07745391783609	0.904500822469531	1.41091041716267	1.79216444205118	1.49680739953818	0.635038599856331	1.73505966091671	1.42717533795338	1.44049816918175	2.18772844922052	0.805884520163457	1.17163419134786	1.16160137169031	2.92913008445424	1.02122876192859	0.334595619111592	0.851330566691469	2.01639797366427	1.34677391426942	2.29712895224216	2.205302983039	0.883697054253107	0.831957559786506	1.98665634547637	1.08427160327512	2.07504925591713	1.88608739623326	2.55438600063369	1.50135939663286	1.87530649047954	1.81016013100118	0.392399090746457	1.35044762883674	1.6620710697675	1.45045885448223	1.73520470613549	1.04087258687998	1.49584500072126	1.04616225170032	0.555827932115945	0.629390101874177	0.600750540013093	2.19944359967217	0.890325357216598	1.02021002362285
TCGA-HC-A9TE	0.591666666666667	1	1.00136125449744	0.5468780078242	3.12467879467218	1.4334982280478	2.15053500432963	1.20531786128715	2.195182938992	0.663097506788063	2.17733343498117	1.10226592700885	2.1001328824184	2.37948746223142	0.71189204905469	1.13624462324609	1.31089986494749	2.9831719514827	0.735437961306423	0.128764212976259	1.11465019186669	1.96279215993813	1.11875303433643	2.50293749575246	2.2008149777834	0.586155097221276	1.17141079547143	2.03139192479848	1.68309565612794	1.7079161075058	2.25897346334216	2.22458951161383	2.28044652792742	2.12504506561403	1.9860781394873	0.451637065743612	1.85134302514338	1.63142672069387	1.74363762099688	1.92292081905763	0.685685565976197	1.9913195856674	1.94162687588991	0.655088785298067	0.799958389393771	0.331697765134583	2.0940477132061	1.38825065542329	1.90148599424965
TCGA-G9-6361	3.87333333333333	0	1.18531455021215	0.15481496002505	3.33449542974042	0.997697107679962	1.66230608367158	2.04056451069536	2.06777571821747	0.983868934869353	1.99900579210805	0.827949779693601	1.85863910794303	2.23166014949964	1.04610127383223	1.35252775446102	1.33732435807135	2.89282074124885	1.19721598213403	0.663460540436294	0.821828727462427	2.28517015564904	0.651751328226245	2.34638536402914	2.07012837915506	1.06069515014648	1.3063197830359	2.17873145632147	1.6416199560662	2.34614219955631	2.12144199421503	2.27179959283387	1.65179734738205	2.17606410168106	2.27423420580087	0.593735672446502	1.60265392482211	2.02062841769119	2.01426495387035	2.15664981357082	0.386605390542465	1.49555499441073	1.81777350688741	0.762963143212332	0.724040657773039	0.680311302758066	2.68039766459595	1.02891226065241	1.6022213956105
TCGA-G9-6385	2.2725	0	1.02376287872882	0.437481115284048	3.04319449459408	0.797755423895387	1.29829139625214	1.83454317471649	1.97527806042818	0.94818111916304	1.96758883180234	1.09803992783042	1.82553436502638	2.33225890279977	0.727238060683496	1.29894412267367	1.35254781630125	2.81913943083746	1.0997345988259	0.128764212976259	0.874751782382019	2.28137180360063	0.903410745944181	2.27519592087842	2.14280677761319	1.22477214511627	1.02695897716835	2.15539920716667	1.41434875459182	2.20826953010883	2.00184936269801	2.13698818630197	1.44348444684766	2.19990542469864	2.08613015332561	0.692699552489843	1.56461491698037	1.90711194960064	1.87646428072726	1.84944252789702	0.330409017430962	1.49614036486614	1.56520101394629	0.429889818631577	0.699441791633123	0.497423948455229	2.29672156450957	0.770286236934217	1.59331529700583
TCGA-HC-8264	0.131666666666667	0	1.40244866090143	0.420528440417275	2.90043948096555	0.876943467437873	1.1259586498741	1.22911450575161	1.84818748600402	0.830202199880078	1.75430181581976	1.34627356362203	1.79209964859721	2.28011261303585	0.871020565156095	1.09798386033613	1.24520318775556	2.83898291713373	1.17928991562786	0.128764212976259	0.879385750441074	2.22153537702803	1.48520579966459	2.38836253444199	2.06065744893212	1.06355197929846	1.2661850370727	2.13433335385916	1.39995735208071	2.26346351373015	1.8510680505699	1.90029211892549	1.75367847036712	2.09877302258532	2.03229442292235	0.546796426123242	1.56012504548167	1.92460968846183	1.74955559150975	1.74779896987367	0.699141818726666	1.70303664092708	1.63037091814952	0.560714758854799	0.81818873224505	0.785397389865825	2.21174528888855	1.19153353752854	1.44535065857065
TCGA-J4-A83K	0.898333333333333	0	1.22607653827342	0.249306641515119	3.31486521541715	1.15064131000948	1.61584546815637	1.85804754063772	2.06313883330476	0.791427597962025	2.04293020081817	1.30807289580607	1.82221765651129	2.36711839015587	0.880644796220104	1.2775499635671	1.31189820983867	2.92551743045107	0.915642147052491	0.128764212976259	1.20418904374999	2.00510943240343	1.19931614244751	2.36968668059842	2.33253543857607	1.1375572828117	1.28501092466392	2.07698292800223	1.21289026311453	2.41463003819026	1.98352613627443	2.08105114823812	1.88385066738453	2.35579948067379	1.94078039036426	0.5358781444633	1.63038057359434	1.90876524999025	2.10923752553844	2.08442900956209	0.436261822186838	1.70333005924878	1.56579349574493	0.556555479292898	0.623406052699218	0.710788381374055	2.49835510550069	1.42279886757147	1.47905041489116
TCGA-KC-A4BL	0.528333333333333	1	2.02777548347828	0.503392468265427	3.20023124693368	0.943512724458743	1.54301614592666	0.463510384701464	1.74807483526088	0.794511855665679	1.44900657052347	1.4659862358031	1.64779117184629	2.23022230451768	0.722386472947666	1.43626294171694	1.10430969123072	2.8575042957068	0.794566244003895	0.128764212976259	1.20215948347998	2.0139690453848	1.08695020985806	2.23995609955999	2.3253285617741	1.10864044312425	0.760606263872651	2.06677342547533	1.00986541018426	2.1253383791583	1.84747072785871	1.64116941340824	1.73194542197081	2.10288946466901	1.72135543016068	0.74048133274944	1.43496266195475	1.89104803594652	1.66152014563227	2.24750489072654	0.835912661966113	1.69242484120975	1.36014515568689	0.577804103513569	0.66627688306168	0.737116007480739	2.25546196567449	0.358862012965957	1.26219504218357
TCGA-HC-A76W	0.583333333333333	0	1.92302551614086	0.198421319274479	3.26461578455008	1.38722739214367	1.80652803736675	0.884710909769445	1.71208265760638	0.759002793458411	1.8480147798328	1.13312488371769	1.66872731623549	2.34266794367278	0.964743965222909	1.12560963845982	1.54816747407927	3.05401932627346	0.902441063649309	0.128764212976259	0.978055989084546	2.2696296194377	1.26984946888173	2.37149113659598	2.33182377972231	1.00651332580469	1.46275996125453	2.09525135630568	1.09638113700881	2.23853818722141	2.13640056518457	1.80083553073659	1.59786961545093	2.16262819288807	2.13935405189611	0.422081671263005	1.30412095326014	1.82186026792112	1.90703840464679	1.96084439978722	0.345969921430185	1.53338334645214	1.72077711368821	0.442362097978197	0.681270319551589	0.439740526937581	2.54972428284201	0.906748496614318	1.82370276539651
TCGA-HC-8260	1.87833333333333	0	1.63737447811921	0.573755210999634	3.15509110923785	1.49487185488017	1.62561481280749	1.81164294432288	2.13919629948452	0.77552011888094	2.0299904502359	1.56946655426835	1.80596426811739	2.38045801264175	0.900156365268075	1.41020717852116	1.45590812140069	2.91608542785582	0.866633220128299	0.26301125640389	1.16901102629329	2.26919761778359	1.34221222460511	2.35332693516317	2.33841567329453	1.01158966428182	1.0091728170809	2.25765637095062	1.31499476818427	1.979184679487	2.13105720320771	2.23754422436577	1.98411713614561	2.03442382352812	2.03474875008475	0.921328256407646	1.5857710792258	2.04687863559541	1.68067347290747	2.04795074901615	0.935351059176128	1.79153650868696	1.50369575140559	0.587910671981562	0.72138921220193	0.550382550550394	2.35654992468786	0.837902627133519	1.43646879893917
TCGA-ZG-A8QX	1.21	0	1.6605941878427	0.271775729211634	3.25847864928945	1.30765536313842	1.55812747763018	1.80542916047433	2.18809065483462	0.959655447123822	1.955795508413	1.14741813045625	1.76790833437814	2.40994529160797	0.795021165936075	1.06794738342328	1.30627468313768	2.99028133481985	0.86063764348753	0.128764212976259	0.786495746084702	2.17585653764834	1.29188466169482	2.39927781922053	2.27234674658515	0.910532550827383	1.48275987593055	2.20415165279298	0.97923511600608	2.31061595149561	1.97565086366111	1.35859605913364	1.35997358622117	2.19755381356523	2.17469403397373	0.728217804197083	1.56320540901484	1.79448626191193	2.10420313388732	2.09176050897586	0.585184120128415	1.5090288257296	1.48876425592556	0.617823832887597	0.649783082441994	0.274713936017153	2.4677233083162	1.61061025700597	1.70798028108919
TCGA-VN-A88L	2.0425	0	1.21786428940925	0.343859646267236	3.13718043864658	1.34823655579021	1.42895062060583	2.35625694745693	2.05982077626007	0.914924195721927	2.07338273565805	1.01807766078293	1.74487788523246	2.34556814296348	1.03550749010006	1.51284156364541	1.2756335478286	2.86541492320806	0.782789117814414	0.128764212976259	1.15768952419426	2.04042024326339	1.28060384353376	2.37106302279302	2.21178846613227	0.679086763563157	1.21765444643213	2.14702472041602	1.32144245971713	2.19554976621147	1.95151704955168	2.24232802480761	1.58162218805732	2.33140737268926	2.14424119536408	0.436882729460329	1.53742274034369	1.86535659619975	1.94316494612512	2.13184904402305	0.303669944943064	1.65530120973854	1.51564230340461	0.587860108039535	0.688728044467636	0.425687088651491	2.4375942690119	0.989330273520729	1.11671795414034
TCGA-EJ-5501	3.73666666666667	0	1.04657011813518	0.236297568134224	3.41017657073483	0.813789234379769	1.34091297361739	2.24284289849154	1.92068995822612	0.800380574952196	1.84544601570704	1.26416465117953	1.78445337255109	2.15649451783631	0.721682813225911	0.812846919035042	1.18911800445521	2.75819725691096	0.948806824225267	0.509950331664215	0.710835882833096	1.93386894947646	1.26224265999695	2.33026798755439	2.20837320784826	1.15898217866838	0.755639285929867	1.96891497114441	1.39894498185774	2.06511853918585	1.94473126194969	1.97432576065274	1.40822976276204	2.32284963934935	1.94742507661846	0.685537267529323	1.49621107429366	1.73445985007772	2.07941074868449	2.10428423870582	0.382555218906371	1.54427511925521	1.53832660581972	0.63582476243815	0.628505193970134	0.46948948794964	2.554452195587	1.14464337167906	1.69597789884905
TCGA-TK-A8OK	0.0741666666666667	0	1.52414598128835	0.561735376060141	3.23539511909223	1.19898941277736	1.4742370816927	0.849385177011819	1.64057483323904	0.96037459567913	1.77453092173617	1.30579856015944	1.59475374638365	2.27671557539816	1.31917363016342	1.53300924193924	1.14193698555336	2.84374953978751	1.41591722448593	0.408659520951443	0.811996199234641	2.04562038198527	0.981523476735548	2.31084482724227	2.0393610782874	1.26194842328476	1.12895430224196	2.0931939697658	1.20246201892079	1.43840477056093	1.86256009769853	1.88222069163259	1.51811226917345	1.89503096187818	1.73245681364562	0.523934569862983	1.48348837246234	1.85688401054868	1.51465940590591	1.93416160591028	0.7069260498296	1.6185647148194	1.71447875704309	0.397801286473728	0.691212189138166	0.603194943010072	2.20770534843351	0.773102767113331	1.6840624594641
TCGA-J4-A67N	1.21	1	1.73102194620319	0	3.43392474281641	1.87073864529657	1.93547386163127	1.23403718002617	2.16473436399681	0.308367073309839	2.09347974400978	0.410192832669506	2.44005578013626	2.53051206296979	0.555146815043938	1.32297083264719	1.90931100297677	2.95391424431128	0.744646129924192	0.128764212976259	1.12900182394342	2.27547762317588	1.4640768080826	2.64836938901352	2.5873774350277	0.453296486874115	1.37332746728957	1.87764305361063	1.57959984470036	2.35591088352456	2.18716324962784	2.81479623283306	2.21795713968275	2.34429587382382	2.49004717680957	0.780519066790279	1.75089518216713	1.56448548254802	2.36180952896959	2.28692673090991	0.467208570125641	1.85157062484183	2.10347276034292	0.767466222917613	0.710955682869565	0.208170434435652	2.57982646638574	1.64671479026283	2.3268835476558
TCGA-J9-A8CN	3.38666666666667	0	1.63391845905794	0.228233097548481	3.29055326304058	1.31093295227152	1.74667978349722	1.79976420652125	2.08858114134133	0.798333425349407	1.90764262845728	0.770731484841465	2.09925963313355	2.40775605380437	0.80508508063234	1.05247979146631	1.60120109028275	3.02966223542	0.688417500700456	0.128764212976259	1.06165005733136	2.30806244308472	1.47145132065994	2.56807838218262	2.39265853997926	1.25923726526115	1.36417086457915	2.16417980372206	1.23571568976355	2.5720827604825	1.99743186081478	2.34158051212223	1.74506331604558	2.5401565776563	2.32783420983765	0.709394550142953	1.7176398624491	1.74782138469718	1.88608385614999	1.84672534805714	0.236834942691463	1.56057002725585	1.66785208336043	0.643394887581408	1.2203860764826	0.373517991269344	2.60189613411114	1.32067915579735	2.02305499010299
TCGA-EJ-5525	1.495	1	0.939668648057334	0.294782668631341	3.17208987630083	0.872321456197377	1.30563338401039	2.11103719002323	1.53881104804602	0.975725086302397	1.8314813210771	1.50946337577507	1.38023117837455	1.90194466320035	1.04413919623143	0.711187586484086	1.5370831488591	3.11943443904764	1.24125178562698	0.128764212976259	0.794077082819664	2.0755876544727	1.10374009280795	2.31792062793695	2.19574772375495	1.26424084189698	1.23072749079288	2.30251128438467	1.52368021707668	2.31386419420303	1.78072489298227	1.70865913977163	1.07684924671873	2.31211710380593	2.23061963132965	0.253356168330744	1.6540720715668	1.73902940881892	1.67908346120989	2.12741979788747	0.440963622641263	1.75342008457072	1.46507364394209	0.409714780411767	0.762866264432927	0.606218799199332	2.64600148805755	0.337309661685431	1.91407412666152
TCGA-EJ-7786	3.00083333333333	0	1.20567439281621	0.485081126328029	3.25771454048327	1.05401193666016	1.48800903094673	1.82592881140299	2.0007301687386	1.25786175032808	1.93168048554342	1.25349652442163	1.62719598973037	2.35096225741267	0.821235986295474	1.40131013852875	1.22609638421811	2.87285996867939	1.17033641222571	0.128764212976259	0.629430139111429	2.24792189755238	0.977405013934705	2.2244740056725	2.12311083074715	1.25658480942728	1.17681913392799	2.25513711911559	1.23212275838717	2.2883244864271	1.97736406818077	1.93808815265378	1.11715615194953	2.21841059705884	2.08379169897782	0.591317702212143	1.6210370755201	1.86685457667302	2.00746096157785	1.70597573929661	0.521097083363057	1.46347167217095	1.55957392334337	0.490606315453791	0.646993198364084	0.228935590993564	2.49440929939296	1.07213131245538	1.36700561490815
TCGA-HC-7081	3.11	0	1.08698450685841	0.489049663353261	3.07003957278605	0.460093312401581	1.15910721552737	1.81729665987337	1.6024880370398	0.769282239904658	1.80210644165498	1.4996240272072	1.53266477025589	2.08211443840409	1.12776326168382	1.3181926094575	1.1052848899216	2.65688453029104	1.21315780104565	0.128764212976259	1.07485695625852	2.04926206673029	1.51545119525164	2.14054579059082	1.87944400315688	1.39715816032374	0.812945155391518	1.99094188878629	1.36968849223964	1.98162544197522	1.79678051706598	2.36459080342952	1.33110821732731	2.14368548752313	1.92408083205631	0.349404345337538	1.35897951837421	1.76238940615392	1.74890790982533	1.48713415808717	0.430569726194496	1.464248951576	1.41277221620016	0.62682348020089	1.16330636441331	0.738754471006244	2.41864656356013	0.820263546294898	0.907352168787547
TCGA-G9-6364	3.28	0	0.747785893683169	0.26621487739135	3.21400986088694	1.13692735369813	1.32835150050589	2.1562989093726	1.96312439450605	0.801658309187316	2.06204411314153	0.861656840252945	1.62141626327507	2.1327191738827	0.944152094306362	0.782949105230341	1.16946153335822	2.70856689412377	1.34237805002567	0.128764212976259	0.781153763813658	2.23098607168547	1.38136712391961	2.2293378872537	2.00066925884883	1.23197216910964	1.14682901926051	2.06036298452856	1.40255887133064	2.32699061565842	1.96404855735074	2.23813151325606	1.21011518155862	2.42731021564069	2.0727695139444	0.392608328703504	1.57801339174268	1.84609745875235	1.87555281873791	1.97734806472844	0.578626661232323	1.41123134398705	1.29538936199589	0.758593785024318	0.733138080690328	0.463966632997062	2.54260559709853	1.14202502450493	1.25008745384048
TCGA-EJ-5515	5.015	0	1.17709047150882	0.475490285564729	2.64781453030155	0.760907110030485	1.30137064660896	1.44523844536058	1.88011878054285	1.02914977667278	2.09492222067158	1.33991273061374	1.4480777301406	2.1253292760121	0.73039007145066	1.12300810726184	1.27678332999324	2.79528474860863	1.31893985848672	0.128764212976259	0.645749314218527	2.2076568830058	1.42265874822128	2.15455170362443	2.11985111417046	1.05919657935646	0.975031040819905	2.32025700306507	1.4694177431542	1.4382496818776	1.76008949871592	1.77788588556219	1.43272435707734	2.04812897366135	2.03846498610255	0.491726000198748	1.44649707367835	1.95491445971522	1.75348540205898	1.4487555381246	0.328205112564084	1.46506019818577	1.53517144283739	0.47511647658633	0.650106144825171	0.651715037117418	2.12907128632383	0.924143215261669	1.03416378301728
TCGA-FC-A5OB	1.86166666666667	0	0.526612204601709	0	2.99063545772855	1.17551729418426	1.41904560503747	0.280543703421918	2.10989348579168	1.32191008417005	2.26077466899065	0.839157967878823	1.79198488447548	2.37473131387576	0.471509620236097	0.554479296009648	1.68061918567414	2.94330107247852	0.850926064353152	0.128764212976259	0.565422374962419	2.25085898699447	1.31138468406118	2.41364826368862	2.38726121221653	0.985243520278087	1.33785293447064	2.30511220204767	1.41463957616471	1.90249900257052	2.00813019413768	2.06215037896841	1.45445420644108	2.31782931172653	1.99126050152603	0.848268772848043	1.84750868408001	1.96194497082838	1.64208893514127	1.99432311527711	0.243035679240216	1.55430461152806	1.77931033674992	0.466556616141586	0.600674954966578	0.693895544469655	2.51578248610234	1.37168410262004	2.06993028548684
TCGA-HC-A9TH	0.960833333333333	1	0.911197004515455	0.255591987144013	3.37397908991083	1.69969529967303	1.7533247281369	2.13951758188916	1.83205196286419	0.945675019888782	2.15183781568707	1.34499176789355	1.9525652699356	2.35131626732685	0.802804723834726	0.897110302169592	1.32593608842796	2.7078582706716	0.758876601603302	0.128764212976259	1.11460619263594	2.13109266328462	1.14320674447549	2.37601719294785	2.23966849251046	0.716076688768762	1.41676327704933	1.98337012529415	1.26481345589292	2.11398160063982	2.29191051649777	2.06074472875227	1.71934248966416	2.31309751072767	2.00378915971154	0.312246603507485	1.54494022590156	1.60489082639692	2.15833991966434	1.94437882925079	0.464193740935769	1.5090981257268	1.49112827356915	0.505186936169974	0.62569603333659	0.701978603399262	2.54534088512725	1.13397358344469	1.51417780507032
TCGA-KK-A7AP	0.536666666666667	0	0.804505251758785	0.216145749169694	3.55266430015147	1.77490813655547	2.18955922721225	1.37230923127619	2.15829101144224	0.874660230873207	2.10838956810412	0.958162208467054	2.07566663984632	2.50948715917988	0.552261414751618	0.399667044041629	1.26783646453248	3.19488845844698	0.805406405433244	0.128764212976259	1.3289008958945	2.26886833158144	1.03291131837189	2.53472080726675	2.41145127572593	1.0501900834589	1.59888561562013	2.27909323029548	1.55377938444638	2.46904943680755	2.17486694634447	2.52681973684319	1.97066351521494	2.56204994945186	2.18458217494203	0.679535551977579	1.70293250682844	2.17429490418467	1.26609008377125	2.39936180686577	0.479299185907145	1.95464766742967	2.07310299447556	0.681612178329171	0.672647357351801	0.12736316344119	2.72863358155478	1.45503018427869	2.20776394951235
TCGA-J4-8200	3.33416666666667	0	1.41925511920046	0.266052418630149	3.13242680116394	0.971295095643298	1.37953557881839	1.77790502330064	1.94370729310218	0.679963129207863	1.85607559488639	1.00384329411944	1.4224246510657	2.25553932132564	0.806139042317447	1.37371592245997	1.07059162764171	2.85162558240823	1.14610982723366	0.128764212976259	0.88945387034477	2.1751249279898	1.09692838207468	2.29469406019633	2.16523062991842	1.07574850927935	1.28501092466392	2.23358093954229	1.24411040624999	2.26071328412438	2.01510811905617	1.75846103762807	1.40860509221183	2.35742607788425	1.81531126853046	0.610228893782005	1.55395124832532	1.79038707463467	1.91720729239089	1.72722828272032	0.257861738262435	1.43450416053581	1.44178257938776	0.439428651816497	0.710333173044956	0.270860535757375	2.51864771012365	0.823777048376216	1.81324713158081
TCGA-KK-A7AV	2.25	0	1.25743109951052	0.119408172890574	3.17054909813585	1.16226439743168	1.610452973546	0.662093790163992	1.93925285823866	0.61390985346455	2.00323262555422	1.03847578147602	2.00181871916191	2.4237514722136	0.794401184578841	0.889084028488777	1.45975085435051	3.01803788889205	0.590864461394842	0.128764212976259	1.13421892853061	2.1309889354864	1.25301998194131	2.40377377408575	2.37656341921239	0.848837832783974	1.09475163813931	2.09284890228431	1.11547513549851	2.04241681136239	1.83932298884265	2.14550706692533	1.72873081902024	2.02088142860136	2.04615371090185	0.664326611243602	1.57224020765232	1.82536179949165	1.90722962757578	1.96575963906532	0.425327909332696	1.69923004181193	1.50310482529976	0.415136432305759	0.656747636172521	0.545988270254416	2.51831593843162	0.768179284600493	1.62569522921849
TCGA-EJ-5530	5.015	0	1.00125690531784	0.475007348980816	3.17883075313957	0.903075918561777	1.36364527991435	2.39318385129529	1.89966892463308	1.05541079276873	2.03895571117355	1.24772880268663	1.70006585632102	2.21658877579706	0.875972357177455	0.601826757205337	1.19708370933076	2.63882724868867	1.22454445002405	0.709429957159264	0.851537980303515	2.18815006123608	1.37921770515149	2.2838621080798	2.14304720218521	1.28947814336006	1.0560379755274	2.09066244698103	1.5241254254152	2.17160293760536	2.03163374354092	2.37553641153887	1.21873746787395	2.342985015167	1.89995296789879	0.492606435257952	1.52877113204808	1.91207914985357	2.12030123942782	2.08266175326237	0.657272128232452	1.43140056162775	1.44767472069138	0.53753542774381	0.700842373619574	0.51529170125848	2.37560071476725	0.430054851629509	1.35382868231778
TCGA-FC-7708	2.365	0	1.56026946460987	0.172337349639968	3.04348089821075	1.0639420691146	1.15694391489587	1.72630517380478	1.9184107867697	0.68718558806473	1.67449278190123	1.45462222241616	1.59428940487194	2.2260887616315	0.870611636547481	0.957428040569722	1.19606819255424	2.78113043585098	1.19268029369854	0.128764212976259	0.924391869733011	2.15408829053019	1.29021709740499	2.23297663865492	2.02149580306563	1.30808457200056	0.934870842092717	2.17339906322556	1.47252353945856	2.01405672062802	1.85015146476809	2.19130148915516	1.45560161897278	2.14779642527274	1.908603826676	0.769024779882533	1.45036663454091	1.70692134784791	1.74919667400358	1.76738238067939	0.62524179418893	1.49117142412648	1.29436448879186	0.359732251742764	0.679322206824396	0.718902139011751	2.37168568874906	1.14451872594625	1.30678507963389
TCGA-KK-A8I4	5.91833333333333	1	1.67685236208717	0	3.14244650347697	1.07663040040171	1.47144298601083	2.26394050641287	1.74159369206826	0.554016581300601	2.01406870742641	1.11817347934616	1.88709417195135	2.27551160146676	0.862581774515405	1.34971104698633	1.31758560378446	3.00838771551155	0.692465514704116	0.128764212976259	0.926633108448141	1.85797083055898	1.1041220580651	2.25529038949564	2.47460317073305	0.665513393861303	0.939665684572167	2.21323084726774	1.1810845511519	2.21630595953616	1.89838091599478	2.35278936132905	1.9065553089479	2.13686407142292	1.85296870147436	0.363198668923814	1.37008242690111	1.85817648795406	1.74673658130157	2.00571528725526	0.75661926094895	1.7295389318262	1.50715157364765	0.5250288348814	0.658731997773957	0.589839674609017	2.22376689281006	1.17624996577265	1.48761556355456
TCGA-EJ-A8FN	0.900833333333333	0	1.0294714454578	0.169762192135685	3.2273098676578	1.11953170698572	1.68516858569972	1.98576905988411	2.15125902242953	0.997691313219239	2.13369590041795	0.959686328114672	1.84440629894177	2.44317692160407	0.870289178586625	1.13584701497202	1.2528876792939	2.94567269228272	1.05483994232679	0.128764212976259	0.855365552874047	2.2332003742139	1.12783387632146	2.29604791754939	2.3261393527417	1.16895253454974	1.36531707412613	2.10917213748062	1.19162908009843	2.2762753848107	2.08858852558951	2.006687899276	1.54952515029414	2.34654116033271	2.18329813081095	0.575973533790721	1.63052362690913	1.96498657004225	2.12145099924733	1.82665809439332	0.457666516725404	1.57180781383694	1.76227368297802	0.593976536565815	0.702392045346215	0.634572554820433	2.37508902026869	1.61745655462145	1.89586916346025
TCGA-XK-AAJR	0.358333333333333	1	0.997163001934672	0.222471701433553	3.20080727535958	0.904910791214137	1.4706216152429	1.1697461410543	1.92979979775285	0.743558577841007	1.89459520546166	1.25043531213137	1.90770473834317	2.31565979669433	0.872094032914885	1.30343454748948	1.57340698187153	2.96628112328925	0.977737900522358	0.128764212976259	0.989543479446576	2.11225720241754	1.40365016309925	2.38005367240228	2.27954666149118	0.764477474608281	1.24754541290317	2.13001272724161	1.10920536856018	2.20696831255819	1.84900336418837	2.00150890805019	1.50384029745756	2.24399231079753	1.93222540465929	0.720639133312927	1.57600614855323	1.77341126537067	1.70881563732984	1.9428804821421	0.461886632383557	1.53439678582934	1.58181940950623	0.404793390335701	0.600674954966578	0.613085762964236	2.51931497802591	1.35042952935	1.57553157462619
TCGA-XJ-A9DI	4	0	1.64195742520154	0.286229978805888	3.28254664203355	1.43166870271632	1.89269097426164	1.25248596326918	1.57768091236176	0.577630437151583	2.02108804650429	1.25415561722268	1.79766976313263	2.355436307627	0.801501542091875	1.33822428062999	1.17177109141306	3.0178224066981	0.815649815907844	0.128764212976259	0.980316011481994	1.85628857124005	0.651751328226245	2.44535719051882	2.24659302920013	1.05430503938513	0.868532524602603	2.07794159671373	1.07801931550408	1.83580285449031	2.0759875782552	1.60696090811957	1.53776003577183	1.41914497929916	1.76697589393521	0.876893338957372	1.49931737812309	2.02841670643883	1.54443125819112	2.00760069466383	0.958831771953087	1.86387080467254	1.54231957537379	0.488041062866607	0.811367761106778	0.290091837896054	2.30712804901827	0.625054625471489	1.40475103184251
TCGA-QU-A6IM	3.41416666666667	0	1.34828042516635	0	3.55686388756074	1.9745908404634	2.17519635102745	0.686088916599623	2.38334371671792	0.668509552835773	1.62877548924789	0.410192832669506	2.58963894491435	2.61866493954083	0.471433184152145	1.83214577225993	1.74227474280106	3.03012432393669	0.410508540879539	0.128764212976259	1.06652075958612	2.30454320420547	1.60921942060796	2.64203505449555	2.6493947845671	0.572336197794021	1.08096161364981	1.84563217574994	1.25083156145445	2.59990391113352	2.07483416691325	2.39387392404101	2.32193417150608	2.07960797842978	2.70810338949098	0.879755005251024	1.7315342300423	1.73103386275668	2.16207000171816	2.37448953946984	0.477469564520121	1.70985370632374	2.2216737905597	0.504689141857408	0.600674954966578	0.228177526705381	2.68957288203748	1.79468827136434	2.38862299706974
TCGA-HC-7075	1.645	0	0.808937843966543	0.279032935031478	3.19905605249767	1.03237960558627	1.45536424752243	1.91157587021404	2.11582613762861	0.885390156180779	1.97993360847821	0.954152429451795	1.80104685842039	2.31322457695876	0.680156661370632	0.440121221477433	1.40436691529077	2.79111805345578	0.888165482511085	0.700814743469634	0.796420010047206	2.31920342351522	1.4702868075182	2.31084482724227	2.17739336252951	1.34912902543139	1.18118080728182	2.1910427762547	1.32978275014412	2.42405857700754	2.00980640008522	1.89339647776214	0.855128007613806	2.42194095457625	2.20526319955157	0.664181845488356	1.65927557405599	1.89527327460103	2.29379909402349	2.08321082501796	0.403885805199232	1.51329740139117	1.81862850453463	0.672516141774185	0.689970588877573	0.540350351125612	2.38213378299145	0.946714872520688	1.69773361565601
TCGA-V1-A9OA	1.74083333333333	0	1.44226023289956	0.488862324514169	3.32012085348674	1.7083501509137	1.73778344253059	0.473670244680773	1.95096701894335	0.7050940161926	1.9776190589505	1.43240974263442	1.81691127044477	2.17659057198937	1.02025810757746	1.30145168155224	1.0973086754393	3.13383116227135	1.12108949056973	0.715655668605431	0.832969142552171	2.15863506932633	0.933771051834959	2.32651991834577	2.28389987991081	0.97812598317906	1.17918228216889	2.23693327336561	1.18064546055733	2.57101107528395	1.95238445122762	1.85356461007412	1.4760930159828	2.29475074364173	2.13818965715314	0.594212199978024	1.56759334198775	2.13904035550912	1.44956792449988	2.00559666954453	0.750030598093536	1.90135183898411	1.55239664793532	0.414667364457032	0.714650492644841	0.684162442516685	2.38649004216697	1.39966926406974	1.81130143196495
TCGA-EJ-AB27	0.396666666666667	0	1.30368500556591	0.22960011638452	3.08970501156173	0.951426575452722	1.36196499601786	1.36796140973332	2.01277111929011	0.857736245531053	2.00361137851681	1.18754843819846	1.73425475686445	2.26297660670592	0.793183375177394	1.35355746870995	1.38329964253247	2.90747078473554	0.951008892409072	0.325751279403153	0.810156132208305	2.26025398429005	1.22236564054594	2.33882189061364	2.22162110911634	1.1302142653358	0.978069868062123	2.15573870705252	1.26481345589292	1.98150247053334	1.90409438755023	1.92515272958219	1.55783767626381	2.28034487045557	1.89164478960001	0.836573763052686	1.65843836056023	1.89550798521417	2.01917967105984	2.2032446652126	0.534246729764132	1.47573910058467	1.60416072527993	0.637595872524802	0.618683378853348	0.405720170942525	2.42830692442317	1.20794186496754	1.70341910306273
TCGA-HC-7736	3.02	0	1.24989364466041	0.651744523712878	2.95852537733342	0.384298083749552	1.18986326211385	2.33206535810076	2.00482333348486	1.10596591778923	1.93228867276434	1.3265380384245	1.46988430962219	2.12044026457499	0.913954559337216	0.657342747398416	1.08208266946696	2.80723201981522	1.31377911496451	0.752427309832058	0.808054912726877	1.88578846863516	1.41626444037889	1.98381473509863	2.16012319522287	1.21624283004531	0.90416667971023	2.18297251540132	1.49745433108392	1.95224830691093	1.6882010866864	2.11675349332603	1.07196087182531	2.27449563474413	1.76311807622446	0.569516659710307	1.58663568151671	1.80769350346024	1.72156471435714	1.73560561724539	0.732719501918824	1.49570237608124	1.58196232868444	0.634672904872562	0.648713924122724	0.624385240167614	2.36132490112352	0.276534541471174	0.978292147877545
TCGA-EJ-5526	5.22583333333333	1	1.2578596448721	0.520532550446659	2.91750356372478	1.18607529293702	1.38167293063828	2.38408470743235	1.85491714914295	0.824589000815369	2.07685726917613	1.45348182680082	1.10769359991531	2.19292593746569	0.929673903685868	0.848433664450244	1.22997812359047	2.59640015865569	1.2311916647411	0.128764212976259	0.803118908797104	2.00401428852638	1.3760258223836	2.36517489359189	1.92945556052832	1.23697495659506	1.20992535694574	2.33629506364814	1.54504181695306	1.99857115442107	1.90385612734446	2.29455091561563	1.12999531148899	2.08069722607102	1.79047775226634	0.57679737739362	1.50501125769186	2.01599102072265	1.38854174324302	1.6140878413574	0.662353162076206	1.60604104154126	1.25621014712319	0.346386209421465	0.768444213070405	0.600870421477026	2.11871112991158	0.924385134702088	1.22230897138083
TCGA-KK-A7B2	1.89416666666667	1	2.00672536820963	0.379232757221059	3.24749515648487	1.37682386511651	1.64150450014314	1.1429642886204	2.0541396288567	0.500226287566348	1.82911555880368	0.563337150182468	1.90102529049319	2.41775577041854	0.707796845339753	1.37232389306428	1.31710448560294	2.9533546218679	0.627102992799029	0.128764212976259	1.05300294601208	2.17983920855255	0.79732135363532	2.4606284697489	2.46452117256382	0.501033752685045	1.01711976745722	2.08502153596263	1.13897041174578	1.96654767597959	2.02434175566522	2.40510686119163	1.93039446328671	2.0967671767912	2.21799341171937	1.00862616778642	1.53337134487155	1.88468403471353	1.73745495555275	2.08641599165396	0.579359006117668	1.6742055178526	1.68692719702953	0.470178412689143	0.763519065056842	0.154712036188502	2.44435287280091	1.0769724716686	1.68899525892979
TCGA-XK-AAK1	2.68	0	0.9824560966192	0.000152451628662629	3.36165917779692	1.31916394733615	2.05384939033668	0.571497936730403	2.2705924967057	0.99817343534779	2.21804604966956	0.708890222140752	2.12119058557236	2.48213366313595	0.727173324453987	1.00566271972763	1.77841001471783	2.95466511065762	0.9310971850211	0.128925355718868	1.1389298078257	2.35329284235337	1.38239581408616	2.49363751915836	2.513289821785	0.932529560610916	1.36728797967888	2.11841435760684	1.34304028879421	2.57861222456812	2.26648565651751	2.14448782974513	1.53231139503305	2.27651205787859	2.26690322324961	1.03798044421599	1.69049774160742	1.97860373454856	2.41326788029163	2.35030867734799	0.542402907404171	1.73302927803668	1.99777692725926	0.64381674202887	0.94957392354134	0.451878877783889	2.70018607050057	1.75191665244619	2.13482678158756
TCGA-MG-AAMC	0.473333333333333	0	1.44211393127664	0	3.39721114115743	1.77575481783472	1.76844137583732	1.65924714080915	2.42291667611415	0.524617803018505	2.22815770936878	0.410192832669506	2.19605264244275	2.41384215155532	0.81267450060293	1.19914804604102	1.68557818948492	2.82957644663635	0.505098906462336	0.128764212976259	1.25173377242664	2.39326443492013	1.10861956279114	2.54666603988176	2.52240102031577	0.825368190723538	1.51301740838859	2.18606272898508	1.29321853116078	2.36635160925127	2.16045595411264	2.6709755074463	1.52481295522444	2.47747215241711	2.52734830285149	0.431974415708661	1.9507711206538	1.89170794194114	2.00958621483466	2.24971811664118	0.0999101831944677	1.79597856631602	1.96847018717293	0.851188518339911	0.795325844492691	0.327716079844146	2.76120424184243	1.63220322295093	1.8305822506662
TCGA-CH-5738	0.58	0	1.43057319439841	0.208795396582791	3.12182880850218	0.883334399206761	1.30871003667776	2.28884477332553	1.92551668037856	0.923502170562741	1.97611482179336	1.22525339418406	1.46632236665095	2.0675108475427	0.867427223262679	0.977034056323572	1.17751342383318	2.76796429621138	1.07557523710494	0.128764212976259	0.623189600534222	2.10471116838493	1.21314459022995	2.29345705508205	2.0892939692804	1.23295393174505	0.881787272547741	2.22073817362495	1.44582608381994	2.29031075618922	1.86547024675609	2.11583608978281	1.33147480824334	2.25889464281704	1.81244860398544	0.69011782428732	1.43261388318729	1.63490611581556	1.84369235403709	1.72992314478398	0.406712188331635	1.36971052764417	1.22788657618566	0.592383332057532	0.623624466851507	0.380386196949446	2.43369235860404	0.649474589971427	1.51635966784811
TCGA-YL-A8SJ	2.05833333333333	1	1.5099683652247	0.624986626984203	3.27249853998957	1.35932032610171	1.77814120979969	0.438566330824563	1.92476224422221	0.731465156615377	1.96561074086346	1.73094113094653	1.58631163114289	2.20806598651606	0.963463329616224	1.5703508870756	1.37701753287206	2.97968500349967	1.07332937989947	0.128764212976259	1.12434266114749	2.0460953526657	1.06155691892143	2.43170220815804	2.37444815425951	0.919860114118487	1.40574123266555	2.09810963342197	1.29279564614172	2.39285673327309	2.09350258890074	2.07512144385112	1.49129045097886	2.36226644388512	1.94139085823734	0.34714313035041	1.66167337297712	1.94091611814212	1.75934308644737	2.06268231248293	0.682379999218261	1.76715310226198	1.45073735258891	0.380409637819495	0.679695393781813	0.703280023959729	2.41639016429836	1.0553988877482	1.72468002455597
TCGA-EJ-5518	5.76	1	0.9146420519188	0.463001828505785	2.87588484137884	0.43517998215543	1.22941355835578	2.17696427818895	1.75774791202712	0.856299484798729	1.56787794955793	1.08414857832262	1.63177095848749	2.23711061768112	1.02232114885757	0.978292514019257	1.20792907469844	2.51014423634166	1.11026728324097	0.605258400972441	0.589590065576886	2.19936089322803	1.03389389082515	2.26080248413607	2.20002988476224	1.15087495547176	1.12525116449043	2.10265507466088	1.41573914566668	2.26913942905664	1.75648738640629	1.62654758590658	0.607048364353454	2.38827582069185	1.83295828999023	0.784059421984136	1.57126614765874	1.69848334072218	1.43070570779665	2.14418273375745	0.364492647653316	1.15811375412616	1.36661686467189	0.467410230186765	0.717191958071897	0.383280496014712	2.27430967573487	0.966854575024833	1.54070931225923
TCGA-J4-A67S	1.93833333333333	1	1.42458599515116	0	3.42297169748986	1.79578761989186	1.93990227413213	1.04768050153354	2.28242958896936	0.550779630751167	2.09679529854378	0.44602477656836	2.35740978024954	2.50641999699321	0.582707403385208	1.60105061496068	1.52859668707733	2.91917662622801	0.554456859302701	0.128764212976259	1.21773486400189	2.28323934948766	1.04645730262101	2.52337440103795	2.46197496889315	0.716520097471038	1.51387443628274	2.09716553515429	1.2144275343366	2.53260627983143	2.29237503444766	2.57602013783446	2.20589740230696	2.33564689326613	2.38843218714926	0.825711630979767	1.56110533405521	1.85735592404279	1.42503042328683	2.12299984389161	0.469551909427217	1.64840846580237	2.05548958556197	0.447989651673237	0.636103567107213	0.144680676514368	2.62105437765948	1.91885540806929	2.11128564178096
TCGA-EJ-5504	3.90666666666667	0	0.734121095201145	0.156157273767138	3.09141598706242	0.69747740511078	1.33976258645321	2.01718606345301	1.95120850041702	1.32839265812795	1.71198709666174	1.15695739817118	1.46660902196794	2.08501032504531	0.72799178399797	0.815850924520991	1.28606059453389	2.91264634533011	1.05519928527464	0.128764212976259	0.565422374962419	2.12080119625289	0.950514534861618	2.23158903496826	2.04939881668543	1.21526746467594	1.06987683968796	2.20587642285191	1.20344653458498	2.43450170523923	1.89255599861662	2.0253789369756	0.959434528247896	2.34944707234731	2.16034496340246	0.409503099449894	1.56168314738421	1.81588416535271	1.90897096927869	1.69562117118278	0.532189597530774	1.40219031146651	1.74754048693339	0.421882178575388	0.847918846626509	0.175526415036235	2.59037004627351	0.958701505033786	1.59666744873855
TCGA-M7-A721	1.095	0	1.07798768861323	0.385447979441926	3.20542718323763	0.973055233972057	1.53505673863666	1.77777190789864	1.98697274691937	0.862825782858494	1.93121184091451	1.10086665346193	1.82227650554414	2.3165716742325	0.777696097311119	1.14637139249826	1.36516687945444	2.8603681042395	0.970434365376536	0.128764212976259	0.904969640343721	2.07303443932634	1.03325532728285	2.33854878499648	2.31818093956976	0.759728962139033	1.27731074718806	2.16709961659645	1.11301568319138	2.28395650321741	2.04941090027721	1.97839224756141	1.50421034944245	2.31730172079645	1.9682025459781	0.650602913082045	1.46973893888648	1.84582530334853	1.64871240115599	1.96131909683196	0.522665319765026	1.54922427896854	1.62887662117522	0.412199919385629	0.647859512736079	0.472483477164087	2.55871424681888	1.15594439772577	1.60958260843561
TCGA-HC-A632	0.166666666666667	0	1.06612529614096	0	3.36987069850676	1.26058388598827	1.70308407927164	2.14679165591249	2.2056871061375	0.61458142087521	2.21611228412496	0.97700643221473	1.43175502912324	2.40503911208106	0.793013194966761	0.467529032073333	1.32810198457658	3.15564885568598	0.976339049213364	0.128764212976259	1.08298650257629	2.08458912315692	1.52727323965497	2.54175275549162	2.18669818572193	0.912497095904645	0.860719562602112	2.23776598124099	1.83519790879722	2.02895191771626	2.01289735242665	2.3023084570094	1.29859585020865	2.05333423474351	1.97697001580957	0.39487552225518	1.6151285205888	1.99654875740269	1.40836185499265	1.86684386528909	0.475238506222521	1.67201637784483	1.5427691265174	0.348774500994154	0.600674954966578	0.408305164762916	2.50880761066038	1.11543963139522	1.842183209928
TCGA-HC-7078	5.43416666666667	0	0.999740479102284	0.00897152096418745	3.42121786633177	0.762349272373453	1.89129812954277	1.29098418655723	1.76371088712942	0.661294813822802	2.10210958632066	1.12898576542474	2.00644406572532	2.34765387008625	0.606130542013533	0.997745732547855	1.53530833968714	3.1852499030281	0.718843392352188	0.128764218254298	1.18883698116672	2.29801196305735	1.55529378134302	2.38127918840519	2.32542406067969	0.774807019300508	1.07730319361444	2.27275673692736	1.42774177384337	2.566694822139	1.99995103482073	2.26321035610967	1.62974378444274	2.19815431713113	2.26408775453881	0.453517882635765	1.63152461291489	1.61270583154047	1.89537385845947	2.16169908288848	0.325348479226059	1.9242189709246	1.80376450638777	0.614814543466944	0.607360894890733	0.329396860777655	2.70754361958143	1.46618960038115	1.68781950987114
TCGA-J4-A6G3	1.69166666666667	1	2.07124022233466	0.495080382174754	2.99966322665658	1.13429031233487	1.52461339034104	1.15797693544947	1.81597029209555	0.576066101660582	1.71559458535496	1.32164778663613	1.61669336922073	2.31729923138869	0.684978704044226	1.66938038207211	1.17202369195056	2.85669356275142	0.9310971850211	0.128764212976259	0.915431181260693	1.95330671427119	0.891824204536281	2.28646290072443	2.10997735603217	1.02901978257112	0.88430378048056	2.04724591848358	1.01381420230608	2.19732990056101	1.93753643108291	2.23668055601047	1.35950983010283	2.15263213615351	1.77552382378398	0.781075377005275	1.32698557240361	1.77884173009175	1.90948330738693	1.74265786423356	0.730112538455057	1.65758508572372	1.11546791755578	0.622033446581424	0.656233590783223	0.760757737830936	2.20013561933979	0.900639721741395	1.00047050153851
TCGA-HC-A6HX	0.104166666666667	0	1.55915519893629	0	3.36562275486443	1.7186170830277	2.13245888889221	0.280543703421918	1.96299761929936	0.626349558324679	1.86833347115495	0.514456699357592	2.40261873452193	2.48573630100996	0.832271545560829	1.74911735974356	1.43985702400769	3.035982239472	0.525671605089045	0.128764212976259	1.11656740517754	2.20292887010253	1.69032988751316	2.54629994828764	2.55909849487679	0.51166306065115	1.42171311691912	1.81040976208855	1.04350334658653	2.22924964953945	2.27347983828687	2.24551192423185	2.31564758466469	2.08616118770922	2.41346539303777	0.84780361254603	1.60223355540666	1.8386143969775	2.05627078338451	2.43582674700751	1.04927287223993	1.80021534681742	2.05898324070321	0.401103835933399	0.600674954966578	0.289859330063039	2.55961025372834	1.74269724506435	2.01749845226629
TCGA-KC-A4BR	2.7975	1	2.36343750384991	0.177034445793621	3.21155534692621	1.49793311789589	1.34028204850467	2.05421963047863	1.91203339012474	0.629010023864671	1.78252642074919	0.993133843066326	1.68091112854566	2.35921389876319	1.02863877469659	1.98599478560431	1.31542931559876	2.96031444181804	1.03114537101173	0.746382994508707	0.988203743409038	2.07500733294143	1.22682128945277	2.28628817584162	2.48393371816289	1.12758251049314	1.04633474055477	2.0081576698172	1.15028214554209	2.06046545209327	1.99664781892041	2.09825018343024	1.55394324916859	2.23235166770897	1.85447573530766	0.545386895246283	1.50372137053587	1.66804468188076	1.76202753836047	2.11105234151944	0.316051796032218	1.56217592375969	1.44722852217688	0.630254754168678	0.62085862484191	0.489893250159525	2.21324855290601	0.801174834058141	1.47524861435509
TCGA-EJ-7789	3.025	0	0.35708511180901	0.131328420482405	3.34639634614748	1.64642525814356	1.99495893953019	0.865317278878353	2.3181600897525	1.68898160160695	1.94512865189763	1.00254413599053	1.81327537703162	2.44473529219582	0.455299854906844	0.507633337495624	1.4652189541067	3.22064856319853	0.935916444454549	0.128764218254298	0.691228382111094	2.03392602542495	0.950019671062525	2.20313735457642	2.39659287681809	0.82154970332373	1.44514149980943	2.27644456569134	1.33986389258691	2.28625750002327	2.27549898462785	1.82321463756706	2.04318967145112	2.29271148208521	2.24670880689119	0.360269231416789	1.85823624798092	2.04598015930849	1.70967337385734	2.14741817506888	0.159935722720417	1.95237107781702	2.27323901517906	0.468019248788261	0.604321824964507	0.365697225249005	2.58116079620159	1.50350696240206	1.76414384338459
TCGA-EJ-A7NF	0.684166666666667	0	0.929286716077928	0.500175848700862	3.30461695772981	1.26289255789323	1.69127082000807	1.93706041319103	2.14790399090316	1.01851312082263	2.19251532332907	1.12298445965541	1.82851131147184	2.34619260448305	0.60312043569214	1.19253634332976	1.60007961642297	2.96184641576972	0.717724373751705	0.128764212976259	1.04943925989882	2.18638400270039	1.20846028752121	2.43195911261559	2.40276137025603	0.96220859927253	1.47036894826401	2.13024267522349	1.35218072126682	2.2466244995938	1.90936567100237	2.4018324843519	1.72184246623248	2.42286705768888	2.15080691512306	0.428296570436951	1.71720126898405	1.92842348523327	2.16097202684416	2.08840003735408	0.31965233651788	1.74233787183676	1.64245499660617	0.739264228685028	0.657052701941374	0.389522340828661	2.66790396867498	1.3914649366515	1.86751137903651
TCGA-EJ-5517	5.17166666666667	0	1.09687683098953	0.19052865621038	2.98369125159042	0.688554877925022	1.30073622875387	1.74162277826703	1.96545394031429	1.24533351936848	1.97611482179336	1.09652902380731	1.51251292902965	2.1969258086021	0.826457144389214	0.75013953628355	1.40122701801007	2.85724143932001	1.27480901507228	0.128764212976259	0.658835396560884	2.42988136354195	1.2630921124813	2.28422287903313	1.94909638792627	1.19942676978191	1.30536637645721	2.31593753884403	1.4056047126067	2.01381718522937	1.81720567090554	1.81345479385263	1.10734055642204	2.29658923944599	2.23681111498018	0.453018682635194	1.6045954914746	1.50411780974134	1.8153056729533	1.90957586666452	0.430089331514677	1.45237607777887	1.67295006617755	0.418138436470208	0.722585133702853	0.208188817336175	2.44940855045009	0.513800899260603	1.68076427799165
TCGA-XA-A8JR	1.02916666666667	0	1.70132024799196	0.563596584475896	3.31287092007251	1.34613683692457	1.69094003636571	1.7785143700998	2.22829002095786	0.988130949135515	2.08256853098483	0.840982329404229	1.79983569653648	2.50770879887539	0.749803860192789	1.25602508393278	1.43333713019266	2.95784508022407	0.772232628495799	0.476787814511555	1.03443196249829	2.24166024722684	1.11740634180994	2.36149854460391	2.32860625789715	1.03152372027994	1.3534820071194	2.12895566115744	1.23940897936551	2.37676243305508	1.93718451912124	2.09306089295513	1.89719282553572	2.3119818805699	2.16760841848725	0.565945037872205	1.6288402118857	1.74470611600654	2.08113957259668	2.17115564030504	0.404989528709146	1.57484909312127	1.51079445569193	0.60165981879605	0.776763391193645	0.613046335436077	2.47233338183543	1.41044455375487	1.57291027820252
TCGA-XK-AAJU	4.31416666666667	0	1.4090147897483	0.259005566024381	3.17723919771189	1.420337982548	1.68324792536334	1.11309388638939	1.97829741298642	0.780591915747672	2.02877507514493	1.36966903023686	1.83552238739614	2.40458802940223	0.923001240060041	1.42712097560891	1.38555419529541	2.89238198499615	0.857098241491792	0.128764212976259	1.30677213909739	2.15236381119272	1.33545382544769	2.3907212849215	2.28497975662144	0.927884934871971	1.19302733517043	2.05728583543668	1.20416359057886	2.01682110722834	1.9675948074557	1.99694114226005	1.92853191855509	2.01323241794571	1.88322404796324	0.688983808855283	1.56902746905599	1.90491367671119	1.98917522328338	2.02864752589043	0.567885930219484	1.72466017631333	1.64004248941442	0.525197882381057	0.651398442959551	0.443827430571141	2.24598929829522	1.13411315096883	1.72216740378413
TCGA-ZG-A9LY	1.01333333333333	0	1.569401251258	0.556667005857228	3.1170932834383	0.714940912620643	1.54060107291277	2.04293406590951	1.60644075937729	0.710510710269897	1.9348941570736	1.59118582454092	1.55828615138089	2.13838956475083	0.824920263736353	1.48707517412528	1.49046316681635	3.01938682283455	0.886122609245763	0.128764212976259	1.00499775213486	2.05770098646353	0.805073347455277	2.47684875220135	2.1392127635078	1.26402477052473	0.950229560227427	2.13549695008892	1.18725349738486	1.78227349466925	1.8510680505699	2.01497129935948	1.39822053836964	2.21338158246966	1.96054714690012	0.789631824965984	1.35624914565985	1.85681800880566	1.84946057143529	1.7942823815099	0.809818943087341	1.62186672079399	1.50410827316107	0.414599123896401	0.684616835868078	0.472129418700345	2.54818967335796	0.681152005780175	1.18102126762988
TCGA-HC-8213	1.6125	0	0.575053706842349	0.40442642010533	3.33008564204965	1.00385668262041	1.50386815435513	2.19572767319623	2.21923150347346	0.788574909049892	2.27118306897456	0.619193807600911	1.76127595752197	2.24884607191308	0.452719731995109	0.52370929913154	1.38676317951065	2.90034602640214	0.825082878093799	0.128764212976259	0.565422374962419	2.34587868633424	1.1517328773283	2.52005358309955	2.32468673942257	1.12599622946294	1.28279812417409	2.27700020785391	1.78144225220606	2.50675201498415	2.15392008899012	2.22197684779825	1.21201443419858	2.49121131722872	2.13712671801574	0.590961863916259	1.87324104944927	2.1057100320291	2.15545859230261	2.04954905450882	0.552519572617138	1.54180013876174	1.70057521857404	0.55204424383609	0.86404360479173	0.274484733126236	2.69791469335988	0.958318793698213	1.93488151292212
TCGA-G9-6336	5.66166666666667	0	1.09254247391171	0.238257293325756	3.22531368866555	0.66405213388472	1.25367243738965	1.1035129209437	2.08835302848781	0.824318615327051	2.00676687117848	0.9263518942314	1.58463305254959	2.37229271081229	0.658811647022292	0.828870597609917	1.3214177811151	2.84558475286205	1.10565725520339	0.128764212976259	1.05904835382939	2.37490020003796	1.13093698315139	2.30890031699748	2.21093006347352	0.897916045074715	1.10897020660369	2.16755475289945	1.48262061866824	2.21935043806538	1.9236381759654	2.21899002577431	1.14274722222544	2.24219099946157	2.17377063290289	0.935046493220113	1.5514048993762	1.86844001650733	1.91517457413428	1.87075107928417	0.533347859762219	1.4321397236807	1.62651794424381	0.496529065335032	0.760801050890113	0.251094719654844	2.4451999943952	1.17018388106008	1.20688049280094
TCGA-KK-A8I6	1.82833333333333	0	0.966527524783555	0.19564844131865	3.25771454048327	1.41435824841852	1.70195987267131	1.89579167410329	1.8509855655734	0.936329817103407	2.07837036638276	1.09662859377302	1.8741435396688	2.29782779969831	0.668523993963766	1.08018326269639	1.42152189979816	2.82298430497205	0.73343125048044	0.379264080995022	0.94897545853279	2.16458923578765	1.20862126619092	2.39686718979414	2.25547826016558	1.01452976282233	1.50213049983799	2.14220549834666	1.46823824877277	2.14723464038828	2.12486579276232	2.23192208282261	1.3741937405951	2.27440724458113	2.0850319987268	0.615978791573385	1.52877113204808	1.95678181852701	1.69793330325593	2.04106689679575	0.464755505598494	1.76156223145636	2.13868372611088	0.601315737349697	0.756316229552863	0.205166206083803	2.51019687042235	1.2476844945358	1.65466528136137
TCGA-G9-6351	5.60666666666667	0	0.983619920079665	0.489049663353261	3.14598714983151	0.779313409064422	1.28113019856874	1.84771756573822	1.92792231205209	0.88955188594837	2.13038219553887	0.930808795080147	1.50765057911376	2.36908844104369	0.740579121959615	0.909292317666525	1.2511959984921	2.78639590535241	1.09008491956994	0.128764212976259	0.767014862390261	2.19611576748723	0.814664710733069	2.35778120461381	2.13771207975261	0.914022151906158	1.16957490985552	2.22551252612617	1.49401463139141	2.25310948939955	2.11981895390952	2.25441532159212	1.62074947972966	2.23329525572206	1.99007143558335	0.81829210366976	1.66610343256621	1.83318278776669	2.16996393124125	2.0229533484725	0.385592068867485	1.44512162436673	1.55007743384376	0.63486905935567	0.669386496135563	0.476396360725198	2.54600251166046	0.962747866084018	1.51628746782251
TCGA-YL-A8S8	1.85916666666667	1	1.17202333340171	0.262975735042484	3.34154412105625	0.935527864033665	2.02861275063077	2.13790686456931	1.85439878719385	1.1399105530682	1.72921453220199	1.17632500690096	1.70893309423848	2.46350221853655	0.711537900524256	1.1990315281692	1.46440374866436	3.02284285645795	0.807327551812059	0.355038936574878	0.973395929637252	2.08281351183056	1.54285397643751	2.4444951204196	2.41946300645554	1.15152992008684	1.42334420146361	2.17115400664387	1.1115108619888	2.48835625749609	2.01278793933513	2.02369849150943	1.74369759302283	2.21136618679223	2.17551629778517	0.499827930599148	1.43057223100927	1.45020834922922	1.827745506256	2.07655765859244	0.518809652945936	1.80190286991218	1.61079897830541	0.764613333832866	0.664739225905493	0.508848468946019	2.48017129211612	1.54388469054674	1.68325848217313
TCGA-KK-A6E8	4.84583333333333	0	1.14943230291789	0	3.43576048261744	1.61681405004478	2.11220387039068	0.773452621930375	2.3017521015379	0.877330115446669	2.11831796959434	0.622404880037392	2.18222141590105	2.37803819734105	0.906729351000232	0.312302154180855	1.56920418196724	3.21576207327994	0.689362754026379	0.128764212976259	0.709070146836939	2.20670044933501	1.32951586413605	2.48578922013679	2.40668126442983	1.07388444378595	1.51145309103585	2.50597272415611	1.1977494679738	2.68720982931158	2.25231459296107	2.46899717167077	1.85247322993552	2.526354304288	2.41784832482095	0.53207253087536	1.79195205495829	1.88697304177376	1.61250576309874	2.13449105336792	0.377258553587893	2.02231022126854	1.90481797067147	0.43386202753199	0.600674954966578	0.0375135452057168	2.84547663657807	1.50210888426115	2.19149378310837
TCGA-KK-A8I5	8.47583333333333	0	1.38723666902665	0.43072964025979	3.1035806069696	1.15153212813264	1.50048995875734	2.1803580616648	2.06445268227617	0.787687287486551	1.89963516975567	1.14388329669289	1.76869395664645	2.28673690359313	0.829333327618874	1.12852932109561	1.23606606865413	2.88517789673743	0.988021027112957	0.128764212976259	1.02112824977297	2.15145773461093	1.16441024685615	2.19485962028162	2.42373068254252	1.19984056229983	1.46667150555838	2.09644380132788	1.30235843094057	2.38281667114325	2.00858221570234	2.57812187545437	1.63498189812037	2.30188368768381	2.09204620859413	0.463501177491059	1.48087143330181	1.75971136686492	1.96456003126743	2.41851613559203	0.31270036931244	1.49341321516748	2.0633960201456	0.547669923295553	0.70447818773869	0.0375135452057168	2.51156624141464	1.00474650552358	1.60488885804543
TCGA-EJ-7788	2.35166666666667	0	1.06386546879692	0.359543940765888	3.21710837669934	0.956987009652611	1.33026930431391	2.10871368246751	1.97926399274396	1.18478388325745	2.14112990108532	1.25078152850617	1.7297862582497	2.18614629004912	0.847645495382909	0.312302154180855	1.18332480286428	2.78731789485247	1.1882717409565	0.344152498499328	0.713660741093067	2.26381790706751	1.18122696391848	2.26071041515864	2.14574720822213	1.2720374307505	1.25618410960743	2.1102347281892	1.44049039263337	2.19086939047098	1.88735512017282	2.2154083291999	1.30897680465813	2.41854775132403	2.03300320827924	0.3973520587879	1.55268228710609	1.93891015831604	1.85132914331848	2.05907621651636	0.472364042710122	1.43876120957647	1.56386242327949	0.564675642831455	0.919922352211228	0.422053858515847	2.44748289641626	0.568946041096911	1.60474564022506
TCGA-ZG-A8QZ	0.843333333333333	0	1.59137764001181	0.406041791549617	3.24891991782951	1.07457349352013	1.55363687462057	1.97679794804818	1.92349341189715	0.878752496452478	2.10962148807849	1.37519948027128	1.58132851580468	2.18890889298006	1.07556941856618	1.09709409793729	1.24414294795208	2.93520754644118	0.889866556223204	0.615933371210456	0.905670513942456	2.10426877102801	1.11414044073296	2.32868078317709	2.27133190982096	1.04306008882136	1.08810911890013	2.17661596422998	1.42452807926271	1.84648404898855	2.07430544551478	2.27494884669643	1.52234553498449	2.16441701485671	1.92778727113834	0.730255655546629	1.422781965502	1.95775332713595	1.85728438534531	1.81780559445616	0.496800764150458	1.56247590391674	1.30305104940144	0.494745884468283	0.675649119792376	0.399131447194851	2.44764569651357	1.00344854729385	1.3449301409382
TCGA-KC-A7FE	0.963333333333333	0	1.80391402559645	0.227157411670295	3.24538839679868	1.22234166230999	1.45924338449372	1.16302887820792	2.10082150537025	0.85901623587629	1.95965448648667	1.09337184957687	1.84601773492861	2.3318907917755	1.00549865536683	1.54914801606196	1.27795041967328	2.97188087386146	1.05925095536308	0.128764212976259	0.784536345838786	2.15551638829249	0.774038036112185	2.34231561147205	2.18822560339745	1.07301778262463	1.38265795749873	2.09799199527901	1.15475126526566	2.19982643763597	2.01950764807996	1.96720196993091	1.85185006400446	2.14368548752313	1.98706784633702	0.88450489004499	1.53474923441572	1.93524050184857	1.96145584741431	2.04874936382767	0.601458040910479	1.50650360465628	1.51212863323364	0.520388543759181	0.646448890800354	0.531254455339504	2.38196786719648	1.10203442312119	1.68325847318865
TCGA-EJ-A65M	0.63	0	1.14322226402526	0.292756734445539	3.28877299027797	1.37745784916536	1.85723125560278	1.06120491547882	2.22580061250675	0.678527364169983	2.22211033966739	0.410192832669506	1.94818890298939	2.48696499153301	0.666059304072701	1.07891438744052	1.41059360842552	3.08580022477937	0.586115705213229	0.128764212976259	0.9094017375532	2.26618435928543	1.09510536445862	2.49993851501484	2.42687573214092	0.70794596456316	1.16169573797399	2.1727199601429	1.05045238203107	2.33956402312333	2.2143122222732	2.21506703141446	1.70671869289937	2.27852482988886	2.25157496130793	0.790538902857441	1.72640910378708	1.98016575960259	2.08915696532411	2.00760069466383	0.36836452790642	1.78068921972177	1.5850847927965	0.527248774139979	0.779426353059101	0.198364022335268	2.72760913856154	1.44119331784584	1.95045105317986
TCGA-TP-A8TV	1.67	0	0.90340294812545	0.473002204573055	3.41965022012936	1.62697786342286	2.00785803076502	1.74080446954946	2.05625240919918	0.659897822641486	2.05322498506496	0.841080875237836	2.14084781188754	2.54314103579406	0.56845375774852	0.932787069584341	1.51845829391182	3.02966223542	0.941282992699521	0.128764212976259	1.09459773214564	2.29148554746823	0.993307622453624	2.45710003227734	2.32164645621222	1.26027884931125	1.55388062524487	2.14828577404419	1.27446471281799	2.57308171350598	2.18861475237115	2.01884638993686	2.28206889722495	2.49769572403272	2.21759071834155	0.926684923063945	1.88320271820387	1.63695804146921	2.09543765526463	2.09896921607014	0.312168194524494	1.75919885828852	1.91549506777051	0.788956085161013	0.705282675786067	0.464802211883548	2.77857914580146	1.97424723619386	2.09638714210589
TCGA-EJ-5531	3.485	0	1.07275267585668	0.465938074184325	3.04718001391524	0.738604646334059	1.25483383336418	1.81137723586232	1.75733475390522	1.08356489019971	1.83321386639343	1.08296362676192	1.47128208454914	2.07626398627239	0.929988447883411	0.604367937851604	1.06712745383716	2.83097962595783	1.07473263266653	0.554760491481324	0.716405552741294	2.13467111525039	1.09143920148659	2.19298789954495	2.08690873996038	1.24809643554999	0.975965961710305	2.12395562673332	1.14692712561326	2.06399832980233	1.98509584334715	1.36983939480306	1.47730650469657	2.13443896741551	1.92189165241683	0.578829706423168	1.4117951217199	1.90711194960064	2.01646824661748	1.9528784517624	0.239946210411525	1.20970756949345	1.61421375438788	0.5022269765378	0.769258488529951	0.221994916461533	2.33661214203238	0.912215028948607	1.67014936691277
TCGA-QU-A6IP	7.1725	0	1.49439272167349	0.484732930108813	3.30362693042418	1.0701736632139	1.59142967601018	1.83986794523475	2.20539542215065	0.781276108236132	2.14032271173853	0.886244681133216	1.92238637614462	2.42302317119156	0.696657300238366	0.44357652429402	1.40479273649653	2.87229554333885	0.771308216001676	0.476819122079798	1.08491119117463	2.20355174656795	0.810517550335567	2.42709628574772	2.37638577255781	0.923560114090338	1.07657325522681	2.06702013891246	1.18901617025058	2.42961770480723	2.03943385286827	2.17283851366746	1.50435282710695	2.30474594250153	2.11787470352627	0.544018326528037	1.61316121934386	1.86482068193216	2.18165830280305	2.13417364882237	0.377132635770319	1.65147093916231	1.50354779808256	0.84202205302531	0.689459301980806	0.176529331354989	2.51524272008374	1.23337572660022	1.54055206078274
TCGA-KK-A7B3	0.805	1	1.17788724818524	0.355454296485038	3.33797242029961	1.69367356855738	2.07797368932404	1.74883696748631	2.27096745203347	0.703228613484445	2.02798735652735	0.791104036339317	1.94246847723775	2.48249619671056	0.664940479841056	1.23823384073369	1.39816608110241	2.9524549172685	0.530192766685171	0.128764212976259	1.20437477255887	2.22937937209798	1.10865737597606	2.40027849712164	2.36929760516067	0.839167540086176	1.20593092064522	1.8411961724052	1.16749584433366	2.26876158593729	2.21441193838509	2.65434409775432	1.88472373960941	2.4508307468375	2.26624885861465	0.442820868855231	1.81054133538514	1.92004337024028	2.04075267353269	2.11448263583444	0.463332612379138	1.93571178064305	1.73169047262889	0.678869125470652	0.713309411129262	0.403320531102024	2.60908977228348	1.43411925245774	1.69644568436908
TCGA-YL-A8SF	3.75916666666667	0	1.63309073135311	0.107100335153278	3.32121210534934	1.81626105428522	1.90931988657587	2.21235563607693	1.78628745826867	0.679190993300938	2.12876072286839	1.12982230930933	1.72178161813044	2.35633685357507	0.913533565823911	1.17256733517359	1.25560447052217	2.88397527106092	0.940089348522466	0.128764212976259	1.01558283974357	1.97425182948021	1.10568143658122	2.45151493021126	2.45437578737563	1.10224524316928	1.34139985425187	2.00725274511578	1.47474502596498	2.49901279995052	2.29946840473188	2.08841175455978	1.78497662368959	2.15591122243666	2.13723757119576	0.560400823560078	1.50429881479684	1.92982454661477	1.80517293193095	1.90345157389455	0.601216111749699	1.6956827363051	1.61859246253766	0.461473857558507	0.94866117032019	0.454076396450223	2.41535903926757	1.23866943410358	1.88255767841351
TCGA-EJ-7314	3.14833333333333	0	1.46986210650526	0.477490195033383	3.11524337922029	0.592493194789259	1.28281287062098	2.16541427040175	1.83191667566801	0.784904447963989	1.79738314872384	0.920844590243201	1.42766290873259	2.14956408475672	0.543755941029856	0.545731391923685	1.18723649934454	2.7208752956963	0.903669523231374	0.128764212976259	0.758974541491577	2.20323653558985	1.24895713908508	2.22577566732414	2.1055090608291	1.32219964224462	1.04495976874689	2.1830875640495	1.44832043762349	2.28634938415637	1.96221728893034	2.19120453806588	0.837210433072408	2.22582545239723	2.12292985340036	0.635130194905565	1.4937343387731	1.83562676762074	2.08750299513775	1.88430004843864	0.237877051357323	1.23831307655132	1.46216977714535	0.57223493882829	0.600674954966578	0.380447153502164	2.42880421958183	1.18509147991467	1.18932036072729
TCGA-YL-A8SB	3.78916666666667	1	1.4409289925051	0.370422491472551	3.27003379773959	1.40279602850064	1.61529519337542	1.54617783618251	1.87584195217894	0.924212476087094	2.04829522820424	1.29745138351955	1.82974267064742	2.38848154931328	0.824501216017962	1.4125566099381	1.42881224425279	3.07041611539813	0.939364460432492	0.128764212976259	0.759678382603377	2.29985180731972	1.01543902116481	2.34550215779404	2.32524215233558	1.02476061970476	1.02955983738435	2.18494777290841	1.23116416389242	2.17784712869694	2.02050450913881	2.06478429738942	1.53783498015557	1.98766755501039	1.96349329319549	0.612581556475786	1.64554840385853	2.01517373665112	1.99347730132716	1.78190877325913	0.545082539369806	1.71655237134823	1.44998491147139	0.515184036377464	0.689302238282029	0.732751146311144	2.4284715811448	0.880489705052567	1.65643113317747
TCGA-HC-7818	2.5675	0	0.616413662691376	0.404556866476363	3.15605777162565	0.814862807455062	1.34737643639907	1.80638944020891	2.05324878224759	0.862235176188248	1.86198504327154	1.13750903876907	1.53468572692476	2.21293410626588	0.754315517300868	1.52039582590629	1.36689940062414	2.78547930030391	1.12154247538648	0.128764212976259	0.813618323939586	2.19043038887306	1.18181893578671	2.22736285782688	2.14926318688021	1.10107342066415	0.985816309503625	2.11225056229891	1.47830232203052	2.19883349280615	1.90181421057475	2.24484605130384	1.24963586134065	2.37921642954516	1.90747274985619	0.828334791391897	1.44842822461395	1.88238137259054	1.85931411773327	2.10504602965034	0.473529670829864	1.52711669924187	1.42911766836302	0.516028797053707	0.680902615356514	0.633761581078606	2.49661877239997	0.811744212468448	1.46058819109244
TCGA-HC-A6HY	0.366666666666667	0	1.02658181529765	0.227320920595074	3.28090080759483	1.55579663928958	1.72703189023694	1.57679047117252	2.07379789019308	0.845426749617137	2.17615447819356	0.410192832669506	2.03962824084655	2.47787126247357	0.59978112436389	0.984915393583201	1.65915056407274	2.92879432871272	0.820146065529064	0.128764212976259	1.15277834884253	2.22640207471631	1.09826575283181	2.54302888937667	2.48092127754432	0.619265357467562	1.25685677283562	2.08152621462574	1.48335993871212	2.44720961564047	2.21450443293756	2.45181560464953	1.82619451353302	2.33892235031025	2.25564219492456	0.654184660579551	1.69791391516306	1.72656591545531	2.15020112880575	2.44558584304259	0.437174792951291	1.77961925443603	1.75453315412159	0.683104848265325	0.758926663630366	0.363616037152297	2.61453212847215	1.24041379094988	2.08006301061699
TCGA-4L-AA1F	0.958333333333333	0	1.36207616514377	0.463712028798859	2.96634065046843	1.16401967654826	1.39109160064276	2.20433842571491	1.35721915829573	0.997376759016583	1.61257130466955	1.14319349785903	1.3790840875788	2.03831448863876	1.05541588100701	1.16572133306857	1.15639714086091	2.83599403720567	0.996199404705778	0.128764212976259	0.939193991638052	1.86117762725325	0.757988103848614	2.30095361109583	2.08088018274651	0.973942497173385	0.636976433999929	2.01710373207224	1.09750070940146	1.7853609530416	1.80418004125604	2.15693752258888	1.26978714964724	1.97171330698103	1.96491663399946	0.411950358637537	1.33803451637761	1.5330998522144	1.59601020481723	1.73922269708488	0.453992848855247	1.36101695752045	1.20710429389198	0.35377518201332	0.631602001976413	0.856042813014404	2.07390868731892	1.23476161371089	1.21237159982058
TCGA-HC-7745	1.97416666666667	0	1.39421213325781	0.00384238476161541	3.28600996513799	1.27289604519458	1.43398437821249	1.36783212651034	1.71843197686444	0.748853071578849	1.98457624046106	1.2717107833865	1.84083083588349	2.30806270819091	0.671787762088237	0.636246258304936	1.26040591110018	3.00661254273905	0.755451843321349	0.128764218254298	0.587760654722479	2.15540414090874	1.40687294276294	2.31436867300487	2.1607279911082	1.19723300016123	1.00995091591614	2.14173608208273	1.34435260576442	2.44671029579566	2.05827201729254	2.25584502696188	1.78403713253022	2.12260191239669	1.92778727265508	0.683558055827416	1.47208225530295	1.75411188723044	1.55071510785355	2.03690590535587	0.59125772936351	1.79732504946114	1.47514098816418	0.333380611383958	0.619138719863183	0.0704170548496465	2.47390765585116	1.16733088562464	1.50745268539035
TCGA-J4-A67O	2.29666666666667	0	1.7379964382424	0	3.43576048261744	1.93369023199765	1.77142858371197	0.418367184762736	2.2573505863566	0.614667125577028	2.00339284362168	0.410192832669506	2.43563218345155	2.59162478112616	1.14797400745048	1.52345260315578	1.65412699200986	3.05746024884052	0.511830858525308	0.128764212976259	0.996819588722012	2.30295814977488	1.23229398937258	2.60966604602364	2.5975515279393	0.522453570711124	1.70213740572342	2.11296322964786	1.21663587437776	2.28700251531596	2.16437318803059	2.37928331693805	2.25588330629293	1.9905358772173	2.61112383761582	1.02820183347155	1.67543102117261	1.91146338219305	2.1461830858018	2.2025640211446	0.401551045183407	1.80469235955717	2.25728006614148	0.417377988282492	0.600674954966578	0.0375135452057168	2.56423873382716	1.93835034563159	2.16420103464889
TCGA-EJ-5494	4.04333333333333	0	1.36940602180555	0.436787894949551	3.10469251033817	1.02321295454335	1.29562450655442	0.444165990466862	1.89849473049621	1.03977071035884	1.7764697838843	0.832897287354249	1.53006679079385	2.21225306916896	0.795059089023309	0.580213014480974	1.34681162287981	2.78192041736185	0.786843213073672	0.128764212976259	0.696762707125072	2.20058154579838	0.967145686579209	2.24466276043905	2.23142148066752	1.29508726418928	0.964869238162081	2.048392145951	1.36735420614867	2.483750044324	1.91589628533042	1.68048665428291	0.980092968180376	2.36629894907056	1.98181713333534	0.592627158208791	1.49144239428966	1.88683783436449	2.22843819048415	1.80273215263804	0.298415887242456	1.31006939792141	1.73679815536255	0.412035769501328	0.782433644117367	0.320305986499356	2.43385260511891	-0.0506141662477813	1.50029329865988
TCGA-HC-A6AO	1.45083333333333	0	0.976646346928335	0	3.48280399242511	1.57345942771433	1.99651958825395	1.2080365831236	2.36327365764207	0.513260633801477	2.0233372056201	0.520421544465949	2.32684366397252	2.41713951846471	0.449591556666266	1.18758573306227	1.48590771062831	3.18286736619895	0.586708441727991	0.128764212976259	0.908326866249497	2.25060461389737	1.03675393473964	2.55507590433639	2.50339187542976	0.457607907177362	1.34819618141265	2.50240893696241	0.859797217346044	2.44244615461035	2.30813567463215	2.61950261925033	1.44890409019246	2.40684998018446	2.36119806781429	0.881312041864732	1.57210247931526	1.91770809238738	1.71137510732833	2.38798749058562	0.347561801194985	1.92286600024255	2.14812134718224	0.511025892525389	0.600674954966578	0.0375135452057168	2.87802490044181	1.73193036411534	2.22936802572393
TCGA-HC-7817	2.54083333333333	0	1.22305589816469	0.144114403160581	3.0440072433524	1.07280976680856	1.34415077668148	1.43951116943973	1.96579945296259	0.766074103151717	1.88416570804068	0.808386335797142	1.62947183522538	2.25038742731245	0.907331592775625	0.958598619255994	1.12460059333564	2.8345619597251	1.01386689375582	0.128764212976259	0.780194191585847	2.11125551382115	0.796822047866937	2.35950776106024	2.19632823144524	1.03215977729028	0.819510671834605	2.19135823336681	1.27838095511043	1.9091557596854	2.03378576971886	2.07664321910666	1.6485870890738	2.0793894000245	1.80154341729337	0.930351919061712	1.48087143330181	1.9176418140631	1.6530659254906	1.9860292486924	0.305836170499904	1.55999544244612	1.22689095360381	0.345246022949774	0.711455127365131	0.50820200229767	2.40521796088516	0.716972480452015	1.4267111722301
TCGA-V1-A8WS	1.2975	0	1.1774319318575	0.489368342537466	3.24822857400251	1.08709453020716	1.66270779371516	2.01499612503845	2.13769310109517	1.20750188452333	2.20227676785099	1.257631730701	1.76631202651157	2.37076127369176	0.656154247661648	0.827005180129752	1.17111115280824	2.91085342692211	1.07327202154363	0.128764212976259	0.828881448477195	2.16753290652867	1.37069434149	2.45561095826707	2.43336233847485	1.02751906804791	1.2183334816611	2.17385522547682	1.43277470377131	2.59310712673904	2.00858221570234	1.93133292940424	1.44183108152685	2.4737303558214	2.00079875778098	0.392535354944441	1.78373105253854	2.10017189112142	2.02292110165347	2.1089205321723	0.41548859555464	1.71032131793632	1.52652809666116	0.765438727569583	0.718192497840391	0.537164262614719	2.54292628507094	1.42279886757147	1.56232595094529
TCGA-VN-A88K	2.12416666666667	0	0.785240126534282	0.380648956728388	3.2292594199806	1.42727027534916	1.76662631342958	2.01411273555374	1.62325736064358	0.461556092997848	1.87898201440307	1.1173574723752	2.03475774772578	2.32780584710714	0.753160544028785	1.18249145021772	1.3357071489617	2.96684170967399	0.820716098552574	0.128764212976259	1.05444070090667	2.17922404324797	0.803839832572648	2.49956798035556	2.4186674697957	0.625889513563257	1.45620059479295	2.14081847165364	1.69395665264594	2.4134538162806	2.06821148937685	1.9074326277917	1.85801542040541	2.45721607653633	1.90911699042665	0.366144980952273	1.75838312657674	1.60559749494916	1.62123221323923	2.37309650501496	0.430150568757525	1.73148883024425	1.6590116691517	0.593694345459093	0.713215590182841	0.658830918994057	2.58408496229208	1.00964491149689	1.65976725041208
TCGA-QU-A6IO	10.1733333333333	0	1.58629646809759	0	3.42477329220112	1.83618088748318	2.21330103075558	0.511514259428153	2.17058567820847	0.664375794792969	2.01509776487314	0.597371175775981	2.55165871495058	2.55541665969926	0.780556113220799	1.03573007410437	1.89822581568948	3.0645788691639	0.388599143765898	0.128764212976259	0.685942049618609	2.28078798959051	1.45166655564314	2.59711243513663	2.59801895508283	0.464208956883307	1.18568699946115	1.84204126403413	1.31383505931436	2.46812367439603	2.30206978611606	2.44224818146857	2.25059713789829	2.24892339460587	2.3736759709421	0.967207659393628	1.59441213676296	1.84381396574797	2.19872960174351	2.45509783345148	0.957567403954924	1.90247006813171	2.06478038004776	0.422387511507503	0.600674954966578	0.0375135452057168	2.66067986717202	1.87274204554072	1.8091519445293
TCGA-M7-A725	1.56833333333333	0	0.876595855282772	0.164184944107027	3.0297120193096	1.1091500209002	1.69971770612378	2.40400423603049	1.87441664220853	0.712788391036697	1.88134055401181	0.92978380315846	1.91311395103096	2.34898119384849	0.649661762508589	0.792652686315659	1.39129866886132	3.02448078710475	0.816624435897578	0.128764212976259	0.983895603618773	2.16099532121461	0.651751328226245	2.36186251044253	2.16151653478898	0.533575019296097	1.09462110654011	2.44955581246841	1.07982452735622	2.18634590334969	1.86003719035316	2.49060000573275	1.4090542037297	2.43901784457177	2.21889223398107	0.320456730765592	1.54089455541972	1.71448263437526	1.87712769683238	2.14315501143715	0.417345558292545	1.74773478629195	1.42526928727437	0.556348999974275	0.849993928888165	0.39535976665059	2.41831015222952	1.42916259082594	1.74992471000947
TCGA-EJ-7115	7.35583333333333	0	0.984608146287093	0.359171327878859	3.35138957921717	0.623962557761923	1.53194784154729	1.67061565850832	1.81432122694617	0.912973919499425	1.95306278554418	1.34684818477001	1.78479213300938	2.28837880703525	0.804279571748764	1.08590887723764	1.24195206891923	2.89647273858249	1.03127669137414	0.128764212976259	0.698859434820246	2.10770167694446	1.22034127968159	2.24206350645175	2.00961872526296	1.2783080889253	0.909678925621398	2.0876715654531	1.20465387178169	2.35572717187716	1.98554184161592	2.44749052163432	1.35580919015434	2.25972302270211	1.96882166386788	0.65464921620392	1.78759556509442	1.84288711971539	1.88640782170616	1.75855020524696	0.333305611095615	1.36404410748745	1.58348048630869	0.404035609876136	0.820342373483438	0.262602783097636	2.51338120525083	1.1375248426905	1.7403189664348
TCGA-VP-A87D	3.26833333333333	1	0.602624220439207	0.110932978683954	3.41489187936694	1.36284483132266	1.84860615224339	2.44022454022987	2.11249199271449	0.966084178940219	2.21515232226224	1.3621252167018	1.97085257967949	2.48479398417604	0.648165653445948	0.499946143412491	1.35628334477382	2.92779420833673	0.957174003370073	0.128764212976259	0.84651805167916	2.58270043870023	1.37386586996748	2.42541534110626	2.24096517535848	0.994893940472044	1.03981643460561	2.16598211570251	1.78282835326766	2.32881793937791	2.23978988994719	2.43918867334375	1.42945728178257	2.43270365355379	1.91943069572	0.348974621253522	1.93915911369929	2.04699700434941	2.05219827703395	2.00164500732328	0.581081243885176	1.86387080467254	1.91520538928985	0.517198579413769	0.705777480285106	0.321692189191109	2.5301928116407	1.13478808018697	1.65852460215531
TCGA-XJ-A83G	4	0	0.681919325148227	0	3.28793637258134	1.44251280135792	1.83213081308471	1.50241548550062	2.20236297178764	0.643198447920137	2.11613567073971	0.410192832669506	2.14788806914331	2.57419412831826	0.717541089319797	1.04133027736214	1.50008016301036	2.98358263784374	0.645127361805529	0.128764212976259	1.07505500807618	2.27509980027086	1.6104210290801	2.43505181676394	2.43859369399452	0.682393313285481	1.6052263507624	2.11568072849379	1.19744447682141	2.29797788336626	2.17281640480766	2.28540825005476	2.14332540012508	2.28431692183158	2.38722077915678	0.862925600492098	1.647992925597	2.01283298963528	2.2846040856738	2.29132435066539	0.358902286827581	1.7607620589779	2.01832522558781	0.480518559076225	0.824518950997884	0.277062627055848	2.71762513047358	1.16316021312755	2.22478986708274
TCGA-J4-A6M7	1.40166666666667	0	1.51122960295889	0.277963900949472	3.22859787893291	0.947339425576145	1.56993730082669	2.42401579111793	2.14477891927581	1.09337362782473	2.11064828278622	1.26739274993609	1.64003360200634	2.27316757779367	0.756545029096462	0.876645365510053	1.45576342138941	2.78984593074738	1.18947062276976	0.128764212976259	0.928871461866749	2.11445581959938	1.09126571816079	2.42879890639449	2.26186130047626	1.14701477589208	1.46203100026683	2.19361770579816	1.45121221982169	2.39760603286857	2.05528176209872	2.14726250539077	1.68692918651844	2.46793716033515	2.05467845118234	0.512567276865633	1.57042748498214	1.94204501211414	2.23564225689516	1.96230698150477	0.53123903187928	1.65630035207155	1.67198198288874	0.540253756584431	0.693799444575477	0.454712328568932	2.47799529669918	0.931458342170769	1.58950269988207
TCGA-2A-A8VX	3.7725	0	1.22929002621687	0	3.4804046973405	1.59861559695544	2.17600551401591	1.43633852931364	2.54011724388854	0.857525485294655	2.15317804560107	0.699795963862994	2.10413499385997	2.28913077471096	0.78572060187962	1.45551002177731	1.57732188758815	3.23211910730978	0.698024179245015	0.128764212976259	1.0865741322132	2.45262629655569	0.990326136652496	2.53534499512617	2.34477402571148	0.908102212134016	1.40992960646013	2.40236426878417	1.01565743021714	2.63077817081489	2.07608952717485	2.27561536394306	1.47646948578626	2.49601367913001	2.23532104180344	0.481807040358801	1.98673364050579	2.14503162556903	1.84626892207709	2.16475894260991	0.21328966610933	1.96998631923479	1.86314278291049	0.608412281376652	0.801782560253609	0.219368477692697	2.80111002796485	1.93629102111692	1.89484157946056
TCGA-G9-6499	4.22416666666667	0	1.45524347152289	0	3.25847864928945	0.866908492331849	1.30884664132336	1.344843639536	2.03265395599881	0.730822679196165	1.87936445796887	0.879674410846615	1.70772034984403	2.4003880946444	0.56811538455414	1.00890669960911	1.28974535166663	2.88668646629837	0.917468755126253	0.128764212976259	0.904880263919847	2.38749122503851	1.40415908154759	2.32457104432208	2.28633433666298	0.910652344527367	1.0781749728477	2.12847887703488	1.16058419338736	2.56630589140333	1.97358270050772	2.07447898671209	1.64104585897859	2.53140502507071	1.98473192132327	1.08719279098971	1.69450081773372	1.77623312561382	2.14364026888427	1.99238550391487	0.40690477985714	1.59624002517582	1.41097010300994	0.627920377792246	0.600674954966578	0.31756333649841	2.72976684768636	1.24810821258892	1.60415137204001
TCGA-XK-AAJT	3.92583333333333	0	1.42702988069343	0.259723085965059	3.53381161491746	1.44124577121185	1.81931202273141	1.06215764755654	1.92704958399505	0.82314600016207	1.87012805675518	0.921302566817998	2.15218375011214	2.4425405595327	0.955740392383372	1.66410125850776	1.44775470010572	2.95391424431128	0.880161726988122	0.128764212976259	1.11197996648221	2.24558975742095	1.06126604645589	2.39556203372294	2.34472961219933	0.963389875523071	1.12575609324551	2.10216386235139	1.15609600763364	2.46750201661577	2.09495723033544	1.98226130543417	2.16920977322331	1.94372889438649	2.21479982247324	0.550786839889267	1.59575826750343	1.80204882024574	1.78086923555647	1.98264991095002	0.330984445557837	1.66347007713938	1.75214290909435	0.519059993141982	0.781146980588913	0.272023655024589	2.29689584661585	1.94223474832796	1.49531121141004
TCGA-VN-A943	1.3575	0	0.875715200871756	0.388097365978726	3.30461695802183	1.49866495911277	1.9510652853378	1.48621690316326	2.11509919444903	1.33382698161769	2.10375976205497	0.9062858704046	2.12427027018936	2.47278446744979	0.717947530501548	0.810372814606381	1.63833298358157	2.99837634944056	0.941581666013308	0.128764218254298	1.19809823008378	2.22343794374872	1.00328515575158	2.39306463705727	2.37060263807674	1.46314682997468	1.61998606859236	2.26941697588943	1.47059118645129	2.41581758708285	2.17812577269991	2.19949269703814	1.92057544890393	2.52053713050452	2.25955273741733	0.609134374362008	1.85567533009944	1.71862856902035	2.19713859187236	2.05104115790337	0.39455038283431	1.69413018191979	1.92605282917521	0.640245141714172	0.842807879489572	0.392102638139112	2.67527716008924	1.52543040461881	2.07698067637499
TCGA-EJ-5516	5.17166666666667	0	0.881300505269323	0.27434716766822	2.69859561476471	0.864787860506145	1.11551894177669	1.98198395447771	1.68160545024465	0.972888038654371	1.87153996866183	0.971629166796961	1.46623271121928	1.87073412059238	0.992623182490404	0.644120088805245	1.02828679480588	2.7218994565152	1.31384547029522	0.128764212976259	0.615018936385013	2.065051803211	1.04748691985674	2.16438529863123	1.86885036287823	1.12560014360905	1.02807612594129	2.22936097726714	1.5023600562269	1.61493666740773	1.71971437285707	2.46763708362862	0.891608871274632	2.08091272496917	1.86633825920929	0.506793357972434	1.41725780353535	1.85961974566727	1.74306133427057	1.74710801613889	0.401577705137439	1.3966084525578	1.18997230858282	0.441394886038164	0.702721587878231	0.384541300671982	2.21928773288343	0.349418805796295	1.3613989541312
TCGA-VN-A88R	1.40166666666667	1	0.848503035408983	0	3.39721114115743	1.31839788453164	1.92291382985066	1.54103714952646	2.15879543337872	0.750960176863927	2.02152910866626	0.614574957011585	2.22903837275618	2.60850023160804	0.723640852809228	1.5002655358417	1.61573108025947	2.96760842410668	0.996083708945117	0.128764212976259	0.959127675386533	2.22560511066244	1.1463573797625	2.46978917443963	2.38470469143297	0.725140896681025	1.55561516480971	2.08227161347993	1.15447389785397	2.34176084854346	2.31118337079587	2.26443866670735	2.03291131837189	2.27414051452199	2.10413767160536	0.729015407058956	1.61047294969917	1.94910284791979	2.22396861632015	1.98082557833339	0.254846051259226	1.71200064229656	1.91478303123648	0.425378262344779	0.7330958472513	0.0375135452057168	2.52247107955142	1.89101283792577	2.16801876001097
TCGA-M7-A724	2.43333333333333	0	0.533464414314751	0	3.37397908991083	1.42705798397303	2.25291988741319	1.5009245392936	2.31065882502549	1.02777773715899	2.19123329143567	0.619364026219839	2.32365245510262	2.51734008511121	0.561533791379914	1.23615964421136	1.77305814601977	2.91622938162602	0.581954560444472	0.128764212976259	1.42386187938335	2.30668294304443	1.28999016162952	2.60119256663627	2.59557838320074	0.942865626310304	1.69591362553486	2.36986094225165	1.30999348312312	2.8522064064137	2.22968953226532	2.49868819317928	1.99743599788124	2.55063960185598	2.29415022346904	0.864121637282867	2.00047230792371	1.70410951553648	2.05242465185386	2.37305758068619	0.33407212522055	1.90826602075602	1.99018587506126	0.662267308581556	0.822973038598094	0.0375135452057168	2.98354820199116	1.4660454459651	2.19190859073705
TCGA-YL-A8SQ	0.900833333333333	1	1.05773888629925	0.359354514344577	3.30768678820484	1.52006866633805	1.70442837817953	1.06964106214924	1.77276862623804	1.07552366349771	1.75954358322982	1.18121229956475	1.90860991721723	2.41889751821378	0.720076429997369	1.10896102968814	1.54484361679553	3.09326809211831	0.718480960717323	0.449900661869793	1.19017259770701	2.21366310016053	0.913100421193292	2.36037599224725	2.49053277905016	0.811114628505024	1.26661457618667	2.23865997631456	0.93604447711781	2.32540624726254	1.96046956293962	1.60099643752939	1.10775849604351	2.20485853568614	2.0854715328818	0.357811187890132	1.58860119407226	1.83021734946772	2.21293605115443	2.12185129174004	0.545807588582764	1.86900331761346	1.30043384869804	0.627580972103192	0.75869878722466	0.152278189159805	2.5123101077662	0.953018516135993	1.49783434092509
TCGA-2A-A8W3	0.541666666666667	1	1.06273838059011	0.141178079798047	3.11868853955002	1.35219912655283	1.60513674960078	1.14418396743833	2.00797982716372	0.927954941409736	1.63017015227214	1.22662908845303	1.74901611303171	2.1504169986784	0.848882649727534	1.43209053640662	1.59350442494042	2.81988385232755	1.01944037691208	0.128764212976259	0.907205838120543	2.11445581959938	1.51625054435378	2.35378555427317	2.38007683044965	1.06832554739121	1.02081218795757	2.09740155696498	1.01866200948215	2.61134413789379	1.67271813295968	1.83584897941695	1.53606622272118	2.40348511655661	1.73979800921173	0.585928965349219	1.59746412578293	1.63276520813483	1.73218319103653	2.03060717714679	0.478592446697614	1.51810537342048	1.53207949986965	0.571940067481686	0.769448894825419	0.614227052891845	2.48206042359135	1.18872063698793	1.10428035334812
TCGA-ZG-A9ND	1.1225	0	1.85102102198273	0	3.31592311553413	1.0443680282013	1.83213081308471	1.74460446882409	2.21130669444721	0.867285430339141	1.98073561517043	0.971474799559495	1.85050641068708	2.56146607780709	0.678711688650206	1.2533172191224	1.54650049202945	3.036232974963	0.905629752590766	0.128764212976259	0.831557502921118	2.21620957837658	0.957963422914655	2.4339346546763	2.39911645088128	1.05173412576241	1.32551427690878	2.33765162503946	1.13115493129307	2.43154001372912	2.18493976479387	2.03612907067628	1.68685941834278	2.2997273083234	2.20020826361164	0.89019828259674	1.60445549921913	1.83224625645847	2.04081130788536	1.97699766993333	0.456008404792118	1.64648551277329	1.97851452890258	0.545328579760503	0.942465973669288	0.346883849587066	2.60675206869604	1.82320350263877	1.69494614306507
TCGA-HC-8259	2.52916666666667	0	0.660278714823715	0.131638328374926	3.30976269727335	1.17749740135368	1.55201320831634	2.51489612003348	2.09738866516433	1.18896096012284	2.09865386213989	1.27928006273214	1.80305151715287	2.39472093628869	0.756008957137948	1.0938222780074	1.37022473852052	2.89863591711433	0.936147332684569	0.128764212976259	0.806184182408112	2.25163349470483	1.25177193441469	2.43006852321673	2.33823816316921	1.08978573915815	1.07602608196104	2.13872451058947	1.57507319142769	2.26527648332765	2.18734456621754	2.35973134386578	1.78429691515814	2.45007826995652	1.98946480525235	0.470424485379159	1.66306385976302	1.96023112461481	2.16915238849786	2.03176682589274	0.44030564077192	1.63349256718485	1.65961801705868	0.633567944860053	0.813228337920199	0.15291628424551	2.56498172541513	1.61415537995111	1.61795349542302
TCGA-HC-7742	2.5675	0	0.883090213561753	0.155549197043138	2.98233123637515	0.782508770038334	1.34621879505594	1.81392147642219	2.01749064158865	0.859848046720815	1.86406308358691	0.914185155800281	1.72104362623765	2.18201657350841	0.996159524131742	0.855738375478638	1.10888923770667	2.83507385008789	1.2146899015406	0.128764212976259	0.715357871016926	2.09548754629697	1.36391510836895	2.04805717711364	2.07825465028077	1.04538769435154	1.09422448093742	2.39734753765355	1.33780986555284	1.90352925448904	2.08763573704182	2.47826271245318	1.46946038096765	2.11932329517131	1.9729050582125	0.689035595220961	1.34492389915246	1.66408328594564	1.98020255250293	1.80658418103772	0.39110986819536	1.63549412093733	1.49176974846781	0.483988732975161	0.840243415862343	0.479279098695016	2.35593919789023	1.11952734456106	1.56249795738301
TCGA-HC-A6AP	0.194166666666667	0	1.42491966491084	0.165796325804943	3.41326506683073	1.43522139791851	1.80391459165687	0.876211769186354	2.29022825832367	0.671131636622541	1.80951979623016	0.547174076772002	2.2231630083044	2.50920369385995	0.749767191019129	1.44672118454215	1.23340463954849	3.02425205216698	0.577659254106668	0.128764212976259	0.76500036651472	2.10258034465891	0.813836244948224	2.54997102585506	2.4782335152602	0.510954639976668	1.23097875454642	2.08484928218253	0.815092299248757	2.45354669357436	2.34246813281969	2.21058796631332	2.16592415879224	2.1558064536979	2.47903782331771	0.857234054887836	1.5455101764481	1.94016067517312	2.15188203471059	2.45363200785207	0.328868120470866	1.62317785025436	1.86648870307221	0.360163459646642	0.600674954966578	0.184510142344505	2.68508877222691	2.05864865130692	2.17799751603101
TCGA-J4-A83L	1.97083333333333	0	1.67089534211244	0	3.17260438571615	1.14460075411251	1.47477119241518	1.51882792852515	2.12637686180331	0.805654508047151	1.87012806859462	1.32693696763477	1.62210079702314	2.30199172020393	0.685168531864129	1.13360567496683	1.37862004326084	2.95354993130678	0.935054831155401	0.376473653985663	0.868181733672129	2.13792974437984	1.34308678338048	2.2990011787996	2.23394461369284	1.26634681518549	0.935897581738029	2.13118898374531	1.21897522898179	2.35117289246791	1.9059509605571	1.92551892110034	1.76321651061377	2.22266334433025	1.95491364476537	0.704668202583987	1.75217820743288	1.95245579884105	2.01332739948285	2.13364151070345	0.44877126130036	1.59871611679381	1.6156696883482	0.463274452322466	0.653472261635211	0.735431973543438	2.32502696265593	0.87990098734789	1.74321920356271
TCGA-YL-A9WL	2.02583333333333	1	0.475960270929503	0.240530488396261	3.38809632943151	1.40592342987102	1.9279869444586	2.15175343835484	1.95243914019732	0.692488314927879	2.21733999390434	1.1013440255622	1.83654295465366	2.45016730867936	0.493068572182994	0.773556598900302	1.66153472529838	2.88150953203432	0.86605452836888	0.632436377401795	0.918639134276061	2.37229820836665	1.05095443587351	2.53337142212457	2.48775165169805	0.764577132565759	1.14435038719368	2.12160684769119	1.76413656007289	2.31982137106892	2.18174636442912	2.29972441627721	1.60240663725835	2.33953397460059	1.92912914115821	0.340723397528402	1.56210574613143	2.07953662562165	2.32715209975331	2.47599841641621	0.362094225739785	1.87336392868049	1.64843635873843	0.642931072613575	0.639360115130781	0.476723901422858	2.62139463982062	1.13336659166066	1.67340818511227
TCGA-FC-7961	1.28416666666667	0	0.741888556337477	0.452262348233245	3.1035806069696	1.05583728866494	1.54464648725451	1.57132883218957	1.7907548505083	0.70342768819072	1.75059189345492	1.03231572170499	1.66479713615348	2.30217080769695	0.898759672097087	1.41020717960681	1.11048171456395	2.94364826856867	0.821323986322886	0.128764212976259	0.976037802837337	2.11093444819498	1.00484693608807	2.32421568439023	2.10663609271593	0.975541868485286	1.15733058385049	2.29151358126572	0.819753107917401	1.85897835849224	2.02673503924193	0.954561625253958	1.68120106893456	1.9663181040099	1.99549610742586	0.659760437941199	1.51951116835528	1.85133791143368	1.61160913648366	1.83954654683868	0.370242312325689	1.45674536029646	1.24797449897801	0.553727643394799	0.743103121839911	0.266852718783742	2.43516826890255	1.46632449688521	1.46171832896646
TCGA-ZG-A9L9	0.14	1	1.55626296801352	0	3.33113916434464	1.24376469289977	1.87716846244884	1.67976925586156	2.26232459961557	0.827103725741229	1.8347906002712	0.687111755256189	1.59765240557023	2.5542646865013	0.705487209067224	1.47682306657787	1.20034822985273	3.12693554156453	0.930591747623927	0.128764212976259	0.742248977253973	2.31342443012514	1.06367809832062	2.41914964572897	2.44577510220272	0.694675326698841	1.23174953915763	2.24514163581182	1.20501316445486	2.29524368515122	2.07377942603392	1.97654989818594	1.68036399552733	2.32689654771545	2.32022665948191	0.486949550475057	1.66153989678046	1.62578660128201	1.83129142050212	2.4542440773438	0.424897951747618	1.96666708237491	1.68322483488033	0.505714249728256	0.817591047194495	0.0375135452057168	2.7169023924979	2.00643355366096	2.13504478569859
TCGA-EJ-8468	6.425	0	1.19661982812905	0.604308152992622	3.12832128118507	0.657018218286116	1.59688019492907	2.30265707727752	1.91853396954071	1.19793606532826	1.77131133076214	1.10748005270435	1.43640991781307	2.32903979696202	0.970098220459736	0.728009448136716	1.18545815725702	2.81606175643499	1.1728843044859	0.128764212976259	0.720928639218574	2.16710363193307	1.22089268812877	2.31916286728666	1.92149712990434	1.10443314269072	1.09674402939167	2.27756172874714	1.14207294780947	1.90237498327162	2.01101257358653	1.80465693954166	1.3539564586212	2.06882727354868	1.86534683190698	0.625920729382841	1.38895775027418	1.89731958378954	1.95887100559901	1.68926785930579	0.412401882684125	1.54723926815793	1.65574604727195	0.395087703620063	0.738130731696064	0.227817335841523	2.28124946876826	0.927960689195964	1.47983496934127
TCGA-KK-A5A1	0.555833333333333	1	0.712612023054912	0	3.20725572051945	1.17730271911443	1.69630388797529	0.844503498415866	1.95961163919393	0.970443708775678	1.77138173016222	0.787106876873851	1.70452812394672	2.21763568747735	0.592038275001877	0.95506228549134	1.19644845222449	3.1710822999087	0.623898477217855	0.128764212976259	0.775679912413592	2.22968413098854	1.77922715901882	2.3844005601511	2.53028684055802	0.628266927846083	1.00605190983817	2.11698672827415	1.23050829001999	2.27091444476694	1.8857182050238	1.86730109309213	1.09108867216106	2.40256841577435	2.13139983417661	0.301561379364698	1.72399149723214	1.95665242192665	1.63158955642259	2.02341052328599	0.346667419559268	1.90826602075602	1.02854559505748	0.537318086350992	0.904795189371559	0.0375135452057168	2.58416837914333	1.63909970248001	1.65407632097376
TCGA-VP-A87B	6.77	1	0.712509194137223	0.645914022043681	3.43761787975848	1.27996124735942	1.97339554755526	1.98724762682997	2.12812955078288	0.991062294531553	1.84750382535456	0.844556436131181	2.21127062775147	2.59095092334233	0.571186176264478	1.03403885460016	1.55356017620647	2.98669506995196	0.554299733635717	0.715392842026537	1.16748995462934	2.2440599508477	1.680498712096	2.37696535223623	2.43147946659452	1.33623938070927	1.50637531962154	2.12242618407821	0.855455458499903	2.46413407823236	2.21041123415014	0.249862658011382	1.54642722137318	2.33652588309136	2.2228045795889	0.642802993541306	1.73055082449634	1.48673137125001	2.13585520180138	2.06411651978498	0.244069373302716	1.76632744646957	1.49898581130029	0.704409661523136	0.74392315615844	0.0375135452057168	2.60151725702191	1.8376866776345	1.79141716605959
TCGA-KC-A7FA	1.6375	0	1.63364381143571	0.222986944740352	3.27502418387287	1.45650080165396	1.85251708316627	1.0416617796941	1.88207052133058	0.493532098205258	2.19026878679809	0.660708952084892	2.04251700344692	2.50402160182974	0.760470060823309	1.45087108245908	1.44145287245081	2.95560181758956	0.771948802236837	0.410210051148442	1.11485477999022	1.99232823288541	1.4635835380851	2.45991974143078	2.45165775515225	1.15792724875588	1.33054163828369	1.97415174686681	1.29671644955975	2.45139448831653	2.08837544923145	2.19249142454182	1.69397340967522	2.42739452354898	2.15267023756129	0.347108980410841	1.58783930277458	1.46265097846956	2.39185775913056	2.2253718765828	0.373957077859719	1.83950690919264	1.55899845196613	0.54190340783931	0.618510740079185	0.119574520462648	2.57612698853161	1.36766015165102	2.10135386967421
TCGA-ZG-A9L2	0.4925	1	1.37134447474558	0.293481010070782	3.38100281857559	1.33136450650603	1.50453860770754	1.82863660592974	1.90143590036652	0.942452994079775	1.98125393846612	1.21640634507445	1.83117858070665	2.28655926967974	1.2348835626465	0.64704981232558	1.26574879412401	2.9274396196076	1.20650542377395	0.487502762226574	0.683832647271504	2.00790923277742	0.939188514153272	2.39582377127535	2.23767795468454	1.09918436339212	1.38713957317739	2.0522603543377	1.09214522222366	2.14837273002285	2.16350667996492	1.73838919800238	1.32826403378751	2.24472853049181	2.03134469400699	0.578188480827085	1.34908961610584	1.7990426813338	2.23661608330225	1.78000525708679	0.67698654519421	1.41002285158749	1.53517144283739	0.430905985440745	1.01885756094779	0.730289406360107	2.64330449004952	1.30517784502371	1.73421639810568
TCGA-YL-A8SP	5.57416666666667	1	0.883348125062923	0	3.34529174923817	1.05113396255389	1.77801661788992	0.548502784926966	1.78657052278215	0.67987520139992	2.13060032963413	1.40714889385478	1.97660954386662	2.36775721448151	0.78931657531871	1.39597516642976	1.29184082884969	2.94312635977439	0.769167457722903	1.16950333303929	0.890630948966954	2.36738666400535	1.04958228678102	2.50002879582831	2.47529639352212	1.06069515014648	1.32628994614575	2.17037609691686	1.51061869926969	2.37965224967999	2.04414105020234	2.17315096745149	1.6560760857973	2.61913072891392	1.81452981338544	0.0820098613103253	1.85899091413597	1.62330181580304	2.40322354628627	2.19791314917765	0.221237848773102	1.73135301766846	1.40194552616965	0.723737151913832	0.920659618197293	0.297600502764947	2.72252137043739	0.877862699182049	1.56356628456616
TCGA-G9-A9S4	2.48	0	1.00351894651987	0.374500364810315	3.40357429927629	1.25442457990167	1.90803544105311	1.00114101620047	2.30303923300157	0.447146730511476	2.17507548976664	0.850725610607162	1.8772751191744	2.45519801743802	0.576598621706961	1.1037786114005	1.52348194071665	3.08521043038913	0.499646077997952	0.465130482624216	1.41882748636388	2.24332672012991	0.923316245726135	2.52436117336407	2.35673107607851	0.748685760709572	1.16290104936181	2.10645298313323	1.54996651513583	2.45537530078876	2.08127789910136	2.3179958403294	1.64055308090674	2.50116524277396	2.04728917604646	0.459011549614924	1.91241006637107	2.08700280957742	2.51756844365884	2.42678908107161	0.297460522336777	1.89162759261772	1.46785173859699	0.616210493184808	0.653010363686923	0.0375135452057168	2.65332887003969	1.86145157519488	1.70447918816192
TCGA-YL-A8SO	9.52416666666667	0	1.44812015204033	0.511607879289447	3.60300432790804	1.64306846178213	1.97775567243724	1.32580611683803	2.26918284673355	0.452217543542806	1.82898123039627	0.824293235317522	2.0371775978393	2.56753243461208	0.709750627684298	1.32532278153943	1.50869603089887	3.22810285925194	0.563511422929974	0.128764212976259	1.37819367927183	2.23812047097062	1.21920632671018	2.45881351438371	2.46857503875462	1.1813039350166	1.66182914647254	2.2251844408039	0.627224991665188	2.47871209655112	2.06470917981973	1.8751879216313	2.10134378013095	2.36517818379965	2.22262293940359	0.562163436260977	1.45945764462108	1.80438916962236	1.79118296395648	1.99684608782529	0.338337339840643	1.9207630125076	1.56446037666922	0.6996589689499	0.69444144876296	0.147558728289618	2.8844739865024	1.64254926879372	1.82104087783623
TCGA-J9-A8CK	0.879166666666667	0	2.05739640016543	0.26231671499409	3.28344149414329	1.2602317388122	1.65768331741797	1.79961985243905	1.89724950774721	0.704215725317339	1.96142352989515	0.965458026032965	1.68123811937284	2.36994839591084	0.962393362629831	1.43015704675411	1.34396093223931	2.90987876928483	0.901501375024323	0.453254991407082	1.22227477712532	2.15509329515851	1.00670324309609	2.42821468743504	2.41592059562706	0.818514473585065	1.15603040130465	2.02120409302709	0.83209639261661	2.43374822554961	1.99896581939873	2.30850601702254	1.81356744415287	2.21753287179051	2.09225487302194	0.357645921712008	1.55506081937481	1.77973316608391	1.71694869907209	2.24778937865166	0.555528284146826	1.69441012517481	1.49191853292791	0.469124709556533	0.797622268452879	0.163397430924637	2.42271408079271	0.929471009583339	1.09242146484185
TCGA-G9-6329	3.46583333333333	0	0.999027187429148	0.247193793920933	3.31903799267717	1.08215813828935	1.20771016115713	1.04257916954174	1.96967468227251	0.738801458227232	1.9294074132579	0.874656863278259	1.77815750493091	2.24209773806514	0.873683314531243	1.19343758598968	1.29455196837412	2.95522713576794	0.924744168350892	0.128764212976259	0.768746613185829	2.30668294304443	0.903006437891474	2.38897414159992	2.15931993547219	0.847715505489956	1.16036719966429	2.10396345008613	1.29091066231156	2.29980466767486	2.0508041980972	2.27034471415949	1.49992164874206	2.37925802482264	2.05651877210105	0.675272869906309	1.47849725500154	1.75707910930962	2.1276532528256	1.87597481768415	0.502225927414489	1.3823385574779	1.39889892800263	0.311184164395664	0.677299775529361	0.555386432931948	2.68198051780812	1.08576353420549	1.6059637425891
TCGA-YL-A8SC	0.415833333333333	1	1.04552635668387	0.313877712521895	3.28254664648141	1.4164407572534	1.73184255896441	2.05238076542087	2.01334962693274	0.518979007848039	1.89237454897898	1.18853999648723	1.89481027582249	2.5176149701464	0.616183301987493	1.54685392190194	1.59572272155237	2.7679074490026	0.687782840782874	0.40682659502011	1.01703607069353	2.27453111810503	0.771407783577619	2.40308294190718	2.20808104549202	0.934304223918339	1.21725268224891	2.23051811496051	1.4586065284121	2.15751710169237	1.87337965552152	2.41657287268262	1.50253056891682	2.35554017531975	1.88021465776166	0.66297163391816	1.47737352668577	2.01013538651495	2.02127720287486	2.13259052929008	0.476906821120662	1.6236019845684	1.37939622345289	0.433740388499815	0.698309616326671	0.616789970195379	2.41942891890418	0.782464342465529	1.54747366821162
TCGA-EJ-A65B	1.94333333333333	0	1.18683138875923	0	3.45769248790443	1.24982282572257	1.66686828169297	0.530134712942162	1.96457457296835	0.655868394985575	1.97272832213067	0.410192832669506	2.1230204442696	2.43611876841326	0.841532701745911	1.74307947856807	1.56788193016171	2.92673976013271	0.692326750521766	0.128764212976259	0.904353069229874	2.26419068020705	1.24798183064866	2.58130920471123	2.47203035423087	0.336878535348982	1.44191879865282	2.15688476556486	1.17322526472037	2.34312786681493	2.11648736059702	2.53773881581177	1.8419758755385	2.20146983623734	2.36328370107884	0.954073525298642	1.65151171839758	1.79135066768122	2.10107591242438	2.14428436529063	0.604259212971115	1.63334608767452	2.01059130592987	0.385324718386383	0.723168629456602	0.346640848544717	2.46992144686576	1.53874484903143	2.14421216557082
TCGA-G9-6362	3.95	0	1.35529767510353	0	3.37820994637689	1.47895678022393	1.39408733962463	1.48225082684911	2.25062486498981	0.484696288180078	2.18890914927043	0.537825450216616	1.90205600823966	2.51855947827593	0.797278434209982	1.53502429503804	1.55138739117095	3.05015095715616	0.681860142122294	0.128764212976259	0.948180476116911	2.36308504842962	1.44228874714003	2.49398396879526	2.37876521010727	0.509955782280986	1.39371315529962	2.25952587586323	1.55228059470911	2.1749536120076	1.86813702617925	2.54340502294695	1.77396269136368	2.48141422853047	2.398154504084	0.458740312925617	1.82546579800675	1.7884742891473	2.12272368762735	1.99745064191727	0.251932701682313	1.74981508211209	1.70813750578566	0.629609402404746	0.600674954966578	0.0375135452057168	2.86398395603352	1.3670876321106	2.17562005372573
TCGA-HC-7737	2.98416666666667	0	2.10044869374048	1.03405117673004	2.99151152257788	0.629077189332049	1.51716135163162	2.08619938008238	1.88546214605458	1.06516582515268	1.52032963144688	1.32743393914495	1.40628599717194	2.14349415238619	0.942473720829588	1.27219366790648	1.10540912293963	2.71870412978259	1.25987481867724	0.453699767386665	0.819355751018202	2.18835782352417	1.55943348749982	2.19847082830913	2.1571533475679	1.19537200423189	0.591341296524567	2.2015278505523	0.908813952780583	2.16176642641994	1.91384048395258	1.6842258812458	1.13413101663544	2.20176651715219	1.59155823312147	0.692992862894608	1.33235905567538	1.55032177176753	1.53778805528074	2.13948638750394	0.371923128482133	1.24322651756597	1.59663412903189	0.469145365948725	0.600674954966578	0.361562067348075	2.36106015636715	0.934594301229505	1.54641314962267
TCGA-EJ-7317	2.11083333333333	0	0.664452010962075	0	3.28430157176918	0.812469900998576	1.49146637145365	1.27304956275833	1.93428660694085	1.31240778867337	2.05591888243856	0.961343703557615	1.95483410121184	2.3746423831946	0.756079645924817	0.763025713498867	1.47899870748641	2.89089378686889	1.11463131047141	0.128764212976259	0.7230832784483	2.31598210590251	1.36391510836895	2.28800259050007	2.22085939181605	1.24880466652527	1.31646767650546	2.19038619467698	1.3711335798592	2.43737648919199	2.04029757408805	2.0552769719071	1.24860728481293	2.34403043186564	2.10580844752346	0.950327467344607	1.59873663718517	1.84931278953337	2.20792974606548	1.78588843968098	0.340385249596836	1.50578679793345	1.85336108099979	0.484235638104308	0.870009756169204	0.28032118637177	2.62019823573546	1.15707056472575	1.79846983728532
TCGA-EJ-5521	6.23916666666667	0	0.868261478946893	0.384926433669814	3.2078423408171	0.980561978042941	1.33125737847723	1.80493828106424	1.93366516416435	0.815667807570313	1.72543195262466	0.847792750762301	1.77216994940422	2.11298787584715	0.674169280903843	0.827361190938553	1.35763740963654	2.74745629931789	1.00795289689433	0.477641479903848	0.682004916361985	2.14051796569875	1.35383641536923	2.35040972093	2.0847273437947	1.04095911211845	1.1037685287313	2.18270014651852	1.52635907474928	1.86827242480756	2.01641769336996	2.51274484874775	1.31433086124782	2.30284996446927	1.99676340077147	0.638696946856381	1.32410180978222	1.88618430605425	2.11570890673611	1.66670292717512	0.377642415141297	1.44696983005687	1.64004248478558	0.457862372372278	0.700219701469159	0.289015112203074	2.49703841775778	1.34018053810326	1.67029124606647
TCGA-G9-6363	3.7725	0	0.778849327174021	0.382769750995846	3.17463686538302	1.3711134290172	1.27796429360611	2.18451992695433	2.23918171886155	0.686354849649615	1.80970835774999	0.410192832669506	1.78491267885849	2.29986648009516	0.695619884001421	0.629303047592007	1.27949292253594	2.78742548506569	1.16725408336	0.128764212976259	0.861471990260437	2.23511372589272	1.20950764113493	2.52112562691559	1.92616290840269	0.879707804871667	1.29600254533389	2.22435097602547	1.402348015244	1.72781395905098	2.16074935484457	2.27864668238502	1.16260059409408	2.39310432331543	2.31417640342035	0.687072830225323	1.46414528413251	1.97836943833222	1.63940857345684	1.74912879300797	0.288576276060657	1.24995416012788	1.72244045356783	0.264759138300029	0.822727978292679	0.0375135452057168	2.62556750432957	1.58893241827983	1.78644704986384
TCGA-CH-5791	2.66666666666667	1	0.826272846466304	0.266806290118018	3.17006073342454	0.939671619057926	1.30936914522431	2.41183742572036	1.84119849967509	0.785350916640062	1.79207793626553	1.32788177578738	1.80362408670332	2.05665831421297	0.659359249050984	0.962183533370708	1.18911800445521	2.58794171601438	0.861466789250155	0.128764212976259	0.710210534754558	2.06759922462302	0.651751328226245	2.22535011095759	2.10881875327448	0.831833149163845	1.11281809868428	2.12125653640484	1.84858440061673	1.85113017314345	1.95775700390799	2.08564067380369	0.930053945631652	1.94964998172496	2.05194141362561	0.48176717304754	1.58354196364847	1.86685457667302	1.8705382271376	1.9987642678881	0.382438439489437	1.42118739469454	1.40835084867457	0.567055782780011	0.867268687890027	0.657202383839559	2.34702652555991	1.14795376032544	1.54945360045927
TCGA-V1-A9Z8	2.26416666666667	0	1.58108452279957	0.210066136000601	3.16417172616718	1.64291747248989	1.74144535282456	1.27256131250836	1.85650938041788	0.946624310089537	2.06037765037482	0.858559533148039	2.09212240658314	2.32516301278942	0.94936109693446	1.23112269346497	1.20538038203806	3.04173238327838	0.763426413542684	0.550492309392245	0.855842702310473	2.07570289336253	1.17469605347057	2.38777917191974	2.29113954322036	1.03066988326809	1.58417193734026	2.2266782831032	1.22013575381858	2.02065960649394	2.29649372905603	2.37450846915622	1.68734428445239	1.56231069490436	2.16834499463244	0.693397967651987	1.49271778732693	1.97208299482189	1.99466211296417	1.90020190340604	0.555899907456952	1.76103394165486	1.7073351917041	0.358943099526989	0.774606717510462	0.347364580632673	2.40436984753275	1.36316000660054	2.07022751026293
TCGA-HC-7211	3.3425	0	0.994037009519843	0.400918248183576	2.79026955683661	0.580480970923967	1.1471155534502	1.75388620654027	1.79801456206871	0.98577406465806	1.88809376772471	1.34401432034425	1.50160199681026	2.14359014146884	0.581807775254242	0.969877421892432	1.29429021955421	2.64960768803174	1.04655343244397	0.128764212976259	0.590971432360703	2.02068533354878	1.47974662047341	2.15465040731838	2.27389479579461	1.18487115462464	0.777624423232063	2.29102160966149	1.4443591336027	1.96038805636551	1.74336026372627	2.51264111190652	0.843191164786404	2.23178492551306	1.87602241940871	0.66984686329173	1.45573585072393	1.53238176817737	2.0073374670952	1.72162631524738	0.440878036816038	1.34866621649879	1.35544060117986	0.396826526488079	0.693654234633527	0.391644051939038	2.19044256716734	0.753349184042954	1.39520027686754
TCGA-CH-5762	3.66583333333333	0	1.43162319503702	0.616762338319943	2.96931383980209	0.816924070645907	1.15361349351419	2.05839004864785	1.68879590995041	1.03333417636445	2.02810143103317	1.42578176424209	1.29064911295379	2.01334505282313	0.682011040102675	0.974037295282478	1.1314150400334	2.7836231675899	1.10729032695827	0.367418438949747	0.804101590162489	2.20649201749398	1.65093096944607	2.34428078803743	2.36262753717726	1.14778518384014	0.84625048549107	2.19451533907226	1.26073854462468	2.13869469796646	1.69357928256721	1.87065982189429	1.12045738464514	2.31237920236359	1.92262146652255	0.585836018898806	1.52903876134014	1.66178109344498	1.78477926643106	1.81395161460263	0.357822243239266	1.53664807322861	1.12982319273253	0.369204236906601	0.624331997500784	0.416342677570551	2.23123555132251	0.778201762487051	0.941441706068429
TCGA-G9-6370	3.165	0	1.03353901158019	0.394535466685875	3.07582181547501	0.712469698137305	1.38194233701516	1.02725614086448	1.71548775592761	1.00501759234034	1.6576158244303	0.943298607867617	1.58567044500214	2.14624757060113	0.909132355362041	1.16960382819099	1.13815009312542	2.87386008420194	1.19884277224582	0.128764212976259	0.720466734502701	2.13021220567134	1.23874385318505	2.24169757541461	2.07204435511608	1.24203410168597	1.03064682648869	2.18773055188712	1.3172745483889	1.76247589478875	1.94260957088395	2.00849949581906	1.52954031442628	2.00774771822325	1.95319079067693	0.936885504485954	1.42395342725524	1.92817588863815	1.76329445857471	1.68033529517681	0.757613282009174	1.4002028192789	1.60626452643327	0.391233164000597	0.600674954966578	0.28890893174347	2.16008346636042	0.824547911417407	1.55602831377467
TCGA-EJ-A46F	0.588333333333333	1	0.800869202148595	0	3.45341600490466	1.86697652578884	2.23422871250991	0.972413438847829	2.28011945943394	0.451948327581151	2.24920154902049	0.410192832669506	2.26045208250267	2.52509185656515	0.547178065546585	0.888041226586032	1.8776909772057	2.92812890227365	0.776326613491232	0.128764212976259	1.03848079634551	2.16564302445343	1.06879432345909	2.66415910787903	2.57478342307881	0.348164238104499	1.60653530146453	2.22224899177096	1.58119972369066	2.40665262807711	2.41848999731022	2.87735394127791	2.23452258069053	2.24370090763816	2.5984833128076	0.831418756049904	1.86269152625399	1.93840617896224	2.13768593116945	2.45921134688217	0.401905426137664	1.86766779254114	2.3597451418479	0.888316142106539	0.600674954966578	0.0375135452057168	2.52054182067387	1.84560403289863	2.25948510126473
TCGA-V1-A8MJ	4.90333333333333	0	1.72693801174007	0.189562918023493	2.81074199764822	0.738604646334059	1.51044121489488	1.86850640136636	1.86158208846932	0.67780244763469	1.68386777567781	0.868809073182033	1.7815743999508	2.31055069218162	0.704946531276043	1.53726768511078	1.08427227688951	2.8714251885272	0.9710845333181	0.128764212976259	1.09619801677667	2.10382889950696	1.2502660632713	2.27293949324787	2.27545067358789	0.966229000147801	1.04803306389108	2.12137068139249	1.09323631765108	2.11756420357703	1.77766248659192	2.55265257347069	1.64404955796692	2.21666792747521	2.03195132776857	0.637146172306665	1.51861965376167	1.71262708141773	1.66576024761487	2.02177279570821	0.741339052779894	1.60936372700114	1.45172975831065	0.622869925089732	0.685659150898589	0.60948664888879	1.93914224813965	1.15135903306804	1.20473791524257
TCGA-KK-A7AZ	4.15833333333333	0	0.814235141178119	0.117618544562667	3.35508437186126	1.503268170995	2.07732273127049	1.36719333480292	2.21295996528969	0.517840101171494	2.18164362375273	0.690531085169863	2.20724477989408	2.34520442059146	0.582253848393479	1.1682706670698	1.66449068186878	3.19344263579463	0.517347994989286	0.128764212976259	1.51329723966636	2.33696076411856	1.18693314916455	2.63910914683205	2.53604492310954	0.75089426914288	1.11845441839735	2.04827364779881	1.19945292858611	2.77230590974066	2.02532389292402	2.35401599113107	1.3467079955721	2.64343638061801	2.33464792487801	0.63389994847422	1.8702165222833	2.0799719405909	2.03079175676522	2.20776120439664	0.724670316542664	2.02936444489838	1.34183464048577	0.596049098525158	0.795281942889627	0.240338328251606	2.69106363114912	1.29769052912155	1.82567444816509
TCGA-CH-5753	0.085	0	1.50159736541469	0.861646138639292	2.98570972357825	0.501991521916984	1.40215316263081	2.43299956466801	1.83541429580208	0.645452044750085	1.7133213173824	1.58374809652021	1.46827258255204	2.27680985904868	0.561770794891755	0.643896335379599	1.3922696190423	2.94455403239505	0.693257568427071	0.319962720231994	0.874830705096145	2.0464497680017	1.46117790005765	2.29811320433999	2.31327942090767	1.02278819341773	1.00740125165048	2.32123041865715	1.42007540634108	2.05926310868112	1.7462933606491	2.39445368551116	1.31388297763924	2.43569158778242	1.85714872323039	0.278201837234178	1.58846176199746	1.79737197242643	1.67731512672324	2.09056225030822	0.232650347247566	1.8558942271929	1.05136065548283	0.609212061625932	0.612778800630128	0.899280696626011	2.28244987981629	0.520300038594018	1.45764941315262
TCGA-G9-6496	4.725	0	1.08433488082972	0	3.27920936105768	1.5406611418683	1.89862640063221	0.706106206289084	2.14049272847635	0.680161964613038	2.06128458158646	0.410192832669506	2.27043113181649	2.46532647450979	0.584821706051146	1.10554108240118	1.43706363100994	2.96722429042788	0.790535049483358	0.128764212976259	0.812226229603044	2.17429235354078	1.36975246488482	2.42973685631142	2.32993748307436	0.887107054720453	1.5057831299675	2.00737618226032	1.40690752740309	2.70087045588955	2.03868835380674	2.80684354855981	2.04418498511769	2.41337774316611	2.46969549930985	0.881438288326181	1.83247917331651	1.70719621569134	2.17470004772024	2.38651340614476	0.260345627704992	1.69993504618093	1.68751165270858	0.521748973057912	0.833805014223591	0.320257606810388	2.67668598188845	1.57119406096512	2.24289467657961
TCGA-V1-A9O9	7.85666666666667	0	0.894303480593968	0.494537267855886	3.36436941821427	1.05754932517806	1.38871333189075	1.9909470934141	1.7359673078454	0.726793209580923	2.0195562500362	1.401567449687	1.89943625899845	2.35176586475031	0.761088644886368	0.730636999883246	1.22572556284445	2.83911824697505	0.941523805550047	0.484557444560989	1.04460814696432	1.91352295803415	1.25367758624055	2.32674073769658	2.31826283507821	0.886941602042417	1.12691228029042	1.78629758853929	1.234136768684	2.29748115929874	2.11240262336174	2.52203907167064	1.30347718781594	1.99124808785188	1.88720749191117	0.305129223911113	1.37663467732368	1.98461392062594	1.8934448866652	2.18460142893785	0.643606316439107	1.61757608558089	1.37598975350046	0.568148586137268	0.794494970659735	0.564473678400633	2.52319762328686	0.851656626032013	1.77691748080344
TCGA-YL-A9WJ	4.04083333333333	1	1.87550365238678	0.277815254884829	3.09746910724059	0.671430279330133	1.46458329185392	2.06273809742333	1.69071659520018	0.640850926557767	1.67165583974411	1.49391864886459	1.85224049826362	2.32681072387714	0.987403946761634	1.59756671855041	1.04245547906813	2.90510878109593	0.801930459115796	0.128764212976259	0.930472811023375	2.0572556156631	0.751570323263877	2.3143220085143	2.37947023358014	1.15221242845579	0.922712079425161	2.09693415894596	1.14076579251252	2.49461662896963	1.66072953567189	2.19625674202824	1.6473615546854	2.25982024553878	1.88745941605872	0.485047946315906	1.61061555287646	1.90347744989473	1.95261619880228	2.0856492083328	0.447942947863287	1.57905607970992	1.22383215538844	0.481928866960344	0.61710639599366	0.470777463395578	2.38136946366156	0.961684405405422	1.62705089190824
TCGA-V1-A9OQ	1.01583333333333	0	1.22495106463676	0.29473236689982	3.32570473386178	0.858120529823794	1.73142114061966	1.42540139706845	2.15533003908708	1.12181836393622	2.21373640071202	0.920357814108722	2.01569192691774	2.40558893663102	0.915303636891918	1.35753206854614	1.57101961160357	3.06819375687327	0.903493526716816	0.128764212976259	0.960423759384414	2.30323711131969	0.92202768409142	2.50856568176898	2.41172410167276	0.982633162933721	1.43604626980127	2.14531008359649	1.22904739839253	1.76219471014779	2.07483416691325	2.17880072233237	1.31260993888657	2.44162413549227	2.28381169077259	0.778426495218402	1.68207367881201	1.97590461704459	1.87804944875262	2.14295403515034	0.617905519057882	1.60742057894874	1.95040673341929	0.462278544966076	0.856359426217163	0.0375135452057168	2.87008201243912	1.21308489425385	2.23835943760738
TCGA-VN-A88N	2.09666666666667	0	0.755209484313074	0.304112604374746	3.1824693505404	1.5300612457836	1.7998042758411	1.10411574951605	2.21804388157664	1.01876856069082	2.0402813207621	0.733086299857825	2.00815418741765	2.4063234147571	0.706225833776032	0.806951001591035	1.59321541861769	2.54568430808533	0.890740050405268	0.503661849976916	1.27014260120988	2.20292887010253	1.44695572238059	2.4042176437647	2.23432137712648	1.01440226550586	1.38476516193245	1.96773712028574	1.39555532722227	1.48387661741337	2.08722504514353	2.51086832076769	1.90454592388679	2.26240430945584	1.85986200182935	0.705024899726102	1.90182194363156	1.87668476975361	2.18888226384629	1.97413182277954	0.340930856868246	1.68379506166873	1.65412194057156	0.537894672512138	0.670117420760153	0.191867656237141	2.51856740161315	1.12246494252611	1.93697878272488
TCGA-V1-A9ZK	3.78583333333333	0	1.20685028711859	0.591963782681535	3.1491176924602	1.23916566401493	1.52259267638895	1.88079019080152	1.93665242193929	0.901894438540825	1.83545337984887	1.19061357711104	1.85927056208215	2.35016869104098	0.82161858976686	0.969444100663551	1.31076916550629	2.95954162015097	1.04279751407569	0.128764212976259	0.807938394807996	2.28058947534058	0.911595795245072	2.28340336950915	2.18591184839507	1.04462529577626	1.16256008268386	2.13803838574854	0.966219245425439	2.0249940736857	1.99819001042901	1.48639447882128	1.53118794360929	2.16353467361945	1.99911949622866	0.792010522642354	1.47138323213826	1.87920807218835	1.72070846437793	1.87436764567084	0.65211180216908	1.42637381564076	1.55972237636034	0.518522962886788	0.813554511527749	0.509526863189264	2.49753628843179	1.29493834355269	1.58330203266123
TCGA-ZG-A9NI	0.361666666666667	0	1.40580652314196	0.334958448455568	3.20909085894675	1.24369507726871	1.63046267954385	0.280543703421918	2.13884480317937	0.634433731471987	1.77757915067881	0.627990777363611	1.86476411342594	2.41809985564286	1.12263590727002	1.74512150736314	1.53869038103273	3.03012432393669	0.893682985429339	0.128764212976259	0.889279464604566	2.18026545574832	1.14374509560361	2.34691406303217	2.22871401859655	0.857254848269121	1.28571277770046	2.22445963546673	1.42781519288832	2.0674584410047	1.8215605465364	2.07775251191433	1.89528305949696	2.22991739174285	2.49333398254995	0.540557883013029	1.47194396271359	1.94546256120896	1.77180287148637	1.9226703088475	0.665943518890778	1.80336468529752	1.82243054605551	0.264759138300029	0.79974600299724	0.343755596384652	2.60202218892187	1.59463667068493	1.82734443807144
TCGA-EJ-5519	5.37083333333333	0	0.639050988280694	0	2.89699409486802	0.72122241886472	1.38669727527938	2.06436036276418	1.97745320137789	0.877386417205767	1.90405830756982	1.23550442654578	1.77697125672915	2.25273173473109	0.702095638335829	1.02915086532746	1.49338948042695	2.67798215992715	0.900519727451155	0.128764212976259	0.84455041053686	2.1516740918895	1.04870945570205	2.48678661150582	2.20283216141403	0.947839441832504	1.12152836527776	2.10964585046834	1.38906190129746	2.4718232196709	1.90071224130646	2.05559680723487	1.10388732119084	2.40180986127558	1.7611694700944	0.314188990523226	1.69288242331858	1.81286673191345	2.08595433810817	1.97829847845465	0.359614644592473	1.45973442166235	1.61775816754137	0.707039149083497	0.840412087535391	0.684591604024758	2.30814333608375	0.952126780173105	1.13929581763203
TCGA-KC-A4BV	3.63583333333333	1	1.34143982717451	0.193949737333446	3.41017657073483	0.998323949656925	1.52327210832677	2.46787260619909	1.97150669773723	1.16081404037588	1.84293062586671	1.42778821439352	1.87493527310756	2.26387994999453	0.880598392860225	1.08248627103137	1.31917594866678	2.49494485565832	0.976447650566115	0.128764212976259	1.07093899302743	2.2862170744036	1.25080526906243	2.32947689703633	2.07972463036617	0.925664894726826	1.15983291820591	2.26063936955868	1.08026272694866	2.18286490533402	2.12486579276232	2.25920308231964	1.36296946708093	2.26067062535725	1.84849165008311	0.450916409211494	1.55478671938773	1.9807585734343	1.90948330738693	1.92736775036765	0.72368210592064	1.64763848428236	1.48247172407513	0.717070129648527	1.09592463598093	0.32902672432156	2.44797158268152	0.762822290627991	1.35696122039403
TCGA-EJ-7218	6.95916666666667	0	0.982848974050246	0.480658815488782	3.29055326304058	1.16061121447202	1.64202881647845	2.04186755570104	2.13043875443057	0.960609003496644	2.00642584083924	1.06817382582263	1.76607987600494	2.37758483797708	0.777166784827887	0.821924958594686	1.42881224425279	2.92586690093075	0.938516725066652	0.415421453927797	0.935342660336535	2.2795692559178	1.04899078706222	2.40482527008449	2.20119009834025	1.16676364110037	1.12588201356469	2.07242492843719	1.44011917980349	2.36616664800916	2.08743233726283	1.97438209868534	1.5968410612953	2.38657983745677	1.96957364066983	0.782185374484097	1.6005507804501	1.75985605925398	1.78602638058838	1.9743052772215	0.455200053668546	1.64777164594088	1.8321075190873	0.592438608926392	0.632367674259545	0.466869477670525	2.70249203173384	1.25894152873819	1.77006143801777
TCGA-CH-5772	1.33083333333333	0	1.34802648900821	0	3.06419104898358	1.13155540181906	1.58274328109481	0.483446926326522	2.13118183740756	1.09144366321719	2.14272780983931	1.01226730290022	1.65309401751677	2.2492220322342	0.892697563612594	0.312302154180855	1.25754649496892	2.81485431715755	1.02551132540886	0.128764212976259	0.82471934030696	2.34559785034885	0.651751328226245	2.2468789279584	2.19735812947334	1.17218268037671	1.41382796525764	2.23337391645366	1.29542854953952	2.30158428421265	1.93350459205801	2.08256952216313	1.06743413702449	2.48875482807713	2.23990979589352	0.602569712517103	1.66788490606153	1.96769885731859	2.0264390713574	1.63982925521037	0.315219373780582	1.62288134998146	1.57701436002028	0.537341944312221	0.933719906492509	0.652901656003852	2.51972733960982	0.79905186840541	1.61295650644785
TCGA-CH-5743	1.16333333333333	1	1.85851321599483	0.694649007072828	3.00014874158465	1.12494849150829	1.62493175111228	1.28409272361486	1.67208597656563	0.907792194434011	1.61552091522782	1.55369028391441	1.59968365952197	2.12324907613015	0.696724017586094	0.824842776857093	1.15615816063099	2.88862786569199	1.0598682271871	0.340104547921718	0.688137391825009	1.97461813277567	1.14814785931515	2.22503325203798	2.17049937082252	1.102766122199	0.952827478489585	2.19880211415716	1.36089386671025	1.69120036662525	1.85120913753027	1.76511708595183	1.17852415971604	1.82032910151855	1.94337897977274	1.02599111616808	1.41152368238454	1.80700263639912	1.60537140891221	1.65559760123398	0.822465795894195	1.55139277606188	1.60618938421238	0.566063932086464	0.636974870759903	0.478098165334979	2.10782432072407	0.89804548501037	1.29535239588705
TCGA-EJ-7794	3.575	0	1.1711405400801	0.542840716490713	3.17567219713034	0.803478051801213	1.27340815649306	1.81501063026793	1.81265790076111	1.08883405999741	1.82321977366238	1.39890707424772	1.48438377327649	2.2060283880109	0.966880910623314	0.767532030470308	1.20346791588483	2.83716278704778	1.36081190612813	0.409845933169258	0.671422987259565	2.11192788244256	1.22933810877191	2.15889668686098	1.96464796307331	1.2720374307505	0.939787708936243	2.1969171901891	1.08995269765247	2.32926458879717	1.97287622297175	1.76874069434289	1.14959916537062	2.25322979743875	1.63482507070397	0.781631414041065	1.46123910611563	1.78135429947347	1.77131663471462	1.85658440346192	0.525262961690863	1.4369756874492	1.50410827316107	0.607407283841844	0.705464436410603	0.463506597197025	2.5413913774456	0.903637743493983	1.62039635159834
TCGA-KK-A8IG	6.8575	0	1.60083737468504	0.2589519998698	3.35389646787642	1.26752878682346	1.78746284354306	1.87843614580335	2.19999974253621	0.9185357250205	1.90827074059175	1.01010406964456	1.80665351110533	2.42912575022355	0.891517605622384	1.28231907025158	1.55050728212854	3.07298092153097	1.10236828681789	0.128764212976259	0.815177345860282	2.16067884240802	1.10051681298224	2.33809124284066	2.29853054635886	1.05226283793084	1.37249177691298	2.25606978902435	1.12588920603526	2.22733716941447	2.09988261345393	1.84215992477358	1.58704732780923	2.24997455380237	2.30884143233282	0.479127902660772	1.54033454347522	1.67471165052631	1.87646428072726	1.93277442584612	0.333094979350487	1.53425639295434	1.78562211349708	0.607549963106672	1.02998584768818	0.817900121979804	2.50409651129192	1.28855295409926	1.931365689752
TCGA-WW-A8ZI	1.22916666666667	0	0.811992172657602	0.308097593992238	3.12913959438755	1.62697786342286	2.04343340883222	0.280543703421918	2.03174321859033	0.941160816738803	2.07266792345078	1.13077070202339	2.09535005230836	2.36665206650548	0.660934684734069	1.31253740459358	1.6098302809887	2.85817644617131	0.34117142769065	0.128764212976259	1.29571889331363	2.29335338778462	1.2369899035038	2.35709102298849	2.40390551708619	1.09521953770335	1.58488877231168	1.91118206814391	1.46052136504184	2.48911066349914	2.02772716470765	2.22439291014833	1.82471313761633	2.44079206062049	2.1884345480583	0.433939081284261	1.96180355945759	1.56977082032241	2.21776994448331	1.9331522731287	0.400666312800378	1.93730525804563	1.67737972336349	0.629609402404746	0.805615987542805	0.58234974309223	2.29014053188288	1.67873145819299	1.63838392418935
TCGA-VP-AA1N	3.73666666666667	0	1.43855473285677	0.125085840611936	3.11289259711141	1.33775616743891	1.82835763451972	1.86732163907629	2.12970600917411	1.14124204304847	1.88416570804068	0.582196233350417	1.76925166184189	2.36233914674146	0.894880850618991	0.811993388849402	1.26497747696765	2.95410170185946	0.865997149380895	0.421916875873876	0.854598930718132	2.25821399992245	0.969560125436729	2.3427633835739	2.43543859380471	0.883814421570391	1.11945486131004	2.26315050505122	1.14889507478735	2.27672917539813	2.14499845606958	1.9981842107251	1.40815431876823	2.25991137733829	2.40498934347993	0.734600065526348	1.53099955776162	1.78516978065561	1.73057586949064	2.24287645936553	0.346645420790877	1.53250901327541	1.94698743869323	0.632664660159903	0.749553317553844	0.0375135452057168	2.45296747765045	1.51525440404925	2.12882282771345
TCGA-J4-AATZ	0.216666666666667	1	1.40863192644572	0.380101806136754	3.09004911715844	1.10051337497026	1.72111577345115	1.65417214704871	1.99499678200025	0.779127209104594	2.21122153422414	1.49716666175518	1.87756369959802	2.32013792452709	0.725333585024971	0.931888498844545	1.44584243208566	2.84052662646075	0.920437189001453	0.392654572813568	0.882865553485871	2.08618602764626	1.44982421828811	2.33944238288772	2.16983661603075	1.19025428993064	0.709219972819235	2.25483023024425	1.4395969374454	1.89370437045969	2.15015491784819	2.15784749755023	1.60722945947848	2.33824444250651	1.88133990005184	0.376428988773065	1.59364839492162	1.85721623573302	2.07577180436001	1.92671978132992	0.538859086608055	1.82981413526066	1.76773566315912	0.587885390711996	0.643376313461494	0.499946163816041	2.33419017938803	0.709279173531903	1.8120107523408
TCGA-G9-6498	3.67416666666667	1	2.31859179063868	0.427655716975001	3.29140157542639	1.38750862285744	1.71488681326665	0.280543703421918	1.96445138156693	0.94400304508563	1.62720862736011	0.410192832669506	2.19585824088488	2.39239504592767	0.772201838365897	2.0100782928861	1.18381152807603	3.01015442557917	0.792244294709505	1.78241403373774	1.0062997260461	2.42327887147351	1.1629470793601	2.47958010591049	2.52157604866744	0.572466865304232	1.10182020458153	1.91615308905023	1.22452783633312	2.48798642353344	1.62923849961529	2.23418412577555	1.88027418590574	2.21579069074483	2.32845385809923	0.644700996957806	1.79388866801548	1.60444887121591	2.14282013231825	2.41046867815679	0.666298291890066	1.58918055398589	1.59356156147462	0.45494167673236	0.600674954966578	0.0375135452057168	2.56028085069967	1.81156265725132	1.46436736575726
TCGA-EJ-7312	3.00833333333333	0	0.943758408118423	0.276996391771232	3.0515420321392	1.21993544459121	1.73847016784022	0.450369997407228	2.29486855798868	0.898710203104187	2.05581677499508	0.68220774132849	1.83278377930241	2.56224431727999	0.684009407716902	1.10559423556901	1.62463120345541	2.98500173815277	0.555045402847533	0.128764212976259	1.03927293386438	2.36583285863826	1.28468824702663	2.5155958166946	2.41946300645554	0.77773399889535	1.510302016342	2.35605993986713	1.3611964841525	2.28690636516756	2.19458396488254	2.05418666117697	1.8167920093697	2.26227069945952	2.3564125970292	0.837592085522628	1.65449592379349	1.96894308228887	1.9959802142777	1.80058166970014	0.30533756855744	1.68521495534442	1.87759855591054	0.574413542241295	0.600674954966578	0.289059591841305	2.45480505270951	1.58533810075866	2.24179258299334
TCGA-EJ-7330	0.5225	0	1.55846099122124	0.666855055301172	3.05068901623277	0.581960083031276	1.32889944866879	1.81743796264185	1.85718338818235	1.22117011411336	1.58415061208546	1.45437124403518	1.4079224447164	2.19292593746569	0.856933819532395	1.15241134362054	1.05019960709744	2.79251269762415	1.23323187729711	0.332819358377125	0.71446018790651	1.89371876285702	1.36340384678908	2.13894094158933	1.87546918186341	1.17211622658781	0.888853989084729	2.11965670111634	1.13158989257588	2.18464829818917	1.76320185213572	1.82386523992972	1.24653450375142	2.18004751841988	1.94977547045609	0.584609256878903	1.37262188348846	1.76280986429927	1.76594951672079	1.86347554057254	0.708661889593224	1.5570638949576	1.50410827316107	0.448461543961522	0.615971166700419	0.539679928880141	2.30309011123989	0.909048522285311	1.12240096302783
TCGA-KK-A6E5	5.675	0	1.38141820419212	0.294663844581239	3.27659735598721	1.18124954864026	1.64110710559178	1.34279266813994	2.1238048580091	0.615024230226218	1.93962992671037	0.752836135082093	2.00238432918697	2.41068548930774	0.842888627854068	1.1063444397023	1.57773754805618	2.9746268764846	0.967951494371058	0.128764212976259	0.888091585044879	2.29994404585235	1.3246994050707	2.39098810214623	2.43411731439183	0.952609419075188	1.01073170993028	2.16586936956105	1.31734437294689	2.28026890479331	2.04595103986119	2.01133286488694	1.48318177290313	2.14172594999681	2.07560112931785	0.827991999478616	1.55375126592864	1.93498029735879	1.91154989746926	2.27215713543449	0.31986869626971	1.60201593705675	1.58441392706523	0.559694329390424	0.600674954966578	0.39782800486	2.5935300678215	0.491462333384387	1.7028294997322
TCGA-FC-A66V	1.43416666666667	0	1.3064507811737	0	3.26689610191584	1.62529298775953	1.8668828103608	0.446985429832374	2.16806650172994	0.656887778623381	2.0063151529968	0.410192832669506	2.19810283476294	2.49886240484779	0.774186731417518	1.04070030626926	1.65596007342434	2.93452640321447	0.63269345001474	0.128764212976259	1.26611408961183	2.27984465127661	1.14551124063175	2.54003990766713	2.38134626543704	0.509884426201511	1.35044131469335	2.19791349820518	1.34510688188029	1.79655587209471	2.27754231644618	2.33732236259184	2.21207429903096	1.89840030042563	2.32454882987017	1.07291464942709	1.56751766916917	2.01365952124392	1.90897096927869	2.08796202241283	0.721228028338761	1.76883274272766	2.08156331988382	0.336919964431424	0.850889557752085	0.0375135452057168	2.40006852649775	1.61703345027878	2.01222047896211
TCGA-J4-A67M	2.57583333333333	0	1.1900970151614	0	3.32121210534934	1.65479351211228	1.97564961282925	0.697061288492124	2.24732447453963	0.401368169302099	1.92861546464173	0.519996923342636	2.1974164163088	2.46756715073556	0.929066188960387	1.2359223526092	1.52333444894737	3.05401932627346	0.687512163316668	0.128764212976259	1.20910622859829	2.22600913834657	1.18454677954354	2.56586579918214	2.43999033582649	0.598292230171417	1.46046460659817	2.02198683797097	1.14818126047202	2.39204438683025	2.254453279679	2.34891283286606	1.8413199876136	2.20301908955945	2.4310877636608	0.925235316813422	1.56858002533061	1.9518305745903	2.1466033682256	2.20314927162127	0.329242704870874	1.66643092863662	1.86004496382863	0.570267741099452	0.71269129668211	0.408462826569035	2.66355296501174	1.54562269353747	1.96755959869694
TCGA-EJ-A46H	1.98166666666667	0	2.4905064527945	0.761110522193204	2.86770400551907	0.758316465388018	1.5152241719096	0.560783928320096	1.41949078289947	0.59429655273336	1.49213552913536	1.64603480474417	1.36815197297568	2.20086236192647	1.02885467147937	1.55655259047358	1.36510403609686	2.67504881405746	1.0406466642318	0.360597572512938	0.738226492263671	1.6888420378607	1.14129326262297	2.04990532758372	1.93843327238662	0.911548957947365	0.544556811968074	2.01978911391686	1.09721228809856	1.35727681068486	1.93072516021932	2.12824163201192	1.51185109960184	1.72073986120656	1.43720329599962	0.674391597605553	1.21044496885436	1.92284070176793	1.48270318039565	1.86228371353795	1.17050621991858	1.5859033071524	1.17737977865974	0.425514068128926	0.8166410884558	0.57949040042112	1.88381472648936	0.437801058966551	1.0478879783475
TCGA-XK-AAJ3	3.455	0	0.873241234534013	0.369779964602093	3.36704804334036	1.27577373154532	1.8140690921025	1.80771311113335	2.02865118192902	0.854976737242464	2.05958243920271	1.03697506799671	2.11421865629584	2.50456865020316	0.735986425110348	0.622914050247756	1.51928585003396	3.00097630739783	0.780643312614383	0.128764212976259	0.922704986465243	2.27329044464743	1.01433976606669	2.39850521093921	2.41529844748885	0.936681142420192	1.11900638153081	2.15239613029865	0.993379960342026	2.42523951336138	1.99360719743501	-0.228559710533646	1.76592364028281	2.43561261498267	2.29341883221986	0.365024633708209	1.77763156807814	1.55251924800589	1.84234600639569	2.20659249435838	0.432771075191361	1.70288830738605	1.40520343623916	0.680182150970318	0.70151512382437	0.70920243009348	2.62996624005485	1.50995422206937	1.82903837083269
TCGA-YL-A9WI	4.44333333333333	0	0.56842526222978	0.179817913583114	3.40036913531944	1.37385528201927	2.11593702870623	1.80002314159218	2.28058980492876	1.06516582515268	1.9478633297204	0.892838753428602	1.99514524394686	2.24912506668213	0.729239369784442	0.312302154180855	1.42219966219939	2.89694286276001	0.793429834465345	0.128764212976259	1.14484061242773	2.29112592216271	1.14810726029781	2.3680367493585	2.3554873022565	1.50375499889674	1.25091024177294	2.29602481594054	1.20043547507276	2.62063010351028	2.29686708046476	-0.179021953782136	1.95029118880259	2.470831327036	2.23071771030995	0.496997757757764	1.65773514677968	1.99450485780461	2.05354642938537	2.246084111868	0.275253655734976	1.83327548317633	1.87625261963807	0.508285968261257	0.840858340227515	0.196922803648317	2.79853362365805	1.59056857850999	2.20888878241069
TCGA-CH-5739	1.83666666666667	0	1.59402521494777	0.480935741795242	3.03594420525398	0.657390953056281	1.11484326893121	2.3006795164573	1.70376203431269	0.809565908973708	1.8584654603167	1.48949417706947	1.32458908521219	2.02849740462259	0.910423063164725	0.897577415267705	1.25650987388067	2.92639424534352	1.19121380984243	0.874240550685765	0.710050872438348	2.0312644372892	1.58919679436922	2.25001572242689	2.08165005302531	1.11439754445961	0.861930677377523	2.36407053925249	1.48606662358331	2.08763242432832	1.56457722967367	2.0867133956847	1.09108864507261	2.28945285285095	1.91425084672871	0.422907249202022	1.51006661377616	1.81507203721182	1.68976861987109	1.80221005345668	0.298752029052282	1.55751199306748	0.981708157406212	0.597912028810897	0.713917480222128	0.543431542246518	2.40657996129103	0.677858370444631	1.31188913877751
TCGA-CH-5752	2.58166666666667	0	0.880955563096413	0.336141476829519	3.28090080759483	1.30795006280657	1.36415309896908	2.01645121268519	2.08863451602083	1.02491727375386	2.27052284567314	1.44662758209143	1.81178941586492	2.20418306401705	0.715378827364423	1.07656515594299	1.40135471729395	2.80661688548213	1.18400269890216	0.428110437958397	0.68355003522312	2.274531106178	1.23758819130842	2.27046218217873	2.30134953545112	1.27300309430088	1.18103819271264	2.18428764595558	1.60361175210768	2.56746317663545	2.02323575067954	2.33134023497877	1.41754593847178	2.54643193579873	2.07039658256822	0.420499961730166	1.66404772255649	1.88357457110833	2.05416843064643	2.12216455885627	0.236424151118699	1.65162035177759	1.527407597388	0.767982754816198	0.747902767596653	0.339242224552956	2.70726279383491	1.25894152873819	1.55558133978889
TCGA-CH-5794	2.415	0	1.11786199338075	0.250647795674068	3.42121786646644	1.25448872124152	1.63839931881541	2.15504342159154	2.03300132583928	0.85297560656419	1.91046088781264	0.940055631429353	1.91615042089676	2.23099404028734	0.608392040094268	0.601430323008248	1.32838009954754	2.72365269507151	0.989019044286828	0.128764212976259	0.89773453662106	2.14975591707286	1.53067201293217	2.40300236750166	2.27572085589023	1.09867203425544	1.08121373386261	2.14105734053489	1.61670606625566	2.34881348561449	2.21716133488247	2.56371229957839	0.864179296975799	2.40870574518495	1.90937188122664	0.699973505832837	1.50696206833657	1.80121632962471	1.81523766343441	2.37275455492782	0.144157707431823	1.50362235310062	1.5424653520074	0.460475049438722	0.643401112767497	0.257882020463403	2.66172092573383	1.12640396290883	1.68604313100095
TCGA-KK-A6E1	6.0175	0	0.705125714852386	0.589304013711738	3.45557352708418	1.6001927299997	1.64030057067712	2.11159297913926	1.37039146619155	0.810912175966715	2.1848010720474	1.29164641981637	2.10882072329993	2.34701721900098	0.605836756681255	1.187069207163	1.26783646453248	2.57525853119896	1.13686469468093	0.494029382395667	0.889776145769509	2.05609272049398	0.947900334972394	2.42576597914341	2.2616816539867	0.714387456486881	1.5460499334175	2.17339906322556	1.51302472278251	2.25967957546562	2.4071778032212	2.32056866381948	1.22821669254886	2.55509065774266	2.02223774265843	0.511533417029605	1.79667123244783	1.63113939566872	2.22843819048415	2.15479314018889	0.800651897571878	1.49182511931618	1.57969789003105	0.590734233078506	0.701176680460225	0.401957585988492	2.69026964031747	1.73248945367045	1.60673861584494
TCGA-ZG-A9L6	1.8175	1	1.63033291085762	0.135238919474879	3.13413199930642	0.846037181735917	1.25348215903356	0.859704640322552	1.98067589492473	0.827817203975669	2.06609726263693	1.31685643347061	1.83887059064032	2.29532373649359	0.990502367537562	1.06969505279944	1.33732435807135	2.928960190301	1.07837692174514	0.128764212976259	0.813664527486113	2.1814302550345	1.1678915041761	2.34365964228244	2.27881237289778	1.17588383293525	0.908970477548287	2.20587642285191	1.21260674572076	2.0071056639249	1.83723259103668	2.0312160905205	1.54365636256886	2.02192852763905	2.10800051531726	0.760897319234773	1.66391090095007	1.91234257069977	1.77818908516199	1.88572953456958	0.481463860274024	1.61350831973003	1.55869804163355	0.550526017531007	0.675665368267321	0.644701845919119	2.15526568369265	1.17920699493516	1.21442874669172
TCGA-V1-A8WL	5.3325	0	1.49235668212153	0.152136706786942	3.17208987630083	0.888366857279139	1.50386815435513	1.78729742913002	1.99810675391383	0.646473950708098	1.95591198895387	0.842336825392237	1.93903373275368	2.43236341907767	0.850791919651863	1.35127752839809	1.40613018763172	2.94260723832691	0.773731249840212	0.128764212976259	1.08689759463725	2.312014951804	1.26651306673367	2.38414232424851	2.30692718171572	0.728991244544174	1.00856676636477	2.22930993569036	1.14275124711023	2.09904621106024	2.0050037078194	2.16388985571549	1.57203014326222	2.25483201971434	2.19450196904562	0.578283109766895	1.67910499620152	1.73846717592408	1.96765691220983	2.29657520870694	0.588160476712281	1.63928922152031	1.37742261014875	0.657995353703236	0.747588155551869	0.387042730050263	2.49081633538028	0.934842293085411	1.54792611134202
TCGA-V1-A8MM	2.71	1	0.817597391087611	0	3.55266430015147	1.63192241590543	2.2689415803047	1.5154131451917	2.34139660046074	0.785350916640062	2.0842681263312	0.682894321948854	2.19209423388191	2.31530040564382	0.713871162009794	0.955014977830431	1.47754881578829	3.3515685411003	0.710167527760044	0.128764212976259	0.955811596541233	2.28884320268979	1.22740261881636	2.46961398699713	2.38908310020794	0.997782230105279	1.38404824802037	2.2003428274693	0.856631585667778	2.74104437180474	2.21257962287977	1.91621873630364	1.95795537972182	2.47714007099454	2.19971508723342	0.669605859572127	1.82852605232216	2.0013596870454	1.9615205432528	2.35717044085042	0.274478972172351	1.88592909098685	1.84230117502607	0.587327830858502	0.679695393781813	0.23604652475009	2.84253054746286	1.43615408734023	2.18904894729824
TCGA-QU-A6IN	11.6733333333333	0	1.17974355703235	0	3.60828814646216	2.25306314596069	2.00255161900687	2.1411523995114	2.33188971433456	0.83658929828273	2.1661027896412	0.410192832669506	2.45402142703727	2.57834986229089	0.592462998202571	0.483644596097665	1.49796260613627	3.01578604031109	0.505339877554907	0.128764212976259	1.07848694080796	2.27937901369869	0.846524061037843	2.68539031522013	2.68159437986885	0.806924159699601	1.45002637436787	1.81300539802069	1.68471725171834	2.56974560699299	2.39278477202288	2.32872050984778	1.68077648198393	2.46417610644528	2.47478108322013	0.696431613526131	1.80097781318222	2.02736826307128	2.34426172176422	2.48782967660182	0.304961255951817	2.08932479329289	2.37901705504958	0.574270454623564	0.903953065284468	0.0375135452057168	2.72306531135653	1.53466938402422	2.00754057647186
TCGA-2A-A8VT	3.75916666666667	0	0.956835311651258	0.429090215951119	3.26537466348017	1.09412075099404	1.68049739334792	1.9287627054474	1.57840895480463	0.518180046273996	2.14549292188361	1.7777222599454	1.81190170730051	2.2878231683653	0.657279803203019	1.08143852639786	1.36118394396074	2.78926707889897	0.757377499887897	0.128764212976259	1.1897621508906	2.06864028504732	1.44327487833501	2.35856323974286	2.30795028714467	1.09612740893967	1.09064324901749	2.18505416175881	1.68037148561269	2.23041487903783	2.15392008899012	2.55647042836286	1.18753502878709	2.28567680492186	1.899452021279	0.424424629982244	1.5726519605873	1.69532405570195	2.12434963960127	2.24239603562658	0.668273064472681	1.80028407232246	1.60626452643327	0.826977057858369	0.682311278338193	0.956647211032313	2.09909196361569	1.08877017908248	1.44790676088946
TCGA-CH-5761	0.0766666666666667	0	0.460943777542961	0.222243036958152	3.02639637928402	0.388871165948551	1.44977661789971	1.41845244327769	1.98543356202601	0.65319585799352	1.64871191343821	1.39072319138577	1.83826046674936	2.06510666918573	0.739943688877787	1.03238500846559	1.65398429353047	2.52887587540014	1.17664988899566	0.128764212976259	0.813716171269461	2.06955885569981	1.31277682709666	2.37860090389326	2.42670286485371	0.709436124402673	1.04330937857029	2.24723669503016	1.51443772193287	2.36451890591622	1.97724644892263	1.73468389694713	0.565019397280949	2.36579090806669	1.7534038627826	0.502656492783994	1.54089455541972	1.53014995839496	2.22619656568501	2.23516989432139	0.375735383629715	1.38605161875594	1.44563549396428	0.595282990533838	0.753248875817632	0.322969852323037	2.39161320751032	1.04905054129503	0.820226721214138
TCGA-V1-A8MK	1.39083333333333	0	1.54197811252753	0.337731206952748	3.21277516422339	1.41039719928444	1.47089681587224	1.26054186770866	2.06159255414533	0.939736076982147	2.04095035465409	1.1867766716719	1.90322114904885	2.32022287804435	0.878123626896282	1.27466601847333	1.34017642397512	2.92067985257525	1.04357897101745	0.128764212976259	1.00467576352731	2.25105004197242	1.06446755494373	2.32772596006296	2.24068489101229	0.995786246664283	1.10423037289147	2.09858604899205	1.30855507779644	2.07957472753871	2.02893656478547	2.19872106009464	1.99373397742351	2.19174577733816	1.94535418680526	0.70675735222963	1.64869276808442	1.96731256729386	1.99347730132716	1.88942637478292	0.577930043497021	1.62172142350306	1.5427691265174	0.532061755556647	0.710819496813407	0.707609583184288	2.3761192949026	1.16467802047477	1.74838256962989
TCGA-AA-A001	6.25	0	1.65404234828832	0	3.06647092787455	1.0786094453326	1.73961288535874	1.33351628651322	1.81789709392139	0.810280879451774	1.92077703841489	1.20573751734109	1.81931227209719	2.36747700478301	1.02422536896805	1.47526623596099	1.06314811304314	2.93085894264235	1.17810656406347	0.314917561501978	0.895051702436306	2.00870187165464	1.01837873184001	2.25205430115105	2.2147457705663	0.679932511775541	0.666201299629619	2.13483919105776	1.22858997096272	2.4322592284036	1.82180772323197	2.03950901010789	1.47251687981606	2.30868224186947	1.70228901295305	0.80347681187743	1.46183952784156	1.75966691760529	1.84586686679398	2.20158144961583	0.736325088729376	1.53678930260515	1.59494392279289	0.644198314919294	0.690068741525517	1.02214886899699	2.60821918510335	0.841114248502321	0.904537453991318
TCGA-AA-A002	7	1	1.22728134591297	0	3.03679428095564	1.50280368788366	2.15068239498939	2.05708424218344	1.76317221766977	0.900693405657134	1.75620442176049	1.42571423266584	2.16169761001789	2.26911723067717	0.721328613620183	1.13280026444972	1.2640280431914	2.76384332463313	0.928677893849901	0.0325673670516142	1.0920928983159	2.07679489527576	1.65238859943218	2.54592554142503	2.1157878701241	0.798348595588057	1.63224204151634	1.86544288971877	1.38722340836045	1.12234099466478	2.08785777502684	2.04126160185079	1.78523358642927	2.43458789565748	2.05896977628399	0.416725488909671	1.78089171507003	2.09629737645598	2.22997139548385	2.0382333911377	0.862635727904432	1.77104391443691	1.5767757373067	0.504993223057897	-0.654812035001255	0.718260466350704	2.04063535349503	0.839375055895467	1.19851385713563
TCGA-AA-A003	3	0	1.04133343034686	0	3.24811608216655	0.813538842005177	1.63487067412108	1.77533782733368	1.93613821388966	0.71146294234113	2.63855447584297	0.906306803104624	1.89790564430164	2.47351917399552	0.845064312907278	0.677155579464999	1.27880596920744	2.98417079581047	0.8307597272877	0.201495886509083	0.795053504140124	2.23916555309103	1.3350380755582	2.28960567690806	2.11772288275882	1.01731118104811	1.18011334047839	2.14574037880154	1.17128794790524	2.4424830775702	1.93569252870829	1.7339692280699	1.16875159022524	2.41259182380094	2.02571998962112	0.80061489646545	1.63591923164697	1.77332190963156	1.63789469130839	2.17692935135371	0.710877386492546	1.70768264207878	1.48687921436518	0.753635886746544	1.26102165112904	0.859497704226934	2.65887535663026	1.63872545257506	1.33727856126403
TCGA-AA-A004	5.16666666666667	1	2.060597592513	0	3.16631425699125	0.5380613757018	1.52266910874958	2.02311853112019	2.02986817446629	1.33690585674595	1.71521239877528	1.43755702471037	1.98486223980169	2.39648122297398	1.0808407280255	0.945522953219896	1.13127171073099	2.91864524747037	0.914413616588653	-0.406865893013845	0.821810481916556	2.13046892068244	1.39982392436296	2.10171414754165	1.92326152751951	0.714707153699061	0.741733502360711	2.14650312283196	1.08150772299394	2.53374074045911	1.75724489573153	2.22928110793895	1.57399972993507	2.57841077387071	1.65308064405574	0.93596887537246	1.86338377897115	1.8390754027363	1.85731654176578	2.10995376891802	0.912349995339864	1.70284603569404	1.86159087944828	0.556383699747686	0.729305496240022	0.347970258979107	2.59571386690873	1.03652579072577	0.602606136236792
TCGA-AA-A005	6	0	1.97938640144766	0	3.04356046247059	1.6118787923484	1.73961288535874	1.58427668249213	1.31431609119161	0.878425614235968	1.68498249546116	1.57701747411137	1.70864911589926	2.41103119421539	1.46975859682486	1.03179534043041	1.25075268284085	2.80628782971803	0.845724427948425	0.107766971018664	1.13503218322743	1.85153553772998	1.59975257931578	2.09645983890781	2.23157712844782	0.996094030518008	0.532546515372452	1.877732598422	1.05118469581975	2.36307247697048	1.89980356123087	1.59773492248439	2.078582097388	2.48417019503273	1.73859399832519	0.819468979741751	1.76301568628296	1.93793207837797	2.13624221446545	2.27429173162914	0.953986633399648	1.86272365361698	1.01685508060209	0.711021995210373	0.835186632276244	0.99194179072034	2.21893107940907	0.907972403549134	0.973794195082643
TCGA-AA-A007	6	0	2.02497354565746	0	3.37461763412592	0.380591078327638	1.68272107388584	1.85029009427758	1.63279807126898	1.18554203243378	1.7195962310091	1.52264934225185	2.18649459922561	2.21078088257277	1.243177432986	1.06553646090018	1.45441271793781	2.90605579544528	0.96678116791141	0.114575530961298	1.06625433901061	1.95913892521361	1.35507132020181	2.32256227674986	2.29168551468928	0.891975524319022	0.819569194055475	2.0133839573066	0.978947766096573	2.78034888118879	1.73640633469421	1.61517887811584	1.89889383262917	2.35616472351626	1.84662741568273	0.86522954436147	1.69410940284637	1.93608822235607	2.41861708438975	2.2087069888831	0.718406923585366	1.79320458801571	1.54836672257826	0.686502472439065	1.29421812897314	0.662140934756899	2.33393423721256	1.73388419617342	1.42575642315437
TCGA-AA-A011	3.41666666666667	0	0.691131989114249	0	2.83318091942432	1.32700578902094	1.25791021417957	2.42608140429227	1.99396330399679	0.541243421732559	2.01289781748697	0.926532602369212	1.73814748333498	2.36396375917836	0.761150485302609	0.900341385302143	0.983924970768673	2.98067199152954	1.52632680108158	-0.406865893013845	1.15581715041624	1.9628779176791	1.55839567698856	2.11073766534508	2.13704597981966	1.21335734992091	1.55943469211883	2.19162316335095	1.03874795763039	2.20397727847761	1.95271242872893	1.92573992385952	1.95704621815825	2.19073260112652	2.17281331050012	0.421405684751424	1.52568261814621	1.83605517452276	1.14414264704041	1.92453032390335	0.245216911591231	2.05020195838842	1.60713396317704	1.12181460042667	1.16168717026289	0.132097186764634	2.13935843959206	1.08707668228864	1.40108594358711
TCGA-AA-A013	0.166666666666667	1	1.51840152714911	0	2.64640199769568	0.877616684943335	1.08529171074242	1.43754479437664	1.57259873260444	0.743498077841898	1.87289349638811	1.88286707634491	1.8361021754807	1.77094312329313	1.29978594909639	1.59492256274899	1.15870283713059	2.92191893116512	1.28171438030348	-0.406865893013845	0.94945083031571	1.94223583776181	1.13797768787877	2.33468777958083	1.70778323146984	0.81214938242252	0.712552752058542	2.16105881283594	1.81644101118213	1.40076452420443	1.59725644749107	1.88886023019005	1.48333885687999	1.88062462716196	1.72427506417867	0.476216960498572	1.36933751169809	1.8968578782564	1.87845727698092	1.17673667353797	0.527231511887864	1.46350769316791	1.62150216119872	0.800270144394687	0.0813680229017298	0.231643602805633	2.02741994655977	0.79201498115389	1.29871909279782
TCGA-AA-A018	4.16666666666667	1	1.54463089425357	0	3.23322515437536	1.69109826715579	1.97886485198573	1.47004896764849	1.79325298009265	0.654353512959556	1.60816242170844	1.5038373733678	2.09362923356284	2.15390973219898	1.09687055003537	1.03978062441924	1.23723777436597	3.01621687889074	1.34503718307687	0.258563362049219	1.04312338459262	2.04518888797431	0.958914646024453	2.38670390445984	2.42895265724974	0.982907128463476	0.50200048571376	2.13286515184513	1.42740596001438	2.46053524999696	1.79512433127934	1.66491926605522	2.00809565925299	2.32965583907752	1.65645056328626	0.623058688861465	1.46865533266914	1.77254282330098	1.86735324594721	2.20011080975623	0.632120268379729	1.62140454121321	1.70180662853462	0.585172088888122	0.444018905264157	0.338263090921591	2.40767031197104	0.746134924272654	1.87025045992501
TCGA-AA-A021	4.5	1	1.08218948990985	0	3.40726549604588	1.25339884422372	1.75105832560845	1.10033126973003	1.94869874934398	1.02912740958575	1.91118121660497	0.833812177577556	2.11150939974171	2.45681199095103	0.658741465262297	0.957461472962601	1.60754706572547	3.11576427629442	0.741293313217928	-0.406865889188388	1.21107792653354	2.25064750161551	1.69120613113435	2.13115275770499	1.9790155468093	0.880154617672175	1.25567722966971	2.52051866636599	1.15994992701388	1.83471463345504	2.18960063839531	2.17863054338517	1.33277582963901	2.22009888226319	2.0430011642054	0.505905326129064	1.65675627021947	1.93071709238879	1.50585001045757	1.72011921268493	0.534842678061146	1.95480984095074	1.69144174014514	0.505206320281203	0.362946879752039	0.714289045179859	2.26671594658788	1.22630854855173	0.880553257461274
TCGA-AA-A023	6.66666666666667	0	1.18256950241824	0	3.13775023531084	0.749788851168258	1.21255023040742	2.52928883544134	1.72937380948476	0.89975209513655	2.09113855501297	1.17562615877512	2.18918680776003	2.34929902534249	0.596787184397083	1.84921864154143	1.17336679351765	2.90006207346958	0.971830820627479	0.316595087457962	0.605453502587128	2.0697452822227	1.61568673062058	2.25721627904102	2.17962310892872	1.14778214378752	1.1741421612489	2.19955311040921	1.50748287531217	2.18279204085928	1.77978661616089	2.77428651659982	1.26091572296764	2.27821215998597	2.14671807247015	0.478597485930674	1.54484039291935	1.49077737795529	2.12128759193781	2.07095273008447	0.400673211968235	1.7681185520549	1.46782892836143	0.750772528259147	0.833824774471826	0.325076038343982	2.33004277043246	1.43713295744803	1.42405175221094
TCGA-AA-A026	5.25	0	0.920463487022029	0	3.33386219185321	1.03180967298889	1.89061925047796	0.0802175940284225	2.31533666182708	0.600682084579886	1.8564910224434	1.2299455400481	1.60610417052777	2.40096553812361	0.809919013597934	1.60558604661212	1.53902310725035	3.00568223608231	0.76325961222152	0.387185743609118	1.82178772057047	2.23593441136679	1.79163363904166	2.48378604460891	2.45330862154375	0.967992035509337	1.12314327007055	2.23873329945649	1.53140490728633	2.08647354180973	2.14947139161585	2.4925909696112	1.36290064165213	2.44024713507042	2.16845485748081	0.350035388545421	1.74942667014244	1.95136175401433	2.01109934850808	2.17692935135371	0.562776612840275	2.04911374665687	1.73375903378566	0.741366066056667	0.984752310469242	-0.193046394236059	2.5216042023617	1.12356758265953	1.76959681012096
TCGA-AA-A030	5.58333333333333	0	1.92635255467234	0	3.40010210018169	1.31792183449098	1.43509054181793	2.21585791447585	1.9840931492835	0.715718400774904	1.97716507124315	1.37424529252258	2.17244572859364	2.40173981948887	0.643636643359837	1.349470418374	1.38937781734663	2.75285789817174	0.87936669310502	0.735563811228348	0.77797709570578	2.20868662138808	1.12887873529128	2.26992453736898	2.37448500732553	1.00458584809684	0.472557091943894	2.04242162693337	1.56450911981895	2.33281029477117	1.97331089920443	2.86715964566304	1.5380004869693	2.25090210053829	1.77164653181483	0.450959217382937	1.53653519216544	1.70161513330236	1.73653037274854	2.11005960395628	0.196070566458109	1.34947713874381	0.958075213453439	0.622559521271663	0.041517825207721	0.411134531501808	2.38944743206874	0.815473125041586	1.55294781878836
TCGA-AA-A031	4.66666666666667	1	1.45040529383259	0	3.09540029409326	0.842154166800296	1.33914427904661	0.147070064361375	2.00470931949352	0.810840463786082	1.83738457871511	0.929792997042623	1.82315970327877	2.34568539927537	0.837564830864594	1.07401448030085	1.49763328230957	2.83393584707368	1.09262582665435	0.166340192637365	0.776685531791119	2.30615987942121	0.73406356435979	2.41331967889644	2.29847006970085	0.880847121561397	1.43638990145683	2.22112768086873	1.23325366241058	0.814163569370979	2.11251554604029	2.25604747893462	0.952527090742681	2.0355805965604	2.4709533475359	0.767689286922411	1.2578835467448	1.69007905181607	1.77407074432014	1.61087180064726	0.344979279149008	1.60807908735937	1.60863266018676	0.708710361510839	0.407346561543514	0.208042272135107	2.21910189700972	1.16616745738304	1.46498380635303
TCGA-AA-A033	5.33333333333333	0	1.07909368483602	0	2.92659481361754	1.12937737106152	1.3553531770759	2.19592282915138	1.91629424185891	1.04777347236562	1.79996325347073	1.07815161062558	1.79694609751066	2.43132116822586	0.620921639753805	1.13575853253754	1.28822078931396	2.76132124240729	0.972165748054015	0.532024051284806	0.708892820592957	2.2393018525801	1.05052377739016	2.32452521817963	1.97850762085598	1.30171647088481	1.35839472023024	2.17077682804912	1.31264531022906	1.15157934703255	1.78207135426973	2.04484233442117	1.2904738946521	1.97218536470944	2.17308144884268	0.795636085418286	1.28514979765361	1.87368307438847	1.37333550304849	2.07436963099215	0.443129740731148	1.71039372119534	1.66424491714911	0.448193064244545	0.730144483601605	0.119367399802096	2.28652448013226	0.880179221870022	1.84573453065681
TCGA-AA-A034	4.33333333333333	1	1.22912192158793	0	3.16304125780433	1.34036671006717	1.5211385325277	-1.03204341653545	2.02656030776214	0.627893135662422	1.70180235022098	0.90817703666359	2.04260131504063	2.36110761379235	0.725946944509363	1.32592111443758	1.4314066542302	3.04447643456605	0.658127677162463	-0.406865889188388	1.04716721871467	2.28606702822226	1.36792783289438	2.44781856885628	2.51237486074516	0.597782940379792	0.763110451104188	2.22315153877809	0.957650648563586	2.31956852278287	1.9428821069308	1.90118438903719	1.62700696316003	2.18567711177233	2.36455589023167	0.652313494224587	1.47397008459761	1.63589678277773	1.63629669624868	2.26724684660586	0.550643438242763	1.6734243864779	1.42825213563424	0.589103463614371	-0.910900814923677	0.685377874327489	2.47479065733016	1.18790646836099	1.78803870786637
TCGA-AA-A037	6.41666666666667	0	1.08177992314719	0	3.51436207108395	1.50342486267503	1.70493214925176	-2.81619881701702	1.79357016908017	0.623187661674389	1.96863932540237	1.08228377915866	1.60154670134103	1.98151884078435	0.598471335748561	1.37596935909117	1.49331609600117	3.04852114384557	0.664350743525927	0.479585354321134	1.12375713170804	2.43500981187039	1.44562341772924	2.45118245418317	2.23069957536099	0.960435777583245	1.17018874045913	2.11064761469434	1.41629824062028	2.00447793858698	1.99434553969432	2.61803014524861	1.13847073632928	2.4043659315168	2.32169351957285	0.83229838993197	1.67999332276286	1.94758863252828	2.09119970343386	2.2405901951021	0.804328058052143	2.06439204490646	1.33244613699046	0.405023065701399	0.771230315218963	0.80022314700177	2.76382481447674	1.49081607615013	1.84596229443835
TCGA-AA-A038	4.66666666666667	1	1.35899135275489	0	3.42409920307297	1.37006689338467	2.00511711309178	0.503290060304931	1.70464128253254	0.568696850576449	1.96849586440249	1.09085182926193	1.84944881533707	2.23494860072456	0.78566865749168	0.554776098640839	1.7377253169737	2.864544614861	0.927770364634733	-0.406865893013845	0.726199722368913	2.23188501373527	1.47358902884812	2.41295864869767	2.17248054652098	0.536416520023874	1.6740585554735	2.17596198387053	1.27551035712989	1.67853399214737	2.16825331582453	1.96260996906968	1.32979638700554	2.39358886458928	2.27385592283616	0.502873744166955	1.69077764601039	1.99728915041227	2.20114343745497	2.01815400898393	0.874066968337137	1.8935489385623	1.85587947916797	0.542571288380694	-0.00422940035887978	0.35995508425332	1.48710824578945	1.14109557223942	1.3384317065438
TCGA-AA-A040	5.5	1	0.79261166079795	0	3.0469589975729	1.28395166274328	2.18031383125643	2.01634113625587	1.59009352635337	0.697667111322119	2.09348777018663	0.611077997783402	2.19059776867551	2.4964874519508	0.787936220664454	1.53536317989997	1.62455099721148	3.03209740979566	0.549203923526244	0.466552242552054	0.96994541869567	2.11826335721819	1.19118662678346	2.42415516855747	2.28060500628519	0.840755985955359	1.16295612990662	2.06741588622504	0.981032170827351	2.55513175193445	1.92513129814294	2.36875927614403	1.90714995308928	2.37401200549705	1.86033948887183	0.358190728543508	1.81358629290777	1.81867318560344	2.11355776396366	2.18033836581922	0.39880295422238	1.54642564232117	1.58954072630118	0.65676610116518	0.860727514332111	0.639640834992647	2.32382128560811	1.85642727527217	1.26612130028368
TCGA-AA-A042	5.5	0	1.55004331122461	0	3.30269412922186	1.60222326306534	1.67347255076991	2.61508811744525	2.13640502454598	0.920783763638562	1.95588603619892	1.55939390240548	2.28768197007981	2.1096467363049	1.01246089104003	1.64669666430035	1.44544869825513	2.94337304326241	0.693272417953178	0.229989434414774	0.9380914092768	2.07856868109675	1.22334028616873	2.5061839702565	2.61524560278137	0.936627047497182	0.878275385849253	2.32631699531001	1.64524817809535	2.42983497211613	1.72857642351734	2.35114594907058	1.78401958323883	2.47588117093529	1.63203624406554	0.197463229658756	1.82010401999402	1.90892827646712	1.69249791608892	2.29390989008293	0.590614885914014	1.74674391945605	1.01228044179685	0.704127589638891	0.503008229135506	0.395670786548364	2.73531905926436	1.5631491812718	1.62421342747272
TCGA-AA-A043	3.25	1	1.99797583204742	0	2.90077523365878	1.43648551370061	1.37634423887128	2.38358588088137	1.79726391437067	1.15394205170269	1.5478916861594	1.88045611361339	1.71655534321275	2.02409709049587	0.985929204039822	1.66943065904248	1.12071471861643	2.88457952431326	0.925662806129835	0.949271365443216	0.7860197290033	2.1249770462916	1.45605300251512	2.23487544080245	2.03117486495555	1.20455704078479	0.818073160866818	2.27160973347294	1.33461696151194	2.1810953547575	1.66699875802514	2.18629584016074	2.08467995321569	2.31680799877175	1.61987494182323	1.06128068929793	1.84434856268838	1.80199055524726	1.32761176152633	2.01392873141559	0.793564176421902	1.73020074899978	0.312238562948357	0.678374649950271	0.830778413189047	0.419844268293756	2.45285563926497	0.941466263535511	1.39068186483827
TCGA-AA-A045	5.33333333333333	0	2.01074993205525	0	2.96726691222763	1.6114420089531	1.62273529754416	2.17205533353558	1.50644323903876	0.835895042250294	1.69539251145203	2.01908923846688	1.9452212885664	2.25831721370349	1.25000855879457	1.25021763002857	1.05026371410951	2.83602752228689	1.18771326179665	0.734738594128029	0.997267221231474	1.89439694514434	1.44190980839719	2.23633278800112	1.8456251310569	1.16978674616115	1.18960890847162	2.01028041874158	1.29838756198416	1.46509290047163	1.91977122840351	1.7429404900143	2.49628203339178	2.06370554389863	0.999942666159844	0.714757977441276	1.5626285910035	1.69504144032959	1.79642176691198	1.95239214903702	0.988424278400298	1.866211044492	1.05257574341835	0.77562293652201	0.173254180348124	1.08752836866823	2.03563465952811	0.921631964965487	0.909399947880851
TCGA-AA-A047	6	0	1.46360630882972	0	3.38629478171797	1.51946769470415	1.75901632675589	2.18980086212291	1.94358039027634	1.23974055084785	1.83830685206842	1.03278690902112	1.85996607462052	2.51786000369797	1.11342600098748	0.927410784726334	1.5283156716632	2.71149440886515	0.322354930972603	0.713631059254757	1.03799678812296	2.1709392025264	1.45174140907178	2.21452601155624	2.42807973612249	1.22173991801872	1.08367957875872	2.02015907848935	0.945608736887729	2.69822221055391	2.12401581066419	2.2600258939007	1.78867905457533	2.42318533604766	1.72630112318738	0.441190151350472	1.74551845491008	1.80430325745785	2.238910027475	2.37085374353015	0.581997863511872	1.62320589809358	1.74154252878961	0.736637317730078	0.666194335645333	0.498797884838572	2.40404588050552	1.20719360590733	1.45087416972633
TCGA-AA-A048	2.83333333333333	1	1.94827223515425	0	3.10932755173552	1.20129961022802	1.76661464444693	2.05537044927616	1.99977809824154	1.12261028306465	2.11094845055609	1.37197442437939	1.78182647565834	2.44926726250955	0.619132544082006	0.727189751497146	1.3255836491372	2.86322817893226	0.911544455903326	0.939936240717872	0.871788963023988	2.20286840270635	1.48136597828753	2.17674819131991	2.14478627294048	1.15243668798356	0.9531520021034	2.05983523412431	1.25787447831715	2.23089475568004	1.9692800697135	1.93631072457234	1.62156689775937	2.34592094521828	2.1013601587087	0.762537667266968	1.68012135649578	1.62363562593044	1.91705076064983	2.18434902188529	0.442194445726364	1.57312888040139	1.60312852008845	0.703329107646404	1.18024113417132	0.308556676044099	2.46599146261553	0.701612679611281	1.72428535731569
TCGA-AA-A052	7.33333333333333	0	0.772046047974151	0	3.30377629765692	0.753618384716816	1.65106939272316	2.30037492233534	2.14612207745167	0.747403570637343	2.32772673857994	0.918791390131034	2.08494676596396	2.52692458942072	0.282461049387015	1.31598975535111	1.73494120054825	2.8756072223702	1.02645326529336	0.587366967979425	0.917305327372145	2.39242893412416	1.56086329551103	2.25178224839867	2.33310521562133	0.984863456429158	1.68657838019048	2.0705532197305	1.85334602198121	1.79767927474509	2.22523685221443	2.63605399481096	1.60463330906619	2.31649860320292	2.25753245195017	0.783746433248978	1.65781462247171	1.84391850576363	2.22306744106739	2.01380143139507	0.777388107496659	1.75598752087977	1.35970346642366	0.70178055621364	1.08386430496785	-0.193046394236059	2.49801074121401	1.26401774579993	1.87159953134554
TCGA-AA-A053	2.08333333333333	0	1.61213105461146	0	3.02642194386222	1.52945228647506	1.66582111419302	2.18532930392886	2.06520178123882	1.02167561930474	1.86472016702671	1.08018682865128	1.64328146857767	2.39731178870139	0.860407649243615	1.02167455555004	1.12251401761641	2.71266790393234	0.879854409530748	0.870488083132342	1.04008429582651	2.08523947221601	1.38069815486769	2.21200334744226	1.9752773559656	0.998367302555265	1.36617615029471	2.06402013376548	1.36816106147848	2.3001723459413	1.99858401357121	2.45450738957754	0.87089065054263	2.38657574787266	2.07343723910753	0.791814796988289	1.78972933733243	1.75369795717172	2.25571054647901	1.90134753054701	0.60336763988061	1.65609034063985	1.59119407042078	0.702171099861878	1.10322547894655	0.0401203545468954	2.46891726942232	1.94786273626748	1.6594965481976
TCGA-AA-A054	5.83333333333333	0	1.74229987831981	0	3.12951337139541	0.925043703854189	1.3419505416254	2.03837792130733	1.81316010723865	0.736087126557112	1.93770453126844	1.3980403217898	1.9262629824568	2.33986824698389	0.947245587763435	1.07853626357054	1.08828651733224	2.79010559651762	0.897964170949626	0.241709743395871	0.906921603600699	2.2608163162517	1.00638490258826	2.27243343259951	2.01961940273486	1.08171602220998	1.05534061073459	2.04774917295615	1.36282225887084	1.37732681742234	2.2499452825415	2.44636084134079	1.51673094969052	1.73742309399122	1.94933305364123	0.722028567992668	1.43447842775253	1.92985452034112	1.83382599425135	1.96464676919717	0.747661689738639	1.51251509327365	1.08652624518889	0.705330615460812	0.276835821391233	0.806653131698163	2.17880112380936	0.634913655204413	1.38781281090862
TCGA-AA-A055	4.5	1	1.52310753692534	0	2.67804736511212	-0.123578925240676	1.07833602590861	1.58954829560768	1.9465037586991	0.756656011688807	1.72362751169196	1.69737018249981	1.38504699560941	2.1336923048556	0.857434682186742	0.648716839380238	1.26781041013086	2.84683704441997	1.39182325055058	0.569558824123171	0.583668404928761	2.25250803966706	0.920489154208379	2.31338501521861	1.88350851628641	0.943999236356457	1.12839962129654	2.24621695565093	1.47672231885117	1.32153406588233	1.89410397344202	2.08366861539493	1.46344135691861	2.06543529799878	2.00324152142688	0.585309972369757	1.59639181986264	1.77451492083404	1.80893385043105	1.65212056636714	0.399690677869954	1.49272592871264	1.41315299871118	0.275767357253656	1.01476922635845	0.528078727202335	2.12375124773826	0.103006017075187	1.4445173018113
TCGA-AA-A056	5.66666666666667	0	1.69645849178831	0	3.26199512554951	1.26483352472645	1.6139997828905	1.72099140729349	2.15899448966576	1.02925392327347	1.85538768413215	1.03747161923172	1.64069465675213	2.2922816250391	0.966715715436892	1.26490902275416	1.4747071494342	2.95859740366047	1.067554021445	-0.0178294263647432	0.774379852992006	2.21199313590538	1.22865398333614	2.51242688480591	2.1687687108797	0.960280901967063	1.1971162570403	2.2185908071888	1.19956217353152	1.88237503804545	2.03362896333544	2.06911200772391	1.96541134434559	2.25641363003662	2.15177618500856	0.463830796683655	1.49133369777503	2.10517517650565	1.81338980762925	1.69064103716739	0.728335076707092	1.57980085627786	1.62567723228367	0.572669715098868	0.788607310221687	0.523859814986179	2.48587004336378	1.20075603036474	1.47527833849638
TCGA-AA-A060	2.5	1	1.80620969529926	0	3.26489821324947	1.18494862765462	1.5459054677125	2.00112132911705	1.89932428384311	1.0954701962017	1.8508481383588	1.40017406989553	1.85554257509539	2.3764065103345	0.939937116061117	0.888746003286567	1.10103668334672	2.92998608858389	1.04386499078772	-0.0756518705208745	0.915067649314603	2.12947046081179	1.1559398753391	2.3519954819047	2.15923114986451	1.1900110015299	1.02045162857839	2.1787416227459	1.27071694095279	2.25330115589877	2.02349029868117	2.03122489774383	1.62798974347353	2.38463283211198	2.11742133679378	0.681467429439591	1.7254490609041	1.91320012990106	2.08258835033406	1.86688268378905	0.607352581331571	1.60642282197607	1.63494198493039	0.789655882573499	1.22610518837887	0.324868685556785	2.59384240421525	1.08610811082903	1.96308315021571
TCGA-AA-A062	4	1	1.10909457079503	0	3.27971746735503	1.44691287462751	1.68170911143335	2.26535294843942	2.11667802307112	1.33853347640944	1.91904093965129	0.37903307436005	1.84477029629468	2.4418062093153	0.816436018428477	0.695017312496822	1.71257455473639	2.83180723839001	1.04952072841075	0.592533092351864	0.945052698174311	2.16337391122017	1.0537003711336	2.31825411636388	2.26748101656464	1.15515399819802	1.21815029785358	2.07162980071467	1.27580918944373	2.55229985557678	2.02949953541177	2.48126032878625	1.8236672221626	2.43077757623899	2.00880703880126	1.15443121323417	1.57840655868699	1.93875109468737	1.87859753520369	2.29170520610567	0.73931102646472	1.3931990439721	1.44540012687913	0.513155657807904	1.04310010101641	0.25258112588942	2.54429022590515	0.789449330952031	1.49000353806241
TCGA-AA-A065	5.08333333333333	1	1.89866221818539	0	3.142327558201	0.734020820226039	1.46236349890495	1.51536789762058	1.87741124535566	0.538003616868397	1.94234838363382	1.18519726496176	2.04960653094128	2.4469761112622	0.947798560766065	1.39127220327567	1.47752485487493	2.80305325149052	0.920130702938606	-0.406865889188388	0.871003708233935	2.18052393470437	1.24439770163823	2.39981915180995	2.15170352062244	0.912507121075369	1.15157511291564	2.12965950957191	1.15738789741617	2.23914910172861	1.70730179644592	2.26499188142695	1.21628987782914	2.11974028786569	2.11666787047709	0.727865498268113	1.6542769594137	1.87422540777871	2.16658428228072	1.998202270623	0.839581358379311	1.55895571630651	1.41864541138784	0.744513380217323	0.730715610925899	0.985991533365066	2.3276981182492	0.830391294607597	1.27707677146105
TCGA-AA-A066	1.75	0	1.07590862550723	0	3.40207876505728	1.59820182372352	1.49291869608507	1.87417023635339	2.07569878173323	0.943848807134988	2.05763201223737	0.541093259152829	1.57959950681786	2.24464643617991	0.623225571999704	1.36669520324561	1.45540772830025	2.92028046493256	0.944714447163955	0.0601989728550524	0.619837328267001	2.40934857174328	0.915802808515526	2.43883974466867	2.57793771117618	1.13988773083766	1.32881085731395	2.11495982448556	1.39707301061139	2.5110349841096	2.02620049197555	2.3775399561776	1.8864188098611	2.35830038622757	2.40421200813705	0.723078427814418	1.60459217827275	1.97586608743211	2.0823669762286	2.07365934908896	0.151499282453223	1.58258015723594	1.49138604869473	0.523294865650634	1.12520548802388	0.486090427601195	2.614257562175	1.05529110362085	2.00173284391126
TCGA-AA-A067	3.08333333333333	1	0.801768363747265	0	3.19553055809398	1.20816717369426	1.62381730428645	1.58380265025734	1.7207089589938	1.13769574087778	1.8564910224434	1.07670198395501	1.12097793484546	2.03929351284356	0.980679719901821	0.854345649227152	1.47592924034913	2.94022811399988	0.953269655200987	-0.00968611150059021	0.947011636284555	2.03360510952194	1.55750938995219	2.42687463910776	2.20624294278894	1.13264347752068	1.05681006710823	2.20456312319459	1.31679336524844	2.48109692090308	1.62025408972009	1.19226676037641	0.615200168747714	2.44455911534632	1.97689736019098	0.453211724420571	1.78667126049136	1.95726151045282	1.79983274882949	1.9733314048415	0.474061411535547	1.94741950311489	1.73010842415056	0.741179470645225	1.19877448070933	0.746642044306949	2.32153964947196	0.807863997232081	1.81541666465329
TCGA-AA-A068	2.41666666666667	0	1.47045417475746	0	3.07220282094696	0.300532168849209	1.39230893091336	1.52294067057772	2.09718507237773	0.823173213829157	2.0140260999065	1.48550290311113	1.85520861924643	2.27937788472831	0.738736307679373	1.37412629455782	1.33840199614111	2.99341164217318	1.15538371118837	0.00603968671878191	0.802691335835235	2.04011633212578	0.886205292827462	2.52490704915699	2.09420172788917	1.20751315554368	1.14182048307166	2.1741294398793	1.37924307007195	2.40297969047759	1.81222582290195	2.09572111762567	1.56896743570987	2.24705868689968	1.68468515216764	0.423160359785497	1.71299503061175	1.65332767711374	1.80670191521764	1.95091732145047	0.43588611319919	1.74656152021554	1.51022487783846	0.880975114922572	0.36655182405957	0.776150278254383	2.50749690393446	1.57567642822955	1.60748864295803
TCGA-AA-A069	4.41666666666667	1	0.817593044500627	0	3.18071849302993	1.2456605684674	1.43975432775274	2.40022749816369	1.61867457968979	0.467647187780231	1.87026238473162	1.5205472238789	1.99878529498445	2.38393046444698	0.838756297265399	1.6963871565951	1.35600244736339	2.87560722217363	1.06117378898498	0.419475961671271	1.0281433670379	2.09805404714084	1.05220661863133	2.41439942730393	2.27031445374796	0.30007645612527	1.02265865233843	1.9080088393932	1.22629640105092	1.99916065920574	1.88210316327309	2.74631219450749	1.36558772106346	2.26864876668306	1.59926087516119	0.510905982122093	1.33789419289995	1.85749231036388	2.08236697725058	2.22260098698692	0.914101416773648	1.7664037804679	1.18361586687501	0.921714285616982	0.265736410215299	0.409168756214528	2.24168199085351	1.25848378101597	1.42272362197569
TCGA-AA-A071	4.16666666666667	1	1.12876059751464	0	3.38312958524024	1.61251738831096	1.95789993023046	2.10323958654739	2.33921741235826	0.989422154815931	1.95573805306671	1.60188259075021	1.4858082150182	2.24755132191242	0.49562469394742	0.66506968397409	1.35717185436091	2.9605287261841	1.2189113298858	0.721388593567261	0.84660886333715	2.29159337131822	1.26103618844213	2.41579191355492	2.34886899970826	1.46955785865425	1.58061022274364	2.14459346508399	1.36310770930869	2.28699215121456	2.28891596384272	2.12387964523765	1.85691177490805	2.3781754694426	2.43606616029608	0.30321545746021	1.65466288946963	1.86674103512141	1.42819022268319	1.94770834308799	0.464151909325108	1.44599480574673	1.91161836204276	0.308824017454826	0.588106734355322	0.432797869821401	2.62849980938501	1.38344868024988	2.13138993612481
TCGA-AA-A072	5.5	0	1.06530599156475	0	3.08922609785351	1.52283058274858	1.4249293419664	2.02299818895417	1.93184072007499	0.904059992093263	1.91533467112558	0.835005815841441	1.94764139421444	2.45525581212025	0.82620112891244	0.82111792327185	1.50349999902849	2.76084330903158	0.776925942624971	0.562896781199902	0.976868890141098	2.17589694240754	0.792935841258685	2.34424530882803	2.19203564953364	1.18001169640919	1.38360398937256	1.96668918784432	1.14966931103418	2.4653806413133	2.19952858165124	2.09464882767571	0.647424799539933	2.30233213093459	2.16975349648611	0.816527727670094	1.48357455267283	1.68957612245016	2.21566882848895	1.91115993563979	0.40094312789887	1.35832638746027	1.44950970869884	0.225582318279166	0.6411636827371	0.284333903554812	2.64554461574272	0.987040137100682	2.02130201268124
TCGA-AA-A073	8.33333333333333	0	1.0051216332176	0	3.23860865985043	1.44604296474097	1.50059012190328	1.89740373250866	1.86713674790353	0.83702047270496	1.88459927128166	0.788743980954249	1.78434654804322	2.55570796899652	0.820211713110423	0.250778223227157	1.34815251064721	2.81024168235937	0.633079325629375	0.52201505775526	1.0353973346294	2.17698200353588	1.18004284492681	2.27273342771213	2.28815066120873	1.19441259785699	1.29543988945313	1.99442092742829	1.023989943852	2.34830308859929	2.09609025458957	1.84213428330776	1.41421625831039	2.12146120245127	2.14228601923763	0.751535338249046	1.37164741377044	1.80718474985143	1.87367490163665	2.24703700683483	0.484155331015138	1.53734103871098	1.86489149579423	0.421609561448049	0.943107347973031	0.235399129537542	2.58186631594039	1.19440626415135	1.80036243967713
TCGA-AA-A075	5.16666666666667	1	1.84439591574658	0	3.16750349095806	1.44922398301557	1.49224182167124	1.75693876997129	2.11912879436775	0.623754337549683	2.11403073019602	1.02626139135262	1.67781308044034	2.28516024100373	0.929571171803928	1.16932733453492	1.40536431529194	2.91668270122398	1.33963865545062	0.772128119309936	0.878713327536696	2.14699609739573	0.982461538588489	2.31160064928381	2.17410834688783	1.05115509919472	1.0998830253885	2.21754857176424	1.27991335049985	2.22009072413394	1.96467550178848	2.33994128006038	1.46268949737373	2.21402949012113	2.20710699589119	0.632031500086029	1.67771483222675	1.92589041844868	1.80223555978186	1.86273703352639	0.485974632967513	1.44433920496799	1.69071080504851	0.515405501752258	0.835056376207299	0.871213974185642	2.42196962477625	0.9271712833133	1.62941424698862
TCGA-AA-A078	3.58333333333333	1	1.25027343788738	0	3.43758024378983	0.971663286922766	1.87746625999782	1.76925666864727	2.34599145944929	0.768976895750366	1.95200160394009	1.16778411500581	1.51854078889725	2.07390436634592	0.471429084416551	0.568583318189146	1.17693511778227	3.18980542031639	1.04719842547041	0.319498629485075	0.918168080936568	2.26722272774298	1.10497264747183	2.31110310740445	2.24214771628685	1.20057771672321	1.30099573929902	2.40139047980644	1.38223264145591	2.33831088312477	2.17673905457634	1.07891969395271	1.45490080218939	2.18187317670073	2.2285283956661	0.283713843343412	1.26908884178954	1.85522360221368	1.73624411532492	1.98737569457608	0.22749086790783	1.4529518422991	1.64444756890137	0.524142771019991	1.09206291774762	0.298868077556833	2.72672684669309	1.15759915078093	1.96723063470646
TCGA-AA-A080	5.66666666666667	1	0.882179004014199	0	3.29490171676882	1.00885137261571	1.86534051438226	1.54263968859159	2.18432338893355	0.829001387357756	2.04672586999859	1.12850928819485	1.76045274668408	2.33661075764567	0.836972542980087	1.41957544274086	1.38053353283874	2.95859740366047	0.888777067124193	0.492435193661957	0.740564300736412	2.25124848310402	1.31329247243572	2.41135482784243	2.33849646986061	1.09618543205839	1.30313358200475	2.24813886554144	1.28652643593919	2.37804892004348	1.99776388029668	2.41878655724662	1.65036559877929	2.27834478745122	2.22839598556264	0.200577126668097	1.29596680706311	1.78783213054902	2.15773600011489	2.0292916603343	0.364327249672407	1.68552011709934	1.65861332311183	0.709682449369765	1.19917015277315	0.261030994755539	2.69183696822843	1.27960571824973	1.61553201992979
TCGA-AA-A085	7.25	0	0.317964574208267	0	3.17719919257724	1.28287978925322	2.22313502027528	1.94196421253261	2.25010332391874	1.40088120534961	1.84490932896507	1.22439704020605	0.413375114075159	2.23898359890425	0.584907433924119	0.848024626070867	1.23679838038393	2.88350798412892	1.02427171978215	0.579186797641981	1.23168495198364	2.23158031612418	1.55859195463461	2.53705819913639	2.46827367725468	0.916884094931786	1.32548331837104	2.08274128171528	1.18716437360177	2.2526746792917	2.10328172352071	2.33087846958456	2.05608227956105	2.21725344826157	2.42575264047957	0.709088482779325	1.62067802641924	2.06174410927324	1.3865452857207	1.99643315184527	0.829286262327959	1.50244549280383	1.90217259323642	0.464796685191406	1.04545268375671	0.990125851120095	2.28591728267812	0.977122214663903	1.75870687183846
TCGA-AA-A086	1.91666666666667	0	1.04449340833499	0	3.01909415745096	1.59018637908881	2.12971761982996	2.34991046290325	1.67589723456801	1.15019774867616	1.71225653225646	1.56616657221741	2.04887198592527	2.53292503997166	0.470230661086093	1.69220116560052	1.62243935760343	2.53178849201737	0.992621398877678	0.499451221419002	1.15487244488496	2.14991916952618	1.55027507887978	2.12791819211487	2.31877053843707	1.0810020955107	1.10061447332127	1.99985590724396	1.02879170610024	2.6257000048319	2.39365130985076	2.45432701810637	1.4851419337544	2.66802752789426	1.62117123319237	0.495019761883178	1.90267950362925	1.97341469194282	2.41638605916746	2.2940130025925	0.631145417800737	1.59420613636633	2.0145398318665	0.783453988986547	0.845196901660864	1.0379001215716	2.68381386806406	1.19194681500894	1.48367315005722
TCGA-AA-A087	8.58333333333333	0	0.941037728703641	0	3.40010209949839	1.19621505113952	1.30658303015203	1.43590992735322	2.07507784255184	0.616889493246901	2.025796858079	1.05428690205193	2.02321964932642	2.26417577611603	1.21265845761167	0.937633260085396	1.47160531622918	2.82547498829314	0.806812918444481	0.197988562316575	0.957012368886708	2.24090950465852	0.985414914572133	2.26766975305048	2.29760461334759	0.866289081717306	1.18699132009143	2.00123527384571	1.35861296222105	2.26300245880177	2.1940067892527	2.30868681283456	2.12958975505054	2.10142668275005	2.0737039412162	0.639792791658601	1.40421579974659	2.000088206203	2.06111782874637	1.97884949359537	0.459316705237034	1.33703067430424	1.78825669455313	0.33057261466579	0.195014975304157	0.605013077104883	2.62479664758615	1.03419493277167	1.75133006236888
TCGA-AA-A090	8	0	1.94036972104692	0	3.34171667658678	0.727293014740978	1.19999441106443	0.382165013400985	1.48805894035979	0.770840207058645	2.00845469365951	1.22439703773629	1.90155893079925	2.32530531403616	0.739545191331928	1.11801547153607	1.53205440235314	2.69866641550457	1.10421539452268	0.942135697258737	0.906172847513435	2.01589328570548	1.19400418935412	2.45129397917455	2.40007713626039	1.03186145586113	1.03973955304375	2.0898130653362	1.31075647583539	2.291546677125	2.06082354198395	2.34046942369962	2.1681922944925	2.04349377164193	2.15434533464125	0.956711591389451	1.55323476956433	1.86116659169129	1.83053610712712	2.07832319012411	0.773461770854054	1.53678930260515	1.76065349422082	0.47506903397448	0.40848658739631	0.631025203277216	2.23220808779074	1.43897055675091	1.66238569536891
TCGA-AA-A092	7.5	0	1.60981756252867	0	3.22203078794758	0.510221177075958	1.80974671688028	-0.546146870637785	2.24802547397058	0.620852201237841	2.07209085504304	0.914652752504097	1.87085088892131	2.23129551028567	0.724911022826208	1.53518293565383	1.68902232307252	2.8560047132148	1.08351871472497	0.874564643199154	0.701552303834943	2.26383307890335	1.26083615600008	2.47666766411592	2.54376190720581	1.24637775597456	1.16089481497834	2.29448140303638	1.26049026628642	2.57205091234871	1.79041141326744	2.53044250825466	1.37304877417917	2.39863679623605	1.99002114877657	0.55390722588089	1.74563629736018	1.71903891178723	2.18119543760042	2.24850643097884	0.378015943510456	1.3091739139803	1.72388538082835	0.66514840911218	0.667519647980133	0.793488697592141	2.42474703005463	1.11929154617453	1.98656203840309
TCGA-AA-A094	5.91666666666667	0	1.51206869473851	0	3.48682575997406	1.23703979274032	1.6497522361632	1.58711383451731	2.08285900223402	0.966012320484659	1.65073989525328	1.42369464138373	1.77802897281998	2.39863625396471	1.10227691391804	1.35820480519688	1.59412349860084	2.90143877930585	1.02395522144771	0.328315541203615	1.14365592742678	2.12619072867852	1.63923480780181	2.2871741979729	2.54745477960802	0.959368317957255	1.12278775218968	2.03310769394555	1.22494582457984	2.42536487121494	1.94531499965548	2.07579640289981	1.89925028124881	2.39187178377797	2.07087257039797	0.927115776756658	1.80476562093374	1.88164013831999	1.74271658805193	2.25906371132292	1.04326930917601	1.6033529674663	1.42878501109798	0.573520281698773	0.695457395969325	0.858149905924153	2.60292772691621	0.539751533369201	1.23382866432543
TCGA-AA-A095	0.0833333333333333	0	1.18411508066511	0	3.32251183733322	1.63555503906619	2.03241780372051	0.877750468245655	1.9751024606527	0.67674079096559	2.10424994653973	1.88137901142786	1.86351597975176	1.88620431948255	0.653353040222417	1.00044996483492	0.985168363843105	2.77643961088224	1.27957517486218	-0.125375322828368	1.16762035360704	2.2277427030282	1.63558226923319	2.40545465796111	2.6114625278402	1.38971609929737	1.22927524730871	2.06289726154256	1.37527894472897	2.33251098996292	2.30891582477552	1.8067480822391	1.7674988024807	2.33195948557053	1.6623524145949	0.638462987427606	1.67601396100226	2.32473469118732	2.01420928413652	2.10342921556181	1.24192112045122	1.70521614999092	1.47517208188753	0.437081787051043	0.142523894089368	0.381625192580428	2.3213193266099	0.103006017075187	1.06491859853211
TCGA-AA-A096	2	1	1.44589599293873	0	3.3443116833314	1.3348779808092	1.58090302174881	1.20497648574232	2.10090088119088	0.856630550735235	2.00006833740287	0.889391958837615	1.1805621104614	2.26328918341766	0.509313014638287	0.557262033361271	1.20971829372848	2.94814599926505	1.06611749215324	0.334836049794101	0.64277797789631	2.33328505830465	1.44210466667126	2.48581000760697	2.30108028680305	1.0348224248713	1.31137209572026	2.27033118452356	1.38193374178937	1.74918915090209	2.03546701691122	2.27352850837977	1.74423576107374	2.07623689146551	2.13614540211126	0.702041922456356	1.52887171870966	1.90830174084236	2.00258321797723	1.70171588361229	0.107610141104685	1.49487449569774	1.87235664508255	0.669231111965195	0.879037108025775	0.927614321441794	2.5328006713639	1.46225161007793	1.83243460425058
TCGA-AA-A098	7.08333333333333	1	1.51078365898978	0	3.2734696230581	1.17783067246526	1.7633527461586	2.3315537611071	2.23386025306349	1.17188080061473	2.0736890805256	1.31931825774556	1.68638075129381	2.31414620581945	0.613235428730266	0.787601985433805	1.53276768909529	3.01221000300209	0.918142813701745	0.517384981094377	0.781953773388649	2.3997931616493	1.17816732274254	2.32526660813946	2.21213711613498	1.32434660300953	1.22204395645004	2.24364448000414	1.14563892412744	2.11052455758344	2.08700058168372	1.32267257404881	1.63845236135873	2.13676652494637	2.33344548419272	0.574560608888085	1.3209365633047	1.87082265152493	1.82318635895383	1.96655625611765	0.285599234640963	1.75314400603923	1.95706965943552	0.604188434431151	1.14558979405574	0.339808886986204	2.57483350620044	0.695682704238293	1.88722889241308
TCGA-AA-A100	5.66666666666667	0	1.32087222771652	0	3.45411462710289	0.547156982180974	1.50714607994287	1.80357840563213	2.20369264343302	0.974895320734587	2.36654223752473	0.566899015375345	1.83241520291086	2.29885602747692	0.648543936387503	0.521966690133262	1.44400008281998	3.11757261931652	1.22609470429229	0.128800351260405	0.993971587531208	2.40326455686109	0.909384117248933	2.64631889556651	2.25001922264599	1.20606117166231	1.22373385673165	2.45065912787818	1.24149350835362	2.29257078499614	2.1493232729377	1.26541683620729	0.933299871357144	2.14997114395335	2.2643375466586	0.549142458127962	1.45303771396393	1.99115849250195	1.86826726011037	1.65652852730697	0.134966239995536	1.74601235916353	1.79828457828726	0.591039424914486	0.641740720593167	0.18656372678103	2.68285884832248	1.55721513462181	2.0596270736879
TCGA-AA-A101	3.08333333333333	0	1.36660513240142	0	3.27451631508969	1.83970809334697	1.71288196250848	2.1923244312917	2.23531226674151	1.32864420311591	2.00707344495847	1.03848175155678	1.97079992399072	2.43978731355932	0.766983155296795	0.942504709054776	1.49945642099758	2.91290377986967	0.900152843305654	0.651458043866957	0.91894784492314	2.23873560938074	1.68882565071806	2.29051961210838	2.05091254843864	1.24581084295657	0.876927763686581	2.173383170894	1.09582227694858	2.26167658777457	1.88557516087943	1.37491575057864	1.89889383262917	2.27595943641633	2.22492704292384	0.873276660104512	1.82636154054306	2.01276218903561	1.89813838929506	1.82297190910154	0.754106970439528	1.68249071080506	1.73561726206323	0.189893616864863	1.21957444741658	0.928682718663557	2.61799262691804	1.47277024689107	1.93179218345279
TCGA-AA-A103	0.583333333333333	1	1.19083669520306	0	2.77913203211282	1.33566270294881	0.533132545493136	1.23756865577699	1.51775215597284	0.364324972346666	1.78104367770522	0.905940386950774	1.76885113391927	2.07266134106735	0.72721301432443	1.00682047540863	1.04672263833929	2.8071034305614	1.14866888905486	-0.0438545397990781	0.672123698237877	2.05216873980823	0.387843727322842	2.38499385921434	2.29288258419872	1.06705959330999	1.11134110256114	2.03662349178085	1.31808385598339	1.70670267065243	2.01712081425977	2.26568972630376	1.74639018869517	1.75178126080237	2.08344578531671	0.719127431716514	1.20766175460758	1.87711313128892	1.99309363376117	1.78092964950447	0.499384942754364	1.59665317550044	1.08964479591301	0.181990355422924	0.625405099402277	0.20944159818037	1.76757912954621	0.766955191435853	1.76438242371669
TCGA-AA-A104	7	0	0.568340151743977	0	3.32644810033904	2.00644202945869	1.20979813447153	0.839188693068261	1.18755505227979	0.87786873640154	1.33945830154128	-0.279216682472963	2.12717599541445	2.25726434361657	0.289828869044051	0.198621468530294	1.6036423623281	2.98118704152269	0.765235166792243	-0.108141417275923	1.83569880469045	1.73475951141521	0.670701657405487	2.35685164590659	2.6455581447809	0.484741778056894	1.40131564076549	1.80471666039771	0.993490058864514	1.96272869916996	2.22332912360159	1.84213428330776	1.59511893811353	2.04644110876374	1.95188711477761	0.452268120334361	0.982367880988935	1.51991502069514	1.87462393400132	2.33762571002452	0.608702866246867	1.49582072534576	1.6363649457066	0.0270871451467808	0.833451658080076	0.423416460679128	2.47997315282901	1.70462948368936	1.29385112118682
TCGA-AA-A107	6.75	0	0.937945884890723	0	3.05042003859645	1.20939414809887	1.26529404356401	1.30846517409729	1.66487255841146	0.519517223060593	1.56261612940056	1.09862814458424	2.00043766856097	2.20661900269307	0.944862009447252	1.35798129072808	1.30622716133532	2.85253098692291	0.408289809643276	-0.406865893013845	0.892644836306126	1.47533968294538	0.486040249179251	2.11590551197049	2.58751265653928	0.984429973244689	0.875542337658213	1.85831391639957	1.00853263238681	2.28981234250381	2.05288441223307	1.81569177055892	1.72177725430616	2.31512390171507	1.99698959563561	0.810877043200311	1.18527990805847	1.47016679687503	1.97600506404356	2.36265029164028	0.217573258847262	1.44981247123072	1.23113402420382	0.511077618780171	-0.112379302426617	0.672001023588634	2.28532588806551	1.27043345224417	0.888442918122723
TCGA-AA-A111	2.25	0	1.03264726359801	0	3.13834213336135	0.999129041842145	1.48811445895299	2.14173585912006	1.90339627251124	1.07290637870174	1.9953814443583	0.897388808327221	2.10645565322953	2.3637581387472	0.785969845321156	1.07886153979719	1.6540835591473	2.6388207674641	0.57458447690955	-0.0348647887872334	1.03445358543169	1.98289739972657	0.659716119567106	2.31758254183595	2.28222119568074	1.36453043385144	1.04753727899752	1.8244982710289	1.11005638243634	2.47471321136551	2.08159492643027	1.30725747262565	1.65499924124261	2.34861010827053	2.21891361381593	0.734791546722213	1.60922111351845	1.84684657202912	1.98705911583784	2.19300355844743	0.46591487539864	1.3795174801833	1.64703273163453	0.24887435170793	0.417998749167877	0.389840754642127	2.48207485576805	1.60476630271841	1.8408210503757
TCGA-AA-A112	6.16666666666667	0	0.564726806437193	0	3.06982605163061	1.40281600353702	1.49964148011447	1.69431970687248	2.06071123597473	1.17413228426402	1.7363452664212	0.835433591767363	1.52349250480241	2.36272997796003	0.957966424061271	1.10124297159958	1.39015705558116	2.65728683390676	0.344085231287281	-0.406865893013845	1.02870198364187	2.19011523904826	0.623601454577823	2.23337702652948	2.41739715047739	1.28255969228277	1.52115552905527	1.98129647883469	1.07589064893228	2.48722261895917	2.37925876243474	1.97313414669428	2.0141894060069	2.16206072995792	1.99029812754561	0.479227613717331	1.61485509511261	1.79115674290856	2.02530775142116	2.09559024401518	0.111196379317829	1.68821920450264	1.95978793622555	0.375306080712202	0.519937887379273	-0.193046394236059	2.40739880514675	1.44823363651917	1.86502529911893
TCGA-AA-A114	5.41666666666667	0	1.48361077530367	0	3.32251183733322	0.442625786186094	1.58178677456535	1.84620487970757	2.11040753121325	1.20091312587604	1.87349688045008	1.19714320464915	1.91492298063991	2.14778272620975	0.577330546187028	0.993437273694656	1.41101600534038	2.80251254753507	1.31941694688583	0.697378164450788	0.927720040582657	2.28558471578816	1.33739572933458	2.51941802398883	2.37243226697624	1.02728203581269	0.748313320841611	2.17456771457983	1.16884220459349	2.14233205320003	2.03115670768536	1.81294426971742	1.14245407522681	2.31995493868493	2.34374018350687	0.915354494590944	1.60419958826776	1.93257524136106	2.010104219354	1.82224429084061	0.643162609829971	1.64793600658712	1.71846323169539	-0.0624298855466958	0.820780297404037	0.132252514692493	2.50294991557609	0.950828805492165	1.75611086705551
TCGA-AA-A116	6.5	0	0.499836614015453	0	3.15204546046626	0.657229731288627	1.4443556119713	1.44008034331849	2.0482895751947	0.891825604062364	2.09014344067309	0.034340649572993	1.88766356787791	2.32994841493283	0.310901857186396	1.24795197830679	1.20714832947441	2.87662006804701	0.67023116342817	0.420948013347883	0.860077267813795	2.21526131289824	0.751342223730947	2.41309386791923	2.1383358766729	1.10470979516092	1.1782821177133	2.22160227330135	1.31221947341252	2.41136072120595	2.00393060311043	1.85771303252278	1.62470757792174	1.80352262759332	2.14228601923763	0.585065237147706	1.39984879015301	1.89187026805801	1.86439159634894	1.87662289007326	0.180710383443271	1.59064714788819	1.74541558142063	0.432247375940404	0.429150427343307	0.0776172497512205	2.11882595210967	0.831821063336132	1.46609214549594
TCGA-AA-A117	9.5	0	0.758708321803169	0	3.19776111544916	0.92264080120291	1.67660322461199	1.74272604563091	1.87728373650819	1.00577089198971	2.01761612220531	0.543325795739469	1.92413985515275	2.27612460959707	0.864197678639243	0.812281152094781	1.27053389806705	2.94814599926505	1.11673313856746	-0.0567640944503898	0.831458368450844	2.22936783189952	0.943524749335114	2.3340230475849	2.08860044783125	1.14918538352796	1.26108455360023	2.22991189874899	1.21494590726025	2.32565876902572	2.003784826425	1.29086037928904	1.47454695115134	2.31305022213954	2.06431070163266	0.663021497835241	1.56235217307942	1.90958506773756	1.81929059101285	1.65378153097215	0.260464554007975	1.52145423645466	1.52396345164248	0.526304204226317	0.845435783313584	0.0105992349651254	2.55431480838207	1.1942523207698	1.619895265785
TCGA-AA-A119	1.41666666666667	0	0.782184057401141	0	3.26294693949502	0.892968809726606	1.7067224797651	1.75507751716577	2.14262856703986	0.833487006413914	1.93107473775951	0.987811573129571	1.79007448756739	2.28347490222977	0.635833463191186	0.416541371452844	1.44953630623206	3.33931945637046	1.18593100855876	0.021114223007858	0.812775235615735	2.18876335762765	0.945680027880596	2.59493687198363	2.28632377966434	0.874617300530381	1.37390361353359	2.46129976992155	0.818586135808836	2.50424456169035	2.09665499596572	1.5403975890271	1.70995183191584	2.29351866097657	2.26040818146455	0.691254969715311	1.55684616793461	1.93148837085312	1.47559370803662	2.14211173405778	0.262210637085271	1.58972192957976	1.5644825505434	0.546753704742584	0.924739156312832	0.286510890542369	2.74209218193146	1.14227669265927	1.93315569995719
TCGA-AA-A122	5.58333333333333	0	1.4602896935102	0	3.26003492953923	1.24524029354183	1.1205550182475	1.89164939694118	1.98105967264668	0.601956254262183	2.12766720411932	0.799468574913312	1.94956844423922	2.2858124156614	0.913169478729948	1.09887797114797	1.20971829185722	2.84296378746696	1.05322913899818	0.384971046495967	0.638138403581419	2.2606594802831	0.875848854788632	2.33672861769367	2.25539644141086	0.989717423014834	1.32826816479032	2.22129073912582	1.3515769745769	2.13358602411209	2.20376635647687	2.2760786821	1.64863636120199	2.08716344587362	1.89453841886694	0.384963500639397	1.37615592745263	1.81591878630709	1.89756416487293	1.87853913451613	0.356969978648996	1.58032678457477	1.67306564782992	0.34884045561474	0.299892265495726	0.200153574327702	2.43326272606557	0.356086473229098	1.44928983451415
TCGA-AA-A124	9.83333333333333	0	0.989870522645505	0	3.37616083353702	0.564390964713324	1.68776155316252	1.73993346970891	2.18422376156846	0.933068644052436	2.0736890805256	0.564598607232747	1.64460640523557	2.17751840754068	0.531162488147337	0.601903154555377	1.41101600534038	3.10238376514185	0.808656647185479	0.0649065551730842	0.694049592399477	2.3491855803781	1.11346834458802	2.59813878067817	2.09570980930847	1.51239868925147	0.957949993059843	2.3203123079768	1.33085046544429	2.31867586241114	2.02962959053029	1.86271721312776	1.29275555259234	2.10012562129271	2.05016147872457	0.346353953665246	1.73938282245628	2.0438841748718	1.75620824792192	1.77147496667803	0.0296759662639113	1.81567937662354	1.53946709717596	0.488883524711683	0.662667380764283	0.344075446559588	2.81374279270427	1.4089924045178	2.06831338039425
TCGA-AA-A126	4.91666666666667	0	1.1335824457011	0	3.16304125716006	1.51187065643123	1.43056896725617	2.15085420454508	2.19722325294838	0.639433510521851	2.06792124062094	1.05284971771297	1.6909875256107	2.26535582739279	0.556051064592552	0.699584152315046	1.35328440393741	3.0045394326803	0.697766605172489	-0.406865893013845	0.885332043096952	2.22878884894442	1.04433192229788	2.51601989073858	2.38932642304923	0.912956659980696	1.37300822489844	2.34320513143805	1.39287680244874	1.94582619351134	2.28594029968841	2.35877283161054	1.33458133937647	2.40938464719566	2.09705879310446	0.347045422623833	1.6646574819094	1.95901758459453	1.82374324025252	1.83433383799706	0.274325461114644	1.74547357911162	1.98971083140018	0.28124286872563	1.0896753880543	0.550100485615544	2.5136569145266	0.729368275538357	1.9522042317227
TCGA-AA-A127	5.41666666666667	1	1.47815471587823	0	3.24619321305987	1.24281033659588	1.5888279242894	1.90962043339581	2.2439511953047	0.873149784025744	2.1375025105842	1.04061134593795	2.00605249886693	2.18023511419303	0.564481668160545	1.22448704523696	1.38574210116883	2.94204831050416	1.04784897099235	0.609075402452651	0.82940813720961	2.31443059867858	1.78974289588907	2.42643693913857	2.15722806896936	1.20887157241089	1.44317488159712	2.24137507278074	1.46097232317864	2.291546677125	2.15748303122703	2.59847325332337	1.59313681253838	2.30304602992821	2.11541346553705	0.683255768855781	1.51541267586772	1.94123016325352	2.06099329808672	1.59465192784436	0.404084825370071	1.64933927665806	1.15752689324522	0.450971037955986	0.654904560465287	-0.193046400833072	2.59571386714739	1.57567642968156	1.63352400486439
TCGA-AA-A128	3.66666666666667	1	0.928633958957601	0	3.17004421073638	0.58889169491558	1.52199025373996	1.4758287289464	1.68825419224046	0.650478083116185	1.99204233903611	1.12037601538669	2.23609752392289	2.3614195148462	0.521578497841574	1.64268796631163	1.44251164632602	2.84122542204948	1.41372932385617	0.374573237185854	0.898249986674141	2.29600656059015	1.43319931552789	2.26648852481582	2.22004607112909	0.593231359268606	1.20006321128374	2.16720946735852	1.37132064521298	2.05403714978161	1.80269926324475	2.4963579399864	1.44787065656422	2.34980911293424	1.75898144639497	0.830953121996889	1.55472430198223	1.47133084179829	2.15462719010295	1.99198133034746	0.543621987772947	1.67379354557767	1.64684911617533	0.609265174834685	0.416006911999207	0.506890454379696	2.51422596481312	1.47611859792597	1.69936659102018
TCGA-AA-A130	1.16666666666667	0	1.39662937209882	0	2.97632231246869	1.51589689009428	0.923984367332296	-0.807642433659895	1.60678768451367	0.741040113333404	1.89822617021463	1.25394573731733	1.4324419934501	2.02002141697829	0.904064914590988	0.995741917573264	1.15214416553155	2.80390948078432	0.600191073094941	0.406191699137667	0.846969297715611	2.16734557645608	1.11719803705251	2.23418473474745	2.28669874915491	0.729258911457035	1.03068037839431	2.04943146375952	1.29737102223902	1.74849129399002	1.87286673076866	2.36896205832619	1.09008044346998	1.92884217285925	1.72947971178888	0.611473768403674	1.48862767461948	1.7034036315408	1.95626214819768	1.87537763065026	0.487684031331248	1.58865123990596	1.3569415076487	0.572267274355699	0.617101107906065	0.225636132278824	2.24725433036476	0.787067762624734	1.85412460198707
TCGA-AA-A134	1.16666666666667	0	0.973824041828255	0	3.17654492339059	1.45690694620729	1.61876555002087	1.63052128132193	1.91496370369382	0.608104174347627	1.76405182410041	0.82590406766227	2.14625787401814	2.37004411634029	0.740369018520632	1.2962321108575	1.46767669337578	2.75697536531087	0.667882476962057	0.702647312851739	1.09729769243568	2.2148338049568	1.27371700975045	2.36357069484222	2.28383773035562	0.871525919462946	1.61436614167695	2.12474711122001	1.5247065461173	1.9593039228639	2.07128593322733	2.56030708019072	1.53783720959571	2.17739697711224	2.22534355004575	0.743213021334587	1.64470513102558	1.76182379686285	2.1021072700723	2.08496657511179	0.367978057563582	1.63931059278173	1.80377685145255	0.655178954993715	1.0242556828314	0.0992868558734256	2.55731911504173	1.11851470733343	1.65379498046645
[truncated: 126 more columns]
