# Supplementary material for: Construction and validation of a novel cuproptosis-related long noncoding RNA signature for predicting the outcome of prostate cancer
Source: Front Genet. 2022 Dec 6;13:976850. doi: 10.3389/fgene.2022.976850 (PMC9763621; doi:10.3389/fgene.2022.976850)
Supplement: Supplementary file 2 [file DataSheet1.ZIP › Source data for review purpose only/Source data/06.model/data.train.txt]

id	futime	fustat	MIR222HG	AC073130.2	SNHG19	CAHM	DICER1-AS1	AC144450.1	ZNF793-AS1	MCPH1-AS1	SLC25A21-AS1	NPTN-IT1	AC009065.4	ARRDC1-AS1	NR2F2-AS1	AC010976.2	PXN-AS1	SNHG6	RAP2C-AS1	KCND3-IT1	PP7080	ZNF667-AS1	AP001429.1	MAPKAPK5-AS1	SNHG15	GNG12-AS1	TOB1-AS1	OTUD6B-AS1	SGMS1-AS1	VPS9D1-AS1	FLJ37453	RGMB-AS1	NALT1	LINC00665	TP53TG1	SPATA41	ZNF790-AS1	LINC00909	ZNF503-AS2	SNHG17	LINC00954	C8orf44	DNAJC27-AS1	AC093690.1	LINC00517	APOA1-AS	DANCR	ATP2A1-AS1	TIPARP-AS1
TCGA-HC-A48F	1.86166666666667	0	0.462672078464133	0	3.475689035477	1.44757318773136	1.68186805611534	1.80845514683814	2.10540770143162	0.845115325097364	2.06504592828395	0.948404627624541	1.99833463074881	2.49316374004332	0.634709701549903	0.68545343758425	1.61447698258781	2.77106663464193	1.08976548566282	0.454622732993192	0.998484359922172	2.32111263789756	1.6663167005012	2.45394498031696	2.24575066751042	0.64807178898512	1.49998650107108	2.1883877446787	1.62078103213292	2.19115969783952	2.38974386968776	2.20970732934651	1.9484314741238	2.33105211305593	2.05558842621949	0.227754172148844	1.72168569580578	1.69460494712069	2.22465169355569	1.88802585365365	0.324613738426484	1.7355193958818	1.73053947781007	0.602386572858348	0.885093966512233	0.569216594087008	2.51610669974548	1.22573838753625	1.95096098148188
TCGA-J4-A6G1	2.105	0	1.49873127392469	0	3.14463963102819	1.12508227545005	1.34492471132447	1.90808278079974	1.75214478923874	0.522296988591541	1.70776745335283	0.678364201583012	1.68729913447499	2.26960545959447	0.91949249469298	0.952739104251395	1.04609860494366	2.92164071209094	0.938349084623307	0.128764212976259	1.0161339389968	1.90481160211497	1.22627045315332	2.35146687898923	2.22579875273613	0.812138009753649	0.769059320490458	2.04536227823542	1.14090376898468	1.80998046647707	1.93835448624806	2.18483074975483	1.78991644534214	2.01052706216653	1.82915381018621	0.779511275874293	1.31159149962949	1.8743739296918	1.4973918482523	1.9189960106163	0.87402678801455	1.51169307911364	1.22689095360381	0.406656837180456	0.600674954966578	0.455234674409289	2.42662169100468	0.94658796824793	1.6312626697098
TCGA-XJ-A9DX	2.66333333333333	0	0.849047543268373	0	3.43960629981158	1.91778313439414	2.28633679431266	0.827548333378773	2.06380975848881	0.779388798502024	1.92375049444719	0.747252504045635	2.29775435405298	2.43837678098286	0.588682585062677	1.26946913364975	1.3108345137993	3.070154826235	0.640170735098105	0.455047554674668	1.40141921260618	2.22511936588271	1.47780075171018	2.39599977246642	2.31183222978759	0.460217877743076	1.81494625615783	1.9504386230298	1.40388440946421	2.22637526857189	1.98476055338206	2.33097423207758	2.17766552009381	2.62493076367454	2.06430928354595	0.641689755045534	2.10923300481283	2.25772394205484	1.76671708921841	2.32849287294662	0.416377886706191	1.93756432422665	1.62902925962777	0.40701733246594	0.824721124135574	0.267832408447809	2.55428899288109	1.28985077432497	1.37859133550138
TCGA-EJ-7784	2.13833333333333	0	0.526057740944416	0.348350391284358	3.21031025911593	0.818155544470591	1.62217574588517	2.53271535499361	2.05149117396691	1.24318789117656	1.92115124087721	1.35810037785248	1.75958157698235	2.22876406556504	0.735986425110348	0.822566582935934	1.11249594609702	2.87904182679809	1.2015813523872	0.358668435249078	0.734203644871681	2.07320499658799	1.4254913863799	2.25371785978517	2.24575066751042	1.13468299483175	1.02447516128232	2.19934395242827	1.45962365741932	2.42578073320842	2.08638908004704	2.0627120562014	1.60224258846751	2.31888474497806	2.16915467238298	0.356061337558531	1.64346287827343	2.00190318452862	1.82471375666478	2.08609038933358	0.324867734164751	1.64135588599801	1.60815439433842	0.578135080811824	0.762314947528672	0.624604694514632	2.49753628843179	1.19731705046645	1.68612446534411
TCGA-FC-A4JI	2.40083333333333	0	0.616209043753507	0.213606685310977	3.06943175968854	1.00319446840372	1.93021370601858	2.2167344647875	1.82446859677182	1.0883201176382	1.43076098947335	1.18465325826256	2.04788974377172	2.26870938672304	0.512494017039753	0.815306390336196	1.16677387132592	3.19001771688587	0.754901745233535	0.128764212976259	0.77199534590003	2.04644976939868	1.42070404836284	2.33053411493791	2.571315717308	0.572088277318914	1.10034130916183	2.33958240195303	1.1392409050508	2.66700674714764	1.52034769666982	1.28264839799443	1.64261417582601	2.36261492526378	2.1247712191933	0.345605627644713	1.59421455087499	1.97437772242431	1.36769896191325	2.30560475945338	0.329594885815472	1.97364779884275	1.96259889359486	0.550366551974896	0.91642521860867	0.661571750694739	2.27760835112338	1.23033002151553	1.42457001691862
TCGA-EJ-A7NH	1.2975	0	0.994141826429832	0.283837553192999	3.24175538629036	1.28896940018238	1.5962048680535	1.07669247292898	1.95120850228242	0.955193271320492	2.21659089610429	1.2192167581106	1.98021273346145	2.4422664151915	0.708813724576496	1.18810778274416	1.61984629073749	2.96145780963193	0.816229470652443	0.128764218254298	1.18759304623891	2.27263229892569	1.15720743056897	2.39773957660792	2.38076306390363	0.953207664181931	1.45319087023909	2.07352950986022	1.17667237635807	2.38998171056249	2.12975824715939	2.46899717245249	1.8333507307074	2.08847000027939	2.11666885114362	0.605282909253032	1.59534307368781	1.79448626399139	2.11010052933233	2.0441497120628	0.525118284549617	1.92483312323964	1.7462049296488	0.595675859891736	0.820112727454871	0.527840594082846	2.34641252215171	1.33458544432141	1.21414547678602
TCGA-HI-7168	6.8575	1	1.373287989512	0.547540070030569	3.35645887084343	1.2037546878603	1.7970810921923	1.08455295620226	1.78413519634684	0.715472665891466	1.91791475108303	1.24015953588181	1.45400262247815	2.31422587802168	1.04352165639135	1.48775337757143	1.13179175693158	2.94364826856867	1.01194763394042	0.370978065844474	0.747159377808886	2.37114252857216	0.752350301230253	2.3023607473772	2.32824607614057	0.897423963438844	0.956389341171296	2.05115253084377	1.01381420230608	2.32344372389711	2.02542937209696	2.32018488979092	1.44560573751508	2.45464446919526	1.99756195774613	0.435330424044976	1.69791391516306	1.65574720111219	1.94791947292658	2.05070300944754	0.516416442893946	1.83846222818931	1.4008072239174	0.407363041693414	0.675709253589368	0.476545686617634	2.5056449419553	1.28263954439156	1.55038263921196
TCGA-G9-6332	3.5175	1	0.724975878103283	0	3.3108454480237	1.0304256109775	1.35492763557907	2.18521829986302	2.19200607546828	0.661205358561564	2.08586561026181	0.732105888903863	1.96650490003333	2.38937734372812	0.593377657126964	0.538071250838804	1.40492742110924	2.86959198968104	0.935744931939748	0.128764212976259	0.721832096168788	2.29512495197807	1.06485131469895	2.43981414305459	2.31852266849999	1.08687875402319	1.25110907852937	2.02458492557345	1.87038010824843	2.49808068331176	2.05167288881206	2.5097846833731	1.46210883677313	2.42564185107297	2.2938815556515	0.52069959146063	1.74494825636793	1.99330358586072	2.02186190924123	1.9987642678881	0.250446924559328	1.64599052369155	1.81105107117076	0.401589489532002	0.755321134628118	0.0375135452057168	2.68438139780945	1.27489263486189	1.73262206842642
TCGA-ZG-A9L1	3.56416666666667	0	1.18281460999091	0.497979911616637	3.24099677180628	0.954924629804108	1.69536166288753	1.51307140361438	2.30983567962661	1.3117461269196	2.15913389283237	1.04455898637327	1.84083083709172	2.41182024020867	0.789541561546132	0.853778631961196	1.76502415838165	2.83873539688006	1.224544425329	0.128764212976259	0.750035942261183	2.33433013982623	1.49249127013195	2.35244711446119	2.37041560849343	0.968297578204768	1.04128239993544	2.22687761831373	1.28067642759365	1.87850660016857	1.90083555367633	2.18978304977262	1.43199293212731	2.38903134038667	2.17119838711496	0.19119915187872	1.67085059873535	2.16066659740153	2.06731065574161	2.06289687965477	0.387792638084581	1.60993950850251	1.66006509562081	0.264759138300029	0.875732716735535	0.328065553605679	2.2784969320959	1.67773423438351	1.47207253787272
TCGA-V1-A8MG	2.34583333333333	0	1.0919519258191	0.353643991185788	3.33329954210682	1.40046102751667	2.00027029244825	1.03211291378262	1.97200022581049	0.618525408553638	2.03633703706737	1.07576257466613	1.93751104581958	2.3831830754595	0.658258736097003	0.88125327710427	1.3935628459622	3.10963986019328	0.648574006921416	0.441174255013671	1.23914980456013	2.23989153789525	1.30262044547578	2.44146758647757	2.44629969009217	1.00140834933121	1.23236490030348	2.15505882404943	1.26860442873225	2.51998831615686	2.05015391814033	1.96755792400016	1.99545365663217	2.17666771744701	2.12218958520924	0.662398648319367	1.58126633176169	1.99185588772798	1.90600345017017	2.11351903751778	0.583728103041813	1.98647757621138	1.73347678009189	0.793552365818357	0.752964054878214	0.511086896813289	2.44638543398938	1.2166230802535	1.83311987538617
TCGA-CH-5764	0.085	0	1.3406219979282	0	3.18737127601184	0.892829911502401	1.27605885963651	2.45230790281131	1.67267330579429	0.626997294452118	2.05281307796977	1.6625358822893	1.43645652739431	2.05216483711039	0.698765513815441	0.781806902756129	1.24100709627551	2.8583185701487	1.2429008424007	0.128764212976259	0.69034707563	2.08458912315692	1.05900502157355	2.32067947346511	2.12984690980611	1.22054902975317	0.911900311803328	2.18084022363282	1.60683672404115	2.1969229609759	1.85835974737574	2.05026579708679	0.843047789957854	2.30826484184921	1.85601228606946	0.487156879212529	1.42497603916058	1.80321852492246	1.72013702602352	1.74483396663588	0.380660669535991	1.50585973873239	1.31884313304314	0.590049601116926	0.600674954966578	0.255045126101464	2.58457501534081	0.276295514023278	1.47813813934149
TCGA-HC-A8CY	0.794166666666667	0	0.854519451115274	0.322612959689082	3.37263185049659	1.37469592530101	2.04842375206871	2.25715218763254	2.0609200844001	0.95775430240993	2.04151260010459	0.826649620761383	1.9424684776131	2.51208538748023	0.496829369712801	0.934502264408615	1.37200039799755	2.81135540334242	0.725647500201208	0.414093629799202	1.0416457001159	2.31156566935746	1.24908976017106	2.40925723250749	2.13517469673497	1.15911740910045	1.49884196846369	2.34679010872954	1.31956334426895	2.29774992964911	2.2812942751305	2.4583164044026	1.72859908893086	2.26185264897001	2.16354504044032	0.336940466075769	1.7679713225818	2.06516995208636	1.83962310169437	1.94216012127718	0.531339942243776	1.89515128709683	1.76700070703948	0.680214964452822	0.785249260447647	0.478271382173618	2.27760835171846	0.998669163106065	2.04430697339934
TCGA-X4-A8KQ	3.78583333333333	0	2.2851263166371	0.235318612121593	3.30561880041089	1.06407028618426	1.95178184065858	1.43871693093893	2.34370645626705	0.727474811828136	2.18789261582757	0.556167158338198	1.86336448053021	2.55810072246512	0.896323726761976	1.35292854290286	1.49753502129626	2.94801779493122	0.971660072102742	0.128764212976259	1.62230755776525	2.28940521872905	0.876881814109817	2.40377377408575	2.43455032467124	1.02018058919241	1.1752265080631	2.00296734716162	1.14555051200928	2.23982635025276	2.13196877239358	2.36049218327803	2.04142187794319	2.25036223052121	2.39057037739459	0.792820610681785	1.79687925975688	1.81706904976904	1.8032280864189	2.19296152544207	0.463875078986378	1.80999925723554	1.6851456291234	0.57898502346455	0.600674954966578	0.0375135452057168	2.42103096657089	1.67449486544485	1.20188077297715
TCGA-CH-5737	0.249166666666667	0	1.37252641779957	0	3.0515420321392	0.852165916300636	1.35127962624148	1.87182890219858	2.11100932781972	1.095413031502	1.83120696176764	0.890271908781679	1.84323557045617	2.2369203855977	0.50362412877884	0.660415949774253	1.31516201041862	2.77309153704564	1.17684439132952	0.128764212976259	0.728989199067751	2.21508246492622	1.38424466801672	2.30725600935464	2.24227496097058	1.10617356390849	1.09536658482382	2.19361770579816	1.40660225664581	2.29634759390902	1.96210553008903	2.07266446301328	0.907864943588668	2.36253068124968	2.06225086809829	0.890933387363289	1.60612860094303	1.81533420812032	1.94152410226859	2.0448255797854	0.321130664346912	1.44567870804922	1.80693906917438	0.468362874087833	0.926643157304791	0.407697281595528	2.46899705180638	0.873287575856433	1.84707409616912
TCGA-EJ-5514	5.0075	0	0.794427054341781	0.297046617313841	2.91660306675535	0.762508594042847	1.14315030180959	1.65703943100101	1.79863689934537	1.28596771549924	2.05958243920271	1.2935869899375	1.52951355853524	1.8225008564247	0.745345161216582	0.481063275220722	1.38037830565833	2.96646843353434	1.427114215715	0.128764212976259	0.683924411303258	2.07477215273097	1.63159268062521	2.39115756846466	2.15427386031004	1.24582232841588	0.733467643046691	2.14474968171821	1.63208777891311	2.14290203172079	1.7752110015582	1.35898848936224	0.792994735368216	2.27387382463334	1.58495171413091	0.695111059007062	1.60376385923885	1.68727469761949	1.95273318973402	2.01020020282753	0.428493634541632	1.37637834837407	1.36726553815305	0.443774779299225	0.63092804622812	0.443419120756762	2.37664528100767	0.735244130606277	1.6082398050063
TCGA-CH-5767	1.25416666666667	0	0.884864374366451	0.268240726466876	3.18575636280078	0.774274260112972	1.30884663899403	2.38855371946079	1.86105193240984	0.723823656628508	1.96314124843099	1.02193967978331	1.65932854838203	2.33978652034135	0.581780775138595	1.09202884548744	1.26370972718726	2.98378173005165	1.2283073684807	0.357393508331696	0.698430525029084	2.18042189434525	1.35447929562954	2.31199445109834	2.22494944231964	1.51818177944421	1.05352480783432	2.5072150156923	1.34699116428657	2.4393225658793	1.93573328815681	2.10476160612481	0.992382102887794	2.40615716456041	2.23856309918533	0.405556731758254	1.58183525632462	1.72983313656486	1.91065154524494	1.84869067122476	0.349292662003718	1.62903159971269	1.67791450751482	0.589549131632515	0.735831735174863	0.27199380198972	2.59184009305447	0.46354016648587	1.60732016566383
TCGA-VP-A875	6.32083333333333	0	0.479262488501555	0.382291931699373	3.33329954210682	1.68029637594124	2.01843854965862	2.457941896671	2.12709899407899	0.796684562309169	1.99696458140733	1.41211296781028	2.03241448413107	2.42392798144422	0.629813546869998	0.790282097168275	1.43748259074986	3.11029175668487	0.828991349518504	0.128764212976259	1.11725241976347	2.25036158467709	1.57101689727305	2.41364826368862	2.50788215808388	1.37111579381367	1.6691523561735	2.18141537964974	1.43476890239128	2.33421621397866	2.18136318895872	2.40652550573769	1.89985714869168	2.54795903825813	2.00851038509736	0.505824554071367	1.76301695722262	2.18887020843281	1.7511914558798	2.42040267507078	0.259277031331475	1.93534464443761	1.59548782036897	0.697191180442964	0.643191575234443	0.647253779212876	2.68803251114495	1.10016566958495	2.10181835605121
TCGA-YL-A9WH	1.16916666666667	0	0.745852561467635	0.364022745380146	3.18464922023098	1.41229782687487	1.8544055561753	1.80041490601403	1.65700358558549	0.782490545421328	1.97646394299679	1.30695462551203	2.02529060960373	2.29130872248557	0.624553316498668	0.816340969717408	1.50729142920005	2.86320867180968	0.880489808494027	0.453084491308673	1.10226747391696	1.9226540485516	1.00839879209528	2.3643095902172	2.34750401268192	0.892406899551875	1.45635123176993	2.00402663348131	1.57773768338373	2.63057012852969	1.89764383307047	2.07199356850761	1.6888995636706	2.25120260500729	2.0585650205768	0.140838291179523	1.50648463505344	1.70927164893754	1.57956713441149	2.31255428505708	0.257920548620616	1.81236249841444	1.40688498649033	0.65489969592192	0.8283071800959	0.738255027199243	2.29817464399876	1.54576454043565	1.53919340211477
TCGA-FC-A8O0	1.68666666666667	0	1.59180141859157	0.394044566811442	3.26385630046103	1.60554150157623	1.82690054428872	0.735243584616347	2.01646127189372	1.01775110416716	2.04866694161148	1.23296029671299	1.96594764481433	2.39499017472522	0.717577586640621	1.34846594580581	1.43196195722798	2.96918562134548	0.787088985313178	0.128764212976259	1.01774115013974	2.08228546210921	1.11339390055879	2.45885676327386	2.18077260827863	1.07243419665905	1.22181755360213	2.1890565656405	1.42970149774968	1.91231795321429	2.08188501784512	2.23495947362632	1.75532048507614	2.07600008788078	2.24929766587789	0.773900910036624	1.81180533945134	1.96219812496268	1.93190097263921	2.17287809119987	0.535679502345673	1.85570002528062	1.89420195269675	0.713726498177451	0.600674954966578	0.228075739805341	2.20395993964817	1.22799317431838	1.71534845593823
TCGA-CH-5746	2.00083333333333	0	1.03283533009974	0.320988317397284	3.24029888707081	1.11269913203569	1.52803826335308	2.27698753615826	2.03116678206539	1.11322359097017	2.15726232010594	1.61430222342021	1.74078402606371	2.243231828766	0.666616541430086	0.733860535794094	1.26941342905615	2.79505158513701	1.09204735232121	0.335093110672923	0.828526275728763	2.19476915066156	1.31672158713805	2.31102367393743	2.21747769377791	1.2209783222573	0.842865430495981	2.19055385172335	1.55018639320626	2.27421848563196	1.99562884990456	2.03889997148413	1.4034709889321	2.31292131921115	2.04292778162983	0.501138238296651	1.52944836083656	1.95690267136774	1.99169057790169	2.01042960081691	0.475431773071764	1.80120931718959	1.55957392334337	0.663584321394714	0.767514369085704	0.669250629004639	2.50524592374181	1.01302928270502	1.42546549233469
TCGA-HC-A6AQ	0.29	0	1.13447263686801	0.301780843600555	3.41489187936694	1.77838074315536	1.93193903614071	1.33018328497575	2.28727605810816	0.569553873103293	2.23173013941242	0.557317817477367	2.30899126846691	2.49279669751929	0.599079134106069	1.22090867528497	1.66097206313403	2.97624931182816	0.513911860115596	0.128764212976259	1.25307412591608	2.31607348116159	1.12057320520972	2.57142571064858	2.53403508717623	0.715242179470538	1.47920140170593	2.04057851654196	1.4320924665041	2.53164812202598	2.27837341945079	2.57423666932188	2.01294547339974	2.37760767478785	2.48002786970476	0.933140203041771	1.75768354665701	2.0451908335774	2.20002648751367	2.21058603695811	0.341523236695581	1.72160073820516	2.05055486983531	0.40579365694292	0.674246554555586	0.0375135452057168	2.65523613357135	1.77974993483335	1.89868471349119
TCGA-J4-A83J	1.905	0	1.05858651235064	0.454598951491765	3.2090908527065	1.39624636607887	1.62245099675881	2.16866667924941	1.87071751279452	0.823759711811825	1.95484271631608	0.815581084871816	1.91872518979321	2.49178656411227	0.702818868009759	0.982673842608013	1.56991076378597	2.8349394323514	0.772560762310403	0.397251073370441	0.913556351245791	2.03807268769416	1.0318552466433	2.35378555709554	2.33752351530931	1.11220055688618	1.42572241416738	2.18438977002791	1.23328895973275	2.07763643864284	2.09263338302803	2.29426378381817	1.78443375191439	2.21146272384396	1.99030152550067	0.535430516714766	1.49571849112122	1.65503760747611	2.04556504248071	2.08719236998336	0.361399161887552	1.84451955106533	1.46159482553365	0.527741167877615	0.722384968963668	0.308746924759294	2.3875062792649	1.38152586888202	1.7678405359152
TCGA-2A-AAYU	1.68333333333333	0	1.03767133653118	0.176684269277195	3.38809632943151	1.4744954216189	1.82927643027389	2.52329203392873	2.24982331711145	0.814212733832614	2.11064828278622	1.41694676214059	1.90702050925644	2.35157944510839	0.678839250836307	1.1193622399985	1.49142209574135	2.81788448239894	0.987405467597656	0.128764212976259	0.900394011386026	2.13109266328462	1.05609041694537	2.4744886334927	2.208751439958	1.21567720515973	1.30243966193972	2.11249177919816	1.73335144654298	2.04367403660662	2.21911517113062	2.5002935128456	1.64219250753663	2.31606083806099	2.14253415192393	0.47278639662384	1.7370300407996	1.98316711647799	1.98319530888853	1.95767600876323	0.399821705119577	1.57412520152623	1.7396401106905	0.540568495876617	0.675737242316543	0.502952898985156	2.47183826174162	1.38427357299922	1.74343024358149
TCGA-M7-A71Y	1.35	0	1.26592116181612	0.427352203922884	3.24822857400251	1.11486693711427	1.67682233285281	1.58409915494931	1.98306718333719	0.75885215822153	1.97853956892145	0.830395189025046	1.9577241168918	2.37229271081229	0.805342146198183	1.00144644205373	1.53550746837314	2.93890695057505	0.830697615224879	0.510587640700487	1.18371477410888	2.22872770627634	1.54878336252237	2.4227892515505	2.43226318169778	0.901983544610731	1.25428636427662	2.22192388054102	1.07259021079352	2.00138538583729	2.02345832326204	2.34231406668954	1.97505539643517	2.34997460545488	2.12421293980753	1.02118323377519	1.70576916122237	2.04565203805101	1.72542650780913	2.14387212918894	0.865892050232989	1.76443083214943	1.65068242424213	0.441047556223243	0.710133638015397	0.420781738020977	2.4948256026772	0.382675264314049	1.76091490856457
TCGA-EJ-A46E	1.43416666666667	0	1.78345144933345	0.519198837507949	3.15326962069437	1.35176703484939	1.95796395021382	1.03499999572946	1.58825454501009	0.845591291966419	1.70928212512109	1.24756099197662	1.52055477676631	2.22964880995396	0.900960512749211	1.39456931342266	1.23822341383956	2.88622411213103	0.897088998553415	0.128764212976259	0.815155404117596	1.81536354206082	0.795986460069001	2.27780405404752	2.17228662512145	1.16909611781557	0.850525833087933	2.15010941073163	1.19894595131976	1.9823486177181	1.94236379283963	2.01008386947272	1.83630035036383	1.96330056102089	1.58706345296629	0.844653364399896	1.42222919476238	1.72641756191153	1.85309499269803	1.78837734596217	0.79818580438556	1.75732923613741	1.57443497800129	0.599016910414432	0.685478358327112	0.437215815852188	2.17712521452611	1.14026120797639	1.4581114892257
TCGA-KK-A6E3	5.62833333333333	0	1.65576117074758	0	3.19171172727601	1.21793727138658	1.69100958067879	0.771126407150528	2.29257007561625	0.79706473125716	1.99121403225169	0.553732380709479	2.11359310638899	2.51386719439629	0.978187844966088	1.25614357567104	1.49087792560512	2.96321941032786	0.70557236889352	0.128764212976259	0.786409476870991	2.35302168273228	1.19915720721547	2.51123400868211	2.31219501010927	0.425070175808292	1.50402506064458	2.17060101816964	1.06361585466013	1.64006892450098	2.30085091149281	2.29972441627721	2.30359076450743	2.0757867729705	2.50169223727376	0.890814458129482	1.54479751270324	2.05210008049311	2.30845038405878	2.16313068861567	0.481334750116896	1.58676572316268	2.04304271135095	0.488149044490755	0.794607663935211	0.480913682268548	2.40006852649775	1.18111155365176	1.73480975197851
TCGA-VP-A87E	5.57666666666667	0	1.86764191060579	0.513726337906025	3.03022952160673	0.996271691764573	1.36189869569557	1.79909410081999	1.96545394031429	0.703332238894323	1.53724137536156	1.23641954039123	1.26720884003388	2.26640892337309	0.789794318271344	1.63628385952303	1.26758341370994	2.84651298702999	0.991333439229367	0.422229964560439	0.70705823818226	1.99743091416558	1.54285399129175	2.21381531407245	2.3054964630834	1.15234432332086	0.99377466043677	2.19813319584976	1.05631564080522	1.999034929079	1.87893603606928	1.90441900896941	1.17546684742229	2.05367965330598	1.4014933002837	0.707421748932931	1.26564607766552	1.61681294931419	1.80694191003858	2.14284484538354	0.34220343832298	1.10675591540779	1.36938824236934	0.635087315026352	0.62609337179878	0.425328908460118	2.32197282639633	0.121417004624428	1.4705566214848
TCGA-XJ-A83F	3.085	0	1.12025073580649	0.373230928876864	3.41965022012936	1.93600854644189	1.85426975713741	1.28372878190436	2.13852806026775	0.491931546029429	2.17331841319001	0.553394872001677	2.25610559256936	2.44953437714561	0.833147752654761	1.17516890217871	1.45548789618213	2.93821026345707	0.575046569530278	0.578846792985533	1.26491646577942	2.3509353129092	1.21147542675434	2.50170085751049	2.33367498695663	0.963389875523071	1.53170924351789	2.0638928314494	1.4382641464535	2.48967339910899	2.23386651159635	2.62475582544251	2.22077833116104	2.39062973590838	2.29442069993352	0.574157383276752	1.78366110234417	1.77465883401897	2.26577546056653	1.90870479569132	0.343835501633725	1.85849139998277	1.93491581148207	0.905244861835098	0.863894431699902	0.0375135452057168	2.7169023924979	1.47687972413744	1.99438935917869
TCGA-HC-7752	2.14083333333333	0	0.898084958585631	0	3.37123051525158	1.83268413448622	2.2653436669715	1.37230923127619	2.01427671395179	0.629146329183068	2.15842786820248	0.410192832669506	2.533607948978	2.59757311843832	0.707204871156304	1.27042855123338	1.80396737891385	3.00273447171618	0.589754380243352	0.128764212976259	1.59941751714143	2.3500257680328	1.3401560127116	2.44241437084911	2.31057521130126	0.536400766694114	1.14912261520513	1.78659452611247	1.53065002183134	2.78442774840692	1.84165161765294	2.14664585173913	1.9534420435436	2.4438718946859	2.32599434854751	0.958239181498773	1.98935507565225	1.62477171703628	2.18995509276495	2.47376666439661	0.42754591084869	2.23363114312012	1.49446641489849	0.909624054430255	0.884308610627289	0.314812794941561	2.64321823673047	1.5923593289702	1.44946105198846
TCGA-EJ-5532	5.00416666666667	0	1.09777212001308	0	3.04126310130815	0.441846497993583	1.30188179179094	1.92495547508048	1.94854489899383	0.910740266727473	2.01911546336346	1.17859726427672	1.58277399004869	2.21668935271301	0.890502998519074	0.708512720754273	1.379020460832	2.91020369250696	1.2037928626132	0.128764212976259	0.661754779642008	2.11368941223741	1.23937061115738	2.20835901975662	2.21093006347352	1.11167173350159	1.08044773764975	2.34126060934128	1.34922598964872	2.398536682708	1.95146085593767	1.90378679604872	1.25758953584164	2.39935423472358	2.11016840957547	0.746271553350151	1.59589666259743	1.93663777318096	1.7435001855742	2.37658953926086	0.466643991187981	1.55053616330986	1.50221831360838	0.507082641972652	0.708796063926508	0.372883682465363	2.36802664673266	0.889492272134623	1.51955377518744
TCGA-G9-6373	2.22	0	0.902196856436178	0	3.33680649137353	0.929694883006437	1.43492285025067	1.6158923316238	2.12045911986572	0.64310849998016	2.13776273308817	0.484245611201695	1.82109475291237	2.39035308651837	0.743155285646659	0.667311425213254	1.35214493285246	3.05614003436077	0.857098241491792	0.128764212976259	0.745678021598738	2.30088849879131	0.828681384675775	2.41229038357621	2.25814172446954	0.967628809189939	1.23333601944023	2.27990868240486	1.63388014532663	2.25920082813969	1.97287622297175	2.50000191799035	1.41541349775705	2.39458440646263	2.18672192082045	0.507789566976446	1.80847011051908	1.72671203503877	1.90459017230931	2.26171768254508	0.35257874748519	1.72270592033816	1.68507238726228	0.686084119312641	0.687332265799905	0.203773709598469	2.53850920763032	1.20625483796001	2.24310172463938
TCGA-EJ-A7NJ	0.539166666666667	0	1.2657335242213	0.445845376554389	2.98748880186713	0.994414237422682	1.51352122125149	1.05202407342368	1.85311300259351	0.942330676920548	1.88038096987079	1.31560808467723	1.81054155336839	2.31129166842355	0.634591474949358	0.89573295341056	1.50364463287047	2.79918022632293	1.00807238626766	0.128764212976259	0.877998919086128	2.23348786842042	1.21228337364558	2.2661438384245	2.0748415773424	0.955561269341518	1.05464340181022	2.20846975184349	1.32245937625977	1.71831261806519	1.93742069099619	2.15032270745161	1.76334938213711	2.15683647120401	2.10258319325065	0.824622163114054	1.52376901184444	1.98123706827168	1.56316381329188	1.729119011439	1.06835375434034	1.66236936044786	1.59265705957216	0.540686739717101	0.637508801932127	0.49637306999753	2.08975785324778	0.778886391280641	1.38716873460898
TCGA-EJ-7125	7.8025	0	1.09501550247098	0.427071579368479	3.03101595020483	0.846152203879411	1.14456949651482	1.99930085208565	1.99522954364144	1.26875420643141	1.65934878080738	1.27464065182217	1.56870038245243	2.33996045566336	0.947085700767063	0.782068543709914	1.33131163435697	2.9042842994651	1.25862802873228	0.642982275190136	0.714537408271773	2.10604189016593	1.33143340594992	2.2836856842391	2.12433553706763	1.30590310806135	1.17867417823004	2.28880723702534	1.3752496782256	0.321597933861502	2.04361457366908	1.86978922350663	1.00659044030918	2.23569290952514	2.23706398390027	0.47099765219752	1.4309159006719	1.75439576927439	2.20418460121778	1.63941484365266	0.382251054732729	1.48276326220902	1.59548782036897	0.395594918704688	0.787278524253947	0.278139586274965	2.38014010301333	0.960365446344426	1.5908789107928
TCGA-CH-5754	0.17	0	0.910879625137631	0.510080056834635	3.09566249898436	0.579507064021021	1.47006890049168	1.84330725836239	1.58297707363603	0.758240341980727	1.61797325048615	1.21845745330639	1.8144098589482	2.2092944670251	0.629997535593807	0.885985733449819	1.08255836711038	2.72273524121974	0.879614787378054	0.236332484886751	0.822858004822731	1.92820835304945	1.16211110710434	2.24909359312704	2.42287021353935	0.781979760760394	0.907598119790482	1.89982615086346	1.26316462722891	2.26250854985784	1.74156168880653	2.09479205575312	1.33405419680515	2.42337025463658	1.69693829992641	0.293743747235555	1.51033884928095	1.5643410360681	2.25661922050677	1.94601201686318	0.582872417087994	1.50156943406475	0.96123626370065	0.484176355022889	0.877037301448959	0.4938734750925	2.29059618700282	1.17053686932127	1.600878216947
TCGA-ZG-A9MC	1.24583333333333	0	1.51834860886376	0.54494438401716	2.94209838615928	1.07097356976782	1.36209548290151	1.61085263772667	1.54487664627753	0.761957353101803	1.79805632287389	1.23582194990714	1.39805003302831	2.25440695217428	0.900678808342736	0.892603188492087	1.13765231039776	3.01759384459412	1.04774015652895	0.458651408074532	0.85752483239326	1.88649637935104	0.920217447143482	2.35271491590184	2.13116326335033	0.964895624808702	0.675783238745218	1.9183578382645	1.27402138592671	1.56409452854693	1.85364736290109	1.49870724872483	1.15671677005199	2.03295516651497	2.04487738496539	0.629717977214687	1.38288495463069	1.84407217125248	1.81017987796396	1.75346312641067	0.665102747454033	1.56448816529532	1.16286799499963	0.531536570748532	0.67393156637372	0.595591403482562	2.05762688537134	1.14646389269228	1.75902749855715
TCGA-HC-7744	1.45333333333333	0	0.494521569704785	0.739462618377702	3.30976269727335	1.12580518146237	1.47719802973246	2.18758416223827	1.95754788839404	1.28898229179782	1.93097163869947	1.22423835944616	1.5741276096104	2.1474246236961	0.682314496893082	0.711827344576158	1.36571939783536	2.84230891993281	1.18524640196176	0.128764212976259	0.863946773640583	2.18110939996008	1.27266674436721	2.28880897303434	2.11687753099729	1.23004365010375	1.19760023561301	2.1759414741335	1.45389681000962	2.47628679840689	2.05849209881895	2.3396124380662	1.16722758469537	2.44312965053289	2.08065060674159	0.570649565802812	1.61572030002706	1.83889734879948	1.89395477846615	2.14072404825132	0.310457742001629	1.34669795519986	1.26541596361645	0.549138673948475	1.07239890026258	0.562006317094696	2.66964546280081	0.885454031949239	1.69345523402898
TCGA-EJ-5509	4.0075	0	0.699655682262338	0.302077857220494	3.38955702673302	1.08683065296899	1.49693346099534	1.52527451967781	1.9519485167205	1.10016089826406	1.68754539276485	1.0205975233298	1.50318927165861	2.27680985875097	0.821190922781904	0.56263553116368	1.12127589831738	2.94278880432196	1.22161961822082	0.128764212976259	0.814286042547439	2.12660416555764	1.21985300032256	2.24603786761218	2.17308595300275	1.1375572828117	1.05958368163494	2.11592997948661	1.13979155401797	2.50270484927161	2.03879513908451	1.04400427672266	1.29874169623664	2.33892235031025	2.01450182978333	0.712026169923887	1.76358420735577	1.90787704630531	1.97921324218761	1.69791254998248	0.188323856421788	1.46683955576331	1.60542857902667	0.482058419756505	0.616795351622656	0.239546935165319	2.65332887003969	1.48137690801339	1.6466977378576
TCGA-HC-7079	1.04	1	1.75568736700012	0.8150339887491	2.81497994836722	0.838708575216367	1.34569811180629	0.533836213532723	1.36548331165174	0.76720891326989	1.42971680874254	1.55382533507725	1.60761874106182	2.07002070656934	0.848474760215327	1.11977083001268	1.02715044122212	2.84039505044037	1.03861647215133	0.330188242472824	0.90868019674443	1.53798506590696	0.900736763987444	2.20141116713977	2.01570201282795	0.961833994532705	0.77577590087321	2.02108087015098	1.12771092566238	1.68297139928078	1.74978893181623	1.69582121371228	1.16246393603393	1.61954969038084	1.31062595533627	0.57670748753574	1.22519557328919	1.79476115682962	1.56933198814312	1.55634700841545	1.17564678188673	1.61949123565171	1.02217354661112	0.424796888013086	0.629237888678519	0.744971361146057	1.90779263273924	0.191804553449258	1.13710312031754
TCGA-XK-AAIV	3.10166666666667	0	0.877046641310815	0.246665542011437	3.13936003139337	0.723116987718319	1.70963025998276	1.95460557935156	1.85690746551304	0.804767871449793	1.92805850041946	1.02622572054689	1.93820730262153	2.27401375289044	0.881381940851871	0.514183103367229	1.46014595352953	3.03695328946826	0.776892406577178	0.128764212976259	1.10147164415489	2.08789998629297	1.17639638012779	2.38676348847275	2.25666759630228	1.01025710182934	0.886459833153597	2.26388265346027	0.731544209117385	2.34696609707589	1.94131824005505	1.72531126748226	1.19336531601372	2.40642181600638	1.57065629263615	0.421051789794237	1.48114762115187	1.62200149971927	1.60552462870798	1.99396019172831	0.605316780883527	1.70453434316548	1.01844364890788	0.375333007645072	0.802544112161265	0.0375135452057168	2.53598919887302	1.6212102048185	1.4700874030647
TCGA-HC-8261	1.495	0	0.937592875912602	0.200745125697569	3.25181382571265	1.16088755941847	1.73018773844659	1.27689330013929	1.992638872387	0.919128436047067	1.80474101368603	1.13515066904084	1.79886718708395	2.34962730564945	0.67593145955218	1.2838688981948	1.43458256770096	2.94693878223373	0.905354049936684	0.128764212976259	0.87027876889765	2.25742499547761	1.28715501508079	2.34144493401847	2.30657551205539	1.03628839572958	1.35390255102196	2.1345708839589	1.09323631765108	2.51116457838549	2.08847880947643	1.19316059241173	1.56171916079076	2.36879595695354	2.14445711039428	0.577964363377529	1.43630187416856	1.96353695012632	2.04833294692223	2.10048439711521	0.469523829994758	1.58007220426939	1.52186841771617	0.512145132321548	0.623359479498373	0.211113321928609	2.52521790921735	1.57630489740371	1.68436132847804
TCGA-G9-6356	3.92583333333333	0	1.09903391988582	0	3.31903799267717	0.99376585089218	1.41613811354747	1.92041746955441	1.95377328741899	0.891585285535833	1.97118106479596	0.839595950275955	1.67921483767831	2.25207819642694	0.690485002293877	0.919100191801717	1.11581594908124	2.85682660023601	1.1212814226654	0.128764212976259	0.755319972271736	2.09367894685515	0.780616111134756	2.27925624822495	2.09926113815163	1.00478919062591	1.14474637035291	2.0675111263324	1.30265830836127	2.16013986049001	2.04275399907383	2.29644554565272	1.53080394251229	2.34221355554493	1.98706784633702	0.700508566344694	1.4872493862655	1.8450150144547	1.92759700181911	1.70843778621806	0.424450214845526	1.43727774756739	1.51403896659351	0.385478218762404	0.634944035336942	0.334473542064706	2.45925234345941	1.10805507047682	1.58639707643999
TCGA-EJ-A6RC	2.39	0	1.33402402185766	0.394083672805846	3.23127799863621	0.968495225186795	1.41810695752939	1.67156125856929	2.07998453514349	0.937351873050814	1.74682177381565	1.00434995613939	1.77504193797884	2.28655926967974	0.87970542913069	1.58218842782391	1.17551326387345	2.95410170185946	0.95700208865191	0.128764212976259	0.768213515099517	2.09919307744196	0.874339558084146	2.32630503137446	2.20013694423026	1.17749900871236	1.19505951565158	2.01954246203502	1.13617874460005	2.19166774442732	1.91168183478082	1.74416155206489	1.5882136796737	2.20496409220566	2.00934913956933	0.677416556335228	1.5273879087191	1.90373437609251	1.87712769683238	2.06657423342176	0.541714404253369	1.50737092408377	1.57360853819786	0.394945700589226	0.850765273205756	0.450430474870598	2.40231525108711	0.826978131361729	1.50274377562665
TCGA-ZG-A9L0	0.971666666666667	0	1.50453396030615	0.229718946722433	3.3108454480237	1.33072281200588	1.99692288223176	0.986362503576197	1.81212368800062	0.650199757518947	2.05093900196973	1.18459822365886	1.88395580323985	2.30990501264315	0.877807837049095	1.27872936649989	1.32366078677699	2.9958071164529	0.982881369941941	0.128764212976259	0.878765214626975	2.104602040966	0.974860558349953	2.44406524421939	2.33709157918676	1.14708521017889	1.1361836017515	2.25131200584573	1.0127614418661	2.26394211941366	1.97196477136162	2.07114631744574	1.5717539344591	2.36080864246023	2.16781314631554	0.441031445775106	1.49379736953151	1.64900616134631	1.20302401193966	1.99505203991606	0.416437276527902	1.68747476751486	1.40493857343399	0.264759138300029	0.659910441836268	0.471596591791015	2.64011091599424	1.80690644625164	1.73797757249655
TCGA-CH-5744	0.164166666666667	0	1.04530640454468	0.658846270593895	3.08732904120521	0.864900613201199	1.45722527928468	2.54473694074289	1.87714048824857	0.783291961897593	1.91082352197059	1.05551580259568	1.90357207651922	2.31638236253536	0.711219266097214	0.832725142666811	1.39628216774917	2.5718857053395	0.732948419771924	0.327270278808192	0.738952671477263	2.13153382656886	1.06955886601071	2.34312355352156	2.24386720337069	0.906056276621893	1.09015999806216	2.06726294431167	1.57959984470036	2.23437388504721	2.0939218727407	2.72375886266061	1.46946038096765	2.35397510653547	2.05397339332447	0.451965888050953	1.51778707512777	1.75342464597974	1.9158087800363	2.05001521563343	0.282521376503326	1.30457664497706	1.40688498649033	0.50392609457223	0.672015010573824	0.410611511316706	2.30841756304067	1.0377219129682	1.61156719471792
TCGA-CH-5768	2.00083333333333	0	1.01090701942374	0.484770911362152	3.41170796001888	0.93413379790872	1.4979028577273	2.37580340825403	2.05348095624576	0.793467133508355	2.09223511091503	1.32846499135475	1.69403850518636	2.14650648132524	0.593318132267253	0.538968623443029	1.0789226237947	2.89418170641891	1.16499804019475	0.128764212976259	0.853588003298548	2.27301348476356	1.41264359438995	2.31808722700654	2.25833324077499	1.30689522986668	1.27305524584825	2.20208008359304	1.47259512997364	2.43857327412505	1.98817653235182	1.99077258296492	0.964537087314662	2.35626804853281	2.09589926457727	0.447396519427363	1.55813974535171	1.92284070176793	1.9609616036473	1.92976928518418	0.351071054018273	1.5435453449938	1.37612845451681	0.560633603742579	0.719822799382159	0.347496525115002	2.70429154133607	1.35373611390966	1.66875871690662
TCGA-V1-A9O5	0.339166666666667	1	1.20588654206075	0.201208473145785	3.13519698624916	1.20096103205623	1.58898215673648	1.21980077884628	1.37006098601664	1.05906954516901	1.70249422151134	1.2119489960374	1.9050357252551	2.22376459493039	0.562279078285444	1.00712348687381	1.45583360008302	2.82497511698076	0.850339947387851	0.237719989579961	1.12676118600616	2.05547715885475	1.18978414071821	2.28813410302692	2.26905222911375	0.715586704873837	0.74343969260544	2.31603587021926	0.813467152733487	2.19621294159902	1.94181501294646	1.50163891242465	1.09557520166478	2.45899540762547	1.90265450462681	0.455665938158692	1.49507878020218	1.86375798929947	1.6967852147968	2.03669491549098	0.545773285759979	1.93089423181389	1.30717237599447	0.606636313229431	0.622642795016447	0.506847439422525	2.24244312543189	1.90272222549342	1.37998805683982
TCGA-HC-8257	1.9875	0	0.991533520917614	0.408074054290762	3.43761787975848	1.49880802833682	1.71801672791516	1.66695319851009	2.0652175049147	0.871151572302941	2.21382387877671	1.40814351199951	1.81980095846063	2.47467190428587	0.674308988860097	0.818061835617444	1.58254095940771	2.93032957337837	0.874834060484447	0.128764212976259	1.05037641348921	2.12045480669408	1.17223297963419	2.4451061792759	2.44463640792149	1.10883289458598	1.2993710595449	2.10824040941738	1.81576162287282	2.52274585990562	2.22537065487817	2.40380842982746	1.8521114948076	2.46644047242913	1.91087475269305	0.456494619606122	1.75048058829192	1.78380339592519	2.18455226679167	2.21116808337453	0.528302907619861	1.72007799769654	1.77508722277652	0.500462454676551	0.664308532249322	0.526941588508344	2.69213635323667	1.05043292705384	1.64263489906946
TCGA-HC-7740	1.9625	0	2.17003753480054	1.75014913381558	2.70610786993789	0.508367213713047	0.956410083531633	2.01878599306953	1.4142393191144	0.836576117583877	1.26179149435726	2.30135330448715	1.30852139245134	2.06754663010539	1.61949306914727	1.55787687409517	0.937816665628166	2.61878794866932	1.03881136843461	1.59662229236073	0.572895541995964	1.77504093050976	2.20313362313667	1.68663806666779	1.79770929041997	1.82729741355121	0.703016548505632	1.65587991840414	0.817126057606374	1.3417687692131	1.25281321679337	1.32040080633042	0.974296967378778	2.08261872700813	1.57900348297258	0.374706075911679	1.57933350550813	1.28795411439553	1.38795795457927	1.7861667179101	1.35996411550052	1.56474096574743	1.23568077492699	1.5021225753525	1.85062742018534	1.53243299398273	2.08029539329273	0.428475034028458	0.607397948311974
TCGA-G9-6333	6.74833333333333	0	1.60634342027393	0.543274834723646	3.18684521029418	1.09159948337977	1.56003545139056	1.09499466714347	2.08524204383156	0.880749288426324	1.72445703369084	0.97576285823682	1.75823687048701	2.44628639645983	0.719008448597518	1.29307357397356	1.30483421018712	2.83821203230023	1.05363073831448	0.128764212976259	0.638976605283076	2.23139134512526	1.09591964812915	2.2551065863903	2.02284634618256	1.12941884482304	1.1323454664997	2.18617673578669	1.33856052803019	2.13991852701544	1.98587126456127	2.16790953750396	1.71947573572004	2.23434714383531	1.97373738965458	0.672243689006771	1.59196243789853	1.72714037393798	2.13029808624125	1.80044091377503	0.372288684460404	1.52017516254279	1.37800820687685	0.667266184448708	0.600674954966578	0.699473970087664	2.45280049946548	0.981826297384658	1.53689398501796
TCGA-EJ-7327	2.52666666666667	0	0.758814575820748	0.411402229535438	3.03843162493807	0.649650441982283	1.30936914522431	2.38259084736301	1.82324569439789	0.973741510749502	1.82079686939174	1.43778485364384	1.38351142080031	2.02635642348666	0.852826147317064	0.892729631875643	1.1136825386997	2.66114234774421	1.19521869500677	0.128764212976259	0.674524504769789	2.03572051428249	1.2630479971593	2.20057130770743	1.92302069595797	1.28432523798471	1.01869638101052	2.07794159671373	1.5503396623438	2.06114170766662	1.91371408542713	1.95357123673334	1.22996559485774	2.2757799133539	1.86099218365824	0.463940693458238	1.39594902770946	1.93777172443592	1.70345370462625	1.74644002758566	0.786057228482076	1.49555499441073	1.12598024586299	0.593433507858415	0.920634269570443	0.738001844474391	2.26827399637789	0.925200703762545	0.956861592943156
TCGA-KK-A8ID	5.76833333333333	0	0.543346934177613	0	3.475689035477	1.89329768221231	1.8756232764468	2.52207756774915	2.16318781410217	1.37203691065813	1.90936134648903	1.56402710339479	1.97220620550493	2.41411126951898	0.708781278879841	1.10052541134031	1.29814905404117	2.9670417222743	0.71337646886398	0.128764212976259	0.943622227400117	2.31670687049605	1.16380860149074	2.39876783223479	2.28497975662144	0.514551451449704	1.65201247882689	2.00350193530746	1.43504734021299	2.1125127636986	2.26772389046868	2.25613954395886	1.44500922907519	2.51070587893381	1.8951525189458	0.275837312043739	1.8771850236424	1.78585116174445	1.84153266149108	2.30895366459162	0.462200099755208	1.57632498918257	1.8615394389161	0.514189134007521	0.70471745505012	0.513225942531936	2.61962037048816	1.28471292245086	1.02179213300251
TCGA-EJ-7792	3.82166666666667	0	1.2399307382477	0.0795577263507681	3.01402024171612	0.644830623873674	1.0793960122032	2.04758826452803	1.85485351426373	0.907678361289941	1.67505616462798	1.27078482538194	1.60192320381686	2.15689339354714	0.998700859861374	0.379589346616588	1.11606802875693	2.76333523497251	1.24330828289309	0.128764212976259	0.609471538354351	1.97537028701931	1.15204016806718	2.20632785000905	2.05278872768646	1.19308983554182	0.96265471427716	2.17461779270481	1.05871454829909	1.9067287122957	1.83894116496956	1.55982018657437	1.47322607601157	2.12292053631426	1.8185891059792	0.544322204588219	1.44842822461395	1.77091005874708	2.08452527169571	1.92521142736347	0.484702247454142	1.28236378053659	1.33583907222514	0.321982362283366	0.835055844070252	0.652943835337204	2.37021520370685	0.96113424770843	1.49891022507994
TCGA-ZG-A9M4	1.4975	0	0.977907611174874	0.295024791005366	3.26081213652846	0.711843842467946	1.90803544105311	0.728875344147281	1.85957989640636	0.711550631046463	2.19271030206331	1.24836067606267	1.80225794750972	2.47415040419226	0.782672302378758	0.677865603005816	1.43278607575657	2.84717564110687	1.15589260794248	0.128764212976259	0.902542970384108	1.88527086281676	0.942831448685798	2.43555972705402	2.29122801653783	0.794355557837435	1.25888959996536	2.03963332540072	1.39184476243242	1.76183556719516	2.31866496105661	1.40342677547227	0.735995191075537	1.97292018123162	1.56906995117275	0.262700395292467	1.64405966236734	1.81382737313384	2.21659692364491	1.78757790943167	0.799067804685097	1.69909020281019	1.62264422862834	0.667530741051056	0.625338596067161	0.536807829170976	2.17838178394803	1.48196077075181	1.98929107104009
TCGA-J4-A83I	1.875	0	0.733319160120553	0	3.35645887084343	1.68287056526848	1.36736404227883	2.54771450214011	1.91726328918682	0.495399738011088	2.15268026647102	1.23144818092636	1.87493527310756	2.33152606071055	0.654895480093239	0.62585737150147	1.2919083894451	2.88848847640923	0.680207937235312	0.128764212976259	1.0206173706063	2.06642542755251	1.22904165005651	2.40267296941082	2.14275660162706	1.22381287743084	1.30320913779254	2.07575755084056	1.43165469063284	1.97678507576736	2.2976071580999	2.35812828628827	1.69187992810381	2.2067069843195	1.89704833876044	0.224154351312079	1.30372139119492	1.59734867635899	1.9302419682239	2.04226102334805	0.513275785699713	1.71407331610294	1.4766996468827	0.581298648706547	0.780007912036156	0.422718622683507	2.55518305334841	0.677440488692841	1.7022290015386
TCGA-V1-A8WN	2.52916666666667	0	1.85274929490568	0.804057632550692	3.16130085524062	0.597863081042235	1.37374402036346	2.07704727484374	1.93130137497489	1.02190202700779	1.818360852939	1.5724786624417	1.66093291912476	2.28773195390297	0.781340180875429	1.16983010745971	1.2830277057591	2.82037011475969	1.04961251438057	0.128764212976259	0.870650819317886	2.15509329515851	1.11590312024636	2.25807601417674	2.18856403361177	1.42677175881925	1.08007683951909	2.14554026060035	1.33978990572573	2.00230719838112	2.01123155710847	2.12153806267699	1.80673220294301	2.17439072266381	1.95701992090727	0.707885746382687	1.63938065362043	1.85617032576684	1.90586714645002	1.80180676284792	0.569753232273445	1.58163239705811	1.54546527984324	0.553386692805206	0.645081982744557	0.604667982464418	2.2950457656232	0.829869988748816	1.29467338920845
TCGA-J4-A83N	1.185	1	1.30094797829496	0.318650611259668	3.25475861939178	1.26127944247206	1.67750720492208	2.0564389741792	2.07315983500699	0.867061831041603	1.96274445368356	0.959011298347075	2.01381328777986	2.40632340659277	0.589423526892758	0.679116849320207	1.46091331845956	2.84401814281101	0.784266431696309	0.773129688528371	0.950841040468822	2.19241626639879	1.31577354849418	2.4412031466882	2.29967628790978	1.00847555847978	1.38887288479465	2.16214679615101	1.43621744544635	2.45317695498973	2.07629115583165	2.40839644417857	1.89815757184592	2.39363541634743	2.10073186419388	0.684065198203102	1.52113684362066	1.64505748908233	2.1229308569791	2.07888960297007	0.179762878895836	1.72634920663944	1.70373027910215	0.701986966519813	0.680060281222572	0.524365225713174	2.51864770508846	1.21422075381943	1.96178640472492
TCGA-2A-AAYO	3.4825	0	1.43677384723074	0.163847538926602	3.21833891785041	1.30114521862253	1.83879085765898	1.73884742382168	2.2413941174883	0.799373710648601	2.08732397601834	0.868843414852668	2.03098108195871	2.45609743848131	0.817411425679225	1.28954195492145	1.45005138776773	2.96321941032786	0.761352955024539	0.128764212976259	0.985962208251926	2.31956354888968	1.11803771185115	2.41211101079744	2.20215747071156	1.06938360446659	1.13789706350795	2.05034248547932	1.15658110019051	2.47209779078245	1.9910985420386	2.07675252232724	1.52968613880302	2.33780230866871	2.19320003909046	0.655374481036849	1.78326182603731	1.93689793891854	2.22163136594083	1.94737246039066	0.534012133473015	1.67298463260878	1.62442886512092	0.666074851712831	0.664213827753312	0.732988964915621	2.44756411891844	1.59157935820908	1.77528555622595
TCGA-H9-A6BY	0.306666666666667	0	1.14724935458359	0	3.48773933260596	1.62719259445769	1.9460827630111	1.49715941472972	2.27124912938054	0.817813386049902	2.25492926440272	0.517764811165625	2.29232982636622	2.43423757632715	0.665393889903311	1.32832923215723	1.61124504659784	2.99050115674529	0.753868330256351	0.128764212976259	1.0249798058331	2.27500664807598	1.02113870649119	2.60244655142377	2.53467358180702	0.590163733799898	1.63546318587215	2.06036298452856	1.38330711414046	2.63420681603099	2.39667980964738	2.28400629931863	2.16852847019616	2.39612557547464	2.48238800800148	0.650506817463809	1.72832461387673	2.03038741762347	2.2877953257127	2.30444897246322	0.481691660782658	1.69510074897133	2.05542288164387	0.466242955747738	0.810341562510552	0.0375135452057168	2.75443080301176	1.89064526311636	1.98641096801988
TCGA-J9-A52C	0.4875	0	2.24505636801782	0.380267989312539	3.25624343773694	1.39876664492684	1.64315101740842	0.429591424118585	1.86649847546546	0.614403936782514	1.52823428894838	0.85935019309539	1.87200998638821	2.27030776999603	0.947484427485132	1.17386944685049	1.22212765219722	2.79330089937004	0.80712065058281	0.128764212976259	1.0464149875436	2.15842763229272	0.651751328226245	2.35718107030272	2.35031364821496	1.0728838911416	1.0771207817598	2.08644120426925	1.14332218999002	2.07783949837415	2.0815773900463	2.11967880991745	1.93354558558703	2.10503140851047	1.91713506248158	0.667968746079924	1.43988517632085	1.74851818827774	1.67964980563477	1.94413050310684	0.658655707289679	1.65431472611734	1.54582361802904	0.499225177266218	0.600674954966578	0.25698318863035	2.44469248868539	1.47012148092324	1.32743780233254
TCGA-G9-6342	4.64333333333333	0	1.2209658265271	0.128909061499841	3.10393841766794	0.843004383852747	1.47490560397733	1.95547875591218	1.78322465202065	0.705607533675727	2.01005029859699	1.17353317358715	1.94531245981495	2.27188560375624	0.671753611638489	1.30151085689657	1.21868601805621	2.70263402793493	0.830898405348838	0.128764212976259	0.647651146702548	2.20457216773094	1.16858880631768	2.34463500953038	2.19545606097213	1.05651641374176	0.894683874995635	2.07563435212835	1.54482425859645	2.18095737365283	2.05528176209872	2.48262430211743	1.74258446687722	2.33228668538464	1.87349336485269	0.609091226520354	1.54958272470806	1.63099870908977	2.12396308366656	1.93885157499893	0.674043330536944	1.46618580580545	1.47528394037301	0.521426291407401	0.662109417066895	0.516492751329644	2.18694144405121	0.560767907746396	1.25480463332452
TCGA-EJ-5495	4.81833333333333	0	1.24681245949259	0.441818277715333	3.06090416617582	0.594347494554334	1.10345983203738	1.91595211511736	1.6634012557061	1.02024558171939	1.74473158802729	1.4500419939325	1.31473198506968	2.08147013908707	1.05573935338863	0.93269692857054	1.25523045403978	2.80661688548213	1.40286576805581	0.377468977097049	0.784943383113699	1.97904294218097	1.21190793180309	2.16550199456041	1.833391134566	1.09030542738453	0.945911199012059	2.18741078469529	1.32670894271334	1.83876819929858	1.63636137007483	2.09592774072435	1.45290434499368	2.00227660057874	1.86394613156558	0.518272176923273	1.36211024885741	1.63504840990843	1.81280947297833	1.55336309870942	0.691614238971571	1.47959350755598	1.28389364096126	0.72537907421994	0.649061044973579	0.431623804739241	2.36627400469259	0.77826064707532	1.34151166861648
TCGA-EJ-A65J	1.235	0	0.794221522498709	0	3.00344416656815	1.02882726543762	1.72703189023694	2.02888459056134	2.00597887559164	1.23921170128286	1.72999787190476	1.00473026371536	1.80362408670332	2.39977227016443	0.731090845294385	0.772726886963581	1.2511959984921	2.6276174411989	1.10806028426519	0.128764212976259	0.885152973413055	2.2640021656144	1.31416856797312	2.29425727775277	1.93302716621563	1.01631504097147	1.25821272730747	2.20078657479374	1.29157497494126	2.10380225706434	2.00342595088229	2.03579081989139	1.23708561635996	2.35906154318741	2.14604719418893	0.614899800981176	1.5749149151376	1.86361354190528	1.48917973460906	2.0498995335013	0.229307489710507	1.6234598165135	1.85691034109968	0.524864279766107	0.921660517641363	0.210743771151141	2.4080324172027	0.758886900609109	1.89375649611377
TCGA-YL-A8HJ	4.41	0	1.51887359632273	0.156036007803795	3.25771454048327	1.21083146825361	1.43781653453367	2.27989405774833	1.68701420772048	0.949935507743892	1.84517886896355	1.41179984451717	1.54122524053771	2.19007237125942	1.02105608853163	1.43837276721794	1.13010384340111	2.89238198499615	1.07607514677797	0.526779113996383	0.960172466387864	2.04783980166847	1.05130305257959	2.27247846821168	2.15536283264469	1.3215780661532	1.05165338764872	2.04347879666513	1.10713003767235	2.03361413121195	1.85312751417278	1.62098814625441	1.56984761425965	2.26377050944804	1.89037412611554	0.327362405068575	1.41126573968684	1.90001104934796	1.6044787562952	2.09572451779899	0.69559350766547	1.58902633555512	1.31335988695338	0.298741942536176	0.644724601587296	0.0783119202016018	2.33499393089346	0.722450259662784	1.37472782562865
TCGA-HC-8256	2.35416666666667	0	1.08103990301532	0.288112234581452	3.28430157176918	1.06264229407552	1.2190351465328	1.41033563343516	2.04001436331989	1.05071765542916	2.02576774715319	1.00179373413028	1.87686716241542	2.3701277299425	0.644035100565582	0.714847294405983	1.33256007953586	2.9157527764626	1.07916581408245	0.128764212976259	0.762913476115454	2.25841771844107	1.11399657460544	2.33346799859396	2.23815922103916	1.21329500467317	1.04951774521648	2.1512594219013	1.39435510199089	2.38607889509751	2.0336810125123	2.36995523088285	1.51342828640526	2.47747215241711	2.04140973776586	0.840800916918617	1.71086347156896	1.95874495833807	2.25545103107043	1.87309094577929	0.395476195837396	1.66629339197819	1.67902122868369	0.578569818914668	0.666796096196492	0.543045801256175	2.51189451501962	0.587607496951903	1.63717551755921
TCGA-EJ-A8FU	0.3775	0	1.30980680661725	0.620787097658577	3.17774234981176	1.0918505028621	1.37271055717474	1.46505609075135	1.79040900845063	0.862672620003807	1.92682109927394	1.28143956540975	1.75576410797247	2.25774885071951	0.890502998519074	1.85633216122905	1.28606059453389	2.93873822275239	1.08096985878401	0.128764212976259	0.81593887665159	2.08845986059599	1.02098320563974	2.23673410149312	2.25061301146571	1.1557911272084	1.11474717331852	2.21181898902298	1.07011647471883	1.97327014204436	1.9598882881841	1.93686035646049	1.93738911877001	2.01334068239079	1.72690606088941	0.753387653649379	1.45684665974868	1.81694006459559	1.76860493956504	1.75801125239502	0.847819211687946	1.66915739154866	1.17493366971755	0.434546503069214	0.600674954966578	0.453907895589609	2.24444298160193	1.17393757193641	1.34989766291659
TCGA-EJ-A7NG	1.1825	0	1.74947664452773	0.258755380687984	3.20784234706275	1.31064804496665	1.54019098700264	1.39173265830177	2.06280426715518	0.865823961656466	2.04889331681035	1.42693367727379	1.75718364991261	2.33843719430933	0.806550861333772	1.49569882051643	1.25496450688079	2.92197397157734	1.07637987240819	0.128764212976259	1.04138448979508	2.19862878003589	1.37692664602763	2.3359936884703	2.29222103253943	1.21217529701146	1.13809564165305	2.09308456615375	1.13903565863319	1.93411694522879	2.05123801360561	2.10216044170285	1.80099349221041	2.07258717545982	1.93557686725803	0.939263556895093	1.5613842634887	1.93056719357875	1.78631490017897	1.92938967199259	0.749434912437396	1.72521325382264	1.59120303831826	0.568468068532479	0.637336462895004	0.263725747939145	2.3051429089817	0.719880576814192	1.40869711340475
TCGA-V1-A9Z7	2.3925	0	0.934419870806692	0.166142533098147	3.24249514194975	1.37882478171031	1.60745088546344	0.429096323675764	1.91873260760564	0.691859382294302	1.71066843521265	0.721620602336968	1.57597698886131	2.36784535475459	1.16757938305745	1.23312446881029	1.25236173863012	3.19391408543857	1.01093065872928	0.128764212976259	0.725653139607364	2.07650486820643	0.943216609325488	2.43144361849798	2.38461712488369	1.20529156459899	0.974815077295611	2.26951375920959	0.845974755190175	2.41747775832384	1.93942744633192	1.26313635268127	1.15136118292024	2.52796008178853	1.96761530892273	0.562435498551981	1.98921682358595	2.02980197751518	1.93428966454183	2.02495236153206	0.34965658425214	1.80014661803836	1.59722659457491	0.461088423207124	0.762606925461617	0.296096466736647	2.57414225426108	1.9267347664066	2.02063845137184
TCGA-EJ-AB20	0.358333333333333	0	2.09944376229296	0	3.24613047932414	1.51007211460573	1.84254224944784	0.457125304291013	1.7702356455347	0.860078386116594	1.95947090032431	0.674924020322544	1.96307941150788	2.27551160146676	1.21721134364364	0.664376513918122	1.33010995907997	3.06648592096687	1.10218101923435	0.128764212976259	0.925397810795678	2.12023363651227	1.238908591015	2.51177917697782	2.43832703399655	0.901293707211993	1.15654642515905	2.12137068139249	1.09447469281802	2.10411308515248	2.10800731223561	1.69199721804043	2.01001855722977	1.82787988068093	2.41604938516124	1.09990391677871	1.58225321723262	2.0845763000293	2.0453340026296	2.15469573578501	0.665900463054577	1.50491913026815	1.78757501764336	0.568897442763201	0.85021349877891	0.772218606186165	2.28891951530552	1.38750341731967	1.82972728879516
TCGA-QU-A6IL	0.265833333333333	0	1.86039731342869	0	3.49581880959175	1.91372236377438	2.35999763651367	0.612527508397121	2.42124691815491	0.769598250028322	1.9184773236409	0.719061026393509	2.56449068219553	2.47930799531883	0.663943298973168	0.621341153025894	1.77566910477984	3.14638569023662	0.663033501145527	0.128764212976259	1.00187447283819	2.19436715871873	0.651751328226245	2.61604334015649	2.63842463942043	0.39417730550734	1.10282131630402	2.22341397097125	1.36991331349099	2.58217853594476	2.27521846135159	2.46686449333869	2.20063044093947	2.28539952582899	2.57292287427135	1.15588994685951	1.75160331775916	1.93159090693455	1.57687606632227	2.49059269997571	0.399742009110813	2.13904009348018	2.1181221069391	0.264759138300029	0.600674954966578	0.375038919624641	2.70304113181797	1.41601379225948	2.23909759852593
TCGA-EJ-7123	7.04083333333333	0	0.664672926806291	0	3.21277516422339	0.464055441007218	1.41317171277257	2.2372432367838	1.77893731503666	0.982157018877906	1.71066843521265	1.0196294968054	1.7178919035312	2.25827377235811	0.740198781831799	0.904942535216696	1.40135471729395	3.04375734463339	1.23714648785298	0.128764212976259	0.638646778092282	2.22323692152893	1.11600358522078	2.28546737689731	2.11636219803526	1.3278647415358	0.887713612032768	2.30419018463304	1.35522572179139	2.44435872805625	1.9588114087804	1.63965535964673	1.10402540001371	2.38969551424273	2.04522272277754	0.557870924110069	1.49053176246256	1.83997466720079	1.79383535257699	1.92571836178031	0.56800458382362	1.5326623318517	1.48137670650168	0.42603984315833	0.698677142316936	0.391208490281925	2.73219600773889	1.42946990653011	1.8646053445464
TCGA-EJ-7331	2.03166666666667	0	1.30431116505417	0.454745350467347	3.13540702273239	0.666989757999639	1.18323900711317	1.57745832578701	1.9008044261887	1.21122831357952	1.69016766094146	1.55483198485315	1.52462532961108	2.12552742592341	0.985463969005839	0.948241796005432	1.16651049059793	2.82234189756873	1.37563337959829	0.394418544465371	0.695707204850052	2.17388610115417	1.53659610199252	2.10533487074036	1.9149158592287	1.33951424405014	1.12114019034354	2.2204162632314	1.36559375091291	2.16125279879419	1.87628790060765	1.20461609538333	1.2051195512891	2.30367538595455	1.90608777601862	0.696431613526131	1.54665235565529	1.8047854460012	1.60136320829682	1.89122654114287	0.640304610929552	1.44553519988459	1.49460247530743	0.628404647291742	0.640795105133324	0.720800464389111	2.4633870659816	0.728569849980178	1.43744707794613
TCGA-EJ-5497	1.10833333333333	0	0.720787158693963	0.47845666965208	3.0340337115417	0.703952728029673	1.07769168252339	2.25127311049801	1.92854494819744	1.10429349239126	1.90059731104014	1.34826680325022	1.3882535765129	2.02408307270275	0.842223896684723	0.989081698167526	1.16919833495207	2.69526857195352	1.19903815768095	0.39661869948302	0.689134688399869	2.19304429666966	1.13372505382844	2.22094997616581	1.93670386288894	1.33455666312561	0.951030377181965	2.21365742082963	1.37333819276237	2.12606561196638	1.85810663744988	2.26387275274327	1.27001777001312	2.18227167153332	1.92692673920775	0.447240209345233	1.44972954937868	1.79121305569308	1.69251510517672	1.61092558488687	0.347684635127007	1.51487506341028	1.22289578049818	0.479411766398214	0.631676430945097	0.464182436062591	2.40923745237793	0.506557950847291	1.56539340515963
TCGA-G9-6365	3.73166666666667	0	1.35357480636456	0.282481024275854	3.28877299027797	0.885177383160771	1.37626164585494	1.52257982143952	1.88895375160072	1.07428078043136	2.2178104576407	0.828533871532685	1.45790369351917	2.17213898959592	0.972978363869738	1.00324042384038	1.17744836329636	2.89615536658532	1.16347153336061	0.128764212976259	0.642424667941617	2.25742499547761	0.810552468940389	2.34222843251212	2.14906299145351	0.966768383103118	1.38462611190904	2.19319793491626	1.18369425393993	2.45731634208332	2.06407428825589	1.82546600560549	1.57415709741372	2.45159483944089	2.23158983364774	0.766598028036041	1.49454474822592	1.85173358863296	2.05310260030627	1.8541230776149	0.391768401717212	1.28112731352352	1.60873337384209	0.330238436171309	0.702527123183064	0.381842697451425	2.63107023482692	1.06465962346299	1.82104087783623
TCGA-ZG-A9LS	1.4125	0	1.21736278657941	0.732713294501176	3.2292594199806	1.28875701586081	1.47316839658155	1.29323074026735	1.54441548035424	0.709093983428348	1.59161917574078	1.32999897908072	1.86833305230733	2.21791394199219	1.11431694623882	1.83481273881206	1.36625308074152	3.04248520322114	1.09979397074488	0.128764212976259	1.07595452097911	2.0894839916127	1.1541082118867	2.44815084805156	2.32128902989883	1.20011336288182	0.787309270152182	2.18049858887572	1.33361566237325	2.13086781806402	1.8761607546027	1.81571668310429	1.29106190353256	2.20224037124636	1.91662327594935	0.620677482686661	1.57126614765874	1.76853472634662	1.60325555750182	1.9048988793281	0.699467840067457	1.77770950687753	1.55862784644571	0.369732490137095	0.600674954966578	0.618606697952994	2.54038776898402	0.873171121158372	1.60190703952554
TCGA-XJ-A9DK	0.7525	0	1.4527608739268	0	3.25181382571265	1.30311967732562	1.57305349108284	1.37882785509004	1.93415233789437	0.677463338176059	1.87039340550115	1.29629009497041	1.55368011704612	2.4173963419078	0.794737979251765	0.824066041939797	1.30331150013997	2.91361087778849	0.948296032885978	0.367418438949747	1.35315844748486	2.07186717854385	1.48092408667497	2.36857695933737	2.31120175429222	0.918356937516253	1.15115464608386	2.15856324495521	1.09338007141937	2.11219154398197	2.04994175346783	2.19437196255776	1.91015003312767	2.17818620096362	1.99030152913174	0.625539913819616	1.51847661422876	1.93702119602901	1.56428861381412	2.19326602090315	0.825981348632888	1.62776103484632	1.47535186580667	0.54160930786501	0.615810940913498	0.524835662184942	2.37333362637144	1.3172664663298	1.32871563346001
TCGA-YL-A9WX	4.1225	1	1.35881714791026	0.467465625679135	3.41965022012936	1.52629867278357	1.54519363645859	1.87517051556006	1.79373460789756	0.920278526328285	1.82294069060839	1.56305043932936	1.86616016971045	2.32617055900459	0.768769229885611	1.47065644569469	1.30151046474352	2.81326686301892	0.911238537095312	0.265017217198214	0.984916107933828	2.01720680594302	1.24956765702203	2.35553964535838	2.29176953207973	0.910822267364808	1.04851152018992	2.2069561979743	1.19276757468273	1.79023426271538	1.97689593048971	2.34407896140872	1.48651227861311	1.98118964651253	1.80387997479432	0.946272972258614	1.42771298189284	1.61913222002888	1.75991208084294	1.82084545305011	0.82783731218503	1.56852915287274	1.56786734591554	0.62164478670639	0.617719483335158	0.659297498104668	2.38564452645708	0.763440309099506	1.54471255943397
TCGA-KK-A7AW	2.88583333333333	0	0.855581133586467	8.46837134576203e-05	3.45769248790443	1.86734809219313	2.21689250576034	0.796001856917633	2.3842500483666	0.566311298842567	1.85646708262444	0.410252336515657	2.49454402118276	2.53569195995381	0.686763095076026	1.26766028694252	2.06313001611709	3.08580022477937	0.473842073192866	0.128853738944235	0.944783850924595	2.37326143927761	0.651803081882169	2.63751800167215	2.66110870298716	0.867056634324549	1.42298398097027	1.74955320171071	1.42774177437964	2.70829209527712	2.3065482768536	2.7528805191942	2.2694832449791	2.47649098345517	2.66286848788003	1.06246938162774	1.64791783289162	1.98966558216401	2.18114687755397	2.37439548829774	0.374640533253607	1.88873027943766	2.38703217493143	0.544433473998908	0.600766645918365	0.397081280564874	2.79064878015736	1.52365644321539	2.40652438193933
TCGA-KK-A8IB	0.2275	0	2.10282926951949	0.313576408790172	3.39257973859596	1.3441961456114	1.9321888683991	1.43983992708547	2.22087715262724	0.820393925834669	1.85582768790644	0.559225373366331	1.88931211519996	2.4498931206727	0.681468381178723	1.32494221382346	1.38607818580325	3.06427369811629	0.855104838736883	0.508836149986767	1.18902858511957	2.04312277410103	1.14006967015318	2.39670252426982	2.4815540879189	1.03590769863819	1.28350103056767	2.23380636648143	1.05300693023004	2.53719612127171	2.18155844351655	2.05516162762144	1.95726876544234	2.36912576916952	2.17069103260778	0.684763909612459	1.47878004194428	1.69584580014568	2.08005226949819	2.28839127275481	0.349877490608947	1.81968929655041	1.77855470597315	0.443361977230991	0.777538261512853	0.314812794941561	2.68848448559299	1.11592420828683	2.00598298103759
TCGA-HC-A8D0	2.12166666666667	0	1.39238037786874	0.399395387429073	3.25847864928945	1.22605236260838	1.70759013034173	2.31731626637797	1.82528231788334	0.962612000415504	2.08066862505739	1.06817382582263	1.8100739241152	2.34266794367278	0.826114947589551	1.11066758716739	1.43471848648643	3.00227023930885	0.880161726988122	0.128764212976259	1.09543329364166	2.12888205688992	1.12680672537929	2.49109737506802	2.35144788200742	0.96953419970471	1.25375078143076	2.13493862195573	1.18180236962826	2.52475022720618	2.10612851122047	1.98810548954598	1.88188994403327	2.32680746002054	1.96832824527076	0.580117701419926	1.5819725931061	1.98619091157737	1.5843707782436	2.07147241955406	0.549610909803669	1.54878717919294	1.64426085398796	0.456115855566854	0.722585133702853	0.178414873609496	2.53672496494557	1.26938319997557	1.53505263157728
TCGA-V1-A9OL	0.2875	1	0.72927061196664	0.123634336310669	3.30081567434101	1.33381236174083	1.79886554929137	1.79860653491237	1.97063256646794	0.594641433190652	2.02571385524507	0.913141730469816	2.09222916632829	2.39649140230161	0.54354166290227	0.592494629972512	1.6035653852711	2.73936917588432	0.574175174505491	0.128764212976259	1.10610443451397	2.15906415740046	0.978661310667843	2.35378555427317	2.449045900365	0.679858396888941	1.20362717247916	2.31396124241937	1.36751665307288	2.25608347632167	2.16263579092221	1.8575132712123	1.97505539643517	2.354674855559	1.75757499745003	0.626212474422269	1.62981891723056	1.98063383559154	1.93806538620639	2.2136480931177	0.464723318359503	1.35263140524105	1.61064981730288	0.507527551380748	0.658374636907071	0.0375135452057168	2.50254049781108	1.23852945004835	1.5289921143939
TCGA-ZG-A9LN	0.315	0	1.77565278573149	0.293405447504232	3.18196223306693	1.14262575820361	1.81753517880216	0.962636525877498	1.73227054558197	0.863486546592861	1.42754760568292	0.980250043283192	2.04119352456436	2.28066673647005	0.957281307779789	1.31651587065849	1.00042913794356	2.96069390743885	0.71135305301895	0.488519944755638	0.682654103984308	2.16689427665727	1.34753260477251	2.33460056719017	2.27853494872691	1.00898469707899	1.17802835738223	2.03255604921531	1.0579487260168	1.7753043660352	1.87741700567668	1.78969849858972	1.53888719897601	2.25370118238445	2.19369476607326	0.500803378500756	1.38732757601414	1.97121840397371	1.62786407246673	1.90844986385572	0.751106581018984	1.61301662259163	1.51491388994868	0.459981102100449	0.853726718124232	0.183216529752328	2.39178094276725	1.37946748041483	1.09970839227986
TCGA-V1-A8X3	0.553333333333333	0	1.54905713617457	0.345004495056766	3.19791339601244	0.802178556189986	1.77709727330999	1.85604794594119	1.99192539686069	0.906181469474464	1.7919344858603	1.51269162498218	1.71849719857598	2.27449202075958	0.843613011711325	1.76668734286326	1.4287440907355	2.88397527106092	1.02043165171616	0.43600409390037	1.00496164369843	2.27117579449416	1.26090425169071	2.33239543854435	2.35505230576567	1.16676364110037	1.34359986562763	2.12114271069397	1.1384162969578	2.16155699489663	2.05596389999082	2.39303321213582	1.75764085667296	2.39079293928555	1.97685245971155	0.501847307053985	1.54692697339281	1.81993140024135	1.96575910352767	2.02736256533146	0.704178675869957	1.6496157717431	1.53517144283739	0.418640613808124	0.746564267954912	0.422147932999606	2.58855288878495	0.845048529747117	1.40126489202207
TCGA-HC-8266	1.295	0	1.47355856595262	0.531700097164996	3.05676347774351	1.43865109056263	1.91001070019259	0.561592501438703	2.06699854068981	0.701662338986888	1.84687570934596	1.3874624671694	1.66528643886157	2.38458738966944	0.652441227428244	0.470484836029057	1.15615816063099	3.04350501939562	1.03090814803013	0.128764212976259	0.900060067884992	2.04755275980494	1.25328902930978	2.32700755384987	2.12390981853923	1.13142303473315	0.90371125765428	2.29823629780204	1.05673064107952	1.92604633195824	2.19894196707783	1.91363806178773	1.58618797272368	2.03205701843492	1.85638255901799	0.787933551020364	1.32762805727008	1.98340988667493	1.49962021598824	1.83869742290416	0.715525214557825	1.83886043975137	1.80093428197409	0.538876633318075	0.638367491333788	0.199563137128781	2.28564900070468	0.913715341349657	1.61077990889134
TCGA-CH-5771	1.08416666666667	0	1.30703900324196	0.344973293145814	3.14244650347697	0.969526294437126	1.4936880936329	1.78569435793735	1.86184482605367	0.770615870770241	1.65849149725308	1.37698892096449	1.5699304054221	2.29169497591361	0.876368688341693	0.600769927962064	1.12387621611254	2.81813905462493	1.05790005950355	0.128764212976259	0.797774793651987	2.09672862569269	1.18843714028875	2.22754620028598	1.98694842060895	1.19509730997289	0.958993576035732	2.08264358271379	1.28828922256591	1.74453038684561	1.98341626780385	2.1859133544572	1.54277159246434	1.98861869661899	1.93743834130972	0.587050473141388	1.5768734161842	1.76406097251887	1.86265092471694	1.62291387225089	0.55791708270885	1.37346126269116	1.54031088375645	0.520129530897685	0.656942541660509	0.528929182868938	2.22851198478881	1.04061254520318	1.4909542623172
TCGA-HC-A6AN	0.134166666666667	0	1.32277680774974	0	3.2941434815717	1.60758800253102	1.96886579375064	1.31333032680144	2.24120069614601	0.689774308266193	2.03174854270408	0.410192832669506	2.26759856816966	2.37257102848651	0.669547393732483	1.09207636478731	1.52867092889887	2.93084098272771	0.621581400166112	0.128764212976259	1.03072040210234	2.23560928700785	1.32983489781632	2.48793655790332	2.44542183560985	0.558980242460263	1.44832047991728	2.18494777290841	1.58033175858519	2.1364444002075	2.36047722938381	2.58862608721319	2.03808507728949	2.25397977828692	2.53775660223899	0.863392968954049	1.55755082112858	1.70835066302907	2.05996010316941	2.06257226955232	0.223824335523846	1.68320678002146	2.03613639768622	0.398574069248284	0.702916770847723	0.0375135452057168	2.59078116979148	1.66012705565854	1.96237775125238
TCGA-EJ-5503	3.80833333333333	0	1.10227887811323	0.277715125535835	3.01807218286312	0.92212452641112	1.32304977827122	1.27157456959805	1.78392277217863	0.958102835588413	1.86898272328702	1.22280186170716	1.7250148473015	2.22560402518682	0.93913799466178	1.01351642408278	1.21742346167389	2.72168251206378	1.12996016556993	0.305500053928989	0.768002442039973	2.1196784570424	1.3376861468449	2.23858970825832	2.07748960793876	1.09575881610135	0.964448765770356	2.05899669772611	1.28566762370136	1.92792461273793	1.99053849587704	2.11737435376347	1.58805602324688	1.79361119689672	1.86099218524686	0.85831343494895	1.40382885484252	1.88065432235845	1.82056580897804	1.79305218166201	0.562545617117971	1.58859931993402	1.42796846041718	0.529446599668218	0.654735583795135	0.382076611187015	2.19821080816985	1.00801619155555	1.33190519100861
TCGA-HC-7233	3.70916666666667	0	0.853436459571679	0.293533568394337	3.09818693543084	0.73492776848251	1.15862521420544	1.61671014490156	1.82393036235157	0.962612000415504	1.91451670711922	1.15542818436137	1.54912722176587	2.12461425327774	0.809961280477511	0.650656931890203	1.2744896710684	2.8028962968592	1.30760747239862	0.128764212976259	0.848256448090499	2.01083971830448	1.26357687739289	2.17454932902805	2.01945354672222	1.30260248452877	0.943625722835954	2.16102934432011	1.44428486633802	2.3077195617451	1.82284720234982	1.95285748267073	1.05880933855656	2.3291201395614	1.84874238287306	0.676891568361623	1.45628683271981	1.89717949801797	1.90646488005901	1.77478065112239	0.524061869899117	1.37236724784109	1.4058958918717	0.4599224501552	0.726979593420265	0.692351624244471	2.45656060476522	0.608102896582877	1.44411711608056
TCGA-EJ-5512	4.74416666666667	0	1.1080804364844	0.570385752063331	3.33008564204965	1.13848197521178	1.60197245127041	1.78465510831243	1.96811514029918	1.02957884090589	2.11758886438567	1.32291503960966	1.64811118684142	2.11712207260148	0.789145437420764	0.703659564778993	1.25411556457007	2.91656157941375	1.19884277224582	0.128764212976259	0.80967007291115	2.19231816227665	1.40154555695065	2.40482527008449	2.16022336145733	1.2408803776072	1.11794113082785	2.24546720414739	1.31720472624104	2.34339305698473	2.08219658668831	1.80562168685946	1.43734060886918	2.23283279865894	2.00947009352693	0.691354419826346	1.55196731309645	1.86617415095667	2.09034935077085	1.98663369929413	0.527661048740678	1.63247616732865	1.61035158132695	0.39000553358685	0.730843133930319	0.346265500539487	2.55453538379473	1.24118516114312	1.83412215484769
TCGA-CH-5740	0.085	0	0.874741562198294	0.353765201994401	3.36562275486443	1.11088920660786	1.55960801705991	1.83467009416322	2.02142367086755	1.00426045193249	2.16362154613154	1.13581248796886	1.64108302077888	2.23815025222776	0.583063164473444	0.715505279500762	1.3392323943791	2.91951061360119	1.06563527734424	0.128764212976259	0.766561367712678	2.17313528990942	0.651751328226245	2.35778120461381	2.24997514219381	1.11666629369167	1.31257439242735	2.17103922930759	1.51905077631049	2.4221271686603	2.09228089728391	2.45086063055915	1.31388297589833	2.42622870163806	2.10062553672552	0.540422904382195	1.72060952028568	1.98776090630745	1.9974950392113	2.13070507367762	0.380660669535991	1.58873535148509	1.7126931321165	0.391551640399708	0.695502803595783	0.351149356254819	2.77262351520755	1.09761989096977	1.23984837809843
TCGA-G9-7523	2.34583333333333	0	1.27164619914029	0.61635331149825	3.00151067530457	0.900668437900473	1.27263915105746	1.11945046545161	1.78129365231783	1.07687180933901	1.51470168165899	1.17717561290398	1.62622646660586	2.22023900959501	1.30334861419647	1.2049499519039	1.2756335478286	2.99090131999247	1.20049313551048	0.128764212976259	0.792678837298527	2.14407515468602	1.2226508879137	2.32457104432208	2.16523062991842	1.09195543167037	1.00764208635519	2.18428764595558	1.00998886040295	0.411121772404345	1.92243837775796	1.46062797701836	1.47624508523022	1.95762875701928	2.0412952071275	0.646299997032124	1.49031025250704	1.86863658220646	1.7614680542232	1.64829846269717	0.761770116157276	1.44639075691517	1.39123929661375	0.513249615977013	0.838636359945732	0.530785997762444	2.3675904784052	0.970393390653931	1.1721187938864
TCGA-KK-A8IM	5.2425	0	1.45269895503186	0.300671990959208	3.26000482859566	0.858646272363253	1.49409544250832	2.4003043744201	1.87908405816222	0.779809541937148	2.00552312360597	1.57099425013749	1.84814245111284	2.24361016565477	0.875549921095387	0.90506441182876	1.26459683977429	2.86765764855399	0.870695815858449	0.391975532246346	0.909992784049443	1.97976083676503	1.35830628764676	2.28153247528558	2.22861880760243	0.974933063754146	1.01490569754394	2.10024404081477	1.40286300188981	1.96786325843683	1.95647333774813	2.2387162513859	1.69623299568191	2.28848631700261	1.91751035196241	0.490448754127857	1.54830635701659	1.96980238584608	1.97670976769089	1.92349979739937	0.703535746573701	1.54966739661707	1.42167147848794	0.501511399122329	0.712730029574351	0.441766891387514	2.36688552825659	0.952435334290875	1.47853238248852
TCGA-KK-A8IF	1.77416666666667	1	0.633892445623524	0	3.42297169748986	1.63221636131555	2.15199555137634	1.77006225016367	2.43265269778516	0.640422416568659	2.20657843251943	0.575116178605459	1.96341777268576	2.38681986467231	0.771103151073847	0.525998979530074	1.39329125119002	3.32785459071586	0.859105858619712	0.128764212976259	1.07357427565773	2.27405553872059	1.36872955082591	2.44657300829269	2.29547034860877	1.34501392819186	1.45892628260322	2.3439687979305	1.09131931862394	2.13623518828532	2.12906295207016	2.23958158396248	2.05002801172884	2.49930235448539	2.37080422358946	0.831887299496755	1.83740821962442	2.06009660398701	1.34099911303483	2.29234933817123	0.44357502852671	2.13781475163251	1.43132235578906	0.761337226470585	0.780968053125456	0.273493152529748	2.89366234748737	1.81554118904044	2.3424667389645
TCGA-EJ-8472	0.536666666666667	1	1.50053034709584	0.446529876567014	3.24317332526104	1.22978361151204	1.94002390626382	2.22466873485998	2.13107397610035	0.482750290035132	1.99190063525091	1.1108523403116	1.67222717561275	2.47830723334556	0.678637456938825	1.40729026110309	1.32688126451003	2.72168251140765	1.10832293040554	0.128764212976259	0.857634913763274	2.3175414566884	1.03932554599993	2.46368635667902	2.35718461531324	1.28705148808748	1.24591263330391	2.16936159597553	1.62317530255252	1.87850660016857	2.20113007506359	2.3424976850774	1.92650141945461	2.36235388775841	2.09941698824699	0.354004601806033	1.81903804181867	2.03016031315119	1.91785734779858	1.79603119190489	0.65598698755116	1.89881876106183	1.37829791099696	0.5400099449063	0.824721124135574	0.180610149834473	2.23537593987951	0.692112154445664	1.58207850032518
TCGA-H9-A6BX	2.57583333333333	0	1.87780527760272	0	3.10984933957839	1.20671690081284	1.6087663348679	0.45850146779907	1.73539402302633	0.772095550349623	1.93962992671037	1.236363500199	1.98265821552855	2.31201344686578	1.08701720030919	1.64752712387045	1.1727677705228	2.92214986752029	1.27306289291186	0.128764212976259	0.998515128519592	1.95779807170066	0.910125213142439	2.28564692357766	2.2861591821131	1.17281497139955	1.16984210500971	2.07507536300248	1.11595084747307	1.76425296208763	2.01984916855597	1.60099645655272	1.93052346227379	1.70467725386873	1.84528386179163	0.832003074373561	1.53155144208903	2.01383254986588	1.91645455479222	1.89506025923576	0.660230422980614	1.60346862583902	1.50802778624363	0.40519714481326	0.680995285826743	0.682643327031473	2.02389511399863	1.02433618426993	1.28230943167614
TCGA-EJ-8474	2.09666666666667	0	1.09637227101079	0.476678564436721	3.41017657073483	1.06629134308817	1.66863930903632	2.15367279332567	2.15776728606586	1.11362472901821	2.1794748327573	1.11289076938442	1.76262011886295	2.24294745247349	1.01738120569983	1.07145835346779	1.35149126090959	2.88136473074326	1.04718462337109	0.465658723890365	0.78554198970064	2.32148580932945	1.02041752714167	2.44142419294714	2.18396298723995	1.04932387315298	1.44631877002581	2.11071181022944	1.25242494229483	2.17585414621306	2.17683227000163	2.4473061006647	1.61450154395671	2.38617359517025	2.07333887541491	0.461920265572827	1.71449189245276	1.96450823219776	1.90150966968486	2.1869324933025	0.363138336403134	1.56057002725585	1.50410827316107	0.593148341443002	0.712561005685218	0.274668487136301	2.7318235756534	0.664370587952054	1.77349729412304
TCGA-HC-7232	2.09666666666667	1	0.660754325933376	0.282481024275854	3.24538839679868	1.13644405895638	1.37271055717474	2.07497732460113	1.69444678444798	0.960493502095489	1.83779998625891	1.11876788246128	1.56816797445751	2.17096803906587	0.792692961963451	0.844982502351093	0.891223597026686	2.6789769709072	1.34154480704416	0.475710845641898	0.678554207605806	2.11026340059761	1.34939432371296	2.26351979706278	1.92808758204663	0.775438383568924	1.34511582029299	2.08299827745217	1.34953824907781	1.7492349498034	2.07326276898707	2.10559189574448	1.13852500982003	2.1382201258276	2.05537242562474	0.649411411919343	1.37663468843579	1.98728741975893	1.62582719209005	1.70205734163341	0.421718060460597	1.46948008437997	1.65189780114004	0.35846991404728	0.727495279230891	0.17911616276645	2.27883195838153	1.19801830640825	1.3491540330038
TCGA-CH-5765	1.91666666666667	0	1.39447671042102	0.30992356373002	3.09495963643769	1.19173866897051	1.68555976936645	2.18900814672082	1.91000807439937	1.20837581132451	2.31051947194272	1.19802406650397	1.60360592251053	2.15738843425519	0.650835534291373	0.94501115355306	1.34753815497287	2.51528349746926	1.31307387925607	0.128764212976259	0.83113588643038	2.15445987934268	1.47400121447311	2.36835236279668	2.21264642681945	1.11751702838334	1.49089457712587	2.23159004253308	1.4589027976045	2.1724293936991	2.05911420487206	1.98496871378289	1.55206833673978	2.32751626246874	1.9253041833748	0.696885603859948	1.44551801121069	1.89527327460103	2.07742696158922	1.87127014997679	0.344020497869488	1.63362378624617	1.57173395363791	0.476734921837898	0.62400179106277	0.104107018170215	2.43591035074558	1.16544285096405	1.6840624594641
TCGA-M7-A720	1.05083333333333	0	1.4876482935821	0.292300868888585	3.17306264190303	1.05244387826811	1.58857827444642	1.11788745344468	1.96496729500952	0.813154811220475	1.94185321945039	1.20606573035999	1.61037745570709	2.35848497034485	0.664971271510009	1.23545412880562	1.34708308670959	2.91393193334191	0.956255983400518	0.387637376738689	1.05296047481641	2.11734149252882	0.761882442522486	2.34161294878203	2.14416520427835	1.13715011198932	1.28155880113534	2.12189396020321	1.24354347329902	1.79752949473669	2.16776364632912	2.00256459466107	1.95017015791392	2.09084545835367	2.00319029743454	0.928762561453952	1.57745746048955	1.91417575856067	1.62502599615097	1.96745632086236	1.01645882217446	1.72395826695435	1.64977189160414	0.516824423230052	0.640305619833894	0.486938123985777	2.33472631705417	1.22799317431838	1.61750810982139
TCGA-CH-5750	1.08416666666667	0	0.865243982093888	0.395791752303557	3.0183363240694	0.822055057515796	1.42445938981097	1.83590625261732	1.99003681833152	0.954197643250323	1.96094517633628	1.34791619297723	1.62342270836433	2.00782582859663	0.586249301167537	0.737862313953487	1.21652905454749	2.99602839468876	1.09385046398068	0.476975152186421	0.786212169140121	2.12188116609441	1.2235401788477	2.21049589049173	2.39240694128969	0.98064988671241	1.0248322271943	2.31147860920738	1.22648025517496	2.47061900201413	1.99596484640806	2.10601682341022	0.827660799030256	2.52136421002563	1.96516879802008	0.594296571845241	1.52616154692765	1.8386143969775	1.68421190619957	1.96011342015999	0.522815686509173	1.71992963676184	1.11622817997671	0.668681021687362	0.662542052771515	0.640047761658237	2.60666798868705	1.04516744841508	1.08752906791907
TCGA-EJ-5506	3.78083333333333	0	1.09626594901091	0.320429060257536	3.03896915690584	0.757208189864308	1.34415077668148	1.42002341545104	1.83342575895148	1.1331059005299	1.95555929053256	1.50405869210018	1.32121986366372	2.081907437102	0.585324648662833	0.579589230325244	1.12254771738305	2.74283128056194	1.2184097321492	0.523785945299847	0.591429953683671	2.2753832944354	1.43698882737306	2.23440095381089	1.93940140597369	1.16629943255584	0.968136482448641	2.26673401814484	1.53885808861389	1.76425296208763	1.89740290455329	1.97187294466464	1.01460098730317	2.1103471357374	2.04163947609926	0.714430944548702	1.5681703827752	2.01377419124183	1.53263758356127	1.64869828488029	0.909470411672122	1.62988407321569	1.64320011066176	0.451916085369279	0.609418451655126	0.645508751499733	2.22376689281006	0.880489705052567	1.32737021230327
TCGA-EJ-7315	2.75916666666667	0	0.517803303067446	0.145310178170074	3.14287558503656	0.819410477981622	1.02225867900883	1.64611799284049	1.88764293137118	0.825569593652518	2.00552312001302	0.757614416919863	1.58091339208891	2.09576106054951	0.79337728454547	0.431058200543361	1.24128853549122	2.75219268926647	1.09942259356745	0.128764212976259	0.565422374962419	2.07117580821471	1.35522881766216	2.25708853370697	1.97802570388629	1.30043847603726	1.0980844419416	2.16225724867172	1.4110645178201	2.10222306382341	1.97393748791122	2.18393061196521	1.01396391243535	2.22830992884213	1.9307491666677	0.439591948413645	1.4711035812981	1.65387857047578	2.1611714991234	1.56807511736503	0.289108615858647	1.30971811517485	1.46377008230134	0.346269608688509	0.922559907996734	0.499722064420608	2.30117476604875	0.991875350912888	1.70447918816192
TCGA-HC-A6AS	0.120833333333333	0	1.27164619914029	0.167679575618675	3.30081567434101	1.45395795079394	1.87600812451368	1.00359996290467	2.1846127235226	0.687709343065991	1.86795265290584	0.410192832669506	2.14592248388248	2.46460978701107	0.898907480881999	1.54598696097673	1.33076902386755	2.98984548783162	0.572297299900176	0.128764212976259	1.03294154475504	2.31342443012514	1.16249246231397	2.47931577756787	2.51356102914868	0.540284569923751	1.3604938857029	2.16383766139641	1.13993124072195	2.43950239821025	2.26941198674063	2.36385482822442	2.1887327316249	2.07885170492259	2.44943743353212	0.858601121202772	1.53015679182216	1.93019820056064	2.12776933232815	2.31065056041785	0.622674427847205	1.63689380725329	1.79608814851835	0.396403981046517	0.670931317046699	0.390989279369916	2.53874850614447	1.46618960194765	1.56922257889782
TCGA-EJ-7791	3.06083333333333	0	1.47939092016335	0.305764660410418	3.01779465312027	0.804493249534247	1.17416100526674	1.52312655274217	1.6709353358533	1.14985527450095	1.74780634128756	1.28689643199687	1.63334117686566	2.1627126809051	1.07427707378099	1.36866047671856	1.05909970273712	2.74648319217985	1.3105611036248	0.128764212976259	0.712948789271786	1.83430977364258	1.19473684996275	2.21174281294713	2.05773682101429	1.15327224445325	1.00666899391435	2.09284890228431	1.3312704108535	1.73690068297067	1.87715680627071	1.73896482957208	1.30025017234631	2.03408102698801	1.7715658689095	0.761407050408606	1.42686833255319	1.82435698188387	1.80681116676588	1.84247862152509	0.629449276014755	1.22409577614831	1.56400800089919	0.307074202415881	0.676869657379052	0.663945866744893	2.19258417058052	0.787239300966078	1.33311600038976
TCGA-EJ-A46B	1.79833333333333	0	1.34596681130231	0.921565969488385	3.13936002811873	0.75520892018482	1.49186561245636	1.41365652202577	2.03034254134773	0.864519612624339	2.03762856618882	0.91113456531185	1.96514542404967	2.47415040938517	0.887066186732584	1.67303849848798	1.53046942646126	2.8239828216404	0.830951917628469	0.801664442126053	1.05424662090647	2.32249799112243	0.990438010795378	2.33080653371069	2.24237610774595	1.10491771403161	1.16070918828052	2.15367243991392	1.3173443613686	2.21011301772746	2.05380272576303	2.14550706040391	2.03547072961083	2.14514302110037	2.05913632995392	0.927973193205906	1.52751453910168	2.08521340358156	1.96588030724841	2.07511413757209	0.60351055683079	1.53453846981349	1.78652435079334	0.473486134834321	0.71881050436305	0.23097101634723	2.33104857492725	0.874148226854639	1.6468419005851
TCGA-KK-A59X	6.11333333333333	1	0.872407308918251	0	3.36987069850676	1.75345620745412	2.05030370814106	1.58287337546281	2.22731769175972	1.09874824349317	2.09973058002608	0.510686383773233	2.07947940088424	2.63505987578676	0.796210815705819	1.09839739027465	1.63393843367304	3.05456383001131	0.705397859274762	0.128764212976259	1.00540332947319	2.38374528309089	1.44322059934437	2.52662394206682	2.19363543617569	0.731690216336441	1.86662919365335	2.22435097602547	0.638544313118296	2.13002190305698	2.15300647463114	1.76511708510294	1.93092599757324	2.12419128756384	2.42457987905076	0.808736246997355	1.59958757625161	1.76895732595562	1.48962718801126	2.21145287106818	0.241838280303995	1.89187525137183	1.8219818324117	0.374687523801576	0.760367223004232	0.245281049773601	2.63745859647048	1.86463051247466	1.9820489012529
TCGA-HC-7748	2.16833333333333	0	1.06904457673805	0.264549221537278	2.96462445868605	1.09927592562833	1.05691794515672	2.4120141597403	1.69718320324122	1.2108011020991	1.7487899239282	1.27281189165365	1.58272425624245	2.09924888247775	0.816375353596139	0.751627914255291	1.14619580634598	2.69211546506069	1.10897949047926	0.128764212976259	0.794787410995304	1.96696851657692	1.21021487016882	2.16105969249832	2.01818706522611	1.19563461568326	1.04386534205972	2.17960837635533	1.54497147822251	1.93338403698911	1.8504250457877	2.45542611000222	1.07175109063073	2.21290003450504	1.81129305839281	0.484400211176588	1.4190093872976	1.60676240930583	1.91941098158054	1.63776794413493	0.490904098793806	1.29995833097388	1.37316948843375	0.513873334972741	0.739994144423228	0.458327214303968	2.2148198086102	0.910007625250046	1.30951635675297
TCGA-EJ-8470	3.1725	0	1.55163128097349	0.359104910291687	3.28171693899796	0.855764746876508	1.52583469536495	1.40242144944453	1.90029907559014	0.749682884419354	1.89397865933219	1.37970269212954	1.77719765016813	2.29635512731319	0.71809731883038	0.698675648968099	1.20685154335759	2.94084546764035	0.912593267224613	0.128764212976259	0.912679868043839	2.08032034022959	1.32078622897378	2.26852892323663	2.17040698945293	0.973196785073021	1.18323031607792	2.18406771216597	1.33796132022281	1.89540042653659	1.99383232322855	1.80000457674756	1.33352162184273	1.90825758035983	1.91301280744344	0.735716594430522	1.58932906493184	1.73355200449589	1.53643036932362	1.99238550391487	0.867467220107271	1.72500028252647	1.23449504209669	0.481491108956215	0.660616621205262	0.814856869787872	2.08818797137254	0.463986359285756	1.75801898555615
TCGA-VN-A88O	1.31666666666667	0	1.47099802950731	0.326914539420727	3.2396093894633	1.09966081874383	1.53383352150702	1.80284110647486	2.1897480091104	0.819956816238701	2.04954345519985	1.08814184116355	2.05976674700163	2.4511543734613	0.621515071984055	0.892086555405609	1.58789541919071	2.96378356459483	0.815294746552724	0.128764218254298	1.33473591772947	2.24366686513667	1.41423450929602	2.36623493166834	2.32851516921542	1.21401476954206	1.23361170792296	2.24304126389922	1.07355137007249	2.48004005027765	2.01321768520519	2.19499004032615	1.40408060057908	2.36098035473162	2.247773228246	0.525859758025414	1.66901376259488	1.80108077867961	2.18617694691378	2.21596469581796	0.348632343920196	1.57180781286634	1.43701732716887	0.61758637522758	0.619391855298038	0.476651690221566	2.50579927377415	1.37653979352404	1.8883911573753
TCGA-CH-5741	1.08166666666667	0	0.51981465735248	0	3.21833891785041	1.39019328443459	1.82256667674723	2.55109886649821	2.16806650172994	1.30684791452304	2.33317206740341	0.738722162621615	1.64585079851822	2.34338881839659	0.636928756736532	0.68545343758425	1.38947325381033	2.75219268926647	1.14099852407203	0.128764212976259	0.737237877159275	2.36827625449122	0.913032540251046	2.545382572824	2.16603845010824	1.00607622503279	1.62799411941406	2.27827300466496	1.84525543911746	2.22042295308172	2.37088968723714	2.78277088961073	1.3383212730208	2.32814387618288	2.29406087312229	0.698877485937729	1.73644152658049	1.97365615907514	1.8524141975548	1.7851353766471	0.384596434897492	1.43574585559282	1.87024193188561	0.545147973639317	0.600674954966578	0.30150049699672	2.52636814233851	0.7948419718938	1.87622177067853
TCGA-ZG-A8QY	1.10583333333333	0	1.41309855287909	0.688604844683765	3.40202821497672	0.650030242654238	1.72690175481423	0.41297704671137	1.98519898848962	0.930810036208888	1.87929843362198	1.32799382097826	1.8389834716166	2.36620487727256	0.891517605622384	1.29271316953075	1.33529478883858	3.11393167852192	1.07961207756787	0.128764212976259	0.830595899557845	2.11015390040595	1.1785518201482	2.36770200877094	2.31319255817093	1.11697773191765	1.1851418767694	2.17829365057585	1.08446806080792	2.32615526810643	1.95775700390799	1.64780043516383	1.83553944170803	2.24200385154058	2.01531190751788	0.735043729755316	1.54732770573818	1.81787737046648	1.92695781276803	2.13217111359656	0.40012466942505	1.55721345457868	1.65113542650136	0.477471667996305	0.832953325320867	0.380820816296189	2.49827116725328	1.68558292566438	1.65407632097376
TCGA-YL-A8HL	4.28416666666667	0	0.89321399584644	0.483649414456764	2.91241977021909	1.28052066696307	1.47719802973246	2.56190673705458	2.05748338533763	0.994066591065553	2.0842681263312	1.21943111121283	1.84550546637216	2.30152088602818	0.544129668847588	1.42454065047578	1.40910834934167	2.64350934035405	0.970549184118255	0.128764212976259	1.08237097657939	2.09604645165151	1.463430436952	2.13953116680526	2.22975910111739	0.964366994228708	1.20885678693794	2.14249678500726	1.66292238425075	1.93282752048901	2.1175942034052	2.51721893432818	1.56346496462129	2.29214690030086	1.8666009668702	0.67398796495478	1.50531469675448	1.99571554143249	1.76075959400993	1.92165325195669	0.572722907483263	1.69399552169993	1.44234059797413	0.54469069230565	1.07618806479141	0.783699844796098	2.17902480240242	0.980747520177891	1.41844732661352
TCGA-KK-A7AY	3.0775	1	0.926244579950179	0	3.33449542401969	1.84004602570625	1.68785753484549	1.12673324593457	2.2334962649772	0.739911510776538	1.8932361490491	0.542306394720315	2.11625089374778	2.46178119233329	0.760217028293107	0.898690292767989	1.69396910227223	3.02893916662913	0.608575270600087	1.12713429167029	1.05428476095901	2.42454924978887	1.29003760829911	2.57282320592992	2.58633630198024	0.787118648396491	1.12795591873392	2.0203534527508	1.40174311471776	2.14846612050399	2.09576664296633	2.62742698027493	1.6634587551439	2.39062974691321	2.52422333656371	0.791216786374414	1.67128290894114	1.96438329020125	2.1193451534129	2.2513881662993	0.312432604453741	1.68394558678942	1.95589608788014	0.588309898733733	0.600674907397649	0.443936842338836	2.785508787258	1.42741426548874	2.09890695434517
TCGA-EJ-5527	4.8675	0	1.0308900234122	0.362565607023149	2.991288093537	0.778054288107133	1.3852490114389	2.48516361436543	1.48900094978287	1.0831783005451	1.85699050871411	1.39757495970449	1.43601297706872	1.98513486481797	0.873727460755588	0.940016815191632	1.20892984529625	2.76311584479712	1.23106038110756	0.371675500139473	0.675690214803144	2.07408698727232	1.48975624144724	2.25006285229631	1.84615898518059	1.31728455826897	1.06270468335261	2.29301556464741	1.49938818205403	1.9870709833355	1.83578105042147	1.89582104518387	0.631492488593152	2.09084547190018	2.0148541863555	0.452318992698905	1.39143603791034	1.76840027344382	1.67130505894352	1.80536799387848	0.526211170591807	1.52507957527259	1.51431484236908	0.624446257647192	0.698793396557509	0.53186170912156	2.42544251977567	0.837665329864918	1.3693974113145
TCGA-KK-A8IC	2.90166666666667	1	1.51453599987043	0.246089315242391	3.01101520616736	0.961788189833983	1.36941823387303	1.88349542929973	1.68895201305655	0.99655934318489	1.72780760853241	1.43302374469702	1.66695353017111	2.28057443000538	0.859639820945431	1.43171298428397	1.17687844791894	2.88340302718172	1.26615198107656	0.128764212976259	0.86938506296032	2.02370497719375	1.14266438289813	2.27074383561083	2.15085432344566	1.23135099341955	0.904333807011867	1.9973076023784	0.896912584776703	1.91168846449736	1.88986447354528	2.04243577236127	1.34013185730053	2.14722297770234	1.84949829519278	0.732896302268051	1.37535695339655	1.82337589440706	1.89420213123067	1.82958725769499	0.618508888890197	1.58961876447265	1.27279449911075	0.390965602686424	0.74882728760221	0.426253170149919	2.13046640866439	1.06224641534373	1.30973450371556
TCGA-YL-A8SA	1.40166666666667	0	0.575387823297695	0.317351910392957	3.37820994637689	1.71100116496755	1.87155592435489	2.42214619143376	2.01184700249595	0.993091449547646	2.19769549677717	1.5524355401315	1.93084652037613	2.4223063232569	0.638303482047594	0.757501288386185	1.56494088304724	2.76947756870303	0.787982188737657	0.128764212976259	0.945340330386705	2.12611213170578	0.963050345906282	2.41880372256906	2.11058809314736	1.00478919062591	1.52580895788823	2.06884505844399	1.61187569124313	1.81606780386602	2.21819697342579	2.86061236608031	1.67586095881058	2.27934154531801	2.00743172875931	0.458935540048509	1.63931021950753	1.66862796400311	1.93074864824767	2.04505637245683	0.442786936037963	1.71074369031961	1.86094081074013	0.66590895611323	0.875961280914837	0.908390349450538	2.47515570560094	0.751872870929171	2.03421489818619
TCGA-J9-A8CL	0.361666666666667	1	1.02334451626129	0.367939789178162	2.94915688057897	1.48059250428718	2.19628196991787	0.400404867618665	1.82446859677182	0.759152049118214	1.74142597984105	0.849166730332271	1.81418862770213	2.25216234159559	0.886057802899478	1.5027591249273	1.0473271200255	3.17595994507378	0.591746246536358	0.128764212976259	0.986111712027846	2.08171345588923	1.85239967080816	2.27780405404752	2.41511733040354	0.587000041355624	1.35864250628318	2.39054454226588	1.29980567558692	2.04837848780349	2.04050392700457	2.43985073831987	1.43539720561352	2.20039230513742	2.34868616216636	0.225017653054559	1.50950162868282	1.81588416535271	1.5682096304891	2.04529132953194	0.489343852597677	1.89416319090737	1.85803648906619	0.555667471297021	0.758297061763668	0.263296603852318	2.24269965174548	0.82957042512366	1.3314491712945
TCGA-HC-7747	2.0475	0	1.18009773523001	0	3.27329500916329	0.953112545554275	1.16667991374545	1.53359886448738	1.86145074540489	1.02989028913616	2.10860065917223	0.730208641373767	1.52813244279969	2.14430812973822	0.687936971409666	0.812379962619968	1.29349678365453	2.85002414724161	0.981835289711265	0.128764212976259	0.796911765596153	2.18835782352417	1.11123280140448	2.34329700484894	2.13035329742228	1.07314610763578	1.01700692788195	2.27745637132633	1.52097249747768	2.32277664914661	2.05251030620065	2.30092138906998	1.13306221062273	2.2826060834493	2.06947320052553	0.919196564811741	1.59561674674825	2.04543252097	1.89109441558332	1.67922509969411	0.414129924598082	1.46375388362676	1.74547902193625	0.384220333220113	0.600674954966578	0.580442070105995	2.54810366651721	1.21669273577956	1.67995207098668
TCGA-J4-A67L	2.10833333333333	0	1.30797034632578	0	3.27833593237903	1.37962782066264	1.60211746057228	1.34928172003042	1.97040051805676	0.563007691697905	1.95449690693076	0.46464027008455	2.09883297295754	2.4602560825823	0.770227787256444	0.972808572191042	1.46785278172349	2.95262703921781	0.539951044525142	0.128764212976259	1.11456195220184	2.28173943122247	0.951456029115614	2.55151206051619	2.35636214785147	0.575571169559873	1.35160054904131	2.19857132475881	1.52695248223743	2.16691037556251	2.11454705406356	2.45571752346104	1.85297253542074	2.19134689670623	2.3789944762838	0.801466056066571	1.47221592651027	1.61524726038075	2.20783422769268	2.01724521796605	0.614637662804507	1.57557072424392	1.99034201494354	0.318154012259877	0.600674954966578	0.184880368832604	2.63328701967313	1.36594083628412	1.76283117562122
TCGA-ZG-A9LU	1.585	0	1.92940243254468	0.252276203075954	3.23960938915782	1.21564744399761	1.90711368056805	0.653114081604252	1.65576341430146	0.459665022567305	2.00183875442398	0.802324056726609	1.98553736428243	2.36358386438353	0.597116343043085	1.74670970880742	1.52991233180744	3.07823292920435	0.54932569203686	0.128764212976259	1.10260302910203	2.16270040803974	0.651751328226245	2.55957776296454	2.55348707891152	0.762106328942712	1.05075112543102	1.92990222862616	1.22978679792503	2.40084301366293	1.97185503025664	1.9076110553234	1.6342768816319	2.32452464213941	2.3770988801296	1.00255628147097	1.59519118914266	1.97884549796416	1.90973315734986	2.21862113598045	0.642770653209704	1.76360917828621	1.44449381113117	0.427324610611345	0.735249122504631	0.266024848491218	2.4234859995892	1.53563109404994	1.86928900823784
TCGA-J9-A52E	0.884166666666667	0	1.61192005482249	0.2575821623247	3.3169168044511	1.50586266990208	2.16010228186397	1.12261708372038	2.19975572117132	0.420754094195376	2.09097285085564	0.624497690008946	1.97039970444489	2.36287936245175	0.884688242398165	0.903734514894551	1.07017870652161	3.10212083652098	0.802029805668567	0.128764212976259	1.07996536517391	2.10382889950696	1.20288114015182	2.42638005028262	2.65891336339218	0.550791380052015	1.67075497692056	2.16709961659645	1.18761255715169	2.42414331706618	2.43007476065132	1.76327819869124	1.86833995537474	2.25468340149794	2.14138007862439	0.155497788132461	1.21922310094023	1.86988591199884	2.21160480753089	2.19442758379686	0.351212929161155	1.87939507119051	1.43687343066759	0.803968449017515	0.749656637343216	0.955583408011627	2.76209112538356	1.90027167386688	1.79716903371006
TCGA-V1-A9ZR	3.72583333333333	0	1.1820676088027	0.248955560839568	3.37958780519374	1.65745292285925	2.04608470149141	2.13048952868633	1.66036880354643	0.632124218040665	2.21771187560465	0.994512819265779	1.65858889953949	2.40940554632127	0.937378745210607	0.67004554726399	1.34300233247798	2.97645807692174	0.943362888944777	1.05054989676074	1.13545186480027	2.29876117722684	0.899328633133271	2.60463806335394	2.43761766138881	1.13715008575207	1.20864772697557	2.00506721322493	1.5381092146912	2.37362981041808	2.27457372680286	2.14838561351116	1.67008217807907	2.43651966967452	2.03323846573631	0.580791030443811	1.40140743774357	2.20636928594672	1.83871494792749	2.1761018510277	0.49693872077134	1.91731549488301	1.74517691195816	0.426039810944303	0.600674907397649	0.153684857907721	2.50739146633745	1.46891988052357	1.7012149694901
TCGA-EJ-A65E	1.14166666666667	0	1.43664072285047	0.226542907465532	3.14380356515307	1.02209221686112	1.70991173443474	1.32174763130522	2.01230546044281	0.744479857197894	2.04802984039155	0.925282182897975	1.69551445594047	2.47668360828574	0.748041828689104	0.581069015397542	1.42423051961546	2.96820356177758	0.697076977234561	0.128764212976259	0.90499944152724	2.19986046785523	0.883564569631354	2.37920124697012	2.26113523390882	0.876860704624047	1.2295730650585	2.19330563503971	1.23954692905542	2.19712402733085	2.15777411763284	2.25441532159212	1.51200549612941	2.26185264927082	2.09985363638874	0.562934302461835	1.61527623038972	1.93592853055038	2.14884557205677	1.74265786423356	0.720901128501179	1.84773688543289	1.35834362851055	0.588082300114592	0.844443777456434	0.234396299822436	2.38363953941191	1.14646392527779	1.59118877890896
TCGA-G9-7525	2.72083333333333	0	0.598538469835357	0	3.18355121990562	-0.00556162120611063	1.59007529637334	1.10644784125756	1.92335839811729	0.916865906328186	1.94320721959854	0.633552730148686	2.04063699807381	2.30077225460357	0.910380472406648	0.312302150695208	1.42102272232319	2.8878815624748	0.824258680307489	0.128764218254298	0.731395691453703	2.16574290947373	0.904532237929038	2.4912722588883	2.17347424574918	1.32378402307734	1.27346389266325	2.0811758831816	1.67453408973866	2.26414079878385	2.0495188677486	2.30111603738388	1.19920588550358	2.4655935664977	2.16364416568002	0.613764630297476	1.6380849930522	1.99051438536726	1.92999384266292	2.20344111027486	0.308200410578444	1.3162051418661	1.65006791061699	0.49467756876779	0.990627630215947	0.0375135409887221	2.63080670158901	1.39873289761504	1.4996789851917
TCGA-KK-A59Z	7.19416666666667	0	1.80643784740733	0.557745876868543	3.22531368866555	1.62626661510075	1.86310133350413	0.507512318694133	2.09182112711384	0.647878940773161	1.84200716371389	1.29506662235145	1.90447335785189	2.55122751375795	0.950598388959324	1.3135213831305	1.40924448395581	3.00317853300525	1.00626133032129	0.128764212976259	0.898372587846279	2.15745416642	1.11134020975109	2.27725789212302	2.4378888111155	0.856855445081334	1.55920236412746	2.34485075920053	1.02753189892519	2.34176084854346	2.14795625705219	0.670335684975266	2.12365209385879	2.27660447812793	2.50606097738592	0.536054422531415	1.64827197546523	1.65446221762491	1.58896692821794	2.16983932846104	0.561619744205887	2.14537438567889	1.50935497098023	0.487036471183946	0.600674954966578	0.908753469784718	2.5097144511861	1.86773858499099	0.940721698800768
TCGA-G9-7522	2.95083333333333	0	0.876595855282772	0.26866985285411	3.16222618596364	0.898132366633663	1.31257170898262	1.81487305069364	2.02682083754303	1.09515285951904	2.00982334428711	0.985568796399994	1.85823707962184	2.23447058095896	0.796498688909938	0.618521208179331	1.28210854910807	2.80167864462093	1.10474030967482	0.128764212976259	0.749665835457591	2.28418876171783	1.20061687324533	2.26669702937052	2.03891953345702	1.03171350692285	1.21018621827123	2.19418235322639	1.53352457183809	1.80088600857633	2.03237599072426	2.51116574503238	1.50135940682464	2.16754838495577	2.04972557476393	0.654285067421647	1.4510785426773	1.89026858521524	2.07775648646306	1.89581627668848	0.361880918922862	1.39905360032742	1.66740945562877	0.38126025596887	0.746484348778867	0.274395215084893	2.33472631705417	0.933233587749214	1.50661418884995
TCGA-YL-A8SI	3.89583333333333	1	1.72583523983462	0.142850741828959	3.3550843711563	1.3157167635484	1.71641906266157	1.70971780565617	2.03855399951558	1.03617833504447	2.02038216069148	1.23847631845937	1.91581204834185	2.42044286576659	1.06121846241524	1.56920804466147	1.36736506223528	2.95935683267773	0.972367962934435	0.464190319155567	0.994744086511096	2.23344010927488	1.02680729793729	2.35595822600411	2.20875144120634	1.11633442717008	1.26150271325609	2.14691052103806	1.06740034413955	2.34066953432841	2.06174748024012	2.13286454560654	1.86225155256782	2.31301207328934	2.04384711498868	0.490615906792995	1.5354535274924	1.73355200579739	2.16393387364604	1.88455454454434	0.565132839924507	1.64408553281802	1.68059979302385	0.471756278473722	0.739010308496	0.272525922795137	2.67545456509044	1.17122989818239	1.77485044551204
TCGA-YL-A8HK	3.76666666666667	1	1.34352978243926	0.669686751852474	3.16758842257319	1.33220732684267	1.55664391164017	2.18972127877182	1.68102889067485	0.583914685232566	1.87000191779606	1.63742468001604	1.87949432931954	2.34130827843643	0.941323713216326	1.35183909868747	0.988048346568823	2.78044074627853	0.847572723919629	0.128764212976259	1.08800422893233	1.83777883792849	1.0178875607598	2.30505555641722	2.28978254787397	0.91530770649177	1.29036658873797	2.04020564954386	1.3312704108535	1.85258076126119	2.04756605585725	2.60840621091434	1.6945447578463	2.20331122927909	1.70106660825919	0.530406868994001	1.13955367707999	1.66320955765872	2.09727466345967	2.00511960694366	0.710291986153664	1.67370879438873	1.12654535488478	0.59807792413344	0.715347985841692	0.957306436708369	2.37220593974426	0.919727927424497	1.53582658831127
TCGA-ZG-A9L4	3.03333333333333	0	1.93561104746423	0.574917171783855	3.19171172727601	1.07697640391545	1.40441157955743	0.9799292343957	1.8202867545189	0.958216935036382	1.76865696001241	1.19570035397957	1.58390687937301	2.22955116584801	1.26442931629868	1.27814439870005	1.36379700086476	2.85845776983221	0.98778844893325	0.128764212976259	0.843597334865449	2.07396754857894	0.812349138458462	2.29003477051059	2.30967168093516	1.20145715156831	1.02069172257628	2.08594314123348	1.28017679265861	1.92091382672753	1.96692328793214	2.07041025025277	1.22553767019874	2.28169035493789	1.82759888100637	0.519656540688025	1.39799837221081	1.68485671830001	1.40315895703299	1.85281482002175	0.490562839940385	1.38911471484214	1.2203291994768	0.55610939473556	0.941085098664965	0.483030686001392	2.28498057660801	1.14911375522793	1.75510378334063
TCGA-KK-A8I7	4.8075	1	1.45572752472117	0.435712486596211	3.16318003376652	1.06020178183383	1.49126042577269	1.21973502702138	1.76495790098352	0.615514429206149	1.77591964831133	1.29325627074113	1.80440336597146	2.23475218850602	0.876635583033577	1.91967598817621	1.60468494599711	2.92100574319953	0.944494398552898	0.128764212976259	0.79892998569781	2.02514863245433	1.07891499526595	2.4019035262038	2.3473301467616	1.00257727857428	1.0253408153306	2.05078091419385	1.13299108835944	2.19524987289834	1.90949227825098	2.15288624115782	1.53282636393819	2.22907926616117	1.97927663070869	0.941285351816176	1.43616025053633	1.81382737313384	1.89693834589546	1.9108643747149	0.578969792876713	1.5823879951275	1.52238488418812	0.418524150229459	0.714858439959384	0.425967359776236	2.37646327408696	0.792985101645407	1.2983077684603
TCGA-H9-7775	0.506666666666667	0	1.05243244957301	0.333061743609227	3.25110022319983	1.74658767791458	1.58449666104451	2.20190191723063	2.06169890852893	0.812487726993517	2.16699338600436	1.19408161677772	1.67228391245358	2.3024470144443	0.814103990497479	0.662660471698675	1.23752830516508	2.89433293825912	1.0767609283459	0.128764212976259	0.831455150627388	2.09627759913187	1.19649705014118	2.30217466307438	2.10103798407249	1.17177324948475	1.41480206109215	2.12871335157116	1.38374370740082	2.21297211669255	2.15748293744807	2.26675246421032	1.32042367628907	2.3220689239035	1.99972129850096	0.483949988406707	1.56534711466276	1.9934789498282	1.84906678509339	2.00937802897595	0.519770916125744	1.65389279661696	1.47799258285245	0.600637917323832	0.690555078076805	0.875661820126472	2.41942892160101	1.07185598160954	1.50699755520815
TCGA-CH-5769	0.17	0	1.32072867646872	0.134115563306859	3.32673725799758	1.53472971539664	1.36222315207184	2.12036798644254	1.74048083191347	1.03919395239217	2.08353372503088	1.15915098943403	1.8326648916285	2.24399687302222	0.580804187278186	0.819656854413296	1.27162625891333	2.83290623907752	0.950956070895089	0.675873592666811	0.651810317696067	2.12410728979944	1.50678570731168	2.35306855536008	2.16726479189438	0.881120990851236	1.66555429654238	2.00243550618958	1.33899923312702	2.18594485457526	2.34201243257174	2.13533825715268	1.17217890962224	2.33883428448122	2.06488396877657	0.421467943399325	1.31942763156083	1.75833768540459	2.25465940724702	1.93250840930896	0.411976805426149	1.34107519050821	1.64020380949878	0.462861519664772	0.759491625142806	0.446008012047693	2.56654617649362	1.17332108070062	2.12016927259326
TCGA-HC-7212	2.38166666666667	0	0.35708510955627	0.459780614190906	3.2758563019364	0.693431735373155	1.46336226703627	2.46915973770404	1.78449087926256	1.08508434541128	1.84826640486801	0.925050914493367	1.62363758993812	2.1216865855351	0.731461863391226	0.52926638539821	1.10269004161127	2.61717603431075	1.17982630679341	0.681281214727355	0.565422374962419	2.14826231260559	1.09572728882968	2.29721895519391	2.05892222066272	0.951670743665134	1.19947855923105	2.09126480065194	1.40470128872087	2.10579720928415	2.19911767174468	2.44625960764501	0.989508733266091	2.34698036931546	1.87970470778282	0.495137437852722	1.52294093162972	1.99064053640453	1.95788177091288	1.87773505200273	0.368964877415126	1.36560524506865	1.40703816853342	0.434332648021013	0.676064559027817	0.521217406305169	2.48122715638234	0.565816195428185	1.5189430895559
TCGA-CH-5789	0.8325	0	1.94840157736412	0.426720762145812	2.81357740929556	0.891677448916128	1.05013121246166	1.93500687793707	1.81935680976836	0.881801772578383	1.87836418117661	1.61772168341262	1.59506311295684	2.14639806520175	0.841797521992942	0.899344744652328	1.17516441090575	2.69112959080075	1.22344388436381	0.511597304223035	0.906961205146657	2.19884632311619	1.51036974608911	2.1682155078813	2.21507440173703	1.33110931828873	0.748619620202428	2.34347268952548	1.34131496291606	1.73988042475339	1.65893871483991	1.94744126584097	1.2859127922401	2.05040533926524	1.81922476659197	0.808790497050504	1.44379525561145	1.71145173087702	1.91645455479222	1.6158513567693	0.40518521554077	1.49656990215719	1.33041785231613	0.665014309591429	0.703838766543026	0.191500646327546	2.06415957114313	0.382283951207378	1.22135614474766
TCGA-ZG-A9LM	1.035	0	1.19318379869788	0.344566538867839	3.24538839679868	1.54642661385572	2.282497757777	1.16157623941135	2.26540769078088	0.740614730265016	2.31463703899598	0.724893820003253	1.75070628100396	2.39374583812237	0.792567742320882	0.669108270940286	1.35601575972229	3.18619069198171	1.17526978283497	0.128764212976259	1.09123708213005	2.52723494953909	1.29280192326316	2.4198546318939	2.48660721323077	0.92739157758789	1.19409750657308	2.17565877586827	1.47221793366285	2.5645172630276	2.16195169470588	2.27742051347177	1.86648526095841	2.26149410202364	2.62255321018711	0.687326388584153	1.83936409902273	1.82664334664627	1.66395211770199	1.9226703088475	0.587922382859554	2.01812573037801	1.88043688232893	0.458682723278698	0.705359964231902	0.255780845606183	2.45639152900306	1.31669473682745	1.95738308392409
TCGA-2A-A8VV	1.83666666666667	0	0.904153412606812	0.173344160538517	3.37675144550679	1.42935641909854	1.7746188486814	2.19695057799314	2.15251123222842	1.05638586560556	2.16897072144169	0.886867478018561	1.91701488137829	2.29884284557106	0.834868006839664	1.5240249642786	1.46098866840583	2.95916298849218	0.932090274473422	0.498233218024959	0.929031372188324	2.1749147271621	1.0517481836567	2.48829088280821	2.20520866088612	1.01428394922909	1.72679375877829	2.18849167416714	1.54018981630961	2.37848186736165	2.30150722216052	2.17900570322011	1.96864290450163	2.4504170054455	2.17748241519915	0.538028278248544	1.64582044895094	1.95922387861151	2.22531846923057	1.98324808698625	0.286936678653132	1.63703685169713	1.76536332703572	0.436118344548894	0.600674954966578	0.404663390383748	2.62011207053216	1.47304556288935	1.86153507980111
TCGA-V1-A8WV	1.87833333333333	0	1.20195292493797	0.287393272747227	3.40036913531944	1.83126308164499	2.03932979981258	1.03356371360759	2.10018002719515	0.506034856780337	2.16139072940014	0.874575897005253	1.96286973012298	2.50706953641008	0.822094414575593	0.733932925356329	1.57354866706691	3.40357029793782	0.728854199916292	0.128764212976259	1.23886273357007	2.26580230650739	1.14794986060537	2.47307292686139	2.69349114144827	0.915420090228497	1.06534258564929	2.0436129184837	1.12868223609557	2.51116457838549	2.05015391814033	1.6462122794828	1.92134934753646	2.37752030107228	2.25632558592492	0.537020763178912	1.60767720542642	1.96462823257243	2.39078277744043	2.33331554757828	0.608547111920047	2.14182704535926	1.58059265057888	0.579090252099298	0.660676390084834	0.484756859239737	2.54350440594214	0.634112513030924	1.94771361628775
TCGA-V1-A8ML	1.22666666666667	0	1.18590230468062	0.340705659805813	3.15002201978168	1.24252151153324	1.64959924560907	0.459716792898575	2.092899207573	1.00967971348072	1.83806955591413	0.767191883681814	1.97638276643876	2.37383179286306	0.857075056446205	1.12717301630891	1.52473422764038	2.95114961036393	0.808923498644802	0.128764212976259	1.01068178227665	2.25850868259542	0.651751328226245	2.41547210249865	2.40319910678601	0.92764012035408	1.13474235841994	2.1121213508519	1.26203064429434	2.56326946261817	2.1024355595915	2.14015127091465	1.86969297067313	2.44154274519123	1.72919455913367	0.6417830924944	1.677983523809	1.81026277111939	2.19664973892756	2.30560475945338	0.335950426852544	1.56736407234313	1.62296067530178	0.497551524627491	0.728309940532794	0.544036127232446	2.56621700676096	1.40124094094892	1.911390940833
TCGA-V1-A9OF	3.24166666666667	0	0.592523821290039	0.271869412872696	3.20138242769603	1.38191383921933	1.8855974551162	1.77588518309291	2.12390684294221	1.05160820406892	2.18958483814831	0.938620480894719	2.1067922769401	2.47378822315472	0.576798779913475	0.707683151781055	1.60147346856876	2.92067985257525	0.737241018752677	0.870556087663018	0.963751657007482	2.34406379947609	1.37426000699586	2.41150506028163	2.30867512200268	1.29544303226211	1.34511582029299	2.22445963546673	1.43476890239128	2.36415029119807	2.15045677690614	2.26311218002817	0.893023854248071	2.36612324361147	2.28751787729739	0.59118394274419	1.81493053531774	1.94910284791979	2.319848876972	1.96600509012944	0.331889837552583	1.75461844757986	1.73378347096651	0.643058336579552	0.656969625034262	0.66103522509126	2.55134334653709	1.53029055164004	1.93633229364815
TCGA-EJ-8469	5.27	1	0.724569993669531	0.294343454268347	3.39882716766266	1.2492052967117	1.58012250244608	2.01079639922211	1.992638872387	0.743974833770589	1.87064431391548	1.33910373494836	1.48684339902252	2.10997023084401	0.731198146446985	0.312302154180855	1.37876086613274	2.85518697890168	1.24896353703188	0.128764212976259	1.02564135964101	2.00889385973168	1.52048246454356	2.36623493222796	2.23049317435975	1.35138111072008	1.1075045048465	2.48162540737041	1.60800321324715	1.95199683858711	2.04392979412537	2.19008656328979	1.26531903913368	2.29369493637971	1.8480930830185	0.533917564847693	1.28573152413926	2.09288187569681	1.61795851999363	1.97793576005766	0.438233779727093	1.76504963922702	1.03520494656292	0.503816184222941	0.80286499443664	0.604027634025272	2.54268730470115	1.10585095630194	1.7152004997703
TCGA-EJ-A46I	1.82833333333333	0	1.62541811839303	0.562130819733362	3.18355122069958	1.0020620340296	1.75774269447333	1.76885577295682	1.91432653189211	0.784011012109446	1.9724953754021	1.35380968254234	1.67676942031726	2.3498070692718	0.796795099902934	2.04782857370316	1.3593682287755	2.82842890169778	1.04505657171955	0.128764212976259	1.06084000466411	2.07362275217768	1.0303944772017	2.28863215805661	2.08728788774464	1.13233945785852	0.836534677839095	2.08958127967808	1.12441084273516	2.16792634743176	2.08878796740013	1.89555601699473	2.16852847019616	2.194176423297	1.81544075601182	0.461611535624957	1.54944221485141	1.83990971290168	2.0073374670952	2.10308095539224	0.794936793676439	1.6771269054435	1.49289974640921	0.482591228175446	0.691230782940862	0.381484637959658	2.37534684073044	1.04455969277575	1.36303450113242
TCGA-KK-A7B0	1.65916666666667	1	1.41034835063757	0	3.25771454048327	1.62445586860082	2.10695371563135	0.910169348354295	2.28690708058971	0.697011498074689	1.67828265393901	0.410192832669506	2.44199122047315	2.51933038102264	0.737806549873141	1.27908980317844	1.63153718893734	3.07127466655624	0.734271689724793	0.128764212976259	0.878792980813296	2.39266250163937	1.05848799464613	2.59164001990965	2.49752390060142	0.565071880751546	1.22129825407038	1.97560058743592	1.16616651236385	1.26686515906213	2.25851240920237	2.14336413345	2.12455036240968	2.2778878484823	2.60116051870143	0.996652290826571	1.6660325408272	1.91952251986151	2.00377207614129	2.2030510800308	0.53414092854074	1.68452253060595	2.04635210635925	0.524343389034017	0.766728057396141	0.0375135452057168	2.72825852604801	1.87442235154264	2.12982301472939
TCGA-J9-A8CP	1.05666666666667	0	1.72763899596065	0.428373546781293	3.20909085894675	1.1129679588159	1.68798971326013	1.2934214573518	1.90771593883229	0.908578499739533	1.75500051526044	0.879336820420247	1.83619061279737	2.32753473793536	0.7675524119818	1.59703703836641	1.60147346856876	3.03646821630323	1.01742834350691	0.128764212976259	0.775393594439897	2.11214484015259	1.23625015789024	2.4924145737334	2.27207215025324	1.05134164643791	0.882792182087368	2.05809221788272	1.12533488405956	2.15872514847373	1.95670791195216	1.9645831153176	1.55510031242752	2.31363826952053	2.00658329559632	0.396828433119794	1.83727196822634	1.96341648900638	2.26541201474619	1.97793576005766	0.342697380916059	1.50650360465628	1.60342879691495	0.471375224879264	0.772694806939206	0.309681833915008	2.46483220220808	1.21676239414986	1.79874822875009
TCGA-CH-5763	0.999166666666667	0	2.2402497378965	0.521576375291232	2.91502804969815	0.997945366179471	1.18408119193982	1.32623390158611	1.78504367187089	0.920046050265078	1.74287226659517	1.48202169434205	1.5636992177631	2.0368543028803	0.831747311737147	0.626324856705885	1.0116513427438	2.75708883215275	1.3763487401715	0.128764212976259	0.674589701910425	2.14125080433434	1.03619984529233	2.15681860304544	2.04884822801055	1.15498919585715	0.761324425616123	2.22476979636839	1.16588154476836	1.84367017046033	1.81042779042495	1.92478788520006	1.22182108548573	2.07281435168189	1.99609328189905	0.661966616984832	1.30738586159171	1.73411567440716	1.31448370446652	1.60972051103549	0.609344747359499	1.30675475462477	1.56564520315255	0.557213233971759	0.646008939722259	0.437184457412457	2.31062828470898	0.240777676046838	1.07031982953635
TCGA-CH-5751	0.999166666666667	1	1.05602942013771	0.572447801469469	3.09566249898436	1.41998509796753	1.61998783762567	0.431631880595176	1.7195538139251	0.523267977619684	1.2205043618333	1.36128319550071	1.51812926915412	2.07809432750716	0.796658641637038	0.913671881199653	1.22759988563572	3.19097359790125	0.886341182347437	0.128764212976259	0.849941926706505	2.11412386536695	1.60248302006123	2.10718598524365	2.47679949791201	0.894383851779064	1.04809639512553	2.40445459111105	1.08859840285275	2.55799884644451	1.81574938198577	1.67783699269365	1.04377990067392	2.67740549887459	1.89352816357479	0.0221896855708714	1.72450348914354	1.71705197122486	1.57015541962429	2.0828824109454	0.951685229387071	1.91579529456529	0.672605107546253	0.621980913866406	0.619258914555904	0.982933042730501	2.38093151415345	1.39420864678822	1.08586249058522
TCGA-EJ-7781	2.9375	0	1.13877908247414	0.435454948187339	3.07036506636579	0.682010977156867	1.33650420329485	2.28761924630814	1.61317317410184	1.09271242154234	2.02241985919984	1.31811298967219	1.45954364086951	2.14813380653932	0.795929865059524	0.733019509733737	1.19580321010581	2.86334958583665	1.26136468062286	0.576378446562133	0.752300618566291	2.13153382656886	1.43466716153106	2.18258324280924	2.01841799223701	1.3268654549204	1.05177665395267	2.25554136370276	1.54141106179673	2.211589576605	2.03465232163645	1.93893969929976	1.29778855990859	2.22641916318073	1.89191349158071	0.441672441134927	1.54804650174069	1.52570115310349	1.67393468612196	1.70260467906215	0.553301594952529	1.75502537447471	1.46529685236265	0.665977989912838	0.729584249466184	0.484506114612115	2.35165383326088	0.865224182643468	1.64831999270743
TCGA-G9-A9S7	1.99333333333333	0	0.843722214305108	0.143077806878633	3.30362692457973	1.47161588630096	1.68952423471881	1.95410428026189	2.10113259628496	0.685567515084074	2.18929364745352	0.794713720153762	2.17198714191879	2.3466580057385	0.609597448335646	0.760293975864036	1.40204520636225	2.91246983866149	0.537315382423828	0.128764212976259	1.12723279538767	2.14125080433434	0.915899986228194	2.40582983500844	2.36008683660971	0.829682051400088	1.13770207082861	2.15274811146339	1.51520141915697	2.19712402733085	2.14171971875479	2.60732488743043	1.61092730885893	2.16988257596634	2.01091961946521	0.631411977917097	1.72032441619942	2.15360179473435	2.02845859791744	2.16322648163519	0.534538509653771	1.60894555436153	1.61882421923851	0.653907063879021	0.600674954966578	0.163667788202557	2.4891529031369	1.55659483336223	1.74166945646446
TCGA-J9-A52B	0.155833333333333	1	1.3229668306138	0	3.3246238703146	1.19071629090455	1.506295437217	0.864452647853868	2.10561139528368	0.677549212192559	2.32452272680404	0.863639361424697	1.61607193414515	2.42034582266868	0.51048776671649	1.60922222478543	1.60413335347638	2.92930933549452	0.974468622570186	0.128764212976259	0.906086686658322	2.28902857018362	0.852556097318765	2.45877026157273	2.26066932781252	0.866135618108424	1.23598701557611	2.29642497610324	1.23109308943862	1.99547515173121	2.33692452475608	2.29357848570392	1.34451646625402	2.28758052864867	1.8496232053127	0.982986998270876	1.65023155944746	1.90270272349074	2.43179075183459	1.83155901889656	0.531813960884664	1.65856464783501	1.44234059797413	0.581708171807335	0.84488021455885	0.556487362434435	2.5006592829073	1.33643840783078	1.8167861410641
TCGA-KK-A6E0	2.57583333333333	1	0.64827059471	0.583225065666698	3.37675144550679	1.18217161309935	1.77315610715832	0.8060699061815	2.16766298437566	0.873761480849724	1.99385522253073	0.588182117042433	1.98955378615662	2.46585828436003	0.686478116212401	0.801680448890572	1.52431273487439	2.90971344655637	0.793645449729199	0.128764212976259	0.891490347676623	2.27690415082685	1.20372553156473	2.45665209586311	2.32648929201913	0.406029901923221	1.39225874099504	2.16992151973408	0.954008945188823	2.51508955044334	1.93609554388923	0.77511308712231	1.36948115760635	2.51736544746906	2.1820875163063	0.687567531868566	1.80166748789431	1.73662163342398	2.27817397185976	1.95706844849612	0.28472234957135	1.79867298582593	1.65412194057156	0.591045870584046	0.767706361482243	0.401091839990257	2.81798532648282	1.40387751800274	1.51356168603546
TCGA-CH-5792	0.249166666666667	0	1.03303919977674	0.256790418371638	3.09284099700804	0.667172055492294	1.37086499224676	1.99708165578264	1.80383122963724	0.918653276245523	1.77550395912206	1.04051239260258	1.66577956794584	2.22886115357972	0.824112091376075	0.910409953254195	1.1022167167247	2.7741009694365	1.05009577026616	0.128764212976259	0.696060006358256	2.09752080066014	1.240554099064	2.29882072104287	2.09734299341532	1.2211827132731	0.886459833153597	1.98442967355386	1.30175938439711	2.14404379430584	2.00005931158065	1.73668975047388	1.18197189508184	1.92090331497469	1.84195083243667	0.615830127524293	1.41139812374641	1.87854444697739	1.75737874166601	1.74644002758566	0.434015746484304	1.39889719370543	1.47514098608844	0.563977260720081	0.758739348396415	0.494799963815989	2.278545067494	1.21364589414516	1.39520027686754
TCGA-EJ-7783	2.15416666666667	0	1.19837026576265	0.414829284605005	3.23258730056269	0.949666679328396	1.39616003501692	2.11530536578109	1.71235652721749	0.81281461586313	1.77840328797171	1.62420075328255	1.55548860009774	2.06882982541265	0.770576609601548	1.31551153033127	1.15182461432038	2.7952847484008	1.12269024969847	0.276680482757003	0.741919262688165	1.98450714630107	1.31416856855331	2.27880212995253	2.0088187101038	1.10263601815587	1.03970018018223	2.02560959449878	1.38055754812946	1.99534976106828	2.02915254249028	2.1061239505836	1.42097149616068	2.18673930581936	1.75397354305455	0.556014356949164	1.38221105882603	1.88133650180474	1.92018046484925	1.72736944193225	0.707808297232055	1.60661269865577	1.34097464540711	0.580159502140005	0.71418161337928	0.652901655086298	2.34871110915758	0.395834898798195	1.53261429644349
TCGA-CH-5748	0.085	0	0.833668450421571	0.243803413503427	2.98436685741924	0.730462722307056	1.38950648712683	1.86491832581462	2.01509489524153	1.18573745796468	1.94464711110498	1.0544126165663	1.86395166846221	2.15535662440149	0.558433625063627	0.865675827622206	1.18184846186924	2.79930006302988	1.04088668790284	0.663583793139458	0.684132614440784	2.18586440821864	1.2826087135045	2.22465687603486	2.24277957844742	1.29105800065653	0.98611642428417	2.23547199882728	1.32509512896097	2.36989837040965	1.85732344200381	1.89953257018593	1.06553566819068	2.35536520137603	2.07389896254148	0.587529732022815	1.61587241624826	1.91978309057068	1.91870869418163	1.84369651819285	0.30533756855744	1.65027680439977	1.61213824204027	0.327919625128452	0.662084062012348	0.501279602928903	2.58057746107158	0.543612323765862	1.68151728515214
TCGA-YL-A8SL	2.70166666666667	0	0.811387475105173	0.25848852076127	3.27083279278736	1.61453083518642	2.04364973103776	2.48121149101205	2.010786339816	0.999526848289313	2.05892301355202	1.15282892690451	2.01923981869307	2.57844781145107	0.420386321644195	0.961192722346522	1.60624092377982	2.831996639528	0.933985114538447	0.66577738083734	0.999973201690725	2.04253307751933	0.912525002189355	2.5252625582122	2.50303497212917	1.14278267480178	1.67891792388217	2.07290641299174	1.41332356797558	2.44958321625657	2.31687270637688	2.63525985559074	2.23931677845624	2.39301683939649	2.0632864562312	0.526120457221894	1.67372332375014	2.13205848480691	1.74093041333427	2.08343728778255	0.334318156336417	1.78477318690148	1.80168398293512	0.812406727842202	0.820939205860846	0.778955421481801	2.39289167971932	1.55102600625936	1.59181985986037
TCGA-VN-A88I	0.736666666666667	0	1.95365144213805	0.353643991185788	3.16807970971497	1.48480527301891	1.7338699002326	0.872081823317829	1.91752170190077	0.781058359192877	1.74759860419947	1.18284762355745	1.98406022627663	2.38196047168307	1.12295142522125	1.15659101458529	1.11117614902865	3.03111889265946	0.910917706369855	0.44225507256346	1.20062966573577	1.99509963791204	0.790698375141593	2.38040564236952	2.21470855276155	1.14474010646872	1.31467716006404	1.94715571336908	1.05832121335177	2.12436615745692	2.13839188147432	1.74560592213332	2.18102528576431	1.90578857520556	1.91250577595903	0.779290301400385	1.38172728321688	1.87748580576985	1.89369106503235	1.94011579754165	0.766489138298488	1.67740466668617	1.4897886661	0.397101417048765	0.727728041744376	0.571929721726799	2.23284740796694	0.792774975563432	1.56539340515963
TCGA-HC-7231	2.57083333333333	0	0.480883921013639	0.10056768921937	3.26081213652846	0.841522130789779	1.31243789053159	2.25174120921647	1.95365155759724	0.646795101110086	2.08056278682618	0.984368366876099	1.65139306966382	2.16849886921049	0.57691147034587	0.570932425143599	1.21589534797225	2.76533728093895	0.976447650566115	0.128764212976259	0.699141854271121	2.14922605564122	1.23009319586487	2.22633534668671	2.00288705114359	0.817398064913576	0.934384933876822	2.10871035759228	1.70319469326392	2.22484149472641	2.13135411027315	2.37311978057674	1.22734405215462	2.31336920129447	1.97031374615891	0.445419764341924	1.44677365430292	1.82088823651408	1.97549068233384	1.59963995009622	0.438696462253658	1.44310079210763	1.43774214271978	0.616238389747683	0.779712149200144	0.309632980228612	2.48616444569908	1.00028740671668	1.53421259427563
TCGA-KK-A6E7	2.5325	1	1.07639203656013	0.148724246261107	2.90923363308059	1.80779541677076	1.98119092909102	1.16330000023511	2.08239781335593	0.787262875192781	1.93997964853005	0.460613126879486	1.84347636820211	2.49787212441316	0.87970542913069	1.3034967510916	1.47128162146002	3.01129085607098	0.569133241712144	0.128764212976259	0.923009290283499	2.01994704148131	1.08797937616744	2.46203676326568	2.24778094640614	0.8929973472477	1.79970735341522	2.06677342547533	0.94436671402914	0.846819010353152	2.43054751450568	1.80494094832879	1.80426855491132	1.88456703897612	2.45105086122801	1.292676905653	1.54074870922663	1.62771213701804	1.60477739279597	1.87871677355264	0.294955330065862	1.77032792846289	1.56638680601176	0.532774668693571	1.17392391392658	0.274061975462291	1.54430041563208	1.05625575659982	1.74063466241602
TCGA-HC-A631	0.1475	0	0.799353989305686	0	3.01378308308227	1.33017354780516	1.89269097426164	1.48820621552372	2.00201097704019	0.975176713347093	2.33897317349915	0.76364978858543	1.85120860731935	2.35157944510839	0.797236891639139	0.312302154180855	1.59614047313829	2.89029487776342	0.94047016010694	0.128764212976259	0.671657329625383	2.26447722073883	1.38204603257689	2.39910358505232	2.42807753257784	1.07913969555852	1.25780146309068	2.25891170036578	1.57152689294146	2.41081015120876	2.05900840413988	2.4283975528045	1.27215916039461	2.35588634508545	2.20753212654238	0.677105986040883	1.79820101185127	1.68706243570239	2.05466990508975	2.19831733565493	0.282683971970186	1.74731022038617	1.70866063164981	0.466080622063595	0.901184350412858	0.223286886972842	2.33150452348822	0.555699507961329	2.01130635499368
TCGA-HC-7080	2.4475	1	0.479509324222644	0.109989377200903	3.3941045880944	1.69248724812826	1.99888252101521	1.01334235123283	2.01277111929011	0.708228951049585	2.15983269221128	0.712895442532218	2.00712176057687	2.47467190428587	0.52555746600306	1.16521796031387	1.56574597535028	2.97645808425389	0.886341182347437	0.198749830605003	1.16104453461794	2.12954264571352	1.2377988131779	2.35235655646466	2.38479816410943	0.987934555733936	1.51846726273816	1.96674748575047	0.982688115265699	2.54212003731107	2.2166731262982	-0.355624219657331	1.74492651997768	2.3598469207265	2.12229875892176	0.632679520412049	1.76125545735601	1.86777494442661	2.41358830674348	1.98434395650434	0.131202571569123	1.67467382202517	1.88718128343964	0.581973634001118	0.654387758800973	0.542524323168426	2.58573533537325	1.44638671774006	2.00995480733692
TCGA-J4-A67R	2.49083333333333	0	1.53291678128852	0	3.34395253795365	1.81742578918296	1.89064236450285	1.223366336251	2.20197132765716	0.483363782809641	1.94452798957991	0.49872570926249	2.23793776407464	2.38636185637023	0.841274234558096	1.9858742220514	1.44227346812167	2.99112172247339	0.708932352853455	0.128764212976259	0.943780983653214	2.11181958660949	1.1116974565917	2.55901851447234	2.35771049531555	0.526712660994511	1.43520991173881	2.08815149415735	1.29249956581417	2.3187021738513	2.24602499705448	2.42023339681511	2.0613172819262	2.11130837006044	2.25157496130793	0.940652985525604	1.48404700259934	1.87629214464031	2.23429347289289	1.97705581662483	0.374834483176395	1.65247247977047	1.86124532792324	0.382372918467014	0.747231214895151	0.284751116119803	2.61420024841111	1.70969800498991	1.92082914760032
TCGA-KC-A7F3	1.82083333333333	0	2.12881564985344	0.301942628814186	3.32225921887552	1.20811690164551	1.74387619330901	1.66187488176544	2.04261077334824	0.817073922006864	1.91797330504335	0.94159706688518	1.81144336833408	2.38054549315843	0.66357156124384	0.699692057481867	1.39751726353233	3.00510450683637	0.78059593854234	0.602940871016481	1.03233133144272	2.18970651392831	0.651751328226245	2.37671532114711	2.45747464800141	1.26670453033171	0.932801202023707	2.11153415091153	1.04627378394847	2.49394804512018	1.86956749246437	2.17526978922324	1.91377336913885	2.36449693955186	2.15634761332419	0.794255856098352	1.57154832309524	1.83822475182131	1.77932598405093	2.09208130503714	0.344020497869488	1.47757970276127	1.7582892320075	0.450469591712043	0.619151315556994	0.384391425274757	2.78440298655385	1.39072439083385	2.16936634268475
TCGA-YL-A8SR	0.7475	0	1.16363535032255	0.508407445519537	3.21770276171408	1.0584408772131	1.53903587956602	1.18456036274544	2.04881555065044	0.791115992062365	2.08638809148944	0.99590669730584	1.84498311677882	2.43620215530656	0.960578038463389	1.4802766480559	1.52206273154695	2.96665560319474	1.16253682967746	0.128764212976259	1.02719619202457	2.0767346465503	1.21936248619458	2.44432392220324	2.33367498695663	0.852491371440062	1.49571281250863	2.35234630670986	1.35087859432914	2.0370144618653	2.14688385226939	2.17365235421212	1.85764037143415	2.26828972754921	2.05971444597016	0.697621421283433	1.68067049010592	1.64491919587554	1.79270498780738	1.95400079800006	0.295187911699683	1.74801662550491	1.71986599690275	0.527936153220777	0.79225439156969	0.708135779347881	2.43360299957071	0.810229096092306	1.79128204464311
TCGA-G9-7521	2.57916666666667	0	0.672867809218985	0.376180898858079	2.68885133665351	0.690105439743597	1.53181678989948	1.44485505545982	1.96858745879743	0.918594501830275	1.69332174426404	0.908176160286546	1.64254081268998	2.23118301816205	0.785036940400997	0.312302154180855	1.36942101465858	2.94638639663084	1.16201551077795	0.69022305732255	0.707982776082096	2.15863506932633	0.803056358409615	2.18683661383466	1.93585394006963	1.16854970782317	1.18225285051138	2.52648346678437	1.15199794373591	1.69789356627892	1.97230977258618	2.2993500803059	0.992103593925103	2.13873098083013	2.03684708498908	0.551200044504233	1.46192947764094	1.74033504239583	1.51213317024873	1.60992462958216	0.60133235996643	1.70829317694342	1.66637369752613	0.347426404180286	0.713840024358204	0.278232346064142	2.16744567510094	0.997266281701402	1.88705375605084
TCGA-EJ-7328	2.305	0	1.21869696524338	0.250021539440007	3.35138957921717	1.05558245710225	1.50212028799532	1.77089142406952	1.93665242193929	0.635675427387911	2.01317965328239	1.24622476059499	1.76732289783316	2.30399454923541	0.836042540112554	0.899740994259561	1.22011111921574	3.04580475072621	0.99572865829975	0.128764212976259	1.01794066647305	1.96696851657692	1.18263513515382	2.3583010657009	2.3143439023972	1.14063408460772	0.972714825391826	2.03931194564844	1.35642082052589	2.22857728856891	2.00275897428121	1.98016007713302	1.61202840213913	2.10204061980176	1.94026953061944	0.695431693746279	1.47054848469516	1.9415470245303	1.83171175133726	1.97615376425117	0.556379657860566	1.74448613044482	1.34069573137071	0.478265702821341	0.600674954966578	0.255955918482211	2.59387176924792	1.10619677160915	1.51282333846392
TCGA-HC-7230	2.74	0	0.596698959839007	0.413584713525824	3.07712161086664	1.07398957039253	1.41262033004471	2.19902886064616	1.89812887533643	1.09802689346129	1.95923543191688	1.31937470745134	1.83865932288996	2.17560911323887	0.722058541107343	0.739267288087639	1.5527216535339	2.68404300304317	1.16947590714611	0.128764212976259	0.860015705775212	2.10849186237453	0.95074358618438	2.36892407912584	2.28118109551654	1.20729021637413	1.08552364267672	2.21323084726774	1.47444695655323	2.4623824461029	2.03802184603192	2.25232509110562	1.37807879976163	2.49056370248102	1.90143658003615	0.599756563375917	1.70944340771555	1.56608679512273	2.14570045336446	2.04414971136319	0.181217376438141	1.4389127684718	1.62531635091565	0.652175376168679	0.780715004825756	0.570410332417713	2.35646420510418	1.36476577409167	1.61025601787045
TCGA-HC-8265	1.3225	0	0.952638634663748	0.908896544743723	3.14593014294585	0.97922285529234	1.65924358238881	2.23415121638003	1.28828198627957	0.645925151107401	1.74387598526143	1.89590234754339	1.44349029581537	2.03530785804392	1.20416941604475	1.07403416259328	0.609852780859607	3.01900671110957	0.871110335400904	1.40134536471547	0.65780748209219	2.08574843883568	2.49520935202036	2.233377450686	2.07171368581472	1.72920615159711	1.05525314012029	1.7296816590846	1.01428424635322	1.59226694493431	1.57609392771737	1.40429090328574	0.84811165996581	2.39059052503471	1.89464515389423	0.312135122736001	1.67735933514703	1.57201071797844	1.43688434835004	1.95442557345615	1.20476413001703	1.70322425653524	0.878943970790129	1.13443892765703	1.3186125055227	1.07014720445479	2.712842814384	0.666642377717379	0.891660183505253
TCGA-KC-A7F6	0.72	0	1.73608187338258	0.10332872958796	3.28793637258134	1.40118788667702	1.57816437569034	1.68445906003509	1.99828158199122	0.771780188222425	2.00834032441511	1.05003116109076	2.00270415477328	2.43702159407061	0.757673149462645	0.922513714544076	1.21467977551429	2.91212425647771	0.989204177918569	0.128764212976259	1.37258017444021	2.09321768811576	0.771486215674887	2.378854796811	2.4998763029188	0.871547826281182	0.791813404501148	1.91491310079147	1.12262971891438	2.59260126009457	1.96440222553524	2.19920814241017	2.01240466175478	2.44312965053289	2.00427233340518	0.473243400175618	1.68964841597605	1.91483114869689	1.95112653982086	2.24808934134089	0.494718946422285	1.70333005924878	1.32916175184092	0.720417587744029	0.671255558428081	0.229935911721421	2.35542900602056	1.16425500215536	1.24520964497344
TCGA-ZG-A8QW	0.2575	0	1.54117231856286	0	3.12066263216391	0.613010208309984	1.57277247802853	1.22378426577378	1.93677442256782	0.751570460367613	1.87180115144834	1.04019044046177	1.80497333496801	2.32050679628382	0.811532477343368	1.29247697862609	1.40122701801007	2.92067985257525	0.805053869014675	0.128764212976259	0.933741740911746	2.17649033257693	1.26245277430175	2.41091053381318	2.35470456499381	1.0574147528547	0.996269305156117	1.8996921195372	0.939607887872822	2.39285673327309	1.83737239073843	1.78489839826845	1.41857563714147	2.34229679801375	2.13787866748992	0.529294735292292	1.44401371515758	1.72758027378873	2.02904895237783	1.86149138470216	0.502567086544196	1.46333012717818	1.20773285975657	0.460106191014183	0.830975104585231	0.214528653687025	2.39024443018231	1.41001970822546	1.21458947109171
TCGA-KK-A7AQ	3.33166666666667	1	1.19661982812905	0	3.47108750248469	1.82069281963732	2.02285856547725	1.04467973421032	2.28608116744577	0.329251788046788	1.8814025183118	0.564712152220423	2.43889093230722	2.64268863025778	0.644861155739887	0.935657389145009	1.57368164818156	3.01422135895137	0.505408653711476	0.128764212976259	1.35253237023438	2.36613434738158	0.918462328877953	2.46264166108274	2.3796452858443	0.54308465426122	1.59974961387319	1.7925797358933	1.04655053390532	2.52674649122233	2.08535277466311	0.963024939389654	2.22971895594992	2.36002259690975	2.34122244502991	1.11341525869254	1.77722597263017	1.92473567181516	1.80722182523981	2.16128706417185	0.197225696678729	1.8343443719426	1.74890561338627	0.470704142944969	0.8565649708282	0.159504865874344	2.76265750872353	2.1568539218047	1.86002150417877
TCGA-YL-A8S9	2.75416666666667	1	0.67706326205717	0.515668747634399	3.38809632943151	1.65915235927229	1.94752305828717	1.80041490725659	2.10102653710741	0.954259772680506	2.08617734340012	1.54166594034802	1.86212769538356	2.34765387093657	0.694173310750314	0.914667750945154	1.56138776834058	3.26686674331639	0.999050812865494	0.865174967952381	1.06465948551668	2.1815378894736	1.45410890635216	2.42611374024422	2.28126704459565	1.22381287743084	1.47906106045548	2.54573897718004	1.45721075136795	2.2533117119245	2.11250590790572	1.77267746620259	1.50622978103026	2.38969551424273	2.10500511691368	0.704042999826947	1.64938513826951	2.02504319655711	1.4249518444965	2.06646321944253	0.377953647389431	2.05582576884565	1.80486410766429	0.617076268120338	0.727766251076448	0.255934062718518	2.78713901842165	1.3435245294739	2.09661408946276
TCGA-KK-A8IJ	0.840833333333333	1	1.90883907964228	0.429386014430122	3.14287558503656	0.827511368593674	1.4604514533345	2.19431889879211	2.15939897881003	0.784172472571852	1.96041439164427	1.32871370357761	1.65513226119982	2.28392396745384	0.563446064574441	0.828984584495211	1.42343641687718	2.72843371661152	0.881608578240551	0.128764212976259	0.826077596139434	2.26703400050228	1.57702067523526	2.24060855110523	2.23928481825437	0.833331749360921	1.17004013032472	2.26847374226255	1.34347783750299	2.20001696135995	1.99618580030305	2.35550681274391	0.904672658103704	2.21271917525941	1.93222540465929	0.694213560487298	1.62558397141859	1.80782798251238	2.20608066327703	1.89753961143808	0.42541295086282	1.65120090377909	1.74830184074721	0.51329547585405	0.600674954966578	0.199312215771992	2.35146918292165	0.643467639302839	1.48566941655443
TCGA-HC-7750	1.42916666666667	0	1.16404836522817	0.420563418202024	3.25847864928945	0.916171334041972	1.52299635892724	1.56208126816904	1.99769611785478	0.825515653412067	1.6908816959137	1.31640461040253	1.62660525551135	2.27197434270205	0.954014672024319	1.134153226808	1.19427661407818	2.87874909916666	1.09204735232121	0.128764212976259	0.866397124222229	2.24676885575578	1.05433512651444	2.25736614439607	2.00665898108068	1.18874646533882	1.07154199283468	2.1883877446787	1.17831111448577	2.36827108806732	1.88032570182844	1.904356005944	1.78334638088837	2.2701331889983	2.01876600808245	0.541845377493191	1.44139968822608	1.82915463034062	2.11305336799083	1.78460250998287	0.288362165235118	1.47095642335278	1.58586526355431	0.600312101125818	0.600674954966578	0.726619356311851	2.57680804134656	1.17486792402199	1.63944223028892
TCGA-G9-6366	5.33	0	0.606693154701197	0.31978289833357	2.93802720350367	0.562658036393633	1.32279792199651	1.84014127905556	2.14467482669449	0.796738370509837	2.33851469343259	0.676337094711872	1.62879618830552	2.1644853528267	0.836816749471861	0.669376626536606	1.56451872387389	2.89193817399521	0.951825752734258	0.516171070707128	0.66803147988938	2.27103636484532	1.13511108070115	2.35744011751973	2.32478291550446	1.07965424238051	1.12511874683864	2.50606381164	1.67932221132891	2.18305464492763	2.01382509083934	2.26685371101229	0.978765659880631	2.46992175414701	2.24509479529622	0.519007178037026	1.74891421535604	1.84663044420514	2.29821563350748	1.67723582850736	0.309897517657081	1.87900996468561	1.85928863819485	0.42378310786099	0.8558752177048	0.0375135452057168	2.42010949263794	1.20154721532171	1.90831969452447
TCGA-J4-A67Q	2.66916666666667	0	1.99465540127011	0	3.43576048261744	1.75482061513354	2.14483947065045	0.74566305046848	2.31990674485962	0.45394253681981	2.13693239529847	0.483345062732161	2.26759856816966	2.63212125789043	0.86816206934315	1.72956705703386	1.52583532664632	2.93348163041404	0.630334332188057	0.128764212976259	1.39514895820338	2.24939067844386	1.18208605393116	2.58187998176672	2.51212382307163	0.692483824544254	1.5724816262633	1.90256188608755	1.17194112092007	2.45102763288456	2.27866426913704	2.14387510632794	2.19014621634562	2.00844742908863	2.54118495438127	0.73215995436661	1.70264445935075	1.8865832811326	2.13408877101017	2.40650801465564	0.485933783565821	1.76840802734371	2.14001353012926	0.423674867300697	0.758341983955141	0.340871476787055	2.53084208809485	1.37724268672638	2.1613513450376
TCGA-G9-6343	6.7075	0	1.34379017820083	0.434083202937765	3.30976269727335	1.04576949733548	1.46390715963742	1.28937398020832	2.16239001064163	0.740152608798404	1.80595607888667	0.59597434532117	2.0220595849315	2.49132525039114	0.811574974812527	1.37952771614268	1.51370608270252	2.95710314695074	0.89524495116116	0.128764212976259	0.743203370869206	2.33506469014557	0.906074884560802	2.38040564236952	2.34436314712424	0.862100586813334	1.26577877546278	2.08276367779361	1.21182606142188	2.39249096443212	1.96105138173031	2.18660080435233	1.79452218203868	2.38185693605041	2.34311719871186	0.878489634306028	1.6010354110537	1.74442396080368	2.12944826613656	2.05602676608315	0.42309624917947	1.50722660752125	1.73332525211741	0.542969607118863	0.600674954966578	0.300634673278963	2.7768929833398	1.64425363097939	2.11540808514653
TCGA-J4-A67K	2.74833333333333	0	1.38230674142746	0	3.4415745481607	1.7383156566584	1.95407053912807	1.71698970952944	2.22392280342666	0.633219894114278	2.11158393907049	0.463696629766318	2.20451784081777	2.42590536480325	0.571949161203091	1.04745490965403	1.53841022740916	3.01060697348393	0.568161917155831	0.482723880744476	1.06438023446465	2.22043047564359	1.18785172237303	2.58881332004235	2.61876920664087	0.919180337793164	1.29228608362195	2.1109452824528	1.21182604273659	2.60050992891733	2.2916306672415	2.24242357930952	1.48933514793228	2.44213705934586	2.42187300874335	0.665876620389319	1.62374491573269	1.92332229349064	2.25842409869209	2.304888429505	0.470849603834032	1.67115616271434	1.93215651611975	0.523376677026635	0.688195759190345	0.390593953265394	2.76437879073619	1.84742031445556	2.25622259495529
TCGA-KK-A59V	9.4175	0	1.90636166821449	0	3.38955702673302	1.05407663183922	2.04008723825523	0.37562909290262	2.12296128859953	0.840200739198011	2.12764688127175	0.410192832669506	2.10180852183006	2.27169884790259	0.58603675458653	1.30682381890576	1.12046350269846	3.00448162582916	0.366558275100325	0.644361076999639	0.78899911094163	2.01446104864618	0.801964907641664	2.59730465153243	2.51338009093023	0.854645451892115	0.770444115355359	2.05201178556281	1.32597615833806	2.18474280321895	1.98931378818804	1.907309916495	1.51678402969057	2.14203126096558	1.87298421558278	0.793914089307818	1.76642404222535	2.11440686677437	1.04773931908703	2.23285626248602	0.835912661966113	1.99027856609103	1.59633329141955	0.424285324266023	0.836999471240096	0.185694236014062	2.68012390508819	1.52130248783965	1.92174881106437
TCGA-CH-5788	2.2475	0	0.661848396415622	0.32830046549214	3.01703995766421	0.650458702916675	1.21385510188675	2.14005781193343	2.09930484696272	0.49746909805717	1.61382017721729	0.61899274832045	1.50382571764699	2.17204471812367	0.654732106097718	0.582616908025941	1.46399447041476	2.96031444181804	1.30760747239862	0.128764212976259	0.883171250953377	1.98896425261899	1.58694257232596	2.21682032746389	2.24218128113882	1.42230392247398	0.875686556103003	2.27878683823621	1.55496406566446	2.42988792039063	1.75231032656143	1.52924866143318	1.12269800800305	2.38817958293934	2.14370563139907	0.65652713246523	1.6646129728699	2.00260780879658	1.95322000716185	1.89135362633842	0.393879293304592	1.54280406532417	0.862126262781197	0.787725270131932	1.11534852994163	0.507556971017735	2.57831260938142	1.27185590439871	1.98752829346238
TCGA-EJ-7318	1.04	1	1.20028884961065	0	3.27249853998957	1.11885589183302	1.56278229234888	1.53011601056771	2.3001588878182	0.767002332237137	1.88012695998356	0.53610208037841	2.09320659142523	2.37544702167603	0.825218457483517	1.49198537706476	1.55481213657809	2.92067985257525	0.801107156964186	0.128764212976259	0.842164161758105	2.3979955912221	0.839421805305483	2.41202652873871	2.36779228787809	0.718966728562817	1.32036809083927	2.12466194792478	1.16923913510058	2.39552200537707	2.1092806422502	2.45171450774935	1.74141992195495	2.37802989909805	2.27247545234469	0.766824795910743	1.64023239838865	1.87489252874129	2.26750279398224	2.12499579938619	0.349763639699073	1.36447541829764	1.72363224734186	0.390950089407076	0.600674954966578	0.523064057563037	2.66634669012564	1.60039660231811	1.82747250861653
TCGA-XK-AAJA	2.54583333333333	0	0.920431883757317	0.228461381099743	3.36436941821427	1.21347718843424	2.12685133843289	1.72657303433285	2.20450679176847	0.895230329641569	2.02174827111301	1.06587963562767	2.36937482388719	2.52129506954069	0.544681227326435	1.06547284285442	1.50876289309759	2.84295496428757	0.500282997309156	0.265585238760938	1.49428252300225	2.29466206267526	1.35591972424961	2.46194983406041	2.32596363625104	1.09102173505497	1.11319193287044	1.89616945161285	0.950503799871365	2.20657843251943	2.09258203679108	1.75487527660703	1.87683103926456	2.12893376003358	2.23192636090866	0.424926709125951	1.75626178920133	1.79091784276438	2.09684886596412	2.11298900976229	0.29119072788896	1.98285620077682	1.65529741737354	0.508485852101129	0.724330005905479	0.488449505208407	2.58116080367519	1.63909969784814	1.55104989954538
TCGA-HI-7169	7.3475	0	1.50412367407114	0.35104131773516	3.18196222511855	1.46280758531391	1.72314529957546	1.57807897774376	1.90734180005261	0.609865731562089	1.75797032523981	1.02246960244833	2.18102175120643	2.439286185705	1.01147225926001	1.83531394388951	1.39507488958049	3.00726162700026	0.838571861683277	0.128854926428953	1.13783346971963	2.19986046785523	1.59181065600717	2.39376289164571	2.18885558359386	0.706101342454322	1.34312481595022	2.05665360488242	1.30969599384153	2.29942930918531	1.99930203566854	2.00474011379351	2.41036702458503	2.15140721237089	2.17366803253173	0.883162232248701	1.69194048317695	1.74193640775345	2.04352318219793	2.00984501681342	0.379015335514682	1.76049430222786	1.6001759848006	0.26483515954329	0.600767863605014	0.0375952963668212	2.45543161799644	1.75999213285969	1.72054535445251
TCGA-EJ-A65F	0.205	1	1.14209215982897	0.434509289957139	3.41017657073483	1.06039580952975	1.90776300454418	2.13973636238872	1.98745282737546	0.630557281984527	2.17595096584145	1.18807310628862	1.57055988950425	2.43809809057384	0.855717871144525	0.981635494907505	1.47255239235551	2.85082324319586	1.02067287895252	0.128764212976259	0.985396406785023	2.12511566129169	1.13676032473552	2.57291686599661	2.26038424309287	1.11062396070203	1.04557480637424	2.09462761549844	1.79827226826638	2.04621422547342	2.16370123316647	2.41183791100002	1.74603142851308	2.37220818850159	2.15444693332419	0.634182183510915	1.75188573878682	2.07179262790365	1.84958849112817	1.92571836178031	0.40852686903923	1.85470817451644	1.70719542039333	0.483878582618309	1.0461063600774	0.151077303267887	2.5068243460334	0.992386559029318	1.73915374014792
TCGA-G9-6338	5.55166666666667	0	1.18700993682727	0	3.27502418387287	1.4263500469957	1.84847506868954	1.02783067818413	1.94099461422454	0.495877227435168	1.87652086381437	0.887270234305759	2.00498523685041	2.44446472553893	0.795590215125751	1.35523754696693	1.36598336460764	2.98689423631801	0.915023464771604	1.17218267397475	0.990003042830782	2.13672936921015	1.21388579565997	2.37876587030149	2.28233328777423	0.753961760160477	1.26550770879324	2.07136973534362	1.36574169547974	2.46583035230887	2.12304941015559	2.28540825005476	1.39313519080997	2.26644987757006	2.27479877466868	1.03890772679191	1.46994340168579	1.85362551150631	2.02360469063646	1.96230698150477	0.288870859799907	1.76896488213755	1.59781590945465	0.72086924062124	0.741888590844207	0.489077612008843	2.51164673313819	1.78940983275324	2.26567996428491
TCGA-HC-7077	5.79	0	0.506049261902009	0.227933775486943	3.11868853955002	0.707645899755618	1.42105179518184	2.29994061810526	1.95170643556526	1.06176999830414	1.98629983344364	0.95165836131584	1.65091594226214	2.29029986134982	0.578114816119295	0.809726279627373	1.56851366071239	2.67984697088042	1.07181122731932	0.128764212976259	0.690160395904396	2.3766526399241	1.34496827260786	2.28654659295666	2.26429084268398	1.31160947688411	1.22841139751671	2.11604767497442	1.52487124355904	2.57811210060954	1.99103803708085	2.39634561048961	1.45699275199928	2.47057737191269	2.08099720924124	0.506710513423243	1.73253840364034	1.74250295155721	2.09904170206348	2.25928138576411	0.323019421290895	1.51704273648315	1.8624138936617	0.522746580405896	0.758425009993149	0.243074285325172	2.45774337052057	1.01955072061878	1.40445732697744
TCGA-TP-A8TT	1.44	0	1.36306934180032	0.589971871869361	3.13585904572167	1.39402066574214	1.4110431213604	2.34269900776841	2.00482333348486	0.801174635353434	1.92953488715101	1.50473321055776	1.89770511154861	2.36881784399373	0.98299985182967	1.26496578280615	1.34124742205593	2.85029557180227	1.02734318930876	0.567717937710501	1.27690800585257	2.112034972075	1.00316425289611	2.37962750462407	2.08066182430364	1.33936722841652	1.54760914363124	2.12558422174133	1.53454195583406	2.15495812365758	2.05015391117332	2.34426934432627	1.70573626042932	2.05878095822963	2.14965842557677	0.501353026752166	1.4480345984322	1.83944927484603	2.04805765155958	1.68496654452152	0.430456994323072	1.61264657566943	1.80405748381966	0.656382414882488	0.600674907397649	0.793248844251908	2.35278981886931	0.990052594488038	1.60808321886282
TCGA-2A-A8W1	0.306666666666667	0	0.738489342762392	0	3.30362692457973	1.40866460723833	1.92079129661391	1.47683154643471	2.13097523695748	1.02504656753422	2.10797152682046	0.979159372196131	2.08444802846726	2.45832554212024	0.505754436194599	0.829344280556942	1.5790853220928	3.0184755918047	0.999346347158476	0.590433221307044	1.37824807983701	2.21937019087243	1.13292860680779	2.47984039010266	2.43573816004644	1.26719891416592	1.67707522670476	2.46368216425502	1.13630948159852	2.41946905799044	2.23026258019088	2.42572097764192	1.50784766952303	2.11120231838854	2.30748303471873	0.525438737340439	1.63408791143658	2.06449781027755	2.06193513063106	2.1469973654812	0.197911312851253	1.81500787085067	1.73934953518885	0.797356153129503	0.87069625769022	0.678065854797623	2.61059397243674	1.47057518547926	2.05341498311796
TCGA-Y6-A8TL	2.71583333333333	0	1.06656827514453	0	3.36562275486443	1.26065007223209	1.44226595065782	1.55704342527247	2.16059594862169	0.828133725390339	1.96383879488751	0.980670320470353	2.00723888208943	2.47196087581472	0.920450962726692	1.3135213831305	1.48935112357367	2.99624321673699	0.814385665868469	0.128764212976259	1.16435345619112	2.30979592416811	1.07075039614344	2.34384574098563	2.32451632121283	1.06322210715479	1.20322818662324	2.21435931440476	1.26103133666779	2.35198815805909	1.9815552813702	1.85542305723783	1.67455646647016	2.34420512944495	1.89806376225614	0.827712887125353	1.69905634510727	1.85146783162352	2.11807880833938	2.2169393430677	0.381528094853169	1.65120090377909	1.39882829063381	0.721634040326092	0.673427244991428	0.515994505219257	2.77708749706337	1.57297019522811	1.70107038425459
TCGA-KC-A7F5	0.249166666666667	0	0.743057946735123	0.27447726654391	3.44353368479835	1.91085726163242	2.14170357167029	1.87804196400534	2.21012650264543	1.27079434993336	2.14960695914039	0.760956769625883	2.30981983344107	2.50310789440478	0.602103855134433	0.541547142384079	1.72133788999798	3.10732771630089	0.705981740020084	0.128764212976259	1.21164166321445	2.3092529457786	1.30448790009499	2.5084778377059	2.4831548735118	0.925780727379351	1.48479411819935	2.18494777290841	1.01317044678741	2.61443530551586	2.22222686979569	2.54743550330357	1.82651808639902	2.58397514552619	2.40524642419171	0.7124613163237	1.83477244107559	1.60823415023723	1.88885969610738	2.45338269837351	0.262116968905503	2.07817065096762	1.94015645326896	0.670033252158171	0.654492211799915	0.0375135452057168	2.82371444585073	2.03347545389199	2.08234337280898
TCGA-M7-A723	2.08916666666667	0	1.27202614613481	0.201927626695145	3.26689610191584	1.37167505412482	1.4017753349436	0.459093977998678	2.09845268371705	0.451603729985578	2.11260318705685	0.657117183890528	2.05965710782545	2.28673690359313	0.823142265520369	1.23730342849263	1.37050664697785	2.97035854649827	0.802636270358618	0.784459507871517	1.12900182394342	2.44402605409105	1.17158489594619	2.40045162487568	2.28508158236354	0.767304102337293	1.13987811999113	2.29230662390957	1.22013575381858	2.15241223603525	1.94698672402185	2.33288960583568	2.06795850406951	2.12313907618802	2.29260127445606	0.943109604310351	1.67155932929335	1.81176218715227	1.79675745495519	2.02921204427933	0.370365373190505	1.60272049500165	1.71580136012165	0.531745873256768	0.728872349676426	0.218099372815116	2.56688467440979	1.63866495450933	1.8004554886518
TCGA-KC-A4BN	4.96916666666667	0	1.54945586771245	0.685336130278056	3.17157691898874	0.719436333600933	1.48320217740186	2.14531766576915	1.94903900891209	0.799689712750429	1.85334175662148	1.20559413836718	1.52980760622196	2.29084237688173	0.493093716501679	1.08432521927511	1.20291083368124	2.73968795034148	1.20197906306301	0.574414578915887	0.962159414896889	2.20507412774263	1.00591243973442	2.29758589496002	2.35065573681577	1.18814869996569	0.699221213970514	2.19135823336681	1.43371902664876	2.4223998699362	1.98425272478052	2.40239851632599	1.70602450937635	2.30206912790512	1.90220500814981	1.05028485026781	1.61971184877257	1.7787045174613	1.85376914822578	2.03154274029536	0.548450237754254	1.62648184451108	1.35862665838678	0.780084794225833	0.784933837819383	0.236695515152588	2.45781954271027	0.924712796277917	1.44472987200031
TCGA-YL-A8HM	4.0325	1	0.841821517315864	0	3.47795362900799	1.71848405136055	1.96069758413702	1.65361535009376	1.88823652340525	0.909768926751149	2.05635295617708	0.87670290398703	2.10159015191309	2.4855503706769	0.492606230181756	1.0246487591269	1.39655775934535	3.22635151566118	0.749276906535002	0.128764212976259	0.712531591745002	1.81989667113134	1.10212021319228	2.39790901931885	2.36245377143508	1.19619520037045	1.6384398482525	2.28717201958952	0.959324067252329	2.07837027073369	2.16864835375349	0.0202451478291146	1.95818965740545	2.29415227074053	2.27594248690049	0.361116832707533	1.6582888708377	2.04881615385639	1.74802047387235	1.93589405621594	0.417678163345245	1.82901930261574	1.59648264703742	0.569949784389344	0.749553317553844	0.282625371397776	2.73545353283998	2.1022811037051	2.07811446193177
TCGA-KK-A8IA	5.28666666666667	0	0.623391939483029	0.289340382918666	3.41646759206792	1.56035296377617	1.9524991499257	1.65988634473967	2.2284871480132	0.734153090480639	2.06598558831435	1.11110264388009	1.99312833466107	2.38821772937397	0.629935493880642	0.918292723403955	1.49881042253914	3.07823292237163	0.887766765476586	0.381118768501184	0.945372028761611	2.24890432762455	1.14236585919612	2.3586503992245	2.3142530934056	0.799744743286649	1.17442751227734	2.24994872500119	1.23385315781849	2.12786607296664	2.22930603135073	2.35831779499308	1.87181416362085	2.25166653362452	2.16509196583307	0.32464587913397	1.73703002348804	2.17893971909514	1.61752413316899	2.10998872217177	0.29420795776398	1.98704911154519	1.73784957993206	0.579804215322903	0.712241743005028	0.591770934700439	2.6148781055414	1.67831524920837	1.68500356119979
TCGA-XK-AAJP	3.44666666666667	0	0.861725467157904	0	3.13585904572167	0.948469952487298	1.69422065802051	2.02477557397357	2.03358358768493	0.680548328553728	1.82066068594913	1.13150572525176	2.12233905494386	2.58496918519269	0.541641707784815	0.644373620538958	1.64199652350367	3.01669087092731	1.01925690514618	0.408541444499613	0.873017666358842	2.31544340183641	1.27965938347812	2.33451398766639	2.21027177320785	0.919978502972097	1.69631557836931	2.17081323573928	1.25814434823496	2.20886097481839	1.90205891103241	0.1712287367413	1.71508598204395	2.35277160187651	2.09930803197761	0.749892054575768	1.68026489227535	1.96737562495209	2.00402152869718	2.03508586009921	0.189280453539266	1.72900564983855	1.41240564415853	0.624046976842423	0.600674907397649	0.392195296909632	2.70071520219963	1.72488488157708	2.08216948382512
TCGA-HC-A76X	0.410833333333333	0	1.15708296644336	0.284419277072688	3.33680649137353	1.45115498314334	1.69924264593878	2.47737011477955	2.13086633248357	1.07349026045548	2.1441166030019	0.998794535980503	1.78904839738787	2.32999493337138	0.648833612316882	0.722693016863346	1.49420114366401	2.83741863910301	0.843528861229358	0.128764212976259	0.81308073061511	2.20006750200488	1.12924578009321	2.39625482054915	2.28279478885911	1.08482597678002	1.58705651888272	2.13130821039347	1.44684019934623	2.45157878304692	2.20572085140883	2.47693597779765	1.64476304825413	2.46885429927795	2.17038208061463	0.324767834509604	1.65321876445929	1.97377249939012	2.29276388030861	2.27615374585608	0.412061401532777	1.64031245537362	1.81150419980375	0.606462705253827	0.638874756704594	0.288360558634137	2.63608154534571	1.01023982608567	1.92423652272888
TCGA-EJ-5507	3.98833333333333	0	0.539917713543914	0.0991185416585018	3.06943175968854	0.896744425036325	1.44160344775426	1.95725470719517	1.93603783773922	1.00693226808826	2.28569387124416	1.06175077137434	1.50049761738284	2.20154239767742	0.661244139396997	0.396839993390315	1.31063552289806	2.46800063205835	1.08889877910164	0.128764212976259	0.700207296785929	2.24205813300581	0.881649060837286	2.30024206757773	1.95914994120268	1.06300996029139	1.31116068179659	2.00827913969093	1.77824592615357	2.1662167293122	2.14746647736378	2.75982036464407	1.12999531148899	2.19232460806112	2.06476927280902	0.574442617290074	1.48460394206132	1.65674974092641	1.84207498931923	1.76103403104092	0.503395185637819	1.2741816793075	1.70925190303289	0.486174093908189	0.666716868377151	0.315915727081282	2.31989045990858	1.07092540245911	1.69494614306507
TCGA-CH-5790	2.66666666666667	0	1.02587351271774	0.749886340978487	3.02626112891425	1.38629647742127	1.30989385161711	2.56453317373452	2.02841459521191	1.001333580611	2.03577214782704	1.44735885334654	1.64919399720686	2.13598547249338	0.589900579637075	1.01526349782933	1.25702419999917	2.77804058938651	0.998076153571598	0.815703323027183	0.966226016878622	2.1861744850305	1.29648832549977	2.35562194490018	2.13307562952452	1.18235283020619	1.22117546691324	2.23337391645366	1.56977026629485	1.93772551464149	1.87540475237137	2.409049509964	1.24948651874654	2.282148282951	1.96687328604461	0.17336117592535	1.608322726455	1.91456306166427	1.93326689803212	2.06133237360893	0.282640896452312	1.63632953472766	1.21496265589884	0.58954912779754	0.757241128225053	0.179286991569565	2.48206042359135	0.815896646857765	1.5743852659279
TCGA-V1-A9ZG	4.15333333333333	0	2.08399289725492	0.432966727599038	3.29687967269926	1.57164557267638	1.52919202425789	1.38515974636412	1.90632174616019	0.870261050944986	1.7581859272751	1.05100590655763	1.76184632581089	2.3579721378691	0.956718273818228	1.56768355328627	1.41399039543518	2.76069727234553	0.930066794956595	0.128764212976259	0.95457396782187	2.12331778888821	1.39489113053664	2.35474931838191	2.29976117149674	0.859877936164462	1.55683628513737	2.02400171218926	1.33651963911486	2.28520282610903	2.2844305392003	2.0683433866307	1.41074438409241	2.32760464249903	1.95223799863758	0.464176935231947	1.53043145581056	1.88105388749998	1.81838000119117	2.06589460385481	0.473589185215623	1.41630201897643	1.66006509562081	0.51072574342392	1.34055631024209	0.554703634067991	2.40983768013868	1.22109419503993	1.65422180633362
TCGA-VN-A88P	3.44916666666667	0	1.08807421071506	0.352894992791942	3.15840733421427	1.03554543906153	1.29766245370805	1.62137139828998	2.16328901101111	0.698749132342068	1.89773314281538	0.898984934592382	2.03889936411784	2.40849223406784	0.639203077483029	1.44013614049671	1.48188866211672	3.00317854020285	1.05271761819505	0.561733284408145	1.02620869872086	2.22384822118579	0.851443552437576	2.35587161674872	2.39161876939873	1.06490781578592	1.29668428544715	2.21955257866227	1.15378484642194	2.46330249668712	1.90840071065225	2.00906720635658	1.38293429951263	2.36072295308847	2.04712122417157	0.661770847944025	1.73888752689336	1.84650198113503	1.81660122192706	2.22803479023015	0.302100487666146	1.71514881808183	1.50956729828532	0.650744618544455	0.695974309878445	0.46690271306813	2.55093274332908	1.10256642746062	1.68010534766688
TCGA-V1-A9Z9	1.47833333333333	0	0.892631559957467	0.853212236679261	3.18737127601184	0.806146608393516	1.62754364296766	1.04520051611211	1.89323214099135	0.904874461965777	2.06941956592568	0.978433244688265	2.04284242824824	2.40128824734926	0.878035735190241	0.312302154180855	1.43499587221817	2.87059053769185	0.7948186875073	0.128764212976259	0.911851276019539	2.18390651974274	0.978049829558845	2.37962749907953	2.41503163651496	0.782803054530601	0.952769403194528	2.04814451788819	1.22459701248166	2.47209779078245	1.94213654573901	2.17375008271638	1.74665398042571	2.32101029224379	2.09690468418259	0.572732752859677	1.5227456615797	1.97400679707408	1.94964850272957	2.04910591808119	0.332359479636619	1.64756852125626	1.76490883314596	0.714500262477398	0.600674954966578	0.535130195775019	2.43516826890255	1.75752288734536	1.60763301415971
TCGA-EJ-7797	2.69083333333333	0	1.35671829421402	0.450819357876121	3.1868452166314	1.10774939174933	1.34324162562764	2.44281979685789	2.03324100343986	1.13651434841988	2.12672515252829	1.36354924078275	1.52785299298343	2.27391996675179	0.623064683931434	1.24424939310888	1.3138473041057	2.8355848393926	1.03152350855294	0.593101211502749	0.771758412967488	2.01265769952079	1.1603982459471	2.35778121305751	2.26866614041699	1.25747848258312	0.903711242231582	2.19027441986341	1.54497147822251	2.30280560974529	2.0174345153525	2.26321034378816	1.16621481683803	2.34855132385802	1.92237240774204	0.578876995814729	1.62473890914682	1.88174757679386	1.92442792365846	1.88917788630709	0.55044523291492	1.63598529685737	1.518174394946	0.480626939758725	0.626910815020567	0.500283609272641	2.45613496912436	0.891543541021315	1.78143697695593
TCGA-HC-A4ZV	0.0633333333333333	0	0.891568037296797	0.161167734959591	3.28090080759483	0.943960472835186	1.9160062912283	1.31302939065409	1.95742622776894	0.74931636028428	1.94211542744225	1.29068901327849	1.53376674640147	2.39792479464121	0.733172553925079	0.644506202496004	1.05003888117895	2.87933814192122	0.90118114458944	0.128764212976259	1.24224689303089	2.10770167694446	1.6795324713406	2.25601133869611	2.49743516956113	0.496220310348041	0.8894858783971	2.36794813168775	1.04428738045904	2.36948794453954	2.00109024736244	1.49663962425633	1.58250037990628	2.30501093955715	1.84043945362797	0.267812097896606	1.68502397156562	1.74497863511475	1.76706194274735	2.09131632244039	0.516527253197653	2.01665179881391	1.41336272359355	0.87511413905496	0.934812641667948	0.750875931378634	2.76034317109758	0.176857747325967	2.00654351074666
TCGA-G9-6348	4.1475	0	1.83228224528629	0.388059906492009	3.22334944329585	0.978627743668414	1.36890273553044	1.35095447500491	1.94395344233124	0.833673768808103	1.78701467443804	0.812572409783029	1.64468527262751	2.24417888122665	0.864492449913814	0.779835262942165	1.05420840342352	2.85162558240823	0.921575101644932	0.47612581140225	0.640541026984261	2.24646083510456	1.02726104623847	2.29184785256496	2.24621155112739	1.03066988326809	1.05203415551449	2.07266312547823	1.28024404038307	2.34198665780508	1.93060554962953	2.18009238381976	1.38133165352072	2.25083070060899	2.13193742752229	0.727475456612389	1.41462790871047	1.64721328936778	1.63307267992347	1.97479839223043	0.342337278081483	1.35946871294729	1.46630941287929	0.517558589938767	0.671298074255554	0.383224205329358	2.57273534271601	1.16706914143337	1.32369195159656
TCGA-M7-A71Z	1.76	0	0.723559033269344	0.315512567325393	3.38374445930928	1.66133430468702	1.97811585815783	1.85196839232911	2.25776753872315	0.440115777007171	2.22485437665891	0.560707188352814	1.79801131773541	2.47039068801657	0.559521533150954	0.570228767961807	1.84837205867205	2.8895141788426	0.759020704270928	0.697472467616051	1.32645382127231	2.25339906510388	1.09692838207468	2.52754001847588	2.58890736496713	0.635471135625003	1.76448000541962	2.12042197639965	1.49006521178695	2.6270376036614	2.32268313082004	2.25690265651192	1.93975941124414	2.40474072808993	2.23498213060491	0.419032904923543	1.63288715246384	1.94294033169563	2.3784478297528	2.26509725862376	0.386846243795184	1.89745380859656	2.00382165714713	0.836491810531592	0.600674954966578	0.597250469137416	2.64798385685959	1.62092752175564	1.92718458775656
TCGA-EJ-5511	4.04083333333333	0	0.916607799519084	0.153774173529595	3.24749515648487	0.710736435605608	1.50588634764195	2.55820036713746	1.94236708111656	0.67204544336564	1.83859439001571	1.38005393846143	1.42930189246268	2.18111604871724	0.75102248123853	0.737964631888162	1.40436691529077	2.99261623291374	1.32065087153482	0.675497970401249	0.744220516156184	2.25589097846896	1.10374009280795	2.32578732281969	2.14926318688021	1.26260229002925	1.18354909287781	2.26499222660393	1.38478620584525	2.14702259340765	2.03802184603192	2.30702910568827	1.65165120405793	2.39148884435424	1.85340145374166	0.417189782634135	1.62124565823538	1.62899574613559	1.86465857976285	2.10341321397566	0.427871775840609	1.47974507380277	1.44435073638222	0.491976488286177	0.688931617915541	0.537404619284874	2.50026211389968	0.401913670074604	1.60973729708602
TCGA-G9-7509	4.4075	0	1.05721576882521	0	3.22143266874757	1.15618977017417	1.48947336297654	2.10638922097147	2.09127528594884	1.07865045090831	2.11188889661213	1.18402520211552	1.57050495315746	2.35123106688778	0.74990688751774	0.801531820823383	1.46659924985345	2.85055794048347	1.05913040319324	0.492919921662128	0.768768798046293	2.2451971504437	1.42034683872796	2.38633542699783	2.19056721414248	1.28460021858682	1.38236586813914	2.20544226196264	1.35262081283113	2.05794474156404	2.16437318803059	2.26263209931796	1.49083254358911	2.24313000450596	2.19791122166375	0.721015535678287	1.53322958110644	2.04336651963353	2.0392654648213	2.08489463022692	0.564834792812597	1.49770760717025	1.63540051038119	0.463394170748557	0.796959354252112	0.300152537171496	2.44545389485585	1.24782683107739	1.3578458171937
TCGA-KK-A6DY	11.7583333333333	0	1.80531226930212	0.427106849540567	3.25331263937441	1.25115116030047	1.74764550188464	2.26043238139956	1.86489548394897	0.875118071913683	2.05581677499508	1.30477666599179	1.76552797841007	2.27828100479603	0.647069030164472	0.719092174262297	1.37756640946773	2.84974844083913	0.981835289711265	0.128764212976259	1.05049089417148	2.19508313564315	1.22896275275325	2.38380282500773	2.37867831980925	1.18326348531044	0.774662072264169	2.13469220998166	1.51652844829288	2.11093813532514	2.05720641965129	2.41450737015974	1.39538091983958	2.35161869037527	1.90409729780847	0.577341365736702	1.58548141692766	1.80986798424912	1.55720571370688	1.9894016520746	0.517589337555468	1.7672839249834	1.5262373667101	0.586423720308933	0.644752515085855	0.516724667486795	2.4310826167097	0.67617649214055	1.63371861400967
TCGA-V1-A8MF	3.96666666666667	0	1.40755244112267	0.415526107833781	3.18145344722491	1.19180584811986	1.8267026214253	1.66774343484746	2.18903245129803	0.512555788546947	1.80413418155342	0.842725755855492	2.24584216312647	2.43782734496555	0.862887587629131	1.21900417167595	1.48482251539608	3.14330466638018	0.63269345001474	0.128764212976259	1.23675667246283	2.1634360284311	1.13949163627576	2.39661066085853	2.42433526214949	1.06586541842467	1.40113325725505	2.3764514771414	1.14664212442211	2.60141981336251	1.84315568028024	2.48281673957732	2.02062995368085	2.34264042855079	1.96802363981402	0.712138931723185	1.68383489698799	1.72187389962259	1.67760915409779	2.00712017424813	0.673396669458135	1.95104671255933	1.58586526355431	0.536036632518205	0.696549010274871	0.303215492536919	2.58499096481352	0.893857488576818	1.74284886092609
TCGA-V1-A9OT	0.799166666666667	1	1.74616907458404	0	3.40853691210153	2.37096710806136	2.36620820990298	0.813149523393781	2.12411149609173	0.547311702867134	2.32760366531854	0.661003190531564	2.51218593160104	2.56446616418129	0.868651930058006	1.88293899156174	1.65846676405012	3.10308333958891	0.650342146012325	0.128764212976259	1.56554024676454	2.18246180698349	1.33923281632529	2.57565671849675	2.49969539769291	0.803441969583432	1.6863794589794	1.72427343684856	1.48187277407675	2.626094526231	2.05624036196141	2.61773192689149	2.44558252991889	2.43061941758867	2.47911936383991	0.609659917015197	2.02262248615097	1.87642099617326	2.30662238724431	2.3125542838954	0.453838105045676	2.10457730811665	1.78080769471066	0.667101988527482	0.756967612040788	0.203831142827689	2.69293879987403	2.20557245388733	1.82159366015692
TCGA-EJ-5508	5.37916666666667	0	1.14689737125682	0.290853491689232	3.04180158892249	0.746504083912801	1.17678906440852	2.08360421331021	1.79427464896813	1.0734340122305	1.97472421732936	1.4457618964176	1.73695483739188	2.02248489296805	0.772994730279691	1.13183287825297	1.00183899216544	2.76991965233161	1.20014364087363	0.128764212976259	0.628544219946537	2.18648381379096	1.5295597488668	2.20737394708498	2.03381665776056	1.26788740127496	1.08966175999269	2.18319884875577	1.48815914999694	1.99985750518742	1.80868966296461	1.87041253044467	1.26748478299073	2.25454193637333	1.91510080404793	0.544648391180475	1.55589736571101	1.90915570206813	1.88293119182848	1.68250886901361	0.618587792539121	1.60590023681325	1.35918858132921	0.424231557133333	0.687735577326173	0.698487065698907	2.32412200001078	0.363143316539419	1.41206991291458
TCGA-KK-A7B1	2.91	0	1.82307416777084	0.455204547045644	3.20606649795822	1.37520837321145	1.67233220083615	1.77435094405527	2.03380354090519	0.754170807011031	1.92745067740886	1.23678729299694	1.92993860702653	2.36197416174717	0.976286274407394	1.44206028823247	1.33090441030812	2.89388923021164	0.796664829087473	0.358195677391408	1.09800824480804	2.06955885569981	0.84068232559792	2.43410454871906	2.355233337396	1.12864504971481	1.4671772724618	2.02366799633921	1.16363621972134	2.37801711304961	2.040825504172	2.36115574357468	1.87162980239379	2.34455278242261	2.04070021860904	0.571988709004619	1.50109594037459	1.94281095222967	1.68845327858464	1.98820372159094	0.535037193907681	1.60993950850251	1.53344470347135	0.510778882818076	0.715856488027593	0.547164470098844	2.46314694300038	1.08631425009653	1.60445487295242
TCGA-J9-A8CM	0.941666666666667	1	1.18991920921807	0.42815715560788	3.47108750248469	1.14943208179185	1.73360654071231	2.1181554083244	1.90848480811316	0.545900669546171	2.09307829369001	1.0909899720272	1.84013380053116	2.28948947820398	1.06469370959077	1.31747356349364	1.29442369674083	3.0585141624441	0.935517122551884	0.128764212976259	0.825890523248976	2.17858671601261	0.960606883336007	2.43126800237384	2.29798127177459	0.677579753966568	1.13241204030605	2.14794756894526	1.35981164239222	2.29377811009969	2.15884840488171	2.40474494005057	1.76241307952588	2.34533234408712	2.03087066999458	0.545259070632704	1.62827179528969	1.94054970276042	1.64878206948717	2.29315567087544	0.590097846733342	1.81915403880589	1.53148880176814	0.370173545012467	0.67420596086356	0.512651019495202	2.72538156330053	1.22799317431838	1.54913372925917
TCGA-EJ-5499	3.87333333333333	0	0.989000967191573	0.215644977849978	3.14645553774332	0.622924308451021	1.1955532086631	1.8184998673198	1.77131253102082	0.979236294211714	1.90629980453179	0.962920488965378	1.53617134561556	2.04220087164393	0.735986425110348	0.489284203518605	1.14084813901355	2.85299741389086	1.2735666680933	0.128764212976259	0.565422374962419	1.96090613246614	1.36231481840329	2.27618923313435	2.24319612176798	1.24145114026957	1.03792114453309	2.1166373557138	1.21897525997	2.10432133361485	1.83163337269944	1.81682583458771	0.944102357955114	2.35346428442131	1.92420789554792	0.592535340742814	1.4496587007539	1.8173416855407	1.83387564657766	1.77222326481801	0.310762268201307	1.36461405414772	1.29195399370989	0.476650281232083	0.742653514385671	0.641716534467689	2.57489704101862	1.31354376512883	1.0679026453535
TCGA-G9-6379	4.8675	0	1.08941996658146	0.32278242517307	3.40525250297266	1.96428426197157	2.18471342516523	0.454323567052823	2.14676625128035	0.606227461422898	1.95176517423086	0.410192832669506	2.50871475952204	2.51913465435389	0.711678978388883	1.76852020649399	1.58156328003683	3.00817179658149	0.181609068882204	0.128764212976259	1.10260302910203	2.28846221101452	1.45182659548114	2.60398071815149	2.52961461764075	0.345870132925546	1.21591924726416	1.83975786608344	1.29959415684245	2.46069995844977	2.22730554967199	2.41478249482191	2.0869133006208	2.01970381787371	2.45037214340809	1.09444567449152	1.66802589125209	1.94294033169563	2.29619780463267	2.27950580699318	0.589267632332721	1.71641213803654	2.01748018690194	0.422001311095698	0.600674954966578	0.0375135452057168	2.61742578283549	1.84196012455266	2.04646641437978
TCGA-G9-7510	3.24416666666667	0	0.990889347851727	0.137176834376256	3.1710641219974	1.08768184270735	1.54288187738386	1.49192791960734	2.06917591311222	0.918714162213493	1.87566020433194	1.02094087613663	1.88482459677385	2.27514797761402	0.953967732154735	1.12005475705148	1.45273688778564	2.96549859260197	1.1970215138924	0.128764212976259	0.736675326464553	2.27901499904492	1.34198372119392	2.33417223813461	2.20949457464945	1.21920960473353	0.969474036066069	2.32339806370322	1.35154147647316	2.36461078506336	2.04434852947484	2.03288905888333	1.60466507928951	2.29442844632945	2.07705900597675	0.711319675740136	1.44401371515758	1.82981934206754	1.7805916805944	1.82430270704264	0.555263094481648	1.45316609562768	1.68529603134809	0.402295853132978	0.819037600234651	0.263387185792621	2.55731519489377	1.12500675015462	1.7110557935894
TCGA-EJ-5496	1.62916666666667	0	0.903084150171653	0.402713501005921	3.24538839679868	1.19119508300377	1.41679697374615	2.12069769116604	1.95279686176087	0.975114135188573	2.00766864572721	1.1589966701647	1.35551466366028	2.19340783562444	0.535956256334772	0.651449566341475	1.21881788088397	2.70243097372481	1.06085248726843	0.485800498619249	0.622723412390651	2.22023021662356	1.28742095175638	2.27930038187543	1.9800320437709	1.25844724344906	1.00428906942984	2.18049858887572	1.47399323731177	2.08262379750195	1.8774169978235	2.07652866413788	1.26199350465562	2.31469498871402	2.00391083607659	0.45966045913594	1.44139968822608	1.75721955918913	1.89873152148446	2.15957039189426	0.415399386398624	1.35080189513598	1.42398202603681	0.523981656533705	0.682088209596834	0.489153941253322	2.52328261823777	0.893738147911968	1.28852609410301
TCGA-EJ-7782	3.195	0	0.792214811806572	0.195991665120054	3.40202821497672	1.28164337768856	1.93657531737693	2.02682006929666	1.97914265679462	1.27973212796859	1.95437095340831	1.54393453460345	1.67239161306446	2.36952343652526	0.827719146023947	1.23610075827864	1.29841541799442	2.62448617497153	1.32192415920992	0.128764212976259	0.636982436454793	2.08275208150382	1.23924866815168	2.25148422545605	2.04819840859323	1.00147371743935	1.50791909597302	2.05814945889886	1.56811691231081	1.81372155961556	2.3011212793189	0.385167081309385	1.43539720561352	2.08528472096499	1.20327858043935	0.239129300074012	1.48481410815212	1.90876524999025	1.63392867185241	1.57249996204551	0.452106437935216	1.56420163921	1.73606652949945	0.310638227394902	0.609015046181309	0.384482837746393	2.36150098135967	1.21183094450225	1.63792991277039
TCGA-HC-A6AL	0.183333333333333	0	0.95865882243068	0	3.37263185091445	1.56699420266003	1.92761944864734	1.29139564880894	2.35100684991278	0.506710513423243	2.025876800275	0.563931285852109	2.20365996376197	2.426081487241	0.808119405551555	1.35505246085996	1.62828212280261	3.0752841393473	0.662589310316391	0.128764212976259	0.829315464976623	2.26284403567483	0.955111392432189	2.55006435836432	2.47929961020897	0.444201110287951	1.2892576613097	2.30092061615411	1.30611271206862	2.5521762996914	2.30141355870217	2.47037185351156	1.75039788419561	2.361417966521	2.46846414052185	0.455551547120964	1.49379736953151	2.00345689852136	2.1005200928784	2.15946042131568	0.337072089310201	1.80169316147877	1.89769588511612	0.48179656483617	0.818984658237868	0.316330766206718	2.68242046470181	1.40940862584665	2.02195891395683
TCGA-SU-A7E7	1.50833333333333	0	1.49121338280281	0.269424680264729	3.20483900251803	1.08275159789735	1.67052851875148	1.16472181230109	1.90957492585619	0.713088285941015	1.81659927239525	1.37253960084272	1.75993296218352	2.20223565937073	0.799888600098986	0.990126947834987	1.25366004013977	2.86527682680293	0.842378360719488	0.360501689862483	1.03142632257934	2.18586440821864	0.929421847760058	2.27397046246042	2.1659364139088	0.831893710515214	0.97235051276768	2.12314391782959	1.22705314918757	2.04689119105291	1.90071224130646	2.34630838018727	1.15048523289037	2.22641916318073	1.90547648868991	0.778264836201597	1.72288421426327	1.74221189130725	1.87015589495599	2.08466004625944	0.587309442507267	1.66096755113397	1.41832058083391	0.539522068870196	0.739930316696289	0.274019894519903	2.46198385330632	0.611895718507186	1.37075636162367
TCGA-V1-A9OX	3.10416666666667	0	1.24602097346102	0.132869405376332	3.27003379773959	1.47384987978827	2.03621386191959	1.05652746331539	2.22300518925823	0.858468444197736	2.05270408091528	0.745340247160188	2.36568417043777	2.51819585929739	0.869980754765224	1.45941926911489	1.36730156297957	3.0184755918047	0.69485179760763	0.128764212976259	1.2465479656357	2.16658693656436	0.896651926111466	2.46123520785152	2.3967729726665	0.788316350107735	1.28182778272162	1.91007940291131	1.24969971236808	2.42359752689837	2.16105685383525	2.35831778655251	2.2179113463683	2.26550923903027	2.4563391660389	0.788777856423769	1.53670881916863	1.92523484578977	2.01194181773994	2.22937126535664	0.507635170144005	1.74557395612406	1.68870300078346	0.426807149011	0.699748195214866	0.418566937385556	2.58945747856688	1.85529815386936	1.59270685872355
TCGA-EJ-5505	2.52416666666667	0	1.02766160256676	0.142330448661815	3.07353292332305	0.649790346784932	1.28734680297096	1.54863705906777	1.96202377151756	1.27625722092597	1.97118106479596	0.954961179015829	1.58034765021645	2.24059931665754	0.637018441382422	0.707986768061766	1.3116965410518	2.82714758849038	1.0406466642318	0.464647933223523	0.742852679998571	2.3532928417887	0.799303735551976	2.24854931159206	2.03968792796164	1.30043847603726	1.06577989172155	2.23453732311035	1.34647421829322	2.1751506846456	1.87363450961116	1.73969826196741	0.928418527653449	2.28169035493789	2.18489049043261	0.792480477750807	1.60144876046461	1.88078907825345	1.92264972563377	1.55996506191583	0.411703704622079	1.42838665272044	1.51592705416209	0.537491186787645	0.675649119792376	0.767650637507323	2.43692906799471	1.06083010840631	1.44411711608056
TCGA-HC-7819	1.48666666666667	0	0.79415182119769	0	3.30081567434101	1.25059377883986	1.60924082774041	2.38720007132162	1.98306718333719	0.861047947118641	1.99304828283757	1.24292816310204	1.8585825033965	2.2217507863859	0.617782691916478	0.414704237909925	1.38308602998241	2.79716435323423	0.91496565939985	0.128764212976259	0.842764319763088	2.27528732340035	1.17647814763618	2.35040973224594	2.27834873349608	0.844000529383065	1.27570911739877	2.23042117835924	1.58221247063755	2.48170594425804	2.1055001568821	2.59053722065067	1.54261777466976	2.4498361801936	2.04443533612982	0.354402475044573	1.66973149052777	1.91939737336582	2.07477155000674	2.2036882820523	0.327403188492675	1.49798657223026	1.60225810752365	0.518384013167662	0.684185131913402	0.143074958742459	2.54743072552397	0.950701212378428	1.58072919460886
TCGA-HC-7209	1.20416666666667	0	1.33795482563956	0.31842664107389	3.0457432510905	0.784357067635017	1.15384488159122	2.10282315683245	1.8354142966106	0.846871365857592	1.64434898101093	1.38880750109073	1.56346256796067	2.18111604871724	0.681708877585685	0.961601289516575	1.27214266793757	2.61068712317132	1.10004943060314	0.128764212976259	0.828656601182366	2.16332572087587	0.967708841786219	2.20399157422865	1.97614431841823	1.43895196471551	0.625198722279812	2.15437373347527	1.63840319756796	1.97888390563458	1.81812165631399	2.59043192539986	1.13203048915567	2.37700365191846	1.92274156202002	0.745185398476884	1.4509340666807	1.7749212769612	1.76594951672079	1.71049033110103	0.461178613720619	1.46388668437761	1.33902694894517	0.412842797259953	0.682481869832186	0.425722639715175	2.36273936210151	1.37946750814059	1.36967833138741
TCGA-EJ-A7NN	0.539166666666667	1	0.984911690617137	0.274955503019904	3.14688422526484	1.42690874811305	1.67860060555024	1.99583269188668	1.71306073531762	1.08203538274567	2.10191005374373	1.16634674268342	2.02239669149898	2.3714766475607	0.79972638619501	1.34354203928403	1.47913193400166	2.87357925416571	0.847572723919629	0.128764212976259	1.03973563727953	1.93410484923232	0.93450581295955	2.35457580276584	2.10344753140749	0.802120879743447	1.29531786123585	1.90410510343899	1.51637789379916	2.08282917379555	2.04519535326685	2.66059734341101	2.03782276539704	1.81172720329644	1.94595303599912	0.518314231107975	1.53448288656765	1.6162353262345	1.85458237548811	1.88182772272839	0.64223693304548	1.7295389318262	1.46668397585245	0.58669498319076	0.767106817498031	0.355107921510423	2.05843006741739	1.50537335641277	1.99117950772519
TCGA-KC-A7FD	0.739166666666667	0	1.43908834508365	0.181873377012186	3.2164846857078	1.22234166230999	1.57128930027827	2.2454167718346	2.19210741471671	0.780958926491194	1.8657566734331	0.835068888649809	1.77437421953134	2.31376744414252	0.491833665340813	0.898492412579378	1.32620462706077	2.91622938162602	0.847572723919629	0.517345192896629	1.05362968882718	2.13736956985449	0.828814482054547	2.41784241227304	2.39783555764198	1.16902432476092	1.21216960559368	2.21560347201486	1.46036106530872	2.51932260279407	2.08431900386757	2.81841472387947	1.57087240400045	2.54565543585956	2.10612551212584	0.713439071454575	1.62938851640282	1.90257600517496	1.84369235403709	2.13907692773125	0.477904473284039	1.48796485988169	1.64426085398796	0.548395173129191	0.778810521513904	0.59732738764922	2.64478428967889	0.919862996559435	1.89600918657763
TCGA-2A-A8VL	1.7	0	1.22280017855881	0.534881921890444	3.28171693899796	0.937022028684218	1.506295437217	1.56927794815943	2.21804388157664	0.833831627725364	2.15218589549008	1.25289192290079	1.91411646841431	2.49196540929333	0.65317029075579	1.03284080883504	1.53661304469187	2.90494586174741	0.761783670317648	0.452471063442279	0.949264753035106	2.26284403567483	1.30111072927224	2.37435608981848	2.26306132086208	0.963389875523071	1.23182048913899	2.18794666686838	1.44184449593332	1.97267783368253	1.93800815789576	2.23687085950614	1.54052961472443	2.24161750637922	2.10424587117881	0.855825228670074	1.73581750963172	1.85026379866863	1.94643808496965	1.92431799551916	0.496673397642456	1.72368849209738	1.72816547632456	0.554602092487788	0.732407205298369	0.516877298136209	2.52855122101372	1.20909263741663	1.57391072540264
TCGA-YL-A9WK	2.7625	1	1.2402947451881	0.64992163198513	3.23821438885847	1.27933554814706	1.92884559781575	0.350984886108345	1.87584195217894	0.432549399209471	2.11169154492809	1.11076076166434	1.86342799883351	2.45071031114418	1.02378530075791	1.68651065234566	1.72066186905173	3.09984741179688	0.918417347470573	0.128764212976259	0.974291339950924	2.09786615464353	1.36941432512925	2.45578117215905	2.52471686407502	0.820551912922115	0.997823510722411	2.38479177201659	0.979811070633596	2.54105546050189	1.95250104347734	2.13583700951364	1.90584748479022	2.30044888456758	2.14211612056521	0.491686549695716	1.63336631203217	1.78135429947347	1.68669288415617	2.43310799988445	0.35425910750658	2.04532120677467	1.47367513283027	0.731459048069633	0.740317506937664	0.441388755788331	2.48747775180718	1.50238482525329	1.6022213956105
TCGA-ZG-A9N3	0.955833333333333	0	1.39225194217385	0	3.22994420749988	0.728809499173654	1.17529052538986	1.26041127686272	2.12275660802511	0.685518573290496	1.22431462575246	1.09762570889249	1.49728679455273	2.29782779969831	0.788782457714242	1.4263287955201	1.60649737640522	3.00317853300525	1.08934252392119	0.128764212976259	1.01946470235764	2.04347919212691	1.35424039554729	2.56958299278878	2.38084905038871	0.582245783004129	0.600149860188796	2.29818602834656	0.866529438084846	2.4206704724399	1.66116682300796	1.62384413056681	1.55191170845181	2.36673633873441	2.54043503343482	0.388742588250536	1.25019812527324	1.73010494996547	1.77726663074319	2.32452983225346	0.950398304559793	1.51494667789668	1.35241665506384	0.264759138300029	0.600674954966578	0.0375135452057168	2.56465144741477	1.24431302624108	1.71046504519087
TCGA-XJ-A83H	3.50416666666667	0	2.26356677627986	0.713900724564993	3.19507948885763	0.6735223868398	1.64698527038954	2.08506619854907	2.12877697258043	0.857294475116563	1.88946327424403	1.08740798385008	1.78473780621066	2.29653205261072	0.617356593878166	0.915134723072562	1.47240392114997	2.88325219971237	0.71337646886398	0.128764212976259	0.826714090533202	2.24617524575447	1.7003849701548	2.28664095454627	2.41830659234447	1.19415547762028	0.90321722263337	2.29067163442258	1.12743595044824	2.2076731767908	1.96624507203515	2.11208119223846	1.48161325154075	2.26167517079638	2.0807707143654	0.542329268847804	1.42182337864099	1.53267639874434	1.77061649655888	2.04505637245683	0.440447054750884	1.55225979632343	1.53677868676577	0.519038317638018	0.600674954966578	0.235397683450065	2.51619047676292	0.955075107483022	1.89333756240951
TCGA-J4-A83M	1.42666666666667	1	1.3065817790828	0.41286681115538	3.30864066659253	0.905389412015148	1.79291314227911	2.03716915834535	2.09813701467394	0.96261202262408	1.90960300392047	1.3777597277489	1.9399477073715	2.32013792741607	0.628345364956501	1.12672875327383	1.49588024545564	2.86036810225287	0.601833126340669	0.417936745569013	1.08189123693214	2.2197313599449	1.05754031434012	2.3630663973141	2.38855417461461	1.19217995924473	1.12525116449043	2.01991728864368	1.13979152782872	2.45722252608493	1.95846023150977	2.42716624462186	1.6433268428835	2.36621342569199	2.03358739332809	0.516932328732225	1.57224018824601	1.84501502248625	2.04761729162472	2.24929906168721	0.586368443100436	1.76896487367126	1.64200586108283	0.732695192997912	0.743923182002016	0.405691158841244	2.40281867158295	0.828228773094455	1.74531823267057
TCGA-G9-6339	4.47333333333333	1	1.65174397733018	0	3.31798869394637	0.807760147033255	1.51102818048583	1.70243177387007	2.17826744315832	0.582730011888812	2.06139103126123	0.639900687063964	1.78179990442779	2.30661739476213	0.636961979763484	0.970109009476717	1.51356581936234	2.77003219834572	0.957581436869233	0.128764212976259	1.16001955185498	2.27604719836058	1.38072570879381	2.40642816468252	2.31274062848521	1.09063083862422	1.27944006415322	2.06121829371885	1.42021883118682	2.54735701096752	2.01058622539534	2.61563778150572	1.44508314114535	2.45513318277632	2.1851923733754	0.655672217892961	1.498220082896	1.87233400658579	1.87859285460422	2.32380961332688	0.591657647106438	1.69270328350416	1.71103447911065	0.413236397004669	0.757828404161741	0.372969476990656	2.57273534271601	1.07868123677062	1.95584869598848
TCGA-HC-7210	2.37666666666667	0	0.75380245259104	0.487260079566611	2.8266872783006	0.528072815373087	1.28964694984125	1.77750952015821	1.75816637262181	1.24977713795862	1.4714128986715	1.32799382097826	1.39064403661189	2.08542216450815	0.924894323823883	0.950022113763456	1.14193698555336	2.59495313533356	1.31879121113883	0.128764212976259	0.631794533540774	2.03735935659914	1.1137245127705	2.14014890464919	1.88454823360002	1.041957598218	0.827328644423564	2.21053658037599	0.990348910126868	1.77725625166922	1.84900336418837	1.92306297377726	1.15671676358104	2.11130837006044	1.76968638925546	0.647631264350839	1.23427147658107	1.61553517344995	1.81551787565846	1.85812119439404	0.61912369130014	1.19397475966371	1.73289120239452	0.550599666384356	1.27243986762421	0.546030729732865	2.1335768676495	0.759659517073193	1.56033613127322
TCGA-XJ-A9DQ	0.249166666666667	0	1.68214923100099	0.27824722847626	3.33680649137353	1.63042385454329	1.81445360891635	1.36712929331861	2.15302267086868	0.832795102969907	2.14183119049715	0.807234456114325	2.09697068793149	2.45277542827619	0.786930894536328	1.53051736404175	1.39904316280597	2.95317980174259	0.709251351529052	0.128764212976259	1.32190951862642	2.15767584406014	0.851604507860098	2.45151493021126	2.32559620905955	0.981283841743837	1.37833461035975	2.11544528800583	1.31778551933002	2.26886066823898	2.18870925743052	2.30759612747483	2.15148611240902	2.26503946704717	2.22359348526862	0.766496202811918	1.67684731739997	1.94041572218488	2.04249687733513	2.13719118253271	0.635717704805799	1.7941242741953	1.79013535198692	0.563599737426082	0.619110315747362	0.460054109532814	2.51123282690702	1.69167089734351	1.74430136177499
TCGA-V1-A8WW	2.95083333333333	0	0.767124254990944	0.362701240049509	2.98122465939975	1.06316832250493	1.82762205281905	2.24817327307453	1.742300507888	0.632620506535234	2.00393887061763	1.19985631970961	1.8368864147242	2.2140890608967	0.732221382432759	0.617888268422004	1.09730870241121	2.80073325707832	0.875040010528313	0.128764212976259	1.00709621760092	2.01348721151517	0.651751328226245	2.09339299232882	2.23171522391478	0.644054146268981	1.009172819948	2.07111680547437	1.22057052434245	2.28549408379822	1.89274354059292	2.64750643854696	1.80753239560709	2.18126537682047	2.17748241519915	0.499742664857282	1.48335225048634	1.62404976170796	1.71709276372903	1.62203302006548	0.699973177236066	1.45012391731077	1.27990010607033	0.605130414002362	0.880510722324188	0.360946159499756	2.2253572469103	1.48122901151471	1.38418545797196
TCGA-KK-A6E2	13.7541666666667	0	1.00625762428255	0.199159236740755	3.42477329220112	1.29995704777966	1.48502095027239	2.40596213353706	2.10507802461405	1.14878302188499	1.95935493678815	0.984411870640149	1.61011112963108	2.22378798124446	0.596098270124547	0.773378483124696	1.45562278023834	2.89615536658532	0.908335190940265	0.128764212976259	0.844689948810281	2.24862059075921	1.58304230436177	2.38854065218668	2.33465737449271	1.12302049394861	1.10409612572542	2.22127518934678	1.48918701669037	2.23787438741403	2.17194640340494	2.12563653578975	1.69594417285986	2.35414744723343	1.95701992090727	0.489700318510326	1.61888705532959	2.10163008931873	2.07664215544578	1.97442671596491	0.388560671286135	1.56079110231054	1.64991776568811	0.425058646131763	0.729145482520345	0.438251507925177	2.67642247159299	0.403236457244479	1.64022034641479
TCGA-YL-A9WY	2.66916666666667	1	1.26351015826221	0.334867355045343	3.12066263216391	1.21503449217101	1.57972689256399	1.6337374198146	1.58996528242185	1.05527895046643	1.87727819399454	1.2389477722412	2.01419499851077	2.34238563134093	0.682751272690233	1.54086092394303	1.31676353540438	3.16314075297958	0.949505163701525	0.128764212976259	1.19347405395289	2.0641406968738	1.045834786795	2.49549331956164	2.25272797197204	0.861655061816825	1.26988043604084	2.25754855562598	0.874598353995435	2.03499359582721	1.91504039660142	2.35577421880761	1.64779653555381	2.30384572423757	1.93657322567125	0.513145872463319	1.50001179034294	1.70135326739073	1.00721060296878	2.12752997972306	0.678241087253334	2.13262596255663	1.35110684080536	0.403361186314462	0.637884061052923	0.633006193271778	2.38284694077168	1.09433132511786	1.57122404573856
TCGA-G9-6384	2.09416666666667	0	1.45880199932201	0.127946307286481	3.07615634641052	0.481393209700936	1.19517163549654	2.44905087530484	1.72012537819181	0.93003512195902	1.99604907291015	1.26290734088386	1.44925621729313	2.16757217709385	0.871912478399632	0.895940516048421	1.36297132363482	2.73599196880994	1.2429008424007	0.433558994962322	0.688693683133102	2.14187377881088	1.13691029675435	2.24347072417936	2.01605592047839	1.19888773881717	1.11410455719144	2.18895088918803	1.61648583989248	2.14196090310457	1.900460387371	2.21284480660717	1.27356467494535	2.18237264795644	1.96542452723131	0.66989750940186	1.42320131617423	1.57457095807503	1.83482394950369	1.69930059151757	0.549428640723581	1.26241918164337	1.39166580402671	0.455164642841741	0.723189140563211	0.834131562262538	2.36458529883717	0.823003432732994	1.38777902581737
TCGA-EJ-A46D	1.71416666666667	0	1.12271068224007	0.191604212857631	3.32225921887552	1.34426463385474	1.70963025998276	1.90319424247463	2.07260948930065	0.740762705996654	1.97344398298863	1.08113603354432	1.85143794333981	2.40380209687452	0.785466377077602	0.842122797312314	1.24640708389648	2.92180825100537	0.823344884405713	0.61713527225957	0.885152973413055	2.03795035273147	0.970290289716935	2.39098810214623	2.25308511486714	0.978361742424255	1.1392901587985	2.0785586358744	1.31309186707971	2.30214190958923	2.19439224000387	2.36220758196537	1.77753243333422	2.26635130126622	2.04420085172961	0.743850714795879	1.52253505921008	1.92778790817134	2.04624892833817	2.00320097854635	0.607854004291072	1.68876919375165	1.57057285825703	0.570345091545919	0.955862277063213	0.594148179567195	2.4815623721086	1.49531806346057	1.65643113317747
TCGA-KK-A8I8	2.6475	0	0.940976582784889	0	3.41810100825092	1.93682916009123	1.62706065367064	2.21205613060023	2.09235838874722	0.660077475972225	2.30894632188097	0.913685122325	1.92136708130581	2.32716998764954	0.663379881271399	0.990321467174405	1.42466723793712	3.03087727002635	0.837590931085174	0.128764212976259	1.09455519112701	2.20579035042011	1.61076943170691	2.51478474513412	2.64288346007042	0.877429594273634	1.64075724193334	2.40585372363182	1.35820492900149	2.53241296206933	2.37070050066542	2.14490197673357	1.46953683308003	2.49745290292053	2.09358358765432	0.460159224936175	1.65760167153681	2.20408581630521	1.85458237548811	2.47828852779953	0.490300182597731	2.04444077448732	1.8664164525677	0.434201652554188	0.700201969043855	0.578295390878526	2.71241682234127	1.21751559088929	2.04719073554619
TCGA-XK-AAIW	1.16916666666667	1	0.5631742318637	0	3.25110022319983	1.23747361742458	1.60815617368032	0.280543703421918	2.0223668115758	1.35782675204114	1.96466763786197	0.925475556819127	2.0400169557859	2.13950913422679	0.54496774043904	0.698007531451775	1.38485033567697	3.09297893321256	0.833507027657613	0.128764212976259	0.852678150551946	2.12842727636994	0.983756236452928	2.32182250594424	2.48679617576732	1.05082740850526	1.40085572466871	1.97615882449337	1.34791008312068	2.68080851922241	1.98509584334715	1.9004914488609	1.80860475607177	2.67237294459916	1.98175783041172	0.101857255351677	1.83936409902273	1.99583961513524	2.25368784758542	2.43145890299006	0.434889051327349	1.56566094059107	1.56549145557724	0.665048875611283	0.698561429868549	0.224989966372298	2.74609833289608	1.41520862882815	1.78300734781597
TCGA-CH-5766	0.085	0	1.45933550046877	0.234409409437926	2.93401681609079	0.5387298480675	1.41196924770127	2.0021833915754	1.90670781957603	0.742952627479411	2.09223511091503	1.42937371034519	1.49758627297488	2.16766695319046	0.656186069656907	0.434335007517322	1.21972719730625	2.81509897598269	1.05532438716134	0.128764212976259	0.667082317923655	2.19426333640971	1.17523998126011	2.26759672555405	2.07151907898611	0.975918278350029	0.776802336160085	2.16881461597333	1.54392925044318	2.14290203172079	1.77862919317368	2.43766260756215	1.1565600609978	2.24593502159354	1.95540570882339	0.382387915517687	1.18221286177942	1.76392333234594	1.97536856633209	1.90781468624077	0.616338112725604	1.33333002420394	1.46770992896108	0.508993733479843	0.65056638169363	0.375295469961209	2.30236342648361	0.590946414432064	1.25983851513359
TCGA-VP-A876	9.12416666666667	0	0.811872101540309	0.575315826071859	3.30461695772981	1.28924959785364	1.60513674960078	2.41322288998918	1.98589950980142	1.11652196062815	2.24265723127534	1.11588325673441	1.67163280752352	2.245223411349	0.539404761890031	0.477644629560663	1.48023999101874	2.94986014612022	0.727341378854229	0.128764212976259	0.805991169957771	2.25568055576625	1.19186575536281	2.53625299065366	2.39877565366991	1.06651190793559	1.50975086342374	2.18684997270437	1.71843545954531	2.15993455408823	2.06113677786631	2.26387275274327	1.61085356352312	2.50566677389465	2.13288937190458	0.366882009800222	1.73732839211911	2.06640955549016	2.2428171154317	2.10613587321739	0.438696462253658	1.66139887376633	1.7461293798455	0.702991731249316	0.765529976975017	0.345964268711034	2.64694119125428	1.17004424648021	1.82145581710647
TCGA-G9-6369	3.32583333333333	0	0.872137423835876	0.301676371083086	3.28344149414329	0.874335379133369	1.58150034928797	0.902678361532703	2.25662364032976	0.863701733895426	2.05093900196973	0.651985022201104	1.8917749209146	2.48701030751035	0.866419542704967	1.03622748447351	1.54732511922817	2.97624931182816	0.746111153444753	0.128764212976259	0.80438235846434	2.43749760099865	1.07976819110944	2.36349911904847	2.31818093956976	1.08156885866329	1.23132580605871	2.15777688193494	1.28316972780694	2.62431874970124	1.94592106954994	2.16725934770342	1.39016446478897	2.49576955414556	2.36892673797611	1.0851713941331	1.70690594256372	1.84748480721573	2.11636195847291	1.82202944180096	0.302690310321858	1.6504935367224	1.76074399522038	0.595960696143838	0.784289367650367	0.0375135452057168	2.72343965927973	1.69139574441947	1.88255767841351
TCGA-HC-7821	2.6175	0	0.528769502052541	0	3.21961759851448	1.00756864461699	1.56180225356801	1.50414186707441	1.82446859677182	0.881911614189233	1.74084644339978	1.03482911775167	1.57438673861577	2.46893109100637	0.972876946983702	0.999112657272032	1.48727152408981	2.91818151561752	0.911351713827535	0.42367259786181	0.791646863013003	2.15529797348244	1.18470302307107	2.26852892323663	2.13780968033311	0.611242156628028	1.21350813287437	2.12348965910344	1.66611543844693	1.86254895368842	1.92882777764677	2.39340562323198	1.10113729714224	2.18105623743181	1.89497139560269	0.323011936462851	1.69035285114891	1.54555831370393	1.65965492272287	2.06668673691963	0.643984738563046	1.56707826298331	1.74001667651724	0.551791758279657	0.686674406558634	0.408871032318276	2.42053755951468	0.968829326068133	1.32309846516299
TCGA-YL-A8SK	3.85416666666667	0	2.36142969163897	0.785365607932743	3.30461695802183	1.38858368712136	1.87003867055694	0.685691972792939	1.66369388782806	0.695961670040651	1.92303499477239	1.6016616294589	1.71727258717414	2.28113073164848	0.792038025048156	1.54664136916704	1.31275757916579	3.03623297513887	0.773339334205067	0.498204188821488	1.14241597361636	2.01922779541731	1.30599164923713	2.27716938680195	2.27124176169115	0.899451735115479	0.96085145963724	2.08387666242594	1.05878006276513	2.17535350280143	1.9321482740735	2.06181881572371	1.97381108899533	2.02004683528914	1.81757885906505	0.429734086030856	1.46577567014931	1.90595415733886	1.68096044780954	1.92775707924339	1.10960531266847	1.7517673608768	1.33470738777862	0.713764582254479	0.662259448602017	0.506604575333006	2.17295868427253	0.723924789590649	1.38068783856185
TCGA-FC-A6HD	2.16	0	0.984020194709939	0	3.41965022012936	1.91414550324391	2.11156052075594	0.280543703421918	2.28132131699557	0.778079510407433	2.14579365511852	0.410192832669506	2.39834475498939	2.51874569918263	0.634907551229046	0.745522916598223	1.80341130932194	2.89238198499615	0.702197988455937	0.128764212976259	1.47815403231347	2.33831886811741	0.954109105678456	2.55590215478844	2.64161151763275	0.810411950344908	1.58864401988997	2.11058687716918	1.31970787441554	2.60192589626354	2.2632976646411	2.57853813153832	2.25550777287874	2.48330585452805	2.24700662526359	0.794536226286392	1.91039526203024	1.9857338256384	2.55696580452951	2.31655161265014	0.305310750716926	1.85523742269169	2.17151223387388	0.583730990898856	0.600674954966578	0.502397902149977	2.78743622797339	1.46167737883442	2.29022898979736
TCGA-G9-6347	5.71916666666667	0	1.72432510706747	0	3.2941434815717	1.68913939502232	1.7087996255554	0.668190195414006	2.1774821409246	0.397665748742823	1.85931071412559	0.410192832669506	2.26897329132827	2.46523507729616	1.04610127383223	2.0691588542583	1.33732435807135	3.02073808217619	0.911922256597836	0.128764212976259	1.25023023883922	2.21549573079913	0.898871123940519	2.57133942498486	2.45117198079551	0.340721267190456	1.53772101922715	1.96864457056746	1.11561653730164	2.17040893163197	2.18106723531021	1.84174615729834	2.28506233018545	1.86322229962043	2.44976573819401	0.860074674333534	1.4777318899334	1.73411567440716	2.20869347820636	2.22101376027736	0.543346993574277	1.37932326044046	1.8794499984732	0.264759138300029	0.632074965190974	0.938492215200556	2.39998548201592	1.85154094256799	1.74823022443539
TCGA-AA-A006	5.41666666666667	0	0.88706312100176	0	3.04482283860777	1.56768699419902	1.12137695141235	1.70746762529515	1.96009894836725	0.828293337280129	2.05220250001713	0.423417924781312	1.78215239671396	2.41112488624211	0.681471268776594	1.01471626439348	1.31815216655779	2.83337614579112	0.97802430496576	0.645948993411796	0.824430893087887	1.92782903033149	1.0076576855161	2.22218686077767	2.15223200573917	1.49839987873935	1.28829585601802	2.1018861619545	1.40330739727098	1.16056453550454	1.9470207360005	2.24491802803595	2.01466984476512	1.98805397259593	1.93642822350242	0.58933296281464	1.66766992627313	1.68577225246785	1.3470634704754	2.01841639691472	0.414074510836518	1.20592929462197	1.17546194189476	0.38464405264005	0.627811546233982	-0.193046400833072	2.39291764040881	1.33199828825339	1.84337365193675
TCGA-AA-A008	5.83333333333333	0	0.817593044500627	0	3.11711420444089	1.19503529349524	1.71428691719861	1.44562371963635	1.96354975990372	0.786017871574063	1.62731187722496	0.745496232313791	2.08627026144175	2.41601589536566	0.864352943746464	1.07795179658262	1.29914820914834	2.85202440575809	0.840324301438602	0.522015059764641	0.94264459068759	2.17055837542996	1.19491891561242	2.25437725667685	2.2596245942484	1.05068876725435	1.07030386972413	2.07128970077976	1.08569946960112	2.61304501959449	2.01038409225055	1.95676756971129	1.28515798469241	2.37460078537693	2.36355976727507	0.358383658013565	1.61511638893266	1.6512928930708	1.70738883279337	2.19479611567645	0.717027230114474	1.67644358144954	1.40841295581996	0.420081242893488	0.83693693507239	0.604751232788623	2.58794876822022	1.55587589808354	1.84402556104189
TCGA-AA-A009	0.0833333333333333	1	2.04797391222593	0	3.06933032248995	1.00014795593765	1.68713188044729	2.22073897214408	1.63601460167542	1.10455785967462	1.83584141839251	1.29103821432755	2.02321964932642	2.40754384621752	0.899545432846032	0.741099376037666	1.52815208079327	2.80763842005028	1.12115194044496	0.801247318053281	0.978630630387848	2.05853970671671	0.901166698211	2.54473431051869	2.25161159699107	1.32500736266353	1.05185981378515	1.99002431676712	0.92100210109313	2.32715100640524	1.81662877844131	2.20968888126457	1.86580647588694	2.3382714681656	2.10350929669931	0.552721829586218	1.77851579188281	1.5898846304173	1.75075434670592	2.12281910833781	0.542407171898174	1.34638794502737	1.4894279485737	0.688299506622444	0.876286548016101	0.762882434586899	2.21410231965607	1.28538286205604	1.44424613546856
TCGA-AA-A010	3.91666666666667	1	1.08774296166874	0	3.33386219199629	0.758929536687861	1.54728314208924	1.4976911822574	1.97249406301281	0.545380924418272	1.8954981591891	0.96774275969066	1.45390118105608	2.21318186706998	0.80046271597996	0.571636807086559	1.53902310576098	3.02775311630244	0.949392341011344	0.522508519583804	0.869387258331823	2.20644970359408	0.704896481212841	2.49138552838657	2.31200101218096	0.98110371846482	1.03959499254373	2.29862899806131	1.19642039436579	2.17281795659831	2.05288441223307	2.05031585730158	1.81089148506579	2.01256306718281	2.13408934288235	0.4527785720807	1.41919202593104	1.89159934526433	1.8641184867384	1.66580980972369	0.316180656249666	1.62817946039891	1.69349756900504	0.483190401244329	1.04462695329744	0.101860979197214	2.59751075586292	0.714798439300325	1.7714615455212
TCGA-AA-A012	5	1	0.938157300664224	0	3.373195218887	1.48534390073702	1.75709581053576	0.463852485077245	2.21266080001585	0.83293534546178	2.30249064906244	1.19528864822048	2.06913254706118	2.33089026489489	0.503955231670382	1.07374963203157	1.48569720410337	2.95954427787283	0.415047017427978	-0.406865889188388	0.984558232288719	2.10449930276957	1.31642089419877	2.35925730627503	2.34341746771242	0.928510179483203	1.38584567856608	2.21577841709128	1.30489811694239	2.55263957294802	2.2520623117154	2.02888207346527	1.56353299200183	2.50116780635099	1.90640108886018	0.310406145668702	1.62861024535135	1.95381465497078	2.24449636763028	2.34253725781394	0.161170534698473	1.83723815066199	1.7449788976656	0.741556175096595	0.940239095830741	0.303861390749805	2.61675583717871	0.700049764902417	1.69883170889491
TCGA-AA-A014	0.0833333333333333	0	1.44486424465631	0	3.14415517148493	0.9899021183759	1.81761291509034	1.96666649549943	1.79062018413257	0.863752655803343	1.77707487518908	0.549914686427954	1.84179877368772	2.46025646795499	0.740369020247787	0.017216945419392	1.25864467038006	2.87236950960507	1.23084041952372	-0.406865889188388	0.827543073657381	2.24400517513773	1.17888884385102	2.2279115926852	1.81621415134194	1.42098841945412	0.957764572829419	2.18157242696775	1.00431169547853	2.16481809172781	1.99646029005405	1.87853669014961	1.25840425227988	2.1427926060713	2.1227676818037	0.6967167694684	1.64899522669223	1.84449470473412	1.87109027436537	1.89703511836749	0.6164690427828	1.27182052247106	1.60089797891674	0.383146961067668	0.778114953808708	0.314458657108526	2.46350379318181	1.75561980781259	1.53067517375086
TCGA-AA-A015	0.916666666666667	1	1.30365534002128	0	3.29380071811704	1.15501810354531	1.54426965331966	2.07038059612499	1.7585065090267	0.814311459741386	1.95154509518383	1.08761429251779	1.6867043748348	2.15926958769481	1.21724699221098	1.40089312764926	1.14537970438088	2.89630471940131	1.03685976989029	-0.14329305507327	0.756668538952366	2.04669035556857	1.47863723696244	2.27146297710657	2.23895164751838	0.931930007162169	1.0491709974682	2.10156385131256	1.64706785093724	1.78615172167453	1.94674033586495	1.82387281141293	1.55826459679982	2.16585516555851	1.34716160001577	0.268182855226302	1.65918651788552	1.89326170015546	1.93767557883415	2.03400454018989	0.228866616413807	1.42345258516468	1.19594626813285	0.589307446593649	0.204839903765827	0.608769972455062	2.28805990079173	1.00683632611857	1.84205951707238
TCGA-AA-A016	3.5	0	1.39373143086765	0	3.03317464102416	1.19166789917098	1.54867660950891	1.84978350139632	2.01527760800271	1.00804009562954	1.82780851159929	1.39052531556739	1.80393100318067	2.09859811492632	0.954296040913275	0.374737083095299	1.22929806264999	3.09556098904301	1.18327410425906	0.326586309203519	1.02350169318395	2.12382695132914	0.78955068746371	2.34011740602851	1.79813139178916	0.492569859457407	0.966373542487121	2.22566609216665	1.39156060357748	0.996249799908113	1.74419240214377	2.04819648866898	1.62798974347353	1.99784953626569	2.06516101767893	0.782289269246008	1.40211550735544	1.99349174539294	1.82488301368938	1.4384585443733	0.740026815628784	1.15994791776049	1.18036179837051	0.305138363264035	0.790306002955415	0.30014676649504	2.29736915679973	1.34958703527813	1.87301194516135
TCGA-AA-A017	5.08333333333333	1	1.41819338125897	0	3.27346962275971	1.43578177826556	1.90649075979358	1.4674075902656	1.82618402894888	0.876418583579122	2.02816138471414	0.818908529245838	2.18279044828403	2.32121618009343	0.752686224535801	1.09230560839509	1.29830438961779	3.14989769812263	0.826383182339466	0.388424416897578	1.05110394087623	2.17118705428866	0.756154969451127	2.29787408566913	2.1331366346199	0.874167998661576	1.06021750094416	2.34362509428728	1.07957519514535	2.27704514280777	2.1086430824143	2.01654463475154	1.89738491635043	2.28865345613087	2.10578988242784	0.631411838218555	1.47243149226119	1.95581697408639	1.79163824123413	2.08039767514164	0.484539276153904	1.74458065640564	1.54168442421767	0.486144513072337	0.31803759533023	0.858294748174412	2.25249086203275	0.918327525486949	1.70157110195328
TCGA-AA-A019	2.33333333333333	0	1.61283833267294	0	3.14114881823287	1.2933026741784	1.52350294235029	0.216953568051022	1.80280925579519	0.810688392563453	1.93939371000434	0.852762424132601	1.82284702699757	2.3367327816487	0.949629055293006	1.10969646930516	1.27287612820538	2.82175729060975	1.23379917711685	-0.406865984824826	0.731429608513509	2.10239889322798	0.920035002278733	2.37657269824569	2.09776102459418	0.876135857761936	1.35561470624675	2.12137460388828	1.41688664224769	2.0780357505528	2.02605479898021	2.11833497199114	1.8814174411919	2.02235591629414	2.00005514596397	0.855395838339472	1.53902849728363	1.72403517276773	1.89624677340634	1.72173242429031	0.500742814680647	1.33953586725984	1.91133904191149	0.591934426884356	1.17710066066882	0.689907424618093	2.37988569060299	0.779769627676113	1.59585364584508
TCGA-AA-A020	5.58333333333333	0	1.36143262767625	0	2.9249352044575	1.11405506723144	1.22844025681299	1.69371097127114	2.01682442938189	0.851389280403005	1.94451268180886	0.605005465194935	1.8075194458626	2.33465588841334	0.880422120929511	1.27234595999972	1.26347401459027	2.72315228219295	0.909685245849897	-0.406865893013845	0.802183562539095	2.15799917817622	0.84330579890773	2.42981112173215	2.23386629567956	0.753937745805155	1.06039307079793	2.15941484767122	1.38555107933677	1.73733938827434	1.9900342060245	2.44952457795936	1.9844013688962	2.05184767831552	1.92833760791525	0.697340349995249	1.5706778760884	1.84655191517157	2.02421179256846	1.84450151672881	0.588555249881371	1.70485065179878	1.62334830563993	0.583558214678784	0.625545999580573	0.554100672085367	2.32465540053708	1.42730848405042	0.816010036753336
TCGA-AA-A022	5.75	0	0.541593469401431	0	3.2082271403099	1.26386156028538	1.7089472025464	2.1687998441596	2.057149037206	0.49252256691596	1.9867204743615	0.667490148697995	2.13928588846035	2.38929851161621	0.286559840381008	1.30142075839634	1.26226184621746	3.01801114750266	0.69199762883093	-0.0153935451902791	0.798644587807036	2.13863964783042	0.673695775269265	2.41321978880174	2.07057681797341	0.408876509054266	1.41674991919285	2.22169567048574	1.43892204880818	2.40914637011355	2.04485644914174	2.01464344610382	1.35954703862858	2.25205099999818	2.38862910221787	0.270048302850544	1.52746379920203	2.01017650499194	1.67800978222837	1.98622487839992	0.29713307356189	1.45196134238828	1.71250375315642	0.383146961067668	0.516066326459095	0.241337928470442	2.52132296084014	1.22404968011427	1.23670052292569
TCGA-AA-A024	5.5	0	0.98333011033066	0	3.22039557464977	0.835319465633506	1.62947084249697	2.16350964036868	1.90132864641808	0.866124453402263	2.10694795864746	0.515468373969775	1.59086474971371	2.36428308746008	0.795507762953414	0.591785046682634	1.5115295769275	3.01340216829671	0.919631034679129	0.0374958815109812	0.902676242478198	2.15180078831374	0.881985417104218	2.25579003172119	2.34232836767085	1.23277528381321	1.33612507239431	2.24733437917755	1.31836187527983	1.99234944971917	2.14691714947006	1.5403975890271	1.25059071505646	2.13204139455659	2.20880182128449	0.503858676151888	1.49192400131727	1.80973534336234	1.84881453343093	2.01561201704469	0.613395374977154	1.66548303262572	1.78685087308049	0.570014759370017	0.588865763229735	0.0957257375931783	2.65537519847994	0.703070989351104	2.05256235852145
TCGA-AA-A025	2.83333333333333	0	0.72820961266109	0	3.48191993795597	1.50235796021	1.86946019725585	-0.342127097222201	2.13580148694977	0.78978177661978	2.19730313763283	0.781229199854118	1.87584356383906	2.54045004643704	0.472287945141178	0.779407754093574	1.59777577831229	2.8260220306096	1.14335019074843	0.293652968139286	1.05020789546819	2.11347542351555	1.52961546664118	2.54993431715813	2.44732978101955	0.791573555830313	1.54491953996356	2.2159474169282	1.16088948541991	1.81413474108516	2.28064250421942	1.61962740708795	1.3526887051584	2.0671908846688	2.18485115445071	0.73492582415777	1.6325588697236	1.94908131910366	1.69554379484477	2.00992151536272	0.615062702303932	1.88204476929134	2.01531116737756	0.360175742333275	0.262806280881304	0.291918151471519	2.507765601848	1.69477688545128	2.0331073023279
TCGA-AA-A027	5.83333333333333	0	1.56103100211129	0	3.27552110231285	0.89516427886157	1.61589642669176	1.74904326020842	2.09960704190931	0.948619011881333	1.7631271931632	1.66661451918735	1.16064315252204	2.2273778368747	0.939085935380521	1.77956234146288	1.3378307323929	2.80489994168817	1.00563965284077	0.384734520916183	0.935430290123454	2.30149087451463	1.77147501316167	2.1971970467632	2.63213195815323	1.1958039658643	1.14485528581639	2.03581709477444	1.16829267238158	1.94094009839501	1.98918215311656	2.19848145220918	1.62731494532672	2.53273718499251	1.89930665063606	0.377752588219651	1.74409859322211	1.70715138670953	1.6680680983207	2.27983679943992	0.687011994320299	1.85392325918429	1.51488716936547	0.760237871149796	0.809579926889764	0.491944748796079	2.58499623534578	0.382691519695116	1.05456161084225
TCGA-AA-A028	0.833333333333333	1	0.661416174705492	0	3.38804035642968	1.11777447846299	1.93656452112794	1.94553471452406	2.07759088614117	0.747550184048108	2.09496968596581	0.971314458504685	1.70483071517974	2.25372951358305	0.814856369513692	0.598255786000866	1.48480082037993	3.27269916433903	1.00872609992529	-0.406865893013845	0.723492747739833	1.98235596451751	1.23933043374077	2.50191437050058	2.25503459393395	0.985469380696128	1.27080498351551	2.26161374571036	1.35677393252262	2.22901055756234	2.08991165624284	1.36612041616604	1.35691342979986	2.29547814491368	2.14760713593081	0.740500863489802	1.69142259605981	1.79723417397943	1.8307840074755	2.0872373331074	0.562499428578994	1.90780230156485	1.61244058610249	0.570669424684382	0.974037629455543	0.346854261690624	2.70049853828225	1.62931722574816	1.90941548185561
TCGA-AA-A029	3	1	0.976430801064196	0	3.32894311174825	1.11677308540804	1.58113602006564	1.46422059619052	2.24365394111894	1.01870758878576	1.82976465951186	1.28139772285365	1.92000038623194	2.31319754827173	1.14721863633216	1.67132344907567	1.32371218214368	2.66461067477569	0.99667342464338	0.37321521258037	1.08708450003281	2.30214539061475	1.19886222965123	2.39765279878604	2.31506438773769	1.2212719191073	0.991605323834409	2.04547680100404	1.35127433921792	2.52903785651071	2.01864414336945	1.33247645380427	1.74791616917511	2.50950380758332	2.08750337192521	0.774998101884972	1.48442829129665	1.77254281612246	1.89242114246523	2.18568291501035	0.62641203480312	1.72572977192674	1.67644714712071	0.445577871405147	1.04052503129027	0.345434869456136	2.4739855509427	1.28773734603672	1.80616499123527
TCGA-AA-A032	4.91666666666667	1	0.269818316780616	0	3.38804035642968	1.25318636362613	2.37963072156079	1.91845912458109	2.39225710449917	0.909149580028308	1.83450944481871	1.33543147150625	1.60084271035679	2.50591552645474	0.146700232981284	1.06901221886758	1.47737673547646	3.11661668644351	1.22675835336448	0.378880279060912	0.9504109582826	2.32714850921009	1.64959864093475	2.36817144483563	2.36414063432954	0.480186459419067	1.45045087963548	2.01354882820213	1.9115554260639	2.57681373165764	2.25344553995944	2.35525612052992	2.17972739371903	2.35404144069879	2.57964184046517	0.511363263728954	1.66630823075112	1.93570050842526	1.79669773342003	2.23731719800279	0.117928051678241	1.95179100245013	1.94651614981012	0.470936445518831	0.588417248293323	0.56172872870141	2.76821894163058	1.12459633487436	2.1805360053237
TCGA-AA-A035	6.75	0	0.308669351535976	0	3.53771653961109	1.74869353586236	2.14633056454673	1.62634428531693	2.44769400855437	0.850082251462809	2.30875941722369	1.12720821566106	1.00726494719612	2.17467352633449	0.639036703966931	0.67750627492121	1.63825308872513	3.16786635185014	1.22773167919446	0.0751972598900394	1.15827532671909	2.20259797650901	1.24743811141474	2.69812180308059	2.55918579088386	1.27356789620524	1.44740234700169	2.28761422220162	1.40990351737614	2.34849608732805	2.53239460366405	2.47714504612156	1.0157650982932	2.452159910686	2.1688531978	0.867294839083205	1.59961119565327	2.16948442872712	2.16403646619099	1.99084069859741	0.294931880511151	1.85256568930151	2.12820841545319	0.5137607665523	0.796993106287655	0.142779662738759	2.94734982446071	1.54763367393288	2.48076770280904
TCGA-AA-A036	1.5	0	1.20124422005238	0	3.03200655396844	1.18137349493299	1.60877736302003	1.28242457611591	1.76476147739526	1.12534724681737	1.8195129902066	1.22935173453756	1.92477806051884	2.316801895311	0.904217877559591	1.59694537666263	1.23488349276818	2.86752852786683	0.949234692720495	0.515513612334425	0.716624523152678	2.12269093608816	1.24562121381006	2.38753980992168	2.10347154137416	1.01606406493295	1.08295593444097	2.29514839369172	1.35186213020709	2.04486732685744	1.66823952568292	2.2245594966399	1.30286989528971	2.08181591670256	2.25842070715196	0.567909222792994	1.6584538310485	1.70469386293916	1.67339157106061	2.06347462758499	0.209553248449136	1.75208281427732	1.39902202057619	0.595333486925871	0.841521737094638	0.100127370709482	2.39864733218287	1.18740351937237	1.59638150245985
TCGA-AA-A039	0.0833333333333333	0	1.38518928917532	0	3.47952289208122	1.02323727821719	1.74817637609215	0.93772162980313	2.2810523861069	0.415274946259291	2.03220090523658	1.58553277383157	1.76901006177664	2.32647005100176	0.837712428541425	1.36290891014329	1.36963430615606	3.19452717847096	0.936928029801923	0.230671901604281	0.988053263434062	2.25525891326638	1.40130512073709	2.27369578300515	2.4073072896209	0.680739473689222	1.19860742998368	2.34063157397576	1.15564582179744	2.24548254281489	2.20416453607984	1.98959722938356	1.57290802520399	2.08439836311854	2.11893084171675	0.6600571752444	1.57041801247815	2.03236374703114	1.93742479435552	2.26623881967712	0.257189898445136	2.16510952723513	0.99533731052408	0.656007718273969	0.309560979427255	0.738295018747808	2.79148090805688	0.792817377131409	1.61962703666732
TCGA-AA-A041	5.33333333333333	0	0.718826068814159	0	3.09489341667534	1.73607310491253	2.02510633850661	1.2703771664671	2.17998437404663	0.977758935237401	2.06016185127171	1.0649206363214	0.984454688409258	2.41837325843815	0.925335766691033	1.04300149328253	1.76723070898448	2.81346712359112	0.936634348206696	0.231204673228073	0.854963640116044	2.26862547034211	1.35942695475477	2.47088752686576	2.30178882122822	0.778994989180096	1.31281921891235	2.14382345731818	1.29709166550519	2.21997858086751	2.0518746766215	2.34249547600378	1.78497143795898	2.22630093941852	2.39810528922396	0.396460828481819	1.76585757860115	1.96674451610211	1.79852874563465	1.74815802651019	0.723974244136001	1.57625487525433	1.74138374497228	0.698180955216863	1.00815108516998	0.514737271500337	2.25480322016061	1.36289988441056	1.55036428221188
TCGA-AA-A044	7.25	0	-0.703978394930362	0	3.40207876505728	1.60825670245989	2.08145812641495	-0.446296479803232	1.70402355728413	0.909149580028308	2.01586318802233	1.13422275840968	1.99645180024401	2.48392954264563	0.65530519720723	1.50808180673071	1.60232467078672	2.95365365783566	0.916196403423405	0.373862375173814	1.08409905713751	2.36675214758573	1.67025207305764	2.60221586545906	2.32516085877426	0.673082356116137	1.47171785212217	2.10062279695149	1.41914320227557	2.14922456770487	2.05929705532022	2.60492434037045	1.69399043627638	2.30481137352174	2.00272725532276	0.996247478353803	1.6766561405355	1.70578374940355	2.21534796694207	2.06557268932739	0.105834010588792	1.68623123050124	1.97561297654672	0.587568833905182	0.548247341541182	0.974417247803771	2.58092330856046	0.772818182353192	1.6889212327493
TCGA-AA-A046	0.0416666666666667	1	0.94469728214911	0	3.14761186977758	1.99284056371766	2.06249180415322	2.36059943493072	1.62476419930974	0.430053009823638	2.1245878132824	1.12423201389755	1.73879208251851	2.64506247087783	0.793259716625907	0.0767253409357464	1.48189347601367	2.86226151044266	0.815303627385236	0.96134265883615	1.06687851368539	2.18339939115148	1.47507676127938	1.98763924250674	2.28777676856995	1.24812213961817	1.66313665588608	2.03996534764592	1.24446529223946	2.49242966157746	2.20323671416009	1.27551295724446	2.11262909703317	2.4714311056709	2.13014384291557	0.140512128423754	1.69992622709303	1.75934641891353	2.38352668249942	1.99911894766974	0.46222898182809	1.7456437684563	1.77296142777397	0.610803446851004	1.18286630019536	0.649424537067729	2.2506553411355	2.20809292582968	1.99053667229126
TCGA-AA-A049	7.5	0	1.01021723551834	0	3.23953667661553	0.568969906879549	1.37763735710447	2.20536332721153	2.07957460466395	0.87896570132303	1.83550219602674	0.756972008582008	2.2036281872349	2.4705198598021	1.14734269731758	0.792507131610711	1.20437869174013	2.73446212627059	0.80712121950912	0.17202376878244	1.04889443599322	2.04354267808445	1.43360256695517	2.19212218342281	2.12652844567054	0.962600333463215	0.890540983290339	1.88953254190569	1.06333872803422	2.5047701986545	1.94301283075716	1.84963781608386	1.56216329946462	2.3862402546194	2.10764837374177	0.631657984688837	1.53340226070062	1.6958067938703	1.75252357764915	2.22909399045729	0.248079040098453	1.3562776590653	1.52024808869334	0.412702737136823	0.675463554468561	1.10303847573465	2.51340840603007	1.49866387370017	1.49195836690782
TCGA-AA-A050	6.41666666666667	0	0.490077620172435	0	3.18283414178511	0.933332292440272	1.89980506128932	0.0782819395244491	1.82834094603156	1.43857895062761	1.94888547510632	1.33711744155521	2.42109087360728	2.57382599123055	0.812823364966925	1.48351797169384	2.10942581187781	2.6267830645694	0.565861759407836	1.10418120272632	1.06325367967442	2.02823347438999	1.59625124779017	2.2836359481821	2.41220430206165	1.01836927357469	1.79418754582301	2.06447099370891	1.04561276401831	2.62489921770004	1.99266902275597	2.15493332567036	0.956133224766046	2.6840188656717	1.82500693585422	0.716423060779969	2.00944976981425	1.46021999603692	2.64986701325776	2.4310108517457	0.702659945664524	2.00354009871848	1.74460132169822	1.14839494656496	0.711619303448553	0.75450276638729	2.30854574105919	2.27800177992459	1.34940802557767
TCGA-AA-A051	2	0	0.934449204190053	0	3.06647092701347	0.612139856021334	1.7157275898731	1.58365418637328	1.97362412913118	1.07450348399723	1.77237104925416	1.17505067226441	2.11942965267295	2.16891171506626	0.522262391383863	1.46008056214723	1.19282440325824	2.85447036140098	0.56181945404978	0.0298238755704819	1.13211715674252	1.88877693544635	1.02273708220146	2.26924958745336	2.09037693492244	1.38255558244391	1.20936485037554	2.21899221103854	1.04167834545287	1.95512528740615	1.98453871206261	1.91885939784067	1.29854589063925	2.11831160851323	1.78445068765966	0.981359366683666	1.5173900191746	1.61286161396469	2.05402642054455	1.98339792845821	0.373944370889203	1.15960425940035	1.47434015944922	0.510890143160539	1.02189274314604	0.288093085425831	2.33283075553022	1.38257688049314	1.10501227739706
TCGA-AA-A057	6.33333333333333	0	1.3705265485182	0	3.49857592882632	1.47459940652842	1.98986613282185	2.45379660856413	2.069869380347	0.948619011133832	2.57179864836981	1.34962845087742	2.10472513769526	2.34037561664877	0.46189285735841	1.58384767618404	1.41225735388163	2.90984966285487	0.831870790385212	-0.406865893013845	1.27130773005574	2.2277427030282	1.71950555908794	2.45416252555391	2.29782880195083	0.946408811670983	0.845820210981566	2.14548538726087	1.54366776374301	2.63046507019219	2.02088965641711	2.59897861955619	1.19223025935704	2.68241761586103	1.75367604032715	0.367989767495633	1.78314787997104	2.00993266793549	1.71366569563091	2.23537440798252	0.635608130102912	1.93086478405971	1.76789991227426	0.684698606986776	0.677137167885338	0.635723024448489	2.56775724615812	1.1568338688012	1.30766424346999
TCGA-AA-A058	1.91666666666667	0	1.0070547678932	0	3.3485960501394	1.0586399513908	1.81597314924031	1.67294948026035	1.97995274493328	0.939904579857432	2.19072118749822	0.823534915058681	1.49562645442724	2.41706667512313	0.773277569226492	1.32929684021338	1.13061197065274	2.9859998402178	1.15078632370855	0.0245474935376386	0.763472343159817	2.29833802458636	1.3964282257405	2.40132869661432	2.4136395918422	1.00489626377871	1.29303903477285	2.15649667881803	1.37378821931248	2.00086173123639	1.97430910884584	2.00877377374459	1.63705584158161	2.21152469510844	2.17973200645926	0.898130096904362	1.6110704494483	1.92461631223852	1.85716336430852	2.13234172442885	0.652540993916789	1.68284868469176	1.77524645649424	0.464592947992799	0.781880660890718	0.272730442829991	2.67271422681589	1.52064591567886	1.71957713843798
TCGA-AA-A059	5.25	0	0.760452372388768	0	3.32363633399744	1.40599746517401	1.79347133239959	1.80960577695265	2.23991193534441	1.02672788738291	2.21355153578147	1.24610878439375	1.54984313127241	2.43295783927948	1.01920826463202	1.42073741334222	1.51877503393384	2.81427218966003	1.01220065817056	0.370656273408692	1.06046694140783	2.30516151468953	1.4247645674028	2.23002389067383	2.04841055843592	1.50569448631459	1.26340400580974	2.23200153460759	1.68236745772203	1.97018855739098	2.12760664277364	2.03753731058842	1.10580006091606	2.12806464509403	2.10710736636741	0.875974809823114	1.64851584811676	2.04497821460153	1.84114829745627	2.05158456599234	0.447469455515789	1.85796282859724	1.85470876367495	0.822525647997425	1.21103688485962	0.363153653632291	2.57782956230274	1.10545047345816	1.26573828520831
TCGA-AA-A061	0.0833333333333333	1	1.54933459670335	0	3.24423550933718	1.413325081897	1.87597977012899	1.34671100426665	1.95428850961537	0.694346060145351	1.74308596477582	1.05738007768706	1.78726360916429	2.62912286099663	0.738256204251052	1.05718925542249	1.00199861302455	2.72960256079091	0.586606035529769	0.427498679952128	0.934461929127924	2.19256998132159	1.49391823549949	2.19608136609722	2.369707676236	0.671488866382541	1.7440591024696	2.0472130871765	1.23496001423523	2.14376019083348	2.20777473910937	1.7975215791257	0.602955399441814	2.38985853237295	2.07467574447547	0.688694905798433	1.62329189511115	1.92153675153063	1.54275221585086	1.96477356626036	0.958876863092293	1.45498629270799	1.50334606299866	0.405231185730046	-0.13153060973201	0.222837617791985	2.50724051556299	1.46923680757734	0.794188698913323
TCGA-AA-A063	7.08333333333333	0	1.42733318798225	0	3.23139900426402	0.815495742352275	1.2707462302754	1.17861939307324	1.95773400350219	0.735004065773167	2.07690226045178	1.02087065362888	1.82833306890058	2.31923940251815	0.881167126755959	1.20122183763452	1.56821990565323	2.85896705752404	0.648146339739511	0.309780548931604	0.775694297185313	2.11405224653318	0.336506922570465	2.48889042586287	2.29942471670787	1.02113053874156	1.19067257949786	2.2015429057891	1.4599516767847	2.04347496103027	1.95362290108615	2.14965109377824	1.27456417349958	2.0598172883301	2.1201103749012	0.710800413344487	1.47500177509326	1.76375718920214	2.01594752787027	1.85263197334852	0.478224349751876	1.59151760966126	1.7397232437032	0.525501029512593	0.629981239997227	0.307302471857004	2.52744106100251	0.884823241224046	1.84674683493067
TCGA-AA-A064	1.08333333333333	0	1.20485906954313	0	3.30377629765692	0.629522062008158	1.61377281082558	0.451858639289612	1.93428660656337	1.11325017403405	2.07601063577866	0.349434333925504	1.55248824336047	2.41895538297882	0.889818155568488	1.05692160444882	1.60611602325472	2.93635770701112	0.916990632308979	0.389659942981275	0.479688868011694	2.2474234027069	1.20424488574531	2.48099321075697	2.31574985968378	1.02966603340125	1.36359682552356	2.28531998053354	1.52564267480691	1.95782517030712	2.06000383611052	2.18993852175337	1.04690878547782	2.14377677033158	2.07765145285658	0.850454231742474	1.61156569717983	1.6059325573795	2.23523487261231	1.75087420903995	0.624892536076821	1.70388431059027	1.75154708570614	0.467326394157204	0.674343521843747	0.390294287353887	2.58903777075516	1.07727984325235	1.88401122476417
TCGA-AA-A070	5.75	0	1.68996959578117	0	3.06647092701347	0.176335967494501	1.49071642000742	1.59224094298263	2.12242458375404	0.895422777313582	1.8488172990297	1.06801834901596	1.98550408367043	2.35729216239898	0.918354387174309	1.2456626340036	1.34114321377782	2.67060451730317	1.40675190087563	0.838855352584531	1.01667117135564	2.07781705716235	1.08124129447951	2.31212266992643	2.3734488008142	0.995945670520394	1.31697701424249	2.00843376793891	1.30730830958681	2.23493074659117	2.07100319625897	2.12494580911434	2.11928462190764	2.31336926427999	2.16925835150667	0.74754019219508	1.71942185434415	1.9652515634388	1.68716573646052	2.18772113514688	0.825357509615798	1.57681808763702	1.7446875353969	0.764683917322485	1.0515016189448	0.464441352955764	2.3866843048397	1.37810931770921	1.5396382428117
TCGA-AA-A074	7.83333333333333	0	1.60287179796502	0	3.19181401935917	1.58421779471249	1.70411564579086	1.80845181263045	1.93399188154652	1.12898315385365	1.94827536905437	0.835873631581224	1.86847933020937	2.41387675497804	0.926815757501822	1.65806246505594	1.28491515264807	2.7213581843275	1.33900642902579	0.638184683815254	1.03457371570253	2.15180078831374	1.24295185525389	2.32214676231779	2.35520468012646	1.24202763694864	0.938672301065579	1.98112729647588	1.30055301025331	2.55907111118808	1.9450389729949	2.2950497315114	2.09271036479643	2.33269639862116	1.90200985034794	0.537308392947447	1.63641140583877	1.7863389579523	2.36371598905367	2.38989415434109	0.671749629525146	1.64595528641626	1.59157526581597	0.628567692881675	0.560532052186099	0.667685115082687	2.51165850293076	1.31173529163475	1.51666513292105
TCGA-AA-A076	0.166666666666667	0	1.57720207837978	0	3.47952289208122	1.30380127739885	1.70611062794282	0.809701719808707	2.04828957414829	0.886481832779904	1.92566931115014	0.959667738772034	1.52011484315637	2.29151236421003	0.710955700496855	0.956827195273179	1.2128476043072	2.99941819888292	1.33574582811658	0.0713444467549431	1.06493988242695	2.39041483962674	1.42861590431388	2.18953661090391	2.33607999637958	1.09806647471547	1.32990458771787	2.27459239790148	1.22774925642658	2.16007077729676	2.15101013975789	2.08403604689465	1.40285954281086	2.33330865416859	2.32649443192607	0.522908907225476	1.62991687152352	1.9339282376439	1.914633752061	1.9171889000632	0.630370568651032	1.5092352104957	1.85360577550833	0.354669163507826	0.602861106927373	0.329661103177739	2.59384240445422	1.00217873510864	1.1912475289117
TCGA-AA-A077	3.25	1	1.47846951999085	0	3.22118093726854	1.21169056180611	1.66011362580773	1.62279221094075	1.94183976120324	0.667353830328541	1.78623614078845	1.4845209889365	1.72449178483298	2.33378603940772	0.422302463700346	1.30362000473299	1.3425723865261	2.88350798451992	0.895070825222714	0.488042790965379	0.984668972536903	2.24017296272041	1.38592203321931	2.33610607117607	2.1063282770953	0.842508929314541	1.53367800676762	2.19814300168093	1.63284458732765	2.175288506725	2.35812455787856	2.3587728327356	1.59427355140051	2.26891184123269	2.05910437639404	0.829590882334403	1.64947390476791	1.90867389132359	1.66195061924935	1.3289856134977	0.607072413177987	1.87169681725381	1.88126665465854	0.397123010321753	1.05274215397355	0.300445903178553	2.39911708268243	0.463198834464416	1.6263086130348
TCGA-AA-A079	2.83333333333333	1	0.259704084061361	0	3.44273513321925	0.718556016321669	1.86795081304608	1.140881449213	2.39834437379017	0.75359814083122	1.98525142515545	0.619946471999438	1.74588520006693	2.29985126617037	0.630500908939929	0.233513002724638	1.38405563339199	3.15309630079836	1.33783709854545	0.89093835485349	0.687980428613389	2.27761985875435	0.571767574838421	2.56675831752453	2.51443334895949	1.05888339833085	1.36224806220914	2.27828471279712	1.35403151670192	2.50127723677284	2.17741939000211	1.19849763684761	1.61300558199164	2.50950381467741	2.54031534093984	1.03328921261513	1.63541181557489	2.08154351814727	1.79120947256257	1.97797692323911	0.0148733188893653	1.70820977985868	1.90019022699833	0.13770192264487	0.784752202278811	0.540092852842115	2.88095029377988	1.59736188426017	2.34634364160034
TCGA-AA-A081	5.66666666666667	1	1.35352159361252	0	3.42409920307297	1.38176330748917	1.57044069003469	1.42520159632705	2.05998886545761	1.00263078812312	1.97716506977744	1.60808771286506	1.62078809122021	2.13285180894525	1.17760847774329	0.593549834136951	1.43853446040708	3.03631602283899	1.20130213740935	-0.104810114951583	0.954808653791433	2.14489202637438	0.786969363660567	2.32575927205452	2.33793052034397	1.16314686371656	1.23800524941963	2.26938968512728	1.23338523688881	2.17856508673111	2.18120410336666	2.29092567836352	2.18062096813128	2.29727553688336	2.01369914249681	0.417297960938887	1.53201475626713	1.93463215259405	2.12471380120372	2.20387356835681	0.572205582490322	1.92764683451835	1.76177237264027	0.340607652963512	0.926621820857415	0.607031433323763	2.52559408063887	1.38958593175049	1.84228449376391
TCGA-AA-A082	3.08333333333333	0	0.695309676329683	0	3.01909415745096	1.22929083478498	1.78216646583933	1.63869292016857	1.60296580861952	0.972117195408997	1.96051057879657	0.82989974284496	2.03060964815641	2.66518219815453	0.856384841997341	1.02668393878497	1.68515572521674	2.64983031472943	0.678339828376256	0.860300821324973	0.753891627129899	2.16230604776207	1.31145984791855	2.31968063573961	2.04601739466155	0.718155427621021	1.04655652234961	2.00427391675507	1.07789299719228	2.31757390149157	2.0409945985868	2.21337142641339	1.62989539514903	2.17683408294269	1.894695939808	1.07996018261864	1.59664994513634	1.78005505379737	1.76310008019587	2.36972741462017	0.653156258397141	1.45987364723425	1.89356108043189	0.740395851347346	1.02177673139974	0.621774626651544	2.38231708656325	1.97874408091553	1.52001240105633
TCGA-AA-A083	4.75	1	1.20465813071905	0	3.13657524880338	1.53797978028004	1.62315654355421	1.77938250541246	2.13271636081992	0.890704066751009	2.04835126808312	0.888187811585153	1.70578007019724	2.40824736561174	0.85715020538399	0.75090935154352	1.4321592510981	2.81589485454323	1.22885174329938	0.0102223839641096	0.848970962666658	2.17055837510951	0.679274463564912	2.33240653770053	2.14075390958848	1.16901977133116	1.43162804537148	2.25119541453786	1.27087898234742	2.0473441325377	2.10255049188536	2.25936540023586	1.84751581018106	2.12088720899279	2.33697617592297	0.734485670998933	1.50298476727302	1.98303402889273	1.88275144988369	2.13079875474322	0.246912299639174	1.4095320795288	1.78853194787436	0.386525521713689	0.399635292891348	0.0735017799310931	2.39576242910055	1.38441139261371	1.89569080570856
TCGA-AA-A084	0.416666666666667	0	1.01946200508591	0	3.08345092098518	1.1133944473523	1.87506760858964	1.52614760671368	1.9578742917328	0.927111269918072	1.8921857502945	1.01732375307863	1.87880171304683	2.53596250261423	0.818019013260396	0.838652437675244	1.21900298794974	2.68018090396223	0.675478188115072	-0.094698274589388	1.12092791460813	1.97659482237906	0.855271383182745	2.1669618966347	2.20482332447149	0.747425650437529	1.20502258258124	2.09386754765689	1.0321164481752	2.30492197030087	2.16796156224715	2.0428285038839	1.60621678053363	2.19460875245139	2.23779928421013	0.606681472988091	1.44851293026475	1.66737685829117	1.92017186858573	2.04228991264786	0.527231515892122	1.28046639709944	1.60254804939295	0.286049608390043	0.999652795302359	0.153294979172764	2.4144482228698	0.687797914248697	1.3913530779844
TCGA-AA-A088	2.25	1	0.627867524043608	0	3.40010209949839	1.55437952612135	1.8222675023076	2.19093569823866	1.38437167042332	0.849673179141724	1.76714401962994	1.19993354674181	1.92278107110099	2.38138301775351	0.763048049413723	1.16571145742694	1.19429159638696	3.11141475798858	0.74186554792828	0.536798769779622	1.05693480819596	2.16665519753471	1.35866615066093	2.19677614359867	2.38139036666464	0.650341072406029	1.13576095460058	2.31733204549054	0.990409589223841	2.68307900140725	2.50847592752996	1.26073175254078	1.16297702126602	2.68213882049955	1.94560185261415	0.638856429126647	1.90576907918767	2.0147771288952	1.76160576459496	2.22456715725304	0.346762305400419	2.09849563312808	1.58470157101809	0.52753029868442	0.567350096235546	0.206850115870005	2.65144923178589	1.69610573117984	1.56096178190354
TCGA-AA-A091	2.83333333333333	0	1.92188820596219	0	3.3300263183098	0.87306756813437	1.25456496753742	1.45782699952199	2.10334849072941	0.712562445112875	1.99978108940529	1.32274435718571	1.28017063619587	2.18057726005918	0.789062758855963	1.07313923567292	1.42230341217252	2.95590001035961	1.31128678683354	0.433933799255444	0.769632649127488	2.14157525755089	0.259247983765454	2.51067944028324	2.3974391403003	1.11984999161052	0.769559239582364	2.19592486291688	1.61105647668299	2.15328717124779	1.96215342076045	2.25550408865676	1.69128351351887	2.21562758238206	2.08259879329264	0.943847799166031	1.61920283089396	1.68530277185024	1.92961307026251	1.99467938004739	0.601657237563645	1.57257604141042	1.15866933295749	0.41753533684316	0.701492341612168	0.292335239630047	2.56838626287982	1.11654021181026	2.25835090110496
TCGA-AA-A093	5.33333333333333	0	1.16721018331965	0	2.83498525107554	0.717279107964757	1.4628439923995	0.736636669235237	2.18630842332034	1.00373735799084	1.97104096251443	1.3376917002359	1.48421551121436	2.11852695624729	0.87460317032121	1.15504895612983	0.999559221076739	3.03521297747034	1.02610329564036	0.0118359072814536	0.504317892495118	2.17081213708187	0.850719629923869	2.48180867599012	2.1561290984014	0.979553162202499	1.32846152155678	2.32462535610768	1.58181869044084	1.79398968608961	1.83160794108197	2.25062723295453	1.59205144307913	2.15950485424912	1.94409864284405	0.342819582000429	1.64811122964959	1.83810936945474	1.81690402104183	1.5455973788223	0.376607057930777	1.48538860761137	1.3115311884596	0.297590353026577	0.853439920982492	-0.193046394236059	2.34532708831235	1.01851515258543	2.20096967372575
TCGA-AA-A097	9	0	1.99140299022778	0	3.19181401935917	1.55075870582683	1.09541718050379	0.492066285512869	1.63697687421173	0.507106137278467	1.67335094832859	1.31366914201273	2.1460793200394	2.2908119345481	0.921242322505677	1.4709350845429	1.57210934833452	2.72960256079091	0.809884983259906	0.500335168303821	1.39308804531419	1.88341119623509	1.26193547671825	2.2888020425669	2.49372014340942	0.789135403100994	0.385817307457344	1.76231936012477	1.54449425158719	2.32192254136638	1.86785029701267	2.4171147657767	1.45310047668064	2.34125951069014	1.53531002651977	0.616690940823619	1.50998069376899	1.44500087061051	2.0467667115424	2.30633846807479	0.387042310825693	1.33971038371565	1.80493710350254	0.541951949976784	0.298076272463845	0.64847747970166	2.05324950595944	1.51655537549256	0.744716852451391
TCGA-AA-A099	7.83333333333333	0	1.81954914561868	0	3.32008299414444	0.907160799011081	1.0612447255761	1.70930871297604	2.14021548719367	1.02780997962087	2.09793322787872	0.96425349625142	1.82252825194441	2.33610716918724	0.846017520635049	1.09834289116198	1.3409439906649	2.8295321013711	0.701556686240255	0.682056756017978	0.814079052960201	2.34245261657533	1.44229171214274	2.22640887652282	2.19321581745996	0.893343657935862	1.14668616023301	2.1660776311842	1.42565328801436	2.3410103828225	1.86718466743946	2.16672139181381	1.56367079606739	2.19587802733145	2.0636837427726	0.749474088117914	1.35987005971996	1.9841134555628	1.9932154864004	2.27206114637602	0.4434037285125	1.63988800041398	1.29237310010091	0.820550173761374	0.844965328789579	0.55268847958277	2.47104422162818	0.830646757476587	1.66822315613541
TCGA-AA-A102	0.0833333333333333	1	1.30101393338405	0	3.08296171509289	0.996529149639046	0.906787858213747	-0.0110380050924078	1.96633228022451	0.935228963769262	1.70515338069999	1.16975774363773	1.90921020274938	2.08632140407146	1.0315760582412	1.42095374938778	1.0408719705268	2.94952316804777	0.899536880953118	-0.105173605570508	0.813415440927387	2.05537341796313	1.32695828331627	2.35145277347145	2.06029470163685	1.09396104703807	0.66745558752837	2.11128657502646	1.21801892966856	2.27215325604498	1.73062016080957	1.91898560734424	1.02778723371334	2.1181636047804	1.85847190350276	0.580086100136301	1.60881990864609	1.78983426240039	1.85059896858258	1.82505140312445	0.509734260935424	1.45479495400162	0.956613723339399	0.577763948287827	0.274638691165403	0.308453601754042	2.41980685006294	0.842932967230997	1.76959681012096
TCGA-AA-A105	6.58333333333333	0	0.804215986873822	0	2.97067138425498	1.23883483512395	1.26602241478328	1.75494934863988	1.6241029759453	0.923250106631713	1.9361505224396	0.497075003111469	2.02453494316701	2.334114918469	0.357900573927979	1.33452169336883	1.21525988159101	2.74689952854995	0.816511297439899	-0.0867169213825444	1.37806672850105	1.86230357957246	1.17576986043413	2.31758254270418	2.48684748581527	0.642302315366679	1.11187496412045	2.03617219186365	0.930159545212972	2.13686539469775	2.0086670686605	1.51909465464653	0.983312022379804	2.27704294609971	1.44444163369492	0.274025195569245	1.27751192989823	1.77928060767135	2.08790536573546	2.15341674360531	0.505607983392152	1.57998552989212	1.40875504668478	0.234139167852986	0.239057235647109	0.85458130477705	2.52067814748346	1.89533272021417	1.45998281746614
TCGA-AA-A106	5.66666666666667	0	1.91612302769644	0	3.03517684692254	0.936223248524136	1.59968430833197	1.06824896343102	2.10689109388501	0.827190107411919	1.83985383406712	0.83266968636835	1.64069465675213	2.33207224599296	0.82574910748714	0.810498870797105	1.08848609791078	2.72613505966681	0.905410697396395	0.256770065274447	0.641337472445569	2.20383083969647	0.951286719792898	2.29750297012193	2.14552444837658	1.47296405098326	1.18230744700939	2.14018326093727	1.18141129135699	2.04613597522215	2.0367566691406	2.358202714867	1.52548049293758	2.08123393082788	2.24795472302292	0.297615939104219	1.42190677529855	1.76853376090164	2.06423433476547	1.70573023037871	0.479268616184594	1.43967425512637	1.86711562901427	0.196809425158422	0.97758344559792	-0.193046394236059	2.49801074121401	0.987040134917112	1.80705001622614
TCGA-AA-A108	4.33333333333333	0	0.353683598073131	0	3.04238751833564	0.717670361130099	1.58265793220041	0.932867524392491	2.01487247428738	0.890704070641603	1.88031619115415	0.365099146734143	1.84723624948448	2.28147234716596	0.473546710814053	0.824234244421188	1.5089925371957	2.77198150504107	0.89998947540676	0.423230699133027	1.03539733251781	2.16082381603063	1.15209308306965	2.4849979583983	2.47174996015201	1.35048185259727	1.09792810070665	1.98510943976016	1.26516946857891	2.05879500302928	2.17932490831008	2.18803919580179	1.71396864754013	2.30049752895424	2.26741330611226	0.851683551817319	1.57079978284863	1.93966506780545	2.37580263551764	2.21135053278941	0.22783055465333	1.75277248343785	1.59700307860867	0.33642875849115	0.50252327750071	0.450353473357641	2.41422867177726	1.54517388747898	1.88601035550161
TCGA-AA-A109	7.66666666666667	0	1.76805605485603	0	3.10823046127593	0.904494585076086	1.20266504460111	2.0681488661238	1.81612545640785	0.715339660274893	1.97238791580764	1.29816136639944	2.28525160754772	2.26568464354599	0.953452734342904	1.11945881956326	1.22314048505942	2.82067616334293	1.1254083249841	0.420818107435644	0.597419930460538	2.06785835288487	0.865477093852813	2.33060291810208	2.18465943373638	0.654273301857613	1.10552747734269	2.24751770525121	1.60610319144486	1.83399820147162	1.89103411670811	2.30336684848713	2.02809092703326	2.09476800897984	1.86316656977931	0.578100281801153	1.26037971432983	1.87616359678457	1.91124361850212	1.691987101841	0.385310674130972	1.36614361594198	1.59932279169942	0.572669715098868	-0.148507006887575	0.236421264670322	2.28354090475941	0.377209893919088	1.42898408153463
TCGA-AA-A110	5.75	0	1.73177782573793	0	2.98694162598316	0.94184480130146	1.11383923922219	1.23548185497014	1.83017023429619	0.824826568109448	1.92896302847509	0.930139875681934	1.72071597551747	2.41669957998294	0.944862009447252	1.08629483926574	1.12661585538408	2.91864524747037	0.812724344155818	-0.0240524601191283	0.694638228429223	2.25124848310402	1.13163484060398	2.42409513971147	2.29022506667548	0.802660402393762	0.902408788337978	2.23532138588037	1.22092549843446	2.10756524807953	1.8960618821601	2.05548275392308	1.65416757339486	2.03221575436524	2.16858452106656	0.993317918250847	1.60677814602748	1.73517785631885	1.99753076958618	1.58238249730293	0.417610354517573	1.6676213321793	0.766495097764861	0.552028289261354	0.944848149799645	0.390408426143789	2.298698682604	1.01162636498744	1.48793940484257
TCGA-AA-A113	5.33333333333333	1	2.02561340210086	0	3.0552929467871	0.365080038296048	1.27998280690317	1.4458009197328	1.95030665899834	0.784917113306709	1.76160543910331	1.14482962653553	1.57042703418951	2.37415686979158	0.881031045877204	0.416909816285832	1.16277320596661	2.74968844909852	0.724148053119685	0.319606126710219	0.834800625343443	2.20839979024368	1.03956744166503	2.28609792106305	2.00529828116412	1.10710958150921	1.2843043521476	2.20796198474316	1.15711567360229	1.61242027244933	1.98028765378954	2.3682351871971	1.59331975309717	1.63104284623574	2.29989057177733	0.559622072285481	1.13602933719763	1.78590543324716	1.9551954440979	1.62055871654049	0.249477040585712	1.46095273276849	1.96844609910229	0.432641278251412	0.954972383236474	0.312397980745847	2.20166538559365	1.49916184068702	1.33610052424973
TCGA-AA-A115	5.16666666666667	0	0.355558354004665	0	3.2705664069652	1.37928894375645	1.79918652318454	-0.3321277307489	2.16892284858385	1.02794563177774	1.93833794177922	0.707488034837707	1.39720028496934	2.26011864746034	0.634339656144517	0.488851520744077	1.01585220641386	2.81963934279432	1.28993824048845	0.0131823465999444	1.02691167182758	2.33167107861735	1.36483535141393	2.50499694208422	2.30322041379075	0.953129262744058	1.00905846747833	2.22305284980942	1.62570053077955	2.25416155335215	2.19083778661612	2.27155208267391	1.96607955292914	2.13265279157336	2.13587234967723	0.744903609037421	1.45611004152473	1.97586608743211	2.00258321797723	1.78274089380885	0.332374652783642	1.53462422397243	1.74488992806951	0.636709881272138	0.579339430634583	-0.193046394236059	2.67271422681589	1.21453250372917	2.0309737731992
TCGA-AA-A118	4.5	0	0.986698739222305	0	3.31882736958166	1.16655262009221	1.55910699426307	1.86425492873269	2.00420461057709	0.405076376800807	1.92922306238264	0.997294149348693	1.88167528778561	2.30413318729884	0.7993612262989	0.840778322326331	1.11767023076104	3.02652164367296	0.986204228211059	-0.0556513015535574	0.659868903998061	2.18850180527757	0.206217053438078	2.38044673512733	2.45429781682591	0.79157355332992	1.20936484850382	2.20983718686412	1.36120199888213	1.94817855445409	1.9957388015428	2.15388352803127	0.852033013793473	2.0826967960602	2.02007024741236	0.670060009293434	1.40421579865642	2.0769987217778	1.60260296668002	2.11322524154722	0.509046642715883	1.69209025910123	1.39914193877805	0.404616232673093	0.709328215895544	0.476570332562075	2.60597341347867	1.08130244143984	1.74943981685731
TCGA-AA-A120	5.41666666666667	0	1.90412141764861	0	3.36733664228255	1.08895405459571	1.46147255468261	1.7292615726895	1.96621201499953	0.781293155378352	1.92151042203433	0.45860582502382	1.483252693034	2.25678359982627	0.848355306830007	0.704526345378018	1.25924248710653	3.05406021356697	0.981643998201574	0.0263568789163891	0.820610114373275	2.28529877969047	0.776981203413914	2.41848053009446	2.30140889673469	1.6756643341147	1.33140880994847	2.22824514562102	1.12679611727162	2.40125697728783	2.17976239043926	1.86136379665024	1.84564391803277	2.22009888381139	2.00599364041608	0.846101859144771	1.53598390493372	1.64240354979405	2.0573181045199	1.71881902731458	-0.256599521463906	1.39973765347895	1.54507477416774	0.421609561448049	1.11306809280863	0.0589406107348695	2.72838552864652	1.47536099562114	1.7380207613694
TCGA-AA-A121	5.83333333333333	0	1.30643012629249	0	3.16690275342312	1.00097529999628	1.48926525691753	1.9788309822776	2.17348824445477	0.557568671295298	1.85413409934806	0.488531811167145	1.86780510885979	2.17312024557859	0.620240535053676	0.447764558390778	1.34970740148346	3.17324499074297	0.887735795276249	0.280374879635914	0.816961397775286	2.10071648283336	0.787956462171357	2.4437301080037	2.3124938346364	1.30352659524311	1.09034410984778	2.45431242148863	1.28624010585626	2.37129690116711	1.90178905372375	1.86923964374698	1.64053512260775	2.27069038363029	2.27058135087682	0.706625781633986	1.49823589406301	1.89212613638871	1.65416669698248	1.76047480438683	0.29809578942914	1.84547643384615	1.15335580008334	0.172159204228897	1.1707741718506	0.431367685736262	2.64341423267484	1.41889759375289	1.69229481403292
TCGA-AA-A123	9.91666666666667	1	0.847926367462475	0	3.2295924495353	1.25911395575004	1.40097249568172	1.91301652225799	2.23898691114552	0.888411590681181	2.17876697779264	0.860751084848643	1.90425160671057	2.37076049350808	0.897168497397497	1.08270808014356	1.25356207754763	3.01985576512874	0.889432726728701	-0.406865893013845	0.90750848997306	2.34593475956834	0.382600696354041	2.44709120593641	1.94907571052175	1.07741189444802	1.35488615974654	2.33148987547101	1.4561908986188	2.08760231630142	2.07188145030555	1.42549950898993	1.73011058502075	2.28994914572921	2.05286445596249	0.337739819025674	1.60169059642794	1.88711267817106	2.15354664998705	1.61611851682421	0.457835987770231	1.77306666343243	1.23533353146782	0.462339400683398	0.91824185390494	0.119292439390256	2.59994442526176	1.37625541256339	1.93058324382729
TCGA-AA-A129	7.83333333333333	0	1.56872084790347	0	3.26003492953923	1.25871613081023	1.41618396094106	2.13462188425014	1.8287663365959	0.799843287455072	1.98417088806764	1.02443984203463	1.8513840061341	2.17335248275091	0.78336897104024	1.62741891602919	1.42983589583599	2.76974696148973	0.533224476912474	0.245130701828044	0.618001968403818	2.2480549691609	1.01549522865355	2.49901689095196	2.4665486446931	0.861466146070482	1.24232621976058	2.04575184847861	1.35067346010707	1.89834497148566	2.17443252679105	2.38386126850523	1.2101558697104	2.38147101864979	2.07691438258564	0.601372384691981	1.61386978855018	1.98565122413059	2.23288842986733	2.1240165520256	0.640103139883997	1.40983556257718	1.6607756434837	0.416562490885428	0.690773767007883	0.539457907560877	2.45479020566874	0.816218448827663	1.67556360229003
TCGA-AA-A131	4.58333333333333	1	0.939711511857801	0	3.28969426867938	0.192756387308913	1.62754312049298	1.63675705868318	2.05617499847955	1.36328887473931	2.01806108430836	1.41406858875735	1.31379776312872	2.01121593033457	0.769736887377843	0.363381491674543	1.30148846068971	3.16892972329475	1.13495273684311	-0.406865893013845	0.963071900760918	2.29003758558502	1.53510186374608	2.52662863226908	2.17304188968495	1.40872007594526	1.17618761514887	2.38572338511419	1.5742346645135	1.71283960765673	1.76558868899505	2.16800376784789	1.11703714541194	2.1604983482319	2.04098373615459	0.714127548863324	1.62577578840494	2.00654638918019	1.96733575159681	1.59539483460841	-0.0307214828770313	1.60335296794111	1.63419024025032	0.620341821241325	0.761177128462986	-0.193046394236059	2.64680559265424	1.2998249711071	1.41176972191482
TCGA-AA-A132	6.16666666666667	0	0.433866104061599	0	3.38142005100028	1.87546213470839	2.10168650738172	1.86474013382584	2.05130130072529	0.795627789145455	1.89600777211012	1.4547431483292	1.79895566989982	2.37444759475116	0.861319050494237	1.16255380930713	1.22493097764856	2.93885342841149	1.02561292942867	0.265327735596224	1.01477796855504	2.08361466355374	1.24658407436141	2.41764508882177	2.37998419990992	1.15344034058704	1.42700290736116	2.21958917301706	1.42788607887881	2.13721907756411	2.14418426965734	2.43134254581861	1.86107485903817	2.32105089964363	2.11265874398692	0.721293739821373	1.50050574404764	1.91514628642018	1.62503822764281	2.19804603074524	0.670096608007428	1.75441038879009	1.7379076862094	0.663116613174785	0.979465919098009	0.428196520781458	2.56041699960259	0.658160492379911	1.89410322937055
TCGA-AA-A133	7.16666666666667	0	1.5503519521348	0	3.13775023465518	1.38408644304542	1.82155791390361	1.73817779977802	1.82393994648088	0.73760623644751	1.68947058725628	1.01768472368547	1.97587741874235	2.37640651116804	0.73164654170033	1.22473222514179	1.37328093919851	2.86256264267844	0.700540268261858	-0.406865889188388	1.11691127354554	2.05875879306918	0.933423587323282	2.08789385413844	2.06815659342106	0.840008235313266	1.03102647140683	2.14255708589619	1.25787447952371	2.18142439967899	2.01359631791285	2.62824998966768	1.81832649507693	2.20044351063396	2.16566870335659	0.695100686594048	1.43734259588093	1.89618696274591	1.70622290245521	1.91409661261825	0.6164690427828	1.66566905343307	1.82259029252805	0.336245837309183	0.720644981430914	0.059176203403646	2.33843674360476	0.800439845193444	1.92854243171955
[truncated: 126 more columns]
