# Supplementary material for: Construction and validation of a novel cuproptosis-related long noncoding RNA signature for predicting the outcome of prostate cancer
Source: Front Genet. 2022 Dec 6;13:976850. doi: 10.3389/fgene.2022.976850 (PMC9763621; doi:10.3389/fgene.2022.976850)
Supplement: Supplementary file 2 [file DataSheet1.ZIP › Source data for review purpose only/Source data/06.model/lasso.SigExp.txt]

id	futime	fustat	MCPH1-AS1	SGMS1-AS1	RGMB-AS1	C8orf44	DANT2	SNHG1	AC156455.1	OIP5-AS1	LINC00571	C1orf229	PRR26	LINC01138	LIPE-AS1	LINC01569	C9orf139	SNHG12	LINC00623
TCGA-HC-A48F	1.86166666666667	0	0.845115325097364	1.62078103213292	2.20970732934651	1.7355193958818	0.413422779280962	2.58959223227476	0.716925347385504	2.59896880736614	1.47631642390787	1.52116745475383	0.777803849983632	2.17262962421338	0.615244670380884	1.61672508102082	1.0288361180137	1.99824025308987	2.26511711522108
TCGA-J4-A6G1	2.105	0	0.522296988591541	1.14090376898468	2.18483074975483	1.51169307911364	0.391320767143407	2.66484984351542	1.17371606730977	2.53455730667442	0.872876224898068	0.732420039548627	0.91793841042191	1.61682759272547	1.08758561107175	1.3667398603432	0.978339328132989	2.18871383015	1.99912020718957
TCGA-XJ-A9DX	2.66333333333333	0	0.779388798502024	1.40388440946421	2.33097423207758	1.93756432422665	0.324135874867061	2.78548982335718	0.510548257027687	2.35181991442329	0.781626999694294	1.74914923446323	0.564487960431161	2.29731071356061	1.06352412698832	1.79981791655936	1.44232927981856	2.44413670738997	2.56649850309641
TCGA-EJ-7784	2.13833333333333	0	1.24318789117656	1.45962365741932	2.0627120562014	1.64135588599801	0.502505181187247	2.66532305653206	1.28592463141737	2.57933433878332	1.19965051777485	1.54224524501763	0.762805829864361	1.54931963890255	0.799521831782667	1.62309827928054	0.671540688550594	1.89662151803217	2.16392367541553
TCGA-FC-A4JI	2.40083333333333	0	1.0883201176382	1.1392409050508	1.28264839799443	1.97364779884275	0.324135874867061	2.722943508108	0.339365198701196	2.53123532822771	0.795749961111747	1.78079810941837	0.543415119938181	1.86161899243616	0.550961187635479	1.14041164113622	0.82832867328843	2.0623454539325	2.0514698570957
TCGA-EJ-A7NH	1.2975	0	0.955193271320492	1.17667237635807	2.46899717245249	1.92483312323964	0.367386255246121	2.65819872138636	1.11621088519343	2.52900478710515	0.915800597769526	1.38876725293949	0.938905349523953	2.01785607008643	1.0361176583357	1.59303324431914	0.954011206881968	2.12664022914724	2.24889953989691
TCGA-HI-7168	6.8575	1	0.715472665891466	1.01381420230608	2.32018488979092	1.83846222818931	0.324135874867061	2.58305151376266	1.06442000463829	2.41653465530257	1.23418412577555	1.5342511080939	1.00583237212799	2.00711127713675	0.930103623501371	1.49870238849975	0.591189497149875	1.84362173841505	2.40693442043299
TCGA-G9-6332	3.5175	1	0.661205358561564	1.87038010824843	2.5097846833731	1.64599052369155	0.597930253923838	2.45347862394808	0.548100173645119	2.5665647680827	1.33130549390699	1.34529046599192	0.853145088402333	1.91461419038154	1.09007350735125	1.60105990272368	0.662455399284426	1.82507556133015	2.09386223838967
TCGA-ZG-A9L1	3.56416666666667	0	1.3117461269196	1.28067642759365	2.18978304977262	1.60993950850251	0.324135874867061	2.46629886076893	1.15145683835829	2.54394586728077	0.820380854097435	1.64788989309865	0.900146133309557	1.68416798695108	0.892750028691705	1.57610445776146	1.17405438867617	1.5549346985054	1.98893411195326
TCGA-V1-A8MG	2.34583333333333	0	0.618525408553638	1.26860442873225	1.96755792400016	1.98647757621138	0.500477578416568	2.72836496698004	1.16257449317267	2.45030364137969	0.697756208250524	1.00292478089424	1.02946181933693	2.03979664971384	1.29637763037047	1.60498470178716	0.903764326180102	2.26940940732627	2.27803826583116
TCGA-CH-5764	0.085	0	0.626997294452118	1.60683672404115	2.05026579708679	1.50585973873239	0.463705480045596	2.64307458675612	0.655435649049395	2.69864611945513	1.38238344408863	0.90742257883383	1.07869890743588	1.54849502183647	0.89726652165874	1.51407900771444	0.514183790275603	1.68331296306813	2.1384491888858
TCGA-HC-A8CY	0.794166666666667	0	0.95775430240993	1.31956334426895	2.4583164044026	1.89515128709683	0.344308418486818	2.61636652418352	0.891059230363024	2.51378899208397	1.25117409837942	1.59857194614725	0.562974846203795	2.08991448861542	0.625794614819811	2.05802291763543	0.748033636414031	2.05948044709545	2.02576399841629
TCGA-X4-A8KQ	3.78583333333333	0	0.727474811828136	1.14555051200928	2.36049218327803	1.80999925723554	0.460884127027698	2.70476832566498	1.26200388748861	2.43146915407311	0.835017841860845	1.25336417469558	1.03321373699139	2.05420933785687	1.32291457826289	1.51219358149555	1.10595566942266	2.23274531465899	2.34401638046945
TCGA-CH-5737	0.249166666666667	0	1.095413031502	1.40660225664581	2.07266446301328	1.44567870804922	0.438622717229281	2.17354391876275	0.0843857866284708	2.44859670858607	1.41663207614199	1.35230391410326	0.783641341030315	1.7102146616655	1.0708473520727	1.55685078517939	0.674648867595771	1.56913445235915	2.3141814452369
TCGA-EJ-5514	5.0075	0	1.28596771549924	1.63208777891311	1.35898848936224	1.37637834837407	0.434315287988348	2.57370206247951	0.708823382763349	2.67595247726341	1.38089218574114	1.15923956680662	0.658190008433393	1.66500460111311	1.04241761337497	1.20347509511925	0.3269926916111	1.80519383298174	2.22797754571527
TCGA-CH-5767	1.25416666666667	0	0.723823656628508	1.34699116428657	2.10476160612481	1.62903159971269	0.334088756731055	2.44601188627901	0.789528754783399	2.56198217263845	1.939725587911	1.19436937025186	0.920586100617189	1.69910963641728	0.554233648113017	1.4378407561789	0.420034870062153	2.00635398430031	2.07546226461058
TCGA-VP-A875	6.32083333333333	0	0.796684562309169	1.43476890239128	2.40652550573769	1.93534464443761	0.359511556176854	2.81097198341965	1.3687126960208	2.37070233334977	1.05288159940169	1.54089969204683	1.00112637714049	2.3094347694274	0.523891384827547	1.83183615621812	0.601847547099895	2.36002698643262	1.68921475705197
TCGA-YL-A9WH	1.16916666666667	0	0.782490545421328	1.57773768338373	2.07199356850761	1.81236249841444	0.324135877171844	2.76487841186172	0.846206633154653	2.50779210536543	1.37766399682453	0.804253531064536	0.646733302099968	1.90342466274768	0.9750615650891	1.57865460096085	1.08689668249639	2.06208067051942	1.87645690366309
TCGA-FC-A8O0	1.68666666666667	0	1.01775110416716	1.42970149774968	2.23495947362632	1.85570002528062	0.672438096470803	2.62583285778977	1.39651064281569	2.5682618107317	1.00199898328384	1.12791064007121	0.73536294349991	1.90997537826683	1.23937252378692	1.58089429486466	0.782217764279561	2.03416645998672	2.11407334498256
TCGA-CH-5746	2.00083333333333	0	1.11322359097017	1.55018639320626	2.03889997148413	1.80120931718959	0.535064922851042	2.54257378834196	0.783960246184789	2.63203887624132	1.36919923297049	1.16700508591945	0.886528968132558	1.64291775428723	0.946345004572016	1.5238133896188	0.418922516046808	1.87202251977996	1.7253228342518
TCGA-HC-A6AQ	0.29	0	0.569553873103293	1.4320924665041	2.57423666932188	1.72160073820516	0.502769892249702	2.68211183754539	1.03637793954048	2.34120438602625	0.888338066680693	1.06011730251946	0.676847709965709	2.04235082416298	1.74918881615965	1.70672262208175	1.14395556836418	2.27556364751716	2.26781483893901
TCGA-J4-A83J	1.905	0	0.823759711811825	1.23328895973275	2.29426378381817	1.84451955106533	0.663831705754906	2.40451847932222	0.586851770723201	2.32893435396965	1.33300156916479	1.47968042769441	1.1176093427093	1.93975818907218	0.975411692958854	1.55670250225749	0.604770766271425	1.88258627941767	2.21665287095736
TCGA-2A-AAYU	1.68333333333333	0	0.814212733832614	1.73335144654298	2.5002935128456	1.57412520152623	0.72135725023021	2.39939471473165	1.11131342519248	2.41048296536548	1.36720464285459	1.43058937388768	1.03628537801339	1.85171195206025	1.268810391512	1.34778300017323	0.612401551909385	1.81295791692182	2.24426560462978
TCGA-M7-A71Y	1.35	0	0.75885215822153	1.07259021079352	2.34231406668954	1.76443083214943	0.324135874867061	2.62030057134755	1.29194033614976	2.47146486566269	0.731885254756242	0.971609207841319	0.843116712662946	1.81938627050856	1.25368734541045	1.5603166912245	0.974621194181048	2.08268734150251	1.96901802669452
TCGA-EJ-A46E	1.43416666666667	0	0.845591291966419	1.19894595131976	2.01008386947272	1.75732923613741	0.753201098577776	2.54732612125455	1.21566077478817	2.51788707734333	1.02388498942147	1.19160963858884	0.907086042540308	1.49544135387079	1.14825881076847	1.67791298801003	0.613075245917963	2.09866126911509	1.81494264374208
TCGA-KK-A6E3	5.62833333333333	0	0.79706473125716	1.06361585466013	2.29972441627721	1.58676572316268	0.49212751314527	2.39734907390975	1.70405568595816	2.32454514614931	0.83028929769419	1.16388858082123	0.958731107461076	1.79442405563579	1.67775914452132	1.45403981008679	1.19078717691758	2.03994961330359	2.34254473304797
TCGA-VP-A87E	5.57666666666667	0	0.703332238894323	1.05631564080522	1.90441900896941	1.10675591540779	0.383767165654452	2.32930563425882	1.11479205426368	2.42953574143242	1.16625495576428	0.687540282314534	0.920850998910515	1.57001404703043	1.00639234991025	1.26141697775087	0.652898829935262	1.84425348628028	1.96336728660173
TCGA-XJ-A83F	3.085	0	0.491931546029429	1.4382641464535	2.62475582544251	1.85849139998277	0.521450232707933	2.64625172123814	1.25915335393018	2.45056194495327	0.89340675304293	1.38050235020938	1.07893117425526	1.86514949667086	1.01615468948609	1.78546136762228	0.902969613168204	2.18978942151559	2.09710069353516
TCGA-HC-7752	2.14083333333333	0	0.629146329183068	1.53065002183134	2.14664585173913	2.23363114312012	0.710503233974019	2.69527534131232	0.791918733067644	2.50411323219068	0.705569493747636	1.60333490094312	1.10373476268817	2.36726417923559	1.52603131112786	2.08155048346764	1.41053558937552	2.13130262881056	2.26474847507271
TCGA-EJ-5532	5.00416666666667	0	0.910740266727473	1.34922598964872	1.90378679604872	1.55053616330986	0.416161515847998	2.32580809377841	1.00468526166337	2.56295803352143	1.37387880140975	1.2695971898041	0.899449770640059	1.66819371799058	1.20583934766579	1.64606207061254	0.331707898980622	1.65755703070922	2.01022987381686
TCGA-G9-6373	2.22	0	0.64310849998016	1.63388014532663	2.50000191799035	1.72270592033816	0.324135874867061	2.62128916251423	1.38271632290695	2.55380541152337	1.07655509334038	1.41475450312273	1.31868600254027	1.86780027057619	1.17616040924353	1.70802099971714	1.00566471506104	1.60600354898612	2.26905707643696
TCGA-EJ-A7NJ	0.539166666666667	0	0.942330676920548	1.32245937625977	2.15032270745161	1.66236936044786	0.487254923326401	2.42674874802111	0.837951135328175	2.47941044185117	1.32143585570687	1.48409081931132	0.849873465381399	1.63910614539681	0.975722137276968	1.49863333784002	0.927720847528681	1.95121765577716	2.07996494887769
TCGA-EJ-7125	7.8025	0	1.26875420643141	1.3752496782256	1.86978922350663	1.48276326220902	0.486712458015853	2.22160150464517	0.92286533059395	2.49276081603714	1.60822879356525	1.37149542724062	1.13697838555758	1.97984364087987	1.41216625608696	1.32404392840848	0.725719879048758	1.5562439390406	2.03965155806461
TCGA-CH-5754	0.17	0	0.758240341980727	1.26316462722891	2.09479205575312	1.50156943406475	0.528611353727737	2.61483599963073	0.574873558806436	2.5601176455689	1.4060118059851	1.16106954068044	0.891740525959494	1.67081628925345	0.696616041519031	1.41048097086336	0.570434980360453	2.0119055750571	2.07774454911394
TCGA-ZG-A9MC	1.24583333333333	0	0.761957353101803	1.27402138592671	1.49870724872483	1.56448816529532	0.324135920962707	2.5352170392313	1.13976704067045	2.42197253841868	1.0489813391127	0.993404091489579	0.955294276710731	1.69132399852304	0.905227575849911	1.22236179465664	0.688182776134387	2.00719237915036	1.96470425524475
TCGA-HC-7744	1.45333333333333	0	1.28898229179782	1.45389681000962	2.3396124380662	1.34669795519986	0.623251558378547	2.45478936094594	0.714423409408265	2.68543855939054	1.19063451738807	1.09887830793028	0.964626835385484	1.65449963119482	1.05366265348418	1.57686434861292	0.525779051335523	1.73980019060617	1.90788205575456
TCGA-EJ-5509	4.0075	0	1.10016089826406	1.13979155401797	1.04400427672266	1.46683955576331	0.494419409788129	2.29011572788815	1.03788048253236	2.43625934322424	1.17120238145055	1.59698469393783	1.06473158135523	1.61682759272547	1.2454514564089	1.59244982287783	0.527238703516954	1.6117192018544	2.20271504441089
TCGA-HC-7079	1.04	1	0.76720891326989	1.12771092566238	1.69582121371228	1.61949123565171	0.337960738108461	2.52374211860012	0.772048131305165	2.61291384916162	1.27773295273375	0.628699044312655	0.858207908236837	1.60236413726935	0.845432482500118	1.32525900743297	1.18841605414717	2.0992918038157	1.93146109562973
TCGA-XK-AAIV	3.10166666666667	0	0.804767871449793	0.731544209117385	1.72531126748226	1.70453434316548	0.324135874867061	2.50908301605653	0.81469265572265	2.49456956731409	0.861612950349592	1.39691616284736	0.937793719793201	1.8587646213684	0.973604501908012	1.4644555792598	0.868768031166846	2.13637652574057	2.35518517880494
TCGA-HC-8261	1.495	0	0.919128436047067	1.09323631765108	1.19316059241173	1.58007220426939	0.357156868826623	2.65178335997291	0.900949101304968	2.42700525902357	1.10057480717454	1.07311119893207	0.828578365080334	1.86477112469796	1.32551753505764	1.27268576260392	0.713502225609286	2.08279418529673	2.05658460691923
TCGA-G9-6356	3.92583333333333	0	0.891585285535833	1.30265830836127	2.29644554565272	1.43727774756739	0.353621409805518	2.46138193303092	1.01725139415897	2.55086557669571	1.35895786403531	1.07145863492816	1.14187545250463	1.76086502190842	1.1686942424619	1.35361647008147	0.802879036265175	1.52579223855329	1.93110628352683
TCGA-EJ-A6RC	2.39	0	0.937351873050814	1.13617874460005	1.74416155206489	1.50737092408377	0.357532040395599	2.44172378833933	1.22467014235592	2.45452121935653	0.954198171927662	1.17483803746259	1.02912920518645	1.64463235862823	1.068864211692	1.36052402334724	0.823582584903291	1.93925662384373	2.06093276408503
TCGA-ZG-A9L0	0.971666666666667	0	0.650199757518947	1.0127614418661	2.07114631744574	1.68747476751486	0.419909036877377	2.75566813519154	0.855190725212713	2.4236973141177	0.695851629397999	1.19967830560813	0.620291066412728	1.8450296398434	0.917416157776875	1.51393623964433	1.29248734462854	2.13760894811688	2.21157076042729
TCGA-CH-5744	0.164166666666667	0	0.783291961897593	1.57959984470036	2.72375886266061	1.30457664497706	0.324135874867061	2.17354391876275	0.984734104742807	2.48633714840945	1.48685413136494	1.22752620176688	1.78773787229367	1.76124275366085	1.19076265540268	1.47581441154294	0.507617685812387	1.60668390313328	2.1637313609832
TCGA-CH-5768	2.00083333333333	0	0.793467133508355	1.47259512997364	1.99077258296492	1.5435453449938	0.545405173339348	2.58941339205292	0.837032591777576	2.60561787740065	0.8611993367648	1.18408587141735	0.862439448994756	1.76832405348111	0.733867059244481	1.74558675121736	0.526737225729304	1.81187310826941	1.74057734756544
TCGA-V1-A9O5	0.339166666666667	1	1.05906954516901	0.813467152733487	1.50163891242465	1.93089423181389	0.512216331157025	2.50306239794387	0.89078741253668	2.42377367988685	1.02600602226462	2.04713865556385	0.727618430403706	1.9960554110376	0.607838621046974	1.50958221540802	0.998886372381122	2.08289634054895	2.33220630693624
TCGA-HC-8257	1.9875	0	0.871151572302941	1.81576162287282	2.40380842982746	1.72007799769654	0.914819287830723	2.69537091975348	0.630184819193397	2.50639515242189	1.34192608614448	0.923731398222389	0.839577875650671	1.95004475951756	1.17518641353761	1.19974054363911	0.936864109475039	1.96622577688764	1.77635563953502
TCGA-HC-7740	1.9625	0	0.836576117583877	0.817126057606374	1.32040080633042	1.56474096574743	2.10190205160117	2.29918087502012	1.62594039060854	2.60028217873791	1.12175433454192	0.659324605816701	2.10178732374681	1.59746459490401	1.03070217167335	0.96601721997137	0.41893701437568	1.35214966541684	1.38595488170106
TCGA-G9-6333	6.74833333333333	0	0.880749288426324	1.33856052803019	2.16790953750396	1.52017516254279	0.509482048833968	2.26437384917313	1.16880902041268	2.41065456091829	1.19290476221895	1.52925455445079	1.09217184396234	1.82459429168274	1.23077770770284	1.45418930386898	0.625944979840896	1.85548553078096	2.06841435269751
TCGA-EJ-7327	2.52666666666667	0	0.973741510749502	1.5503396623438	1.95357123673334	1.49555499441073	0.528486594929384	2.37864949114688	1.33532266167585	2.61907274095817	1.13625109477306	1.12321944136068	1.15701974697602	1.42601189184993	0.928167419870791	1.30553333419844	0.585667613897688	1.37929926396983	1.91283703525207
TCGA-KK-A8ID	5.76833333333333	0	1.37203691065813	1.43504734021299	2.25613954395886	1.57632498918257	0.382911463884688	2.59135123110845	0.505078880478665	2.24554081706857	1.75301492171882	1.64586989864011	0.61355286886547	2.11311452865859	0.876984874558789	1.07684569712616	0.82848373848773	2.06610639933837	2.67762757002758
TCGA-EJ-7792	3.82166666666667	0	0.907678361289941	1.05871454829909	1.55982018657437	1.28236378053659	0.42905456561081	2.38001162335549	1.29954660143832	2.60162724881882	1.15890515744376	0.885439349910194	1.18058135580792	1.49799492349301	1.05390300929964	1.07483195131081	0.55305663533689	1.80289793214971	1.62994273765625
TCGA-ZG-A9M4	1.4975	0	0.711550631046463	1.39184476243242	1.40342677547227	1.69909020281019	0.401207741973768	2.62420728507668	0.746797559500876	2.57906193209687	0.953160206247503	1.09693544381611	0.630345646860386	2.20798631464255	1.11661706651525	1.26290483999003	0.82881421402017	1.84648980575338	2.13155608334544
TCGA-J4-A83I	1.875	0	0.495399738011088	1.43165469063284	2.35812828628827	1.71407331610294	0.640737986097821	2.5198130096595	1.07241850033125	2.49440078141325	1.32971160220581	1.5088940431113	0.722920620369598	2.01338266372348	0.793184965318553	1.43776983040686	0.608736623620782	2.14665188580187	1.88102941180096
TCGA-V1-A8WN	2.52916666666667	0	1.02190202700779	1.33978990572573	2.12153806267699	1.58163239705811	0.401508820749611	2.43909712681178	1.07812203661202	2.51440036981411	1.40164156251604	1.03555156203857	1.28918871317344	1.67634502100463	1.05375692838478	1.31071197387096	0.56702529250118	1.8829521657396	1.89672860215073
TCGA-J4-A83N	1.185	1	0.867061831041603	1.43621744544635	2.40839644417857	1.72634920663944	0.393337445954752	2.52782665107114	0.778082976546327	2.45004469222421	1.41199794949634	1.26658465418741	0.88772723391022	1.73363395771162	0.953001077767068	1.64606207983168	0.46532203605942	2.08505244459194	1.98641242800829
TCGA-2A-AAYO	3.4825	0	0.799373710648601	1.15658110019051	2.07675252232724	1.67298463260878	0.459683496448849	2.59598272566117	1.39215621664664	2.47608394577078	0.851931776210974	1.20501740731276	0.936735951314305	1.91974958570256	1.19710117063963	1.29596281519852	1.005484031713	2.08505245479269	2.06082323077836
TCGA-H9-A6BY	0.306666666666667	0	0.817813386049902	1.38330711414046	2.28400629931863	1.69510074897133	0.324135874867061	2.66857429171064	1.16285690583246	2.42103548951908	0.893645883124992	1.67414651481032	1.07101981958375	1.96776837831866	1.42427411085024	1.69463499178971	1.1642907991336	2.23482954999211	2.4847654472369
TCGA-J9-A52C	0.4875	0	0.614403936782514	1.14332218999002	2.11967880991745	1.65431472611734	0.480896687726489	2.50581956027936	1.34579730486823	2.44901397368318	0.684384319981371	1.03724444771314	1.20403079475963	1.83725405825877	1.40365210981104	1.36867604717367	0.833119968513743	2.13546555372414	2.21902034710433
TCGA-G9-6342	4.64333333333333	0	0.705607533675727	1.54482425859645	2.48262430211743	1.46618580580545	0.324135874867061	2.29002593852184	1.08577169756505	2.54764075273206	1.49773445370917	1.48290413157725	1.07856218808615	1.72423787265581	1.14729291658035	1.3291094994413	0.502422548315281	1.6714954669918	2.1674360694625
TCGA-EJ-5495	4.81833333333333	0	1.02024558171939	1.32670894271334	2.09592774072435	1.47959350755598	0.429373737128247	2.27258586479873	0.872717247208378	2.71015928467984	1.19640583956944	1.17126410486176	1.16699189539881	1.58036352237531	0.79549230264648	1.39492619780655	0.390148133767848	1.56155647509494	1.81616537049945
TCGA-EJ-A65J	1.235	0	1.23921170128286	1.29157497494126	2.03579081989139	1.6234598165135	0.488375092631422	2.12965874802749	0.716145400750766	2.49997788843751	1.74630849638583	1.65415342238684	0.584783018294031	2.0626682847554	0.671722176462412	1.78973567307563	0.419555988022875	1.68499691621513	2.56446860551423
TCGA-YL-A8HJ	4.41	0	0.949935507743892	1.10713003767235	1.62098814625441	1.58902633555512	0.359034113987955	2.55988061545786	1.09850381133689	2.52600508872466	1.28958089440436	0.907224061993837	1.03249839372959	1.69240183018129	0.880974513283664	1.33538264791256	0.747663442552696	1.94787135832528	1.99118333616359
TCGA-HC-8256	2.35416666666667	0	1.05071765542916	1.39435510199089	2.36995523088285	1.66629339197819	0.381435487122892	2.55918460270232	0.57617269493916	2.51735218299892	1.83494506956712	1.36324401479618	0.70778144056839	1.8810914207986	1.1480985893745	1.49170441798308	0.600751634040702	2.04051354285399	1.7933426470001
TCGA-EJ-A8FU	0.3775	0	0.862672620003807	1.07011647471883	1.93686035646049	1.66915739154866	0.48811352808914	2.46571499629705	1.28352480770547	2.4919774064026	1.02165203034235	1.18363599437658	1.10079674462053	1.55061068334642	1.09921435054657	1.21544493873854	0.816413079966676	1.97182263223329	1.93546225601802
TCGA-EJ-A7NG	1.1825	0	0.865823961656466	1.13903565863319	2.10216044170285	1.72521325382264	0.430463085559004	2.54630604127264	1.32544740264147	2.4381597608156	1.33324764548465	1.07311119893207	1.12488861902392	1.66334684204845	0.902020865455463	1.3201285151125	0.824271187344912	2.08767885253624	1.95018001802351
TCGA-V1-A9Z7	2.3925	0	0.691859382294302	0.845974755190175	1.26313635268127	1.80014661803836	0.49023870378908	2.71556715722926	1.46602339257877	2.43504524599339	1.30591764939975	1.52824987961314	1.06738064686225	1.82612233232058	1.28601076871325	1.3261599258779	1.39906265924709	2.1893957910279	2.29738494486721
TCGA-EJ-AB20	0.358333333333333	0	0.860078386116594	1.09447469281802	1.69199721804043	1.50491913026815	0.572434781647216	2.64635055479816	1.81900257973835	2.58601279464344	0.439974947368711	1.42515367993691	1.33460697964596	1.52168841796294	1.40465690043207	1.42654762940033	0.764293273975697	2.13424372364614	2.23003271487413
TCGA-QU-A6IL	0.265833333333333	0	0.769598250028322	1.36991331349099	2.46686449333869	2.13904009348018	0.324135874867061	2.70972019267379	0.667225875367586	2.37714794565784	0.243694754373994	1.33442045763707	0.634337026768979	2.39463869729942	1.72338670780066	2.08132875947199	1.05247924195869	2.45929129004691	2.63585476129159
TCGA-EJ-7123	7.04083333333333	0	0.982157018877906	1.35522572179139	1.63965535964673	1.5326623318517	0.324135874867061	2.38464667991347	0.877213531070989	2.53176095699414	1.6773106736669	1.41432010494018	0.974822197568245	1.68638051685739	0.948940244558502	1.39948521979726	0.679377782478545	1.79513030540508	2.02457226702614
TCGA-EJ-7331	2.03166666666667	0	1.21122831357952	1.36559375091291	1.20461609538333	1.44553519988459	0.445782619939778	2.29637419120237	1.05301471784943	2.61615988458164	1.59694826250628	1.29737911615141	1.08163809672495	1.61550335073498	1.07502628813915	1.37786373546904	0.415359350279334	1.67988354954884	2.06047821117348
TCGA-EJ-5497	1.10833333333333	0	1.10429349239126	1.37333819276237	2.26387275274327	1.51487506341028	0.338155459378539	2.29360485749264	0.630739638489966	2.64833691779454	1.62236433808887	1.01474832384012	1.06984477263274	1.33529158700126	0.974154383317755	1.3770988107013	0.389175722325039	1.59897535819984	1.85123536953198
TCGA-G9-6365	3.73166666666667	0	1.07428078043136	1.18369425393993	1.82546600560549	1.28112731352352	0.512690871634649	2.4772704327794	1.29826116202646	2.59202061656375	1.33562923306611	1.05008982715108	1.34992767181532	1.52087277175365	1.23537108988805	1.53440804675129	0.69088508308472	1.67775484705721	2.07379929521408
TCGA-ZG-A9LS	1.4125	0	0.709093983428348	1.33361566237325	1.81571668310429	1.77770950687753	0.324135874867061	2.57264132649737	1.01398746598619	2.48790965186396	0.711259474851939	0.764686192179549	0.964549226548278	2.05180069076833	1.03303280527069	1.52656099228321	0.694713039932971	2.12445543067878	2.46345997188889
TCGA-XJ-A9DK	0.7525	0	0.677463338176059	1.09338007141937	2.19437196255776	1.62776103484632	0.444449172696243	2.63524976599942	1.01804954345904	2.46867565435392	0.908875032577191	0.817211230460872	0.841943258653859	1.64791804926293	1.1706935992395	1.39766941194418	1.09284341002423	2.15347952254118	2.0035591926379
TCGA-YL-A9WX	4.1225	1	0.920278526328285	1.19276757468273	2.34407896140872	1.56852915287274	0.524530519757249	2.51476105900025	1.0350873455726	2.55645845790213	0.950408868623006	0.93128234439263	0.956855349693189	1.76255679113695	0.898899225406632	1.57880242932084	0.680130973232953	2.04410633507616	2.14117137523343
TCGA-KK-A7AW	2.88583333333333	0	0.566311298842567	1.42774177437964	2.7528805191942	1.88873027943766	0.32421725443547	2.57876385027223	1.12413861992909	2.28641779977013	0.526123552890861	1.45755720101121	0.870177311930316	2.37119518235549	2.12220283388931	1.61613868811323	1.13700304473325	2.41675567410977	2.10844615269347
TCGA-KK-A8IB	0.2275	0	0.820393925834669	1.05300693023004	2.05516162762144	1.81968929655041	0.473511851362822	2.71708775029765	1.0695982668515	2.35410989037549	0.837676332744199	1.29357529586774	0.779599412468626	2.02572096961664	1.21847199191871	1.65731738161137	0.590790061706539	2.41515310771881	2.42573919590098
TCGA-HC-A8D0	2.12166666666667	0	0.962612000415504	1.18180236962826	1.98810548954598	1.54878717919294	0.401110391051442	2.77777466162706	1.40492505116102	2.54728830291459	1.01858112955403	1.02233522639657	1.24847690858394	1.65449963119482	1.05356146356443	1.15000861130655	0.833534877207016	2.16675067007254	2.16020658418669
TCGA-V1-A9OL	0.2875	1	0.594641433190652	1.36751665307288	1.8575132712123	1.35263140524105	0.472907968628944	2.55651383608434	0.836528626726459	2.50279486805553	1.48254242510894	1.64558887128942	0.694392174094168	2.13701533480349	0.615994050611721	1.63224907872095	0.905948211873474	2.07312383294958	2.40128934792423
TCGA-ZG-A9LN	0.315	0	0.863486546592861	1.0579487260168	1.78969849858972	1.61301662259163	0.324135920962707	2.58463946918438	1.10647884634251	2.3905844338214	0.847580067774637	1.19407910718292	0.834522160619619	1.76391373191805	0.831606832106682	1.20609179407779	1.29359690657563	2.22492951794409	2.20689539228802
TCGA-V1-A8X3	0.553333333333333	0	0.906181469474464	1.1384162969578	2.39303321213582	1.6496157717431	0.35477699839233	2.54067020679192	1.21881051106599	2.50243050730724	1.13074778086733	1.29694042743851	1.07983911954605	1.84981405435908	0.792483451346457	1.57595375165863	0.589343443416523	2.06930373464766	2.3202867480545
TCGA-HC-8266	1.295	0	0.701662338986888	1.05673064107952	1.91363806178773	1.83886043975137	0.35537927235826	2.59082247733788	0.99889317992496	2.47521149723545	1.1544643383199	1.09268252893315	1.07631683336586	1.79337070838716	0.96467113812032	1.45388216954066	0.93993711154904	1.98943940915662	1.98567717876534
TCGA-CH-5771	1.08416666666667	0	0.770615870770241	1.28828922256591	2.1859133544572	1.37346126269116	0.510236461209313	2.28768809516348	1.20716297562709	2.53621992729539	1.39395619016629	1.07641934053446	1.11508501518697	1.67399934025516	1.09022235381441	1.27296149588177	0.420890282063908	1.65767975536699	2.0840220381199
TCGA-HC-A6AN	0.134166666666667	0	0.689774308266193	1.58033175858519	2.58862608721319	1.68320678002146	0.568274116635748	2.4668067181959	1.12943963730963	2.37396274998188	0.778253387576681	1.68092992307765	0.743003667505946	1.95478471315711	1.39587579510649	1.75381322850065	0.864356628689463	2.11538060022719	2.14436300316526
TCGA-EJ-5503	3.80833333333333	0	0.958102835588413	1.28566762370136	2.11737435376347	1.58859931993402	0.474328747920866	2.24534885063358	0.965142440016956	2.51067078872087	1.49427444109368	1.22487694969987	1.02958361612853	1.45911704377404	1.1888264075149	1.41274369832685	0.584715431505805	1.52651236168231	1.70278961862468
TCGA-HC-7233	3.70916666666667	0	0.962612000415504	1.44428486633802	1.95285748267073	1.37236724784109	0.380501679726961	2.42029131556482	1.07573657925988	2.57573198739505	1.61769221243835	1.26830093961002	1.12814722338601	1.69807732728432	0.821900989147024	1.30417963947806	0.433786635823687	1.79772760119997	1.85279002427785
TCGA-EJ-5512	4.74416666666667	0	1.02957884090589	1.31720472624104	1.80562168685946	1.63247616732865	0.467517388126235	2.5035078248709	0.999271298283461	2.60855500085298	1.04197638308109	1.22724467748278	1.10044208315344	1.56506434770632	1.37279656811733	1.27812237681633	0.652327841367659	1.5702404230905	1.66286172876538
TCGA-CH-5740	0.085	0	1.00426045193249	1.51905077631049	2.45086063055915	1.58873535148509	0.909441248037295	2.72069713850355	0.965258927992403	2.57673134860119	0.951650297813168	0.698690742386997	1.28310567526442	1.75251661136836	1.10812184436225	1.50059257688252	0.652285331919125	1.96516007069826	2.0794160328899
TCGA-G9-7523	2.34583333333333	0	1.07687180933901	1.00998886040295	1.46062797701836	1.44639075691517	0.527078655263681	2.32955895749172	1.43677869680011	2.50682374952966	0.913221196936742	1.0365832854893	1.36187968963999	1.49252696604907	1.11552741789489	1.28924415529047	1.00906995897399	1.64791208292737	1.96925020176402
TCGA-KK-A8IM	5.2425	0	0.779809541937148	1.40286300188981	2.2387162513859	1.54966739661707	0.4854932926607	2.56718962173587	1.01857207852456	2.48479561307389	1.31333008878519	1.06121822458098	0.925156486585235	1.75735468682563	0.805739105930677	1.28097062197018	0.770615025109492	2.02414826918182	1.80911994797994
TCGA-KK-A8IF	1.77416666666667	1	0.640422416568659	1.09131931862394	2.23958158396248	2.13781475163251	0.324135874867061	2.80959836686815	0.544198688262045	2.16815701148051	0.74787733861839	1.3600028073585	0.587000252652253	1.63146150951085	1.1103041043479	1.98475935780905	0.896894106217227	2.3617455146956	1.97306028304568
TCGA-EJ-8472	0.536666666666667	1	0.482750290035132	1.62317530255252	2.3424976850774	1.89881876106183	0.374318178895961	2.7183360349949	1.20838034398419	2.59267372246104	1.47400313085491	1.32569219790717	1.11944814135186	1.66661830009731	0.745475089336166	1.50314556293809	0.767485393437925	1.82456731172209	1.98653936853311
TCGA-H9-A6BX	2.57583333333333	0	0.772095550349623	1.11595084747307	1.60099645655272	1.60346862583902	0.464520194985661	2.5112818786168	1.51781483028533	2.47294139003921	1.0046070529684	1.32365543791098	1.32718915177443	1.51892742819578	1.25214775092976	1.38890107468032	0.68584331087716	2.01902610882928	1.7807879782452
TCGA-EJ-8474	2.09666666666667	0	1.11362472901821	1.25242494229483	2.4473061006647	1.56057002725585	0.370960997436566	2.68746437588747	1.16457348101896	2.53895549654089	1.51766839048918	0.89438645183438	1.15098427981972	2.02140455251203	2.4606097511118	1.5665154659953	0.478228119527321	2.08418812708979	2.47365744762436
TCGA-HC-7232	2.09666666666667	1	0.960493502095489	1.34953824907781	2.10559189574448	1.46948008437997	0.696435708818844	2.13172169129507	1.08193535249164	2.5524752748027	1.37632708934446	1.53454079548815	1.03732704357362	1.9055228457965	0.74645861960626	1.38723975763081	0.651182631990278	1.48000063474677	2.06104214386903
TCGA-CH-5765	1.91666666666667	0	1.20837581132451	1.4589027976045	1.98496871378289	1.63362378624617	0.595100604389055	2.52023840163302	0.771842749058768	2.67963538987923	1.08305736149747	1.32105244224439	1.00860666396788	1.99392276647284	0.865126416893711	1.57326479794672	0.378260328283663	1.6157700531875	2.01575647980574
TCGA-M7-A720	1.05083333333333	0	0.813154811220475	1.24354347329902	2.00256459466107	1.72395826695435	0.376374197260673	2.55547309635597	1.3426340118829	2.4309782826611	1.31359314824751	0.809935506732302	1.1151301187304	1.54843540148742	1.19742932213639	1.55611741132755	0.91968943742167	2.03231078058472	1.92289455513928
TCGA-CH-5750	1.08416666666667	0	0.954197643250323	1.22648025517496	2.10601682341022	1.71992963676184	0.376180098534851	2.65989790710463	0.803673805868877	2.5405565142455	1.24383508491742	1.20258823319365	0.660065113880995	1.52471001486067	0.84102631183102	1.32302295033348	0.643219499935075	1.98497691026768	1.81416992835346
TCGA-EJ-5506	3.78083333333333	0	1.1331059005299	1.53885808861389	1.97187294466464	1.62988407321569	0.362870303439214	2.32445991391553	0.670161865023478	2.65065297796218	1.43252145080318	1.16375207691322	0.885368678792402	1.52076141989003	1.00011545426428	1.30791564834655	0.705713314789034	1.63107175324317	2.10303670264349
TCGA-EJ-7315	2.75916666666667	0	0.825569593652518	1.4110645178201	2.18393061196521	1.30971811517485	0.393519761060125	2.23109438005655	1.06325731809882	2.47179662519739	1.21516954760506	1.28436409937258	1.16420670282863	1.61598816728786	0.730289745516555	1.28159322104384	0.748705603129048	1.45260628781911	2.02245959925008
TCGA-HC-A6AS	0.120833333333333	0	0.687709343065991	1.13993124072195	2.36385482822442	1.63689380725329	0.385304361627162	2.56508083746676	1.45490839619555	2.312298790527	0.796590984910616	1.22123985984859	0.955065649135703	1.87643382136169	1.42433776168596	1.79926465960318	1.01917490540938	2.35265841977121	2.36816925348907
TCGA-EJ-7791	3.06083333333333	0	1.14985527450095	1.3312704108535	1.73896482957208	1.22409577614831	0.368109502943182	2.22169160630065	1.05969057525167	2.53131833865396	1.36720464285459	1.18234570401358	1.13753824637863	1.48123523316686	1.10702196043005	1.18330399127223	0.520950961286482	1.59646251916228	1.67965144940906
TCGA-EJ-A46B	1.79833333333333	0	0.864519612624339	1.3173443613686	2.14550706040391	1.53453846981349	0.481603466875876	2.45289053238048	1.36823519362387	2.46180046667129	1.25347452244638	1.2799701946478	0.986665264064946	1.76588655132636	1.34890878604355	1.52243480867194	0.851349438245493	1.97265994029359	2.1722431839533
TCGA-KK-A59X	6.11333333333333	1	1.09874824349317	0.638544313118296	1.76511708510294	1.89187525137183	0.324135874867061	2.47110216583891	0.605464133183433	2.25026648173325	1.23001454671096	1.90232388593285	0.635283366735162	2.19408956169728	0.964030652756216	1.57311088571306	0.574831368315843	1.85742758659709	2.02354676855875
TCGA-HC-7748	2.16833333333333	0	1.2108011020991	1.54497147822251	2.45542611000222	1.29995833097388	0.461535914370024	2.18465659035603	1.12712050034894	2.61897983420018	1.75436675558168	1.1330300705299	1.29351715957348	1.58716317715219	0.937584537568075	1.10244272208917	0.351696233667828	1.53679870016827	2.04720958154726
TCGA-EJ-8470	3.1725	0	0.749682884419354	1.33796132022281	1.80000457674756	1.72500028252647	0.387481161228139	2.61211054924186	0.660809270913956	2.55753378680555	1.70842198656334	0.958082765853339	0.667284607967428	1.85912734084451	1.01552703529853	1.43456149586045	0.628550761500201	2.07922522257438	1.96264539802539
TCGA-VN-A88O	1.31666666666667	0	0.819956816238701	1.07355137007249	2.19499004032615	1.57180781286634	0.376059920517319	2.6180182426551	0.686471772948007	2.45116025156634	1.13613876108945	1.46597661300831	0.712256016242257	1.78113232476888	1.15253594014126	1.49086675963648	1.03296157546623	2.1619796024959	2.17434571156
TCGA-CH-5741	1.08166666666667	0	1.30684791452304	1.84525543911746	2.78277088961073	1.43574585559282	0.770454306741648	2.36547825839836	0.74472856171475	2.58526754076376	0.963267056482686	1.46862003684257	1.21769161003	1.78075146680466	1.2546768051593	1.8453120349789	0.492461151976271	1.50446125245706	2.22215962371015
TCGA-ZG-A8QY	1.10583333333333	0	0.930810036208888	1.08446806080792	1.64780043516383	1.55721345457868	0.418059011693531	2.5325344868805	1.22580601908997	2.45391434677866	1.07269947855393	0.985423754126347	0.903483114787235	1.91831804450258	1.46592142979846	1.50815458036547	1.07025437463353	2.09810357483698	1.9950257286102
TCGA-YL-A8HL	4.28416666666667	0	0.994066591065553	1.66292238425075	2.51721893432818	1.69399552169993	0.324135874867061	2.37095324407346	0.643044257256408	2.57153928752108	1.5283767044364	1.48956580382173	0.753643965982859	1.88527916540442	0.69972947991908	1.14389389284734	0.502723828928267	1.75842918462257	2.31540303541284
TCGA-KK-A7AY	3.0775	1	0.739911510776538	1.40174311471776	2.62742698027493	1.68394558678942	0.612166292962858	2.56274952865077	1.14326814892298	2.40170710431032	0.981191053329335	1.59085314890472	0.565062109726076	2.1015275157601	1.04441524375664	1.55300841329211	1.11374176605282	2.09229435582493	2.49735696236038
TCGA-EJ-5527	4.8675	0	1.0831783005451	1.49938818205403	1.89582104518387	1.52507957527259	0.624606369467417	2.3181758480671	0.948658479392816	2.74101278147718	1.41038658841343	1.07092817689579	1.0272498976371	1.70115547242584	0.942846188542348	1.31423148242538	0.452810795023179	1.41136652993271	2.13890789381223
TCGA-KK-A8IC	2.90166666666667	1	0.99655934318489	0.896912584776703	2.04243577236127	1.58961876447265	0.652619297058493	2.5463952522717	1.05086784650902	2.42683202090075	1.37901897426998	0.853144784918249	1.04440684299825	1.69833231993276	1.18346529231483	1.13482373545808	0.608263677824718	1.98093548711496	1.88307625057848
TCGA-YL-A8SA	1.40166666666667	0	0.993091449547646	1.61187569124313	2.86061236608031	1.71074369031961	0.421670756859424	2.49700244994448	1.13801376065164	2.45587988875092	1.30098726106041	1.46297600767947	1.09799317474082	2.09096272570011	1.05331576055407	1.5327529190411	0.479584474845078	2.13206246063244	2.39669404228644
TCGA-J9-A8CL	0.361666666666667	1	0.759152049118214	1.29980567558692	2.43985073831987	1.89416319090737	0.377705986100872	2.67347930105986	1.21566077478817	2.13997981298863	0.958650582687099	1.14572385543437	0.858812090307079	1.88488941947554	0.745358500514703	1.26801267452549	1.21676584532368	2.0935052898339	2.09386223838967
TCGA-HC-7747	2.0475	0	1.02989028913616	1.52097249747768	2.30092138906998	1.46375388362676	0.592077199370188	2.42776601614614	0.977659323471918	2.54640135720235	1.38512012154954	1.45463433409687	0.925045565403054	1.63163976167911	1.25864012409389	1.5007304518039	0.659101010201621	1.59873476521171	2.07791323147309
TCGA-J4-A67L	2.10833333333333	0	0.563007691697905	1.52695248223743	2.45571752346104	1.57557072424392	0.676095023897205	2.48184854654501	1.32070462675385	2.32119284001131	0.90272125126767	1.08352501118915	0.820148108328238	2.03774198985335	1.68182833732494	1.34898201789857	0.873655237239189	2.28876826779749	2.01530434550698
TCGA-ZG-A9LU	1.585	0	0.459665022567305	1.22978679792503	1.9076110553234	1.76360917828621	0.507786979626229	2.77592222653439	1.03067345650629	2.40057884088404	0.861245947376259	0.939869225749934	0.900543654461642	1.99304623881054	1.34868936840245	1.74186669615762	0.608357234644567	2.38527161679627	2.24749521420997
TCGA-J9-A52E	0.884166666666667	0	0.420754094195376	1.18761255715169	1.76327819869124	1.87939507119051	0.474088955143738	2.71064312156949	1.56802334639369	2.31431540373638	0.790657968712298	1.28966012161708	0.767788587698821	2.06504600758183	1.18789218837585	1.44871580397089	0.329206084508284	2.27131993534135	2.6368529722511
TCGA-V1-A9ZR	3.72583333333333	0	0.632124218040665	1.5381092146912	2.14838561351116	1.91731549488301	0.364788792313998	2.8004413942223	1.53418603946506	2.51249504355252	0.873981824399066	1.67400716185243	1.12178947276579	2.20152019741335	1.00854454398268	1.6818479023271	0.807817746820092	2.33160972148553	2.3166443708763
TCGA-EJ-A65E	1.14166666666667	0	0.744479857197894	1.23954692905542	2.25441532159212	1.84773688543289	0.608915279229221	2.56266251737353	0.831417937181618	2.51092288752092	1.59792310021318	1.35457890567323	0.853488671296921	2.06124615601173	1.06872400541	1.28323688951959	0.512804870382189	1.83050944493166	2.21185933019384
TCGA-G9-7525	2.72083333333333	0	0.916865906328186	1.67453408973866	2.30111603738388	1.3162051418661	0.467815665775767	2.4725435618707	1.25143947924	2.60863858138865	1.61995860065725	0.919313213927584	1.50039935749776	1.64377937956939	1.16366417157928	1.29656412144878	0.884301062148153	1.54079827895102	1.64056594540803
TCGA-KK-A59Z	7.19416666666667	0	0.647878940773161	1.02753189892519	0.670335684975266	2.14537438567889	0.458235438215098	2.54257378834196	1.44755701246264	2.38250501166638	1.30215511989027	1.37578596877173	1.21801575064764	1.84390680448742	1.16545678888818	1.46253907162824	1.26748290127709	1.94187762346838	1.81584838799116
TCGA-G9-7522	2.95083333333333	0	1.09515285951904	1.53352457183809	2.51116574503238	1.39905360032742	0.421084890827422	2.15288595243491	1.1563895293166	2.36659208524372	1.44708424213117	1.30831947998728	1.07281768830829	1.68454372424442	1.27495595015204	1.16797473748452	0.429037034792734	1.47720064661728	2.06280218493714
TCGA-YL-A8SI	3.89583333333333	1	1.03617833504447	1.06740034413955	2.13286454560654	1.64408553281802	0.389075100458208	2.55625165907464	1.1189881117031	2.46379854905677	1.21812908033956	1.33579216571629	1.07245297577372	1.84390680448742	1.19446055962912	1.52076609022462	0.794920846623573	2.11358771187126	2.24928050459537
TCGA-YL-A8HK	3.76666666666667	1	0.583914685232566	1.3312704108535	2.60840621091434	1.67370879438873	0.494444376963369	2.48226888725822	1.04433128293768	2.52539043775721	1.41051504255067	1.31649863216561	1.06719838678933	1.8247252741758	0.713083172768129	1.24373067444453	0.759740984742878	2.00285272564395	2.04977890120355
TCGA-ZG-A9L4	3.03333333333333	0	0.958216935036382	1.28017679265861	2.07041025025277	1.38911471484214	0.374330889252407	2.26208562111515	1.02381257569315	2.43444171464034	1.06788515164081	1.09567361561716	1.01341514946112	1.62440465935404	0.687165562184888	1.44735543055141	0.708310037587931	1.86629617342702	2.02233913285378
TCGA-KK-A8I7	4.8075	1	0.615514429206149	1.13299108835944	2.15288624115782	1.5823879951275	0.418961838331709	2.45211963586481	0.738421583023867	2.43643154635987	1.31280109644162	1.19422184448436	0.998799712356333	1.63560920915744	1.09738004134843	1.51516631016827	0.854277270475142	2.02454226901678	1.99537794907385
TCGA-H9-7775	0.506666666666667	0	0.812487726993517	1.38374370740082	2.26675246421032	1.65389279661696	0.425392775976106	2.53116079396248	1.07779448847413	2.5522988201057	0.875032160106885	1.37782648563421	1.0305986638189	1.69892763415191	1.03047919650871	1.32167274412237	0.649147641948249	1.91939273555927	2.16802893639744
TCGA-CH-5769	0.17	0	1.03919395239217	1.33899923312702	2.13533825715268	1.34107519050821	0.556179825399647	2.62012326619845	0.937998865611102	2.58710662697094	1.52523381069326	1.13148691830006	0.879779247769201	1.5772972700036	0.894901232561177	1.22307602054694	0.702209737593573	2.01040879646513	1.78205236400759
TCGA-HC-7212	2.38166666666667	0	1.08508434541128	1.40470128872087	2.44625960764501	1.36560524506865	0.510990438798506	2.35440294335819	0.94510407276864	2.66337826439844	1.1280710200837	1.57641965335129	0.901980309680293	1.84763598727856	0.761608851868937	1.43226955933547	0.173064529325973	1.5855377760734	2.22511377775713
TCGA-CH-5789	0.8325	0	0.881801772578383	1.34131496291606	1.94744126584097	1.49656990215719	0.469081061272737	2.30227720121738	0.88709324757021	2.56421842911246	1.57780034350929	0.774646808596877	1.07609690720867	1.56163407895379	1.13917152122072	1.16650477683112	0.497405644988645	1.68717561996018	1.82190238880396
TCGA-ZG-A9LM	1.035	0	0.740614730265016	1.47221793366285	2.27742051347177	2.01812573037801	0.388743414692761	2.76869099076908	0.962450771952749	2.41679105418617	0.595589570386747	1.06885765078756	0.892094163539909	2.06923797235994	0.807256691791172	2.12793533259873	0.810419872463288	2.21878920408444	2.33261893200485
TCGA-2A-A8VV	1.83666666666667	0	1.05638586560556	1.54018981630961	2.17900570322011	1.63703685169713	0.469629799641514	2.68997674597057	1.1990194315882	2.43669228409088	0.972803139997502	1.21071198820569	1.14049438741273	1.83859433354405	1.085030764417	1.52312492639592	0.695373828660115	2.14009666254113	2.02968718587863
TCGA-V1-A8WV	1.87833333333333	0	0.506034856780337	1.12868223609557	1.6462122794828	2.14182704535926	0.355250110757299	2.96285957332916	1.54719030331463	2.3780976074813	0.970775157817712	1.46936366258978	1.62607965875597	2.04593442037629	0.705322545992514	2.13179921955751	0.987962836984101	2.39661215954209	2.40506932215468
TCGA-V1-A8ML	1.22666666666667	0	1.00967971348072	1.26203064429434	2.14015127091465	1.56736407234313	0.404372430952898	2.54707741472903	1.02120911498288	2.54595401619453	1.41186545780841	1.33543275840658	1.0119738959756	1.83757719885972	1.42639633859346	1.5232031395278	0.756585471541004	2.17896150492673	2.34887443998586
TCGA-V1-A9OF	3.24166666666667	0	1.05160820406892	1.43476890239128	2.26311218002817	1.75461844757986	0.45030957020295	2.44113366861864	0.698016513458102	2.47434649603287	1.467697822233	1.64923027819595	0.882584847424656	2.09450272754791	1.1072719918643	1.54360190647966	0.789656511841552	1.67963602487805	2.25814507203147
TCGA-EJ-8469	5.27	1	0.743974833770589	1.60800321324715	2.19008656328979	1.76504963922702	0.324135874867061	2.71545827859212	1.21182875832928	2.61466315892604	1.38741112619262	1.29546734221961	0.981795784417554	1.80584171031617	0.795788696079999	1.57357569469209	0.525354350460656	2.07477819708211	2.30923480232358
TCGA-EJ-A46I	1.82833333333333	0	0.784011012109446	1.12441084273516	1.89555601699473	1.6771269054435	0.427514008977206	2.5474992910684	1.12551666425417	2.47391762087591	1.00477468919245	1.07145863492816	0.947508964597759	1.64916207120557	1.036437233758	1.46312980066868	0.808913880117276	1.94077755692962	2.16192338984623
TCGA-KK-A7B0	1.65916666666667	1	0.697011498074689	1.16616651236385	2.14336413345	1.68452253060595	0.324135874867061	2.63543480183233	1.11655242127639	2.29545104354336	0.568893912342177	1.42997726887479	0.800937039458806	2.02381944401388	1.69817487216338	1.93826595351448	1.31738749563762	2.28723911642617	2.57299419092077
TCGA-J9-A8CP	1.05666666666667	0	0.908578499739533	1.12533488405956	1.9645831153176	1.50650360465628	0.384053521315541	2.49236772221579	0.699266796506571	2.30366145902811	1.06606319931884	1.37209887310408	0.675169097573217	1.75817955125042	1.23497499000215	1.73792968907059	0.744720201654806	2.16813280205883	2.20887554180712
TCGA-CH-5763	0.999166666666667	0	0.920046050265078	1.16588154476836	1.92478788520006	1.30675475462477	0.446815167254104	2.28957943670091	1.13437720901901	2.59476050505375	1.43395724144809	1.00113839256893	1.03898105083299	1.57694516163474	1.16423941754331	1.30272443443747	0.667227010978032	1.60637324244354	1.77641915618506
TCGA-CH-5751	0.999166666666667	1	0.523267977619684	1.08859840285275	1.67783699269365	1.91579529456529	0.551256449441998	2.79694287153291	0.437495528975725	2.35821200554276	1.3406036266409	1.27265355983493	0.48516407817337	1.61076598810714	0.6868339523422	1.21897365478007	0.887731998028187	2.21965298634553	2.07413871504484
TCGA-EJ-7781	2.9375	0	1.09271242154234	1.54141106179673	1.93893969929976	1.75502537447471	0.352218831307101	2.39237454962334	0.797928439555785	2.63665236178013	1.52769616020417	1.11916437383935	1.07153639826473	1.68981526226009	0.85686461381361	1.4187600520681	0.345753025019887	1.5896736584484	1.66634836730812
TCGA-G9-A9S7	1.99333333333333	0	0.685567515084074	1.51520141915697	2.60732488743043	1.60894555436153	0.46761585789847	2.66589975150858	0.510968742955681	2.52357332695816	1.09106830150488	1.60808170918538	0.689781087802129	1.87982352537923	0.940317925723851	1.45418930386898	0.461781475165114	1.98836850061679	2.4534437950993
TCGA-J9-A52B	0.155833333333333	1	0.677549212192559	1.23109308943862	2.29357848570392	1.65856464783501	0.506270247696652	2.67184471408246	1.26071113766891	2.45898320393066	0.85257344281757	1.24541261571475	1.2142029201997	1.95402439046426	1.42872050580341	1.2440392175755	1.17081963094051	2.12631879195602	2.26217597537076
TCGA-KK-A6E0	2.57583333333333	1	0.873761480849724	0.954008945188823	0.77511308712231	1.79867298582593	0.570973467290333	2.50479912298537	0.559898911468131	2.27958658183559	1.42722870043758	1.65370645193538	0.665224349761355	2.01593232842684	1.49550741587913	1.6661577605389	0.958316529095534	1.99501261982729	2.04134964168264
TCGA-CH-5792	0.249166666666667	0	0.918653276245523	1.30175938439711	1.73668975047388	1.39889719370543	0.342734889066518	2.2861309435091	1.04458200372581	2.48270032826695	1.3329339987704	1.24555055842104	1.07106509283758	1.69449392661881	1.10553985545705	1.2503316268952	0.658595699265877	1.64932438925715	2.02750199777945
TCGA-EJ-7783	2.15416666666667	0	0.81281461586313	1.38055754812946	2.1061239505836	1.60661269865577	0.53947666491455	2.61994408427526	0.865863649113813	2.64701224421205	1.16907173295777	1.2356302679881	1.19227921548923	1.74472634471078	0.82172247482955	1.39129073308653	0.394704909710652	1.73073804236911	1.77769346208735
TCGA-CH-5748	0.085	0	1.18573745796468	1.32509512896097	1.89953257018593	1.65027680439977	0.354590307390148	2.52188863149264	0.416553616848596	2.59184118452706	1.04617315031451	0.808743494731446	0.680354146726095	1.74170431744911	1.04641953483247	1.59486327114983	0.395869583486214	1.80428767218936	1.91060835839418
TCGA-YL-A8SL	2.70166666666667	0	0.999526848289313	1.41332356797558	2.63525985559074	1.78477318690148	0.756092049207331	2.72909042708662	0.877828767811327	2.5422248810217	0.863749476705226	1.51513890780639	0.721717010137698	2.11992462633614	0.870941737434492	1.80563543363413	0.834801997172987	2.07704151010745	2.28718274890872
TCGA-VN-A88I	0.736666666666667	0	0.781058359192877	1.05832121335177	1.74560592213332	1.67740466668617	0.529844169360142	2.586829483668	1.56462884645138	2.45495007042141	0.693540625314184	1.44861023730194	1.16079453403648	1.65059943919359	1.11695954613548	1.39328150786564	0.773336913422886	2.27232068511528	1.93892197703974
TCGA-HC-7231	2.57083333333333	0	0.646795101110086	1.70319469326392	2.37311978057674	1.44310079210763	0.540556008396301	2.36793108888143	0.711356295543427	2.58674036322396	1.36787738511745	1.27868080316434	0.836122570586705	1.60116743287951	1.05817836435059	1.31057627278855	0.411239616170784	1.63202231742517	1.9816550087934
TCGA-KK-A6E7	2.5325	1	0.787262875192781	0.94436671402914	1.80494094832879	1.77032792846289	0.324135874867061	2.31712633440585	1.0777268223271	2.35678827761877	0.811927392527537	1.94374072620286	0.650855942223806	1.96676468124515	0.963946103977773	1.25839320426515	1.02559384453979	1.98343665147253	2.26317756817949
TCGA-HC-A631	0.1475	0	0.975176713347093	1.57152689294146	2.4283975528045	1.74731022038617	0.324135874867061	2.53150500107935	0.904765330028525	2.59593664750636	1.16785033199493	1.32872581699313	0.584922172022116	2.18932271729194	1.29020291607086	1.60406804912706	0.622866899047493	1.68292198291316	2.26814282772764
TCGA-HC-7080	2.4475	1	0.708228951049585	0.982688115265699	-0.355624219657331	1.67467382202517	0.486192499226629	2.58568506908225	0.570060756520811	2.41808892066674	0.985978895814881	1.78572758539927	0.582078153385472	2.09638550926174	1.44906705761132	1.7353787584827	0.822414119277745	2.21994017023742	2.36637674533904
TCGA-J4-A67R	2.49083333333333	0	0.483363782809641	1.29249956581417	2.42023339681511	1.65247247977047	0.529844169360142	2.50975575243256	1.56979578536112	2.31885912331786	0.531895775549698	1.38816767196183	1.10973794447394	1.83820808428333	1.44609155736834	1.39814276275767	1.01568373184079	2.21793778305988	2.20649539330016
TCGA-KC-A7F3	1.82083333333333	0	0.817073922006864	1.04627378394847	2.17526978922324	1.47757970276127	0.352972066513781	2.62438501555863	1.06188027520882	2.43634488363035	1.11493577448055	1.06448982226884	0.844311101788784	1.77263026895657	0.966065612771592	1.57127528446763	0.674329736412683	2.31472492399495	2.23793766620723
TCGA-YL-A8SR	0.7475	0	0.791115992062365	1.35087859432914	2.17365235421212	1.74801662550491	0.538788639433747	2.46138193303092	0.880806444090772	2.42361092099759	2.00833638703999	1.08176249466028	0.926326949079896	2.03633439225877	0.934661831873829	1.47896877213543	0.812114476975908	1.89600067029158	2.38916340371425
TCGA-G9-7521	2.57916666666667	0	0.918594501830275	1.15199794373591	2.2993500803059	1.70829317694342	0.548618220211605	2.23063078650522	1.18699256839607	2.43269562912165	1.48575179884486	1.21511888387941	0.982184690604374	2.00769927647472	0.773237512666428	1.15196585267731	0.517605320816793	1.41702546478693	2.27975510868934
TCGA-EJ-7328	2.305	0	0.635675427387911	1.35642082052589	1.98016007713302	1.74448613044482	0.523116774558658	2.69816626683524	1.16067464459274	2.44533976662699	0.843862933903823	1.21149430958901	1.13505299350373	1.78609604887013	0.939054866109526	1.32480608815229	0.676068215929636	2.14675642877445	1.87042928774301
TCGA-HC-7230	2.74	0	1.09802689346129	1.47444695655323	2.25232509110562	1.4389127684718	0.449344704504755	2.44147001932385	0.759575931456084	2.58429486176156	1.55785085788922	1.06332503116164	1.07047239038468	1.56430200006119	1.30014465155099	1.37970657864211	0.809570740766381	1.9000653480728	1.51623129293676
TCGA-HC-8265	1.3225	0	0.645925151107401	1.01428424635322	1.40429090328574	1.70322425653524	1.88203596820784	2.73880100327551	0.50668994116285	2.34348285740296	0.749126950558985	0.866366607066562	1.87209617175135	1.87412945539049	0.631367451115782	0.859227547896236	0.898302644207388	2.09876886705652	1.71992542587035
TCGA-KC-A7F6	0.72	0	0.771780188222425	1.12262971891438	2.19920814241017	1.70333005924878	0.38320952669372	2.65876943557017	0.970322276683714	2.48929710422839	1.23824910483693	1.06503798813033	1.06430655499279	1.94299331617818	0.824953019364452	1.2400283756326	0.890417803468252	2.12580303285483	2.04585442616405
TCGA-ZG-A8QW	0.2575	0	0.751570460367613	0.939607887872822	1.78489839826845	1.46333012717818	0.324135874867061	2.60960538353016	1.11318206916635	2.4454225057253	1.20332791367243	0.874183055592355	0.845401617802467	1.59067351651417	1.22886014718493	1.11842213727845	0.799185861994639	2.23994907821048	1.99185819459701
TCGA-KK-A7AQ	3.33166666666667	1	0.329251788046788	1.04655053390532	0.963024939389654	1.8343443719426	0.38320952669372	2.5604850903909	0.58399884338364	2.24848606542137	0.66546561347713	1.63225782805782	0.69570237708846	2.15562523522197	1.34510312818474	1.86482346653001	1.42061678328992	2.30584291633159	2.41456509981942
TCGA-YL-A8S9	2.75416666666667	1	0.954259772680506	1.45721075136795	1.77267746620259	2.05582576884565	0.500679495241084	2.65620883714969	0.294211169732515	2.60589143991247	0.911398020603231	1.60269341412541	0.549281397097253	2.04461700114798	0.695425065438406	1.82112267978419	0.627199632517481	2.17789404252995	2.19961134129689
TCGA-KK-A8IJ	0.840833333333333	1	0.784172472571852	1.34347783750299	2.35550681274391	1.65120090377909	0.476618213130283	2.32377246864449	0.759207284033601	2.41065456091829	1.71341233700525	1.42411299572898	0.787925562947823	1.85988836552672	1.1290803988698	1.54055124249466	0.568930966743886	1.98812648710309	2.06280218493714
TCGA-HC-7750	1.42916666666667	0	0.825515653412067	1.17831111448577	1.904356005944	1.47095642335278	0.455210850377753	2.306488762401	1.17538439657447	2.51404911462497	1.30267773068848	1.25839586978737	1.15098427981972	1.51630374794262	1.33652979056154	1.50271095353928	0.681553837237224	1.67036985631411	2.05336910738994
TCGA-G9-6366	5.33	0	0.796738370509837	1.67932221132891	2.26685371101229	1.87900996468561	0.467035824434533	2.20036974501285	0.853956240909772	2.5479042657305	1.28648223476511	1.24266396205693	0.873660977145069	1.93031630434139	1.03039225938895	1.41107786874636	0.317704285457668	1.5712050091695	2.43513007946314
TCGA-J4-A67Q	2.66916666666667	0	0.45394253681981	1.17194112092007	2.14387510632794	1.76840802734371	0.492011612234388	2.49859895167623	1.58174707223958	2.34236269951824	0.51959364341493	1.20901675408608	1.10273277336574	1.86514949667086	1.82599370239657	1.51302766976003	1.36542952509021	2.42299973735346	2.33402394746388
TCGA-G9-6343	6.7075	0	0.740152608798404	1.21182606142188	2.18660080435233	1.50722660752125	0.324135874867061	2.36462184725641	1.18132669665558	2.45587988875092	1.30287005668122	1.27091120442425	1.10913503333017	1.94012911021916	1.53037196328529	1.59184465684503	0.826316099850171	1.90347494329802	2.2386258464472
TCGA-J4-A67K	2.74833333333333	0	0.633219894114278	1.21182604273659	2.24242357930952	1.67115616271434	0.510582921602765	2.753584384616	1.44711296278298	2.35225487782238	0.691208427460326	1.18592317394373	1.16420670282863	1.91349948275642	1.49774192773758	1.77526651857799	0.783644726787782	2.41440848238752	2.42858802430912
TCGA-KK-A59V	9.4175	0	0.840200739198011	1.32597615833806	1.907309916495	1.99027856609103	0.324135874867061	2.86468347936786	1.24259752469757	2.62269274805502	0.509425111718045	0.322030037887924	0.646902012509149	2.14344448357724	1.31401237231916	1.64430470356608	1.34562415674124	2.48163920072924	2.43422139766034
TCGA-CH-5788	2.2475	0	0.49746909805717	1.55496406566446	1.52924866143318	1.54280406532417	0.324135874867061	2.71064312156949	0.662708828083746	2.49456956731409	1.77565446694329	0.868832868325818	0.626866027156653	1.61341940593431	0.72223579569134	1.57880242932084	0.471034758191256	2.28652771220972	2.15180901626819
TCGA-EJ-7318	1.04	1	0.767002332237137	1.16923913510058	2.45171450774935	1.36447541829764	0.469040955381751	2.50701839718357	1.19702312481576	2.38302415596926	0.890123313751642	1.08556516600339	0.87497466508716	1.85551089020095	1.34172595905698	1.50756308523402	0.776392649841896	2.10886983593423	1.97663249090573
TCGA-XK-AAJA	2.54583333333333	0	0.895230329641569	0.950503799871365	1.75487527660703	1.98285620077682	0.32962111826512	2.65913640795524	0.417089031044859	2.42431430887561	1.08316236658829	0.977753819069699	0.598773656985828	2.18389920754028	1.01190305677922	1.55596360666217	0.95539784479752	2.35067420682251	2.51834160847889
TCGA-HI-7169	7.3475	0	0.609865731562089	1.30969599384153	2.00474011379351	1.76049430222786	0.574929617172969	2.4575452740611	1.7231116783639	2.57727905794202	1.14045910106471	1.07696313681359	1.45173913588856	1.5911360542613	1.66012811926817	1.28058558263124	1.14656222589313	1.65123302353467	1.65077499794262
TCGA-EJ-A65F	0.205	1	0.630557281984527	1.79827226826638	2.41183791100002	1.85470817451644	0.785443761153001	2.56980723744818	1.04445546319612	2.47171210269793	0.788887531829149	1.59430834471611	0.828778142636474	1.81597068545011	0.702408846540351	1.69075987759079	0.685888250846175	2.01601876086558	1.55167318100218
TCGA-G9-6338	5.55166666666667	0	0.495877227435168	1.36574169547974	2.28540825005476	1.76896488213755	0.324135874867061	2.43128579497752	0.922742353490769	2.53219583270489	0.973107215801519	1.34506531242267	0.764083318746087	1.79318152278561	1.33242425830445	1.75039104057085	0.959412604401423	1.97490817759137	2.13860041067198
TCGA-HC-7077	5.79	0	1.06176999830414	1.52487124355904	2.39634561048961	1.51704273648315	0.579066350343568	2.39280343020889	0.817074118533758	2.59655429694054	1.77467177430686	1.43479537710695	0.908267062349763	1.93511616065922	1.37902221364197	1.45184055013038	0.31153277120738	1.7207704213558	2.09449538026507
TCGA-TP-A8TT	1.44	0	0.801174635353434	1.53454195583406	2.34426934432627	1.61264657566943	0.625949635433466	2.44239557895149	0.957006659140533	2.54649236255338	1.2483720380057	0.547098465686752	0.956058362823035	1.81306763350409	0.961771405277256	1.26186366480919	0.773597039866381	1.90952746992048	2.04248184998209
TCGA-2A-A8W1	0.306666666666667	0	1.02504656753422	1.13630948159852	2.42572097764192	1.81500787085067	0.586805865881635	2.69479319845053	0.287101413949759	2.61113602886566	1.90576130835117	1.41119433826704	0.530484638413164	2.09144011549929	1.04218778526003	1.60768845776949	0.665373786651219	2.21499444788347	2.34314596146608
TCGA-Y6-A8TL	2.71583333333333	0	0.828133725390339	1.26103133666779	1.85542305723783	1.65120090377909	0.387539072671385	2.61022859371302	1.07879287184901	2.44415587692385	1.34205834113371	1.20033173698136	0.985516751611005	1.90729484751894	1.15666257482152	1.50402746146413	0.741683088629044	2.16568239794164	2.2603666519004
TCGA-KC-A7F5	0.249166666666667	0	1.27079434993336	1.01317044678741	2.54743550330357	2.07817065096762	0.370690765362495	2.70303927963181	0.1302089332704	2.41896588218593	0.720402947587764	1.9150289238356	0.714209630661538	2.42545309568473	1.29948657178462	2.09212144563174	1.19017812998643	2.32682094099461	2.53605690993189
TCGA-M7-A723	2.08916666666667	0	0.451603729985578	1.22013575381858	2.33288960583568	1.60272049500165	0.465411209980789	2.56972312700398	1.41485612668484	2.51309886801962	1.1598682762439	1.13121604071073	1.20522599284865	1.8462967911677	1.45734976676198	1.51758017682965	1.23518298465241	2.08375879621803	2.1675872440676
TCGA-KC-A4BN	4.96916666666667	0	0.799689712750429	1.43371902664876	2.40239851632599	1.62648184451108	0.451059784147393	2.47416160006931	1.12204873010057	2.35793285398541	1.62515474177451	0.799256273908398	1.06172968503991	1.51870029670925	1.08948594753996	1.51788384052282	0.458730665822783	2.11961275139876	1.59279929662172
TCGA-YL-A8HM	4.0325	1	0.909768926751149	0.959324067252329	0.0202451478291146	1.82901930261574	0.371483009706486	2.6695504617514	0.992102738063123	2.23536236415167	1.055433859768	1.79919316615722	0.935540634525568	2.06816932250577	0.777417409306126	2.12635585991371	0.734910960345677	2.16646611993692	2.36773476068712
TCGA-KK-A8IA	5.28666666666667	0	0.734153090480639	1.23385315781849	2.35831779499308	1.98704911154519	0.459801740472734	2.7210850105691	0.61531684958192	2.5005156522145	1.34270133996614	1.52704750851255	0.673393421900406	2.0314713168995	0.723026468199642	1.68786971480553	0.827852267179215	2.16803511602926	2.40584985247663
TCGA-XK-AAJP	3.44666666666667	0	0.680548328553728	1.25814434823496	0.1712287367413	1.72900564983855	0.366340568707422	2.54032845249876	0.734565695750214	2.44238923530367	1.53350608778279	1.40238132443451	0.622451559034471	1.84816477038668	1.10165451308075	1.46148114986994	0.995054848357231	2.03597391435058	2.22711750834143
TCGA-HC-A76X	0.410833333333333	0	1.07349026045548	1.44684019934623	2.47693597779765	1.64031245537362	0.575351786404893	2.59223071882189	1.12238120203341	2.50926938209317	1.34362693042532	1.27235443921275	1.33069632426178	1.82677001942959	0.833374953564526	1.55213134439822	0.657178369545162	2.06721571326128	1.64462438537045
TCGA-EJ-5507	3.98833333333333	0	1.00693226808826	1.77824592615357	2.75982036464407	1.2741816793075	0.660352071513744	2.21455082563622	0.754201402742404	2.59211896270001	1.20256309026548	1.43361020446975	0.775196856430903	1.98430324367941	1.14529957284565	1.46043319898512	0.408464239620943	1.39775411745895	2.41287342140842
TCGA-CH-5790	2.66666666666667	0	1.001333580611	1.56977026629485	2.409049509964	1.63632953472766	0.704698582808532	2.56859324535825	0.495791134463648	2.64691388901696	1.68065873075128	1.04524067871213	1.09161550043528	1.83158716143479	0.719425714033162	1.21749071297639	0.368028549888334	1.85252362288432	2.09083651763124
TCGA-V1-A9ZG	4.15333333333333	0	0.870261050944986	1.33651963911486	2.0683433866307	1.41630201897643	0.448763566214576	2.375758138546	1.01941145343778	2.44440862531835	1.13108926114167	0.892933975519326	0.857257938183008	1.61442314211426	0.826789808759734	1.17275476697307	0.854680658910781	2.0117980006115	2.02313484585374
TCGA-VN-A88P	3.44916666666667	0	0.698749132342068	1.15378484642194	2.00906720635658	1.71514881808183	0.499146643434326	2.6376347507361	0.940907024930401	2.36429134551017	1.32040634578205	0.977237567183743	0.843116680494423	1.64206900372011	0.75018190844407	0.933992620429538	0.46632317593149	2.22060852911279	1.81011174980002
TCGA-V1-A9Z9	1.47833333333333	0	0.904874461965777	1.22459701248166	2.17375008271638	1.64756852125626	0.324135874867061	2.50333672538102	1.13205504873695	2.45168163001823	1.3869931503841	1.32494460945576	0.967752902449784	1.82778852450258	1.01465394992981	1.3388272576904	1.04032829146212	1.88431303824758	2.20630408515683
TCGA-EJ-7797	2.69083333333333	0	1.13651434841988	1.54497147822251	2.26321034378816	1.63598529685737	0.324135920962707	2.55016632819693	0.958368465564532	2.55229881026749	1.42602230788294	0.931345771125566	1.28913413083088	1.5902588550406	1.12153832458875	1.37500811583373	0.555839807215026	1.71826836994748	1.97202286751224
TCGA-HC-A4ZV	0.0633333333333333	0	0.74931636028428	1.04428738045904	1.49663962425633	2.01665179881391	0.324135874867061	2.91910473708734	0.943722901562598	2.64511022374385	0.535312199639084	1.36059822983714	0.530002712154837	2.01131802828154	0.706406184765503	1.44675803635997	0.775415357039455	2.33536978412793	2.10144211402816
TCGA-G9-6348	4.1475	0	0.833673768808103	1.28024404038307	2.18009238381976	1.35946871294729	0.410721506927188	2.31282038850832	1.04614016079514	2.48617357377686	1.15992725172975	0.972525688689183	1.00909463194031	1.81192046894313	1.1634709987804	1.62976063469675	0.469671378958583	1.68531544171995	2.13707358575392
TCGA-M7-A71Z	1.76	0	0.440115777007171	1.49006521178695	2.25690265651192	1.89745380859656	0.701470978525595	2.68889446920174	1.42956774056089	2.48174758249382	0.911862463532753	1.79770327198123	1.14553559135941	2.15237412781298	1.33587495308315	1.66145419098211	0.742669551420971	2.1225711866232	2.11715015619753
TCGA-EJ-5511	4.04083333333333	0	0.67204544336564	1.38478620584525	2.30702910568827	1.47974507380277	0.329247585219024	2.52032229615746	0.798577944817018	2.59331104171263	1.76713464787384	1.20687102429693	1.23587844604602	1.81167099228929	0.989994428135645	1.72402381839112	0.422675915429764	1.77436548969032	1.69270070839124
TCGA-G9-7509	4.4075	0	1.07865045090831	1.35262081283113	2.26263209931796	1.49770760717025	0.438201197605753	2.43757829572058	1.13929190753762	2.54595401619453	1.16613274841464	1.22942470132559	1.16737760247039	1.76563567632339	0.973937377736633	1.49679455814387	0.682269247667593	1.75793306111089	2.01689861383356
TCGA-KK-A6DY	11.7583333333333	0	0.875118071913683	1.51652844829288	2.41450737015974	1.7672839249834	0.508036297694885	2.56605643783916	1.10126459107217	2.49042667013879	0.842418374153178	1.18629164965927	1.02118734238571	1.8564173770487	0.974026961584864	1.34644699693744	0.823106696243066	1.95901195142642	1.92581821986679
TCGA-V1-A8MF	3.96666666666667	0	0.512555788546947	1.14664212442211	2.48281673957732	1.95104671255933	0.519341936307749	2.61903120583424	0.862261079908353	2.47837667604913	0.667017189502352	1.00849713652435	0.884586496597371	1.87319037077765	0.941645432501164	1.54016640224955	0.798559124975919	2.34694465584022	2.22909888005969
TCGA-V1-A9OT	0.799166666666667	1	0.547311702867134	1.48187277407675	2.61773192689149	2.10457730811665	0.45897731326915	2.79658871952646	1.33600697529858	2.53621992729539	0.651406443162777	1.5953233839692	1.14088293171294	2.3644772252885	1.28834033420995	1.93415581859816	1.78852519716362	2.4466702424857	2.3212624001362
TCGA-EJ-5508	5.37916666666667	0	1.0734340122305	1.48815914999694	1.87041253044467	1.60590023681325	0.562455828375263	2.42011352249438	1.12930360694166	2.65762627096002	1.51142026407627	1.1742762568921	1.07893117425526	1.58625077620847	0.862991152876153	1.26545575178203	0.263837955509532	1.6563008234998	1.54682272020881
TCGA-KK-A7B1	2.91	0	0.754170807011031	1.16363621972134	2.36115574357468	1.60993950850251	0.483617377741279	2.68123964437656	1.60727705823171	2.42760249363669	0.910735340094944	1.14162269621771	1.28985984340571	1.78162383159489	0.778541771030678	1.35858572421446	0.67578140541867	2.14371330362793	2.23920322792019
TCGA-J9-A8CM	0.941666666666667	1	0.545900669546171	1.35981164239222	2.40474494005057	1.81915403880589	0.504675129884293	2.72324841313838	1.3373742755635	2.42465926541529	1.06606319931884	1.08399459182391	1.24119256401549	1.99639126664202	0.843849237134687	1.70744694687664	0.623099108265043	2.14030649337835	2.21126408536747
TCGA-EJ-5499	3.87333333333333	0	0.979236294211714	1.21897525997	1.81682583458771	1.36461405414772	0.446328992827616	2.32368747317214	0.794910883160057	2.621855205832	1.25255792316185	1.01981314887965	1.15265158120275	1.66945394414715	1.15495029719321	1.42397292330885	0.658502200218704	1.38029022949185	2.05380650276568
TCGA-G9-6379	4.8675	0	0.606227461422898	1.29959415684245	2.41478249482191	1.71641213803654	0.491243901636018	2.6566061050184	1.14954985912798	2.31018243066214	0.505142657695125	1.29038733332226	0.949263154097973	2.01639722837535	1.88152314996944	1.72214428946364	1.37871530631695	2.51337037027834	2.35027280002498
TCGA-G9-7510	3.24416666666667	0	0.918714162213493	1.35154147647316	2.03288905888333	1.45316609562768	0.43565416232839	2.26437384917313	1.40006142272157	2.44255157878815	1.3544921684352	1.34067259323785	1.13562043079423	1.64500358772274	1.35381135900318	1.53425166098784	0.607876809056963	1.72749051747069	2.09364236146718
TCGA-EJ-5496	1.62916666666667	0	0.975114135188573	1.47399323731177	2.07652866413788	1.35080189513598	0.324135874867061	2.33219367550726	0.677437908744245	2.64501542451393	1.07534053286109	1.02446993437187	1.31931087798791	1.58791804444194	0.800933362811347	1.43805274798062	0.352109200063386	1.59017502294731	2.00314566479029
TCGA-EJ-7782	3.195	0	1.27973212796859	1.56811691231081	0.385167081309385	1.56420163921	0.417111656196656	2.34767605273779	0.661894536872553	2.571633712908	0.814632860823099	1.3583911866321	0.840764322362182	1.96367682688338	1.16895623033467	1.67599339206708	0.499970556054225	1.89512803691389	2.04625558937636
TCGA-HC-A6AL	0.183333333333333	0	0.506710513423243	1.30611271206862	2.47037185351156	1.80169316147877	0.396985206604558	2.66580452848461	0.723218582711422	2.43953132604427	0.755467190929917	1.39483300871937	0.696282403401719	1.94603547074696	1.38076179797321	1.61212588228335	1.06609912650116	2.28420137032048	2.45647040895884
TCGA-SU-A7E7	1.50833333333333	0	0.713088285941015	1.22705314918757	2.34630838018727	1.66096755113397	0.334446253514639	2.48662862471995	0.63283161285225	2.55041183566056	1.51086198513979	1.11665205597304	0.72602032533221	2.00079894883226	1.04924761510605	1.27296149588177	0.511220538413076	2.05748586342146	2.07026287699955
TCGA-V1-A9OX	3.10416666666667	0	0.858468444197736	1.24969971236808	2.35831778655251	1.74557395612406	0.40766639511549	2.5718305428377	1.15561736380666	2.44801023746264	0.960451183863198	1.40119383510133	0.902614348662436	1.84345742152092	1.19532056486187	1.69005201956198	0.946796844620844	2.18978942151559	2.42817297085681
TCGA-EJ-5505	2.52416666666667	0	1.27625722092597	1.34647421829322	1.73969826196741	1.42838665272044	0.639850560142401	2.37301229992987	0.600652530799657	2.59521902001083	1.64059283731452	1.27206382887938	0.947924289159551	1.79842867740319	1.34783184293015	1.50449241777094	0.642426433241716	1.32768036335205	2.15600290259985
TCGA-HC-7819	1.48666666666667	0	0.861047947118641	1.58221247063755	2.59053722065067	1.49798657223026	0.551582145069647	2.55417709564462	0.798577944817018	2.57044430945321	1.5758469147468	1.56852014457871	1.09915640265425	1.77719777643981	0.913194277040911	1.54869757846158	0.53195889709795	1.979278610183	2.02085442880719
TCGA-HC-7209	1.20416666666667	0	0.846871365857592	1.63840319756796	2.59043192539986	1.46388668437761	0.324135874867061	2.30433260970164	1.09197520099265	2.55058885372311	1.53583612648756	1.27118602777081	1.20611169173349	1.54837577374192	0.96790387728736	1.18696331849686	0.423843849800822	1.60725116133323	1.78090971135927
TCGA-EJ-A7NN	0.539166666666667	1	1.08203538274567	1.51637789379916	2.66059734341101	1.7295389318262	0.393143309244091	2.49775520259961	0.884535648356846	2.36938333400021	1.10103632958139	1.26064353924538	0.900659048799403	2.02881949110575	1.08821045914498	1.50652650007311	0.765485600543658	1.85213405645989	2.25879245908472
TCGA-KC-A7FD	0.739166666666667	0	0.780958926491194	1.46036106530872	2.81841472387947	1.48796485988169	0.324135874867061	2.65848217893611	0.634913952505446	2.41393998718664	1.68194889776549	0.79719758117052	0.60839015694977	1.81985546013092	1.12735145457322	1.80535191652718	0.656620768749199	2.27314489482362	2.15140071429914
TCGA-2A-A8VL	1.7	0	0.833831627725364	1.44184449593332	2.23687085950614	1.72368849209738	0.408044513229522	2.48670414929296	1.09158688488614	2.48201008672685	1.06561169049607	1.07862619471072	0.967709306521485	1.7719531575843	0.929557004658263	1.60252496545597	0.771101054542516	1.94441292525674	2.11045282265303
TCGA-YL-A9WK	2.7625	1	0.432549399209471	0.979811070633596	2.13583700951364	2.04532120677467	0.627934801535496	2.80984994480095	0.935791857578169	2.46578051147443	0.833595148591653	1.09860840558617	0.823623987107027	1.84339326306685	0.944359359380232	1.41442389700757	0.944743902516089	2.23256290805271	1.85618044724138
TCGA-ZG-A9N3	0.955833333333333	0	0.685518573290496	0.866529438084846	1.62384413056681	1.51494667789668	0.587177961367488	2.85679037607671	0.975433477743944	2.507614996677	1.00939597795744	0.663753389570125	0.972295238787548	1.78337497685969	1.12939718154252	1.28510265763909	0.591651261610469	2.28782949374872	2.18224298376033
TCGA-XJ-A83H	3.50416666666667	0	0.857294475116563	1.12743595044824	2.11208119223846	1.55225979632343	0.479769722052232	2.57007545951775	0.882878086806515	2.42300816830633	1.67410407380235	1.08461086098902	0.674700429966976	1.75951918949466	1.13873937735742	1.4373267636363	0.654690409731498	2.12805020126193	2.0750124004681
TCGA-J4-A83M	1.42666666666667	1	0.96261202262408	1.13979152782872	2.42716624462186	1.76896487367126	0.421428096881495	2.64988792451433	1.05204626923779	2.45382939415673	0.977559092328174	0.95277391257693	0.803895895018203	1.99897478132234	0.776243912175811	1.80788099762114	0.681852758687365	2.13863769189514	2.11756316633778
TCGA-G9-6339	4.47333333333333	1	0.582730011888812	1.42021883118682	2.61563778150572	1.69270328350416	0.460179223577546	2.51315177097185	1.0316945032721	2.5212762145258	1.05804270047575	0.918696594227269	0.806860438100502	1.96303513017261	1.55028845293339	1.61315954991415	0.696018409960115	2.0157948020341	2.18927397832311
TCGA-HC-7210	2.37666666666667	0	1.24977713795862	0.990348910126868	1.92306297377726	1.19397475966371	0.505739967163493	1.95745704507241	0.805355222821244	2.45596246732797	0.839999337623153	1.21440150886759	1.06375835264984	1.61598816728786	0.826363314206253	1.12852096721383	0.684103755504647	1.44552482314108	1.81882089701386
TCGA-XJ-A9DQ	0.249166666666667	0	0.832795102969907	1.31778551933002	2.30759612747483	1.7941242741953	0.410255821339165	2.62640027569358	1.545272189736	2.49622159653808	0.916377956899928	1.24627146105335	1.17672984885141	1.76538590347561	1.22780520103813	1.65615057655202	0.91968943742167	2.10252501099231	2.12999343938194
TCGA-V1-A8WW	2.95083333333333	0	0.632620506535234	1.22057052434245	2.64750643854696	1.45012391731077	0.688689064563644	2.56884659122311	0.70466373224637	2.38398412951047	1.31770302952619	1.13539904515408	1.02937646774949	1.97400165950388	1.14830628011605	1.39676642794582	0.620441326682017	2.13382657660712	1.6769860579181
TCGA-KK-A6E2	13.7541666666667	0	1.14878302188499	1.48918701669037	2.12563653578975	1.56079110231054	0.852594223585077	2.66295844009258	0.916436798752384	2.62953284078226	1.48519478708087	1.63690346553069	1.03601829568137	1.70252236694872	0.884920079747265	1.52288971433151	0.639026327161304	2.12935590830098	1.46323244754163
TCGA-YL-A9WY	2.66916666666667	1	1.05527895046643	0.874598353995435	2.35577421880761	2.13262596255663	0.386190415553629	2.56516500203207	0.846824625405518	2.4457724250421	0.955804195875772	1.23719208776839	0.96242032027115	1.92426459817748	0.765940756962192	1.18337984795104	0.730899159118319	2.08440580282451	2.07534095734028
TCGA-G9-6384	2.09416666666667	0	0.93003512195902	1.61648583989248	2.21284480660717	1.26241918164337	0.377545104507164	2.23306433264461	1.16105909573439	2.60089726073678	1.53101005146735	0.895875994171524	1.6865011008995	1.50425471756817	1.09262707816033	1.23379404271083	0.482832839180571	1.33589471060693	1.82678117485396
TCGA-EJ-A46D	1.71416666666667	0	0.740762705996654	1.31309186707971	2.36220758196537	1.68876919375165	0.563996056221684	2.55927437447882	1.16464258705577	2.4659594917325	1.01283757251826	1.19810140425173	1.16644769576544	1.73223144794451	1.184819517165	1.63150628997221	0.729408226160723	2.06070426579394	2.04372228961065
TCGA-KK-A8I8	2.6475	0	0.660077475972225	1.35820492900149	2.14490197673357	2.04444077448732	0.841531695374901	2.79706681945586	1.03403488810601	2.60745141810623	1.42135662569422	1.7678772866022	1.24332524235644	1.76863198738319	1.09975868446355	1.5801394482519	0.846024348317173	2.27781244352746	2.2595365898132
TCGA-XK-AAIW	1.16916666666667	1	1.35782675204114	1.34791008312068	1.9004914488609	1.56566094059107	0.324135874867061	2.78525882165336	0.751827678309366	2.61775884212004	1.30550910571531	1.80135313566327	0.542323572639487	1.82395620105123	1.25018918550558	1.89220683883316	0.905401989953441	2.29455807906329	2.23765707443038
TCGA-CH-5766	0.085	0	0.742952627479411	1.54392925044318	2.43766260756215	1.33333002420394	0.562087639319394	2.39956554519167	0.548058199317363	2.63770410296883	1.44015804554837	0.789486808167048	0.818985091660311	1.70885434642858	0.819232456496594	1.27016658158454	0.467635023145035	1.72597768675732	1.94447159429015
TCGA-VP-A876	9.12416666666667	0	1.11652196062815	1.71843545954531	2.26387275274327	1.66139887376633	0.465501935184053	2.79706681945586	1.46720659251743	2.53489826985173	1.55225983567733	1.22868226588045	1.33422172409661	1.8519656907132	0.926946988318049	1.55067401077827	0.52010864609189	1.94847089069764	2.34518430748084
TCGA-G9-6369	3.32583333333333	0	0.863701733895426	1.28316972780694	2.16725934770342	1.6504935367224	0.324135874867061	2.41108127291442	0.795169468551835	2.37528734222888	0.621136246936896	1.03235257677914	0.994895409998595	1.94348337448779	1.86686685827644	1.79164029979791	1.60715063301972	1.6961887864031	2.3945757720888
TCGA-HC-7821	2.6175	0	0.881911614189233	1.66611543844693	2.39340562323198	1.56707826298331	0.536749653164858	2.40797331646011	1.22186247777487	2.51902374966393	1.26405023441485	1.43405525753308	1.10443140486164	2.03303730328342	0.870021991208328	1.40462233045784	0.695551309869838	1.83893968092777	2.42784133972169
TCGA-YL-A8SK	3.85416666666667	0	0.695961670040651	1.05878006276513	2.06181881572371	1.7517673608768	0.505029783112979	2.64188858617791	0.970775678982753	2.43200035547086	0.899632729939535	0.861109657333973	1.02563926702528	1.6121060455724	0.974068787999637	1.60864031873984	0.929411466750363	2.06390603986817	2.02911586714248
TCGA-FC-A6HD	2.16	0	0.778079510407433	1.31970787441554	2.57853813153832	1.85523742269169	0.324135874867061	2.70024420861858	0.400579625053784	2.50216927107621	1.38333833298692	1.50532096277475	0.689735580227154	2.25988630416673	2.01813455982203	1.79968471514445	1.13384926153208	2.38477849604095	2.50101777591318
TCGA-G9-6347	5.71916666666667	0	0.397665748742823	1.11561653730164	1.84174615729834	1.37932326044046	0.586688297104171	2.43246673631527	1.82280976620062	2.28456902982574	0.299225628868861	1.3943711220278	1.14216465854816	1.74021298496771	2.06838455776272	1.19832881571398	1.30820855290735	2.29589935164637	2.24647067361783
TCGA-AA-A006	5.41666666666667	0	0.828293337280129	1.40330739727098	2.24491802803595	1.20592929462197	0.564248464084711	2.30235233272788	1.24150935670912	2.40206030327924	1.36000882125255	1.1358488598029	0.732744574405291	1.84198153361765	1.36092505141277	1.29443712494913	0.79161632609883	1.52976051944911	2.13117268213974
TCGA-AA-A008	5.83333333333333	0	0.786017871574063	1.08569946960112	1.95676756971129	1.67644358144954	0.237685858880044	2.39673091499027	0.84493105816067	2.48423045815139	0.931389413211053	1.16105283131107	0.866274746243168	1.76941339022326	0.22977337557405	1.36325005444926	1.00192118352428	2.10977530052025	2.11833827475907
TCGA-AA-A009	0.0833333333333333	1	1.10455785967462	0.92100210109313	2.20968888126457	1.34638794502737	0.508019177351622	2.50290052248706	1.19158319127258	2.36738057482282	1.0770746942948	1.29714143534293	1.1955168965264	1.92979755836884	1.1759884652991	1.0682701115615	1.00342772622463	2.15608585419088	2.32367579145074
TCGA-AA-A010	3.91666666666667	1	0.545380924418272	1.19642039436579	2.05031585730158	1.62817946039891	0.512842554522466	2.39334595867949	1.30268595337153	2.47205004597777	1.28485392016273	1.22432967353051	0.81531414624741	1.5274167409667	0.911597352116198	1.4455886132425	0.655175451797751	1.96494119791948	1.66822246570701
TCGA-AA-A012	5	1	0.83293534546178	1.30489811694239	2.02888207346527	1.83723815066199	0.0345603571202625	2.6457681367482	0.712499641592595	2.67929180552221	1.43809211135383	1.32597038645208	1.1091549832831	1.91619792322918	1.29007386188368	1.48687553918987	1.21763766015669	1.89178741983893	2.17720609223829
TCGA-AA-A014	0.0833333333333333	0	0.863752655803343	1.00431169547853	1.87853669014961	1.27182052247106	0.0166032165718371	2.3209861490557	1.21499077805961	2.48890314505139	1.3856803961796	1.3303395813817	0.896647757049822	1.64823280292638	1.32952276995156	1.6279979562278	0.963836897667025	2.03229538576531	2.22118834449261
TCGA-AA-A015	0.916666666666667	1	0.814311459741386	1.64706785093724	1.82387281141293	1.42345258516468	0.627049289851931	2.69463094486586	1.52277982344548	2.55426599320068	0.836689202860733	1.06502074236606	0.936189713891241	1.80450187330375	1.56794650881401	1.31906757055085	0.497659307686124	2.05556500770394	1.95174673614155
TCGA-AA-A016	3.5	0	1.00804009562954	1.39156060357748	2.04819648866898	1.15994791776049	1.00152937924458	2.37225334013187	1.40706846951396	2.25123964772093	0.620649084454774	1.42018608547874	0.881301362880914	1.44845640628778	1.24245122124786	1.82818650701412	0.447617528618784	1.42612059287432	1.97140157418512
TCGA-AA-A017	5.08333333333333	1	0.876418583579122	1.07957519514535	2.01654463475154	1.74458065640564	0.277262921770574	2.56221024916755	1.10829442350623	2.52271664293969	1.69658903355438	1.3384993388448	0.869973942429271	1.86743556196086	1.25689190789132	1.53099717145633	0.374368863835947	2.25224612150403	2.18168906917544
TCGA-AA-A019	2.33333333333333	0	0.810688392563453	1.41688664224769	2.11833497199114	1.33953586725984	0.315473834596355	2.42956414675324	0.900926764899302	2.50096048591889	1.49796909316179	1.15632716621457	0.355705750528247	1.8626570140286	0.946836391948799	1.53481249513582	0.727970365504122	1.85596797701246	2.15141931864538
TCGA-AA-A020	5.58333333333333	0	0.851389280403005	1.38555107933677	2.44952457795936	1.70485065179878	0.574893660843347	2.49502746086283	1.08206130715509	2.55196258621917	1.51053883881344	0.921384709736251	0.741093485093054	1.89888892649949	1.15830820400406	1.30045381819642	0.304366156412194	1.78940715331385	2.15082474678676
TCGA-AA-A022	5.75	0	0.49252256691596	1.43892204880818	2.01464344610382	1.45196134238828	1.12492174804908	2.6656524987177	1.00506190114749	2.68728662939707	1.0100424009287	1.15669619875289	1.00705309822257	1.86077135253147	1.47589179841771	1.80033792455161	0.271115552974857	2.08562853300065	2.18883780703224
TCGA-AA-A024	5.5	0	0.866124453402263	1.31836187527983	1.5403975890271	1.66548303262572	0.287602690890578	2.48166703243285	1.23098091312166	2.59040271304346	1.22695995675278	1.29839153893326	0.743473445754329	1.5841950752701	1.52593820027658	0.932138271805892	0.706754746392622	2.05407383731202	2.03108520975645
TCGA-AA-A025	2.83333333333333	0	0.78978177661978	1.16088948541991	1.61962740708795	1.88204476929134	0.478621903234977	2.47025261692872	1.29817041506804	2.61614508097078	1.44335660386195	1.42943286433966	0.290344975595623	1.81643213325216	1.46275807279915	1.66086006874847	0.921551181974692	1.46906484864225	1.97096771585238
TCGA-AA-A027	5.83333333333333	0	0.948619011881333	1.16829267238158	2.19848145220918	1.85392325918429	0.774287441720901	2.73236056078121	0.830677035801395	2.60766539912946	1.54551248944538	0.813856253520821	1.3870291658672	2.08701799488529	1.1724017193285	1.54314763965068	0.443743170642447	2.31880642702969	2.15478571456583
TCGA-AA-A028	0.833333333333333	1	0.747550184048108	1.35677393252262	1.36612041616604	1.90780230156485	0.435818797521164	2.82059350879083	1.31465369017216	2.56195163675448	1.02819307886639	1.26726455489299	0.983217056734579	1.99360225743774	1.24942187912385	1.7738267634671	0.506402842224249	2.26886259036476	2.35649585192251
TCGA-AA-A029	3	1	1.01870758878576	1.35127433921792	1.33247645380427	1.72572977192674	0.858376537829614	2.52621102032589	0.67266013704068	2.52719838027837	1.44401643535267	0.926294761150292	0.918569803802743	1.60365591956052	1.43374065552095	1.57410252560694	1.02154056095323	2.21944477882503	2.07088501457252
TCGA-AA-A032	4.91666666666667	1	0.909149580028308	1.9115554260639	2.35525612052992	1.95179100245013	-0.529705681116127	2.72829754688354	0.0540418006099264	2.59151829614309	1.1833453340061	1.78527380394323	1.44944619263839	2.08208989726828	0.750516923768872	1.91541381572611	0.711931874425151	2.11572139120256	2.17017017624852
TCGA-AA-A035	6.75	0	0.850082251462809	1.40990351737614	2.47714504612156	1.85256568930151	1.03804726743829	2.76628281974336	0.740128883437762	2.57777790627746	0.770166005656566	1.33206256797934	0.748901510692198	1.94701831440406	1.34760075567245	1.69657364573181	0.394282798316119	2.39088334904672	2.35476016114582
TCGA-AA-A036	1.5	0	1.12534724681737	1.35186213020709	2.2245594966399	1.75208281427732	0.743445281848479	2.36988581687365	0.803179932706336	2.53842550163351	1.2355321976956	1.35713109345617	1.24954256180249	1.7992331311276	1.15963979417589	1.42030998739057	0.650722539322725	1.5242854339682	1.72208187807386
TCGA-AA-A039	0.0833333333333333	0	0.415274946259291	1.15564582179744	1.98959722938356	2.16510952723513	0.554149701654708	2.83536871871155	1.65858268699264	2.60592468158323	1.38813688485376	0.840013564229657	1.23823982041645	1.9732231855615	1.41361716913597	1.32652488959764	0.284345574449539	2.22177257050404	2.22657417741305
TCGA-AA-A041	5.33333333333333	0	0.977758935237401	1.29709166550519	2.34249547600378	1.57625487525433	0.738414320021805	2.46037499217575	0.34477468460481	2.58230619355345	1.27743858534671	1.4535586436186	1.1152582225535	2.07751077315096	1.10471040496109	1.15427503872212	1.07190289491393	1.76606948824582	2.40199453977938
TCGA-AA-A044	7.25	0	0.909149580028308	1.41914320227557	2.60492434037045	1.68623123050124	1.01754767352822	2.43053205041896	0.965875579393581	2.59747245599664	1.65540229961422	1.36713309584365	1.31203714800791	1.9607926943197	0.958240771261206	1.74578684586124	0.699745781870236	2.03412502452222	2.30960826291559
TCGA-AA-A046	0.0416666666666667	1	0.430053009823638	1.24446529223946	1.27551295724446	1.7456437684563	1.0745440926744	2.55095517582518	0.82424372060762	2.52018113046372	0.949487510991703	1.9561963639691	1.62980985007372	2.2644156659144	-0.311805816677803	1.73763847898469	1.15273549722776	1.90007898911274	2.51222824702152
TCGA-AA-A049	7.5	0	0.87896570132303	1.06333872803422	1.84963781608386	1.3562776590653	0.747502123185265	2.49274303516201	0.93112457494372	2.36177836843213	0.922583304808198	1.21622566718819	1.5263533752357	1.88629483696977	1.538269126825	1.62992644610211	1.01143936118363	2.25540102210264	2.1892431043965
TCGA-AA-A050	6.41666666666667	0	1.43857895062761	1.04561276401831	2.15493332567036	2.00354009871848	-0.11869869585959	2.6839963599927	0.992856149760383	2.55244243850503	0.883414984930229	1.65198219433636	1.99516102586136	2.44201437971399	1.50972585069144	1.70894744525928	1.29609962162821	1.84950042495632	2.83176239850089
TCGA-AA-A051	2	0	1.07450348399723	1.04167834545287	1.91885939784067	1.15960425940035	-0.278183152465142	2.17577105366771	0.960149933816742	2.32932699535012	1.07690337179411	1.32480255713361	1.02269443772167	1.72102181332465	1.23570441271751	1.32714747508369	1.17765611364094	1.69845772835743	1.71727127529035
TCGA-AA-A057	6.33333333333333	0	0.948619011133832	1.54366776374301	2.59897861955619	1.93086478405971	0.373373880280208	2.7549501268067	0.693969151321405	2.70556056748898	1.15050433646166	1.684027123877	1.52270703520355	2.06375244760729	1.37729601357259	1.43136761780125	1.14887432984638	1.78045975020699	2.20653922742619
TCGA-AA-A058	1.91666666666667	0	0.939904579857432	1.37378821931248	2.00877377374459	1.68284868469176	1.03091750114767	2.6301292365062	0.42157123221284	2.53542337675444	1.23334853611898	1.01818751611894	1.0475936693772	1.75104687462274	0.921359747108388	1.34344532733297	0.72097393316331	2.06498838928022	2.02438879852018
TCGA-AA-A059	5.25	0	1.02672788738291	1.68236745772203	2.03753731058842	1.85796282859724	0.793444299716381	2.27991979740115	0.945170207372035	2.4922016470462	1.3547277121486	1.45711235752971	1.26102334866135	1.95380634990055	1.37072832318535	1.60994643461595	0.509722848323795	1.7370045038481	2.17677744835725
TCGA-AA-A061	0.0833333333333333	1	0.694346060145351	1.23496001423523	1.7975215791257	1.45498629270799	0.160140345306633	2.60298177583015	1.31401808721971	2.40496274649659	1.03526682667088	2.02038861080462	1.28963201460155	2.19301703575801	-0.466708414348145	1.50130220123104	0.925481970014345	2.03842208897126	2.46815233904964
TCGA-AA-A063	7.08333333333333	0	0.735004065773167	1.4599516767847	2.14965109377824	1.59151760966126	0.350799129137568	2.48635037930084	0.756123654885943	2.48307816943332	1.76043997247097	1.07972187279444	0.722036868167597	1.68151009786071	1.34541458355262	1.42889800228951	0.761127427931485	1.74550296581813	1.99212662585069
TCGA-AA-A064	1.08333333333333	0	1.11325017403405	1.52564267480691	2.18993852175337	1.70388431059027	0.933339191317041	2.49601981177476	1.14845257260441	2.5374436826563	1.54287674533369	1.25303480288362	0.700283434286196	1.6905309591256	1.12798638052606	1.56916035120999	1.12743374021277	1.90590601122304	2.14823724173778
TCGA-AA-A070	5.75	0	0.895422777313582	1.30730830958681	2.12494580911434	1.57681808763702	0.672404974368323	2.38878619372611	1.14328606878371	2.57713550408791	1.58065153071732	0.96605937229929	0.917102716947672	1.81626732988087	0.760774440801605	1.11424782676269	0.84006677010767	1.44602531084821	2.25320900125227
TCGA-AA-A074	7.83333333333333	0	1.12898315385365	1.30055301025331	2.2950497315114	1.64595528641626	0.434694821836807	2.56253560331193	1.09947545352984	2.47700697809992	1.04397522301974	1.31981898136227	1.21850930495316	1.74388693636258	1.30393879812012	1.70079190359589	0.979553013678814	2.03394882553132	2.17210396879444
TCGA-AA-A076	0.166666666666667	0	0.886481832779904	1.22774925642658	2.08403604689465	1.5092352104957	0.307790500053961	2.51809796384933	1.27461102701616	2.49288774158977	0.794723766480377	1.39058053248198	0.820297192174401	1.81458734449827	0.742574585432511	1.68138723371698	0.935230640957385	1.84950042495632	2.08772007630136
TCGA-AA-A077	3.25	1	0.667353830328541	1.63284458732765	2.3587728327356	1.87169681725381	-0.0438677939906563	2.24091107555473	1.01070736567139	2.43695469582619	1.56588043778704	1.3559762731717	1.03024708412153	2.03969165788573	1.12140669964929	1.69860079732161	0.95565339997938	1.61079271003684	2.25911753552938
TCGA-AA-A079	2.83333333333333	1	0.75359814083122	1.35403151670192	1.19849763684761	1.70820977985868	-0.0786473144152182	2.76500877860814	0.255450820777149	2.51495144458135	0.883414983366108	1.29226722128953	0.402468842673354	1.88270517956877	1.3596140711498	1.94232585211319	1.14247965523953	2.25509687519812	2.3268766568003
TCGA-AA-A081	5.66666666666667	1	1.00263078812312	1.23338523688881	2.29092567836352	1.92764683451835	0.499684921671571	2.56327738923996	1.5896557841025	2.52128630599765	1.29668421438816	1.34522744186591	1.14296905569154	1.80443920276735	1.06728982056766	1.33650715507972	0.51307643706747	2.09985477528926	2.14179401393817
TCGA-AA-A082	3.08333333333333	0	0.972117195408997	1.07789299719228	2.21337142641339	1.45987364723425	1.0768588346786	2.41309709099772	0.339533032830663	2.60082627045057	1.04598220515901	1.3176863463695	1.25770896768901	2.04337452746158	1.30329952452968	1.49515441951646	0.741026814323143	1.87341719291595	2.32729646530727
TCGA-AA-A083	4.75	1	0.890704066751009	1.27087898234742	2.25936540023586	1.4095320795288	0.206038266646141	2.24118151980701	0.915392178695015	2.4150117319743	1.39800614635967	1.24746718809973	0.602177194672114	1.62753796764052	0.819625627860767	1.47274673043615	0.335353948365668	1.52518111736705	2.14208084640565
TCGA-AA-A084	0.416666666666667	0	0.927111269918072	1.0321164481752	2.0428285038839	1.28046639709944	0.673473667905503	2.17865792326534	1.23320637295473	2.34024251357387	1.02875990064513	1.58928794234589	1.11082707643503	1.80546150726401	0.221689125719348	1.87200001083413	0.366697762709466	1.76892321469888	2.16521353444965
TCGA-AA-A088	2.25	1	0.849673179141724	0.990409589223841	1.26073175254078	2.09849563312808	-0.0512437220754394	2.66419278945677	0.400863641331387	2.53207355128389	0.27897049995164	1.7499297435903	1.45739665457541	2.50343019933742	0.957673411108904	1.42276522789939	0.429185985312105	2.35976748170698	2.68324057620583
TCGA-AA-A091	2.83333333333333	0	0.712562445112875	1.61105647668299	2.25550408865676	1.57257604141042	0.391911418200828	2.67582295475455	1.37682383789543	2.45265862541747	1.38205841321707	1.14187776429093	0.726911426031893	1.60516049314648	1.38457128272404	1.3409949784603	0.334595527586279	2.19673388836117	1.91796168415916
TCGA-AA-A093	5.33333333333333	0	1.00373735799084	1.58181869044084	2.25062723295453	1.48538860761137	1.0236941984529	2.50645341474242	1.36731244071218	2.45624333400111	1.57518438217008	0.88529109589711	0.684912200522392	1.68720560291467	1.29877929571903	1.16799133477359	0.877329019861283	1.6595089521528	1.92078073824437
TCGA-AA-A097	9	0	0.507106137278467	1.54449425158719	2.4171147657767	1.33971038371565	0.728785842475311	2.53401755272209	0.94597578690249	2.51414940884729	1.17757457551146	1.05917458605439	1.4760727616904	2.04372482083681	1.0212274334225	1.55372461180009	0.479016548328947	2.3462309062264	2.30990281739602
TCGA-AA-A099	7.83333333333333	0	1.02780997962087	1.42565328801436	2.16672139181381	1.63988800041398	0.696097209673662	2.56505923106404	1.3636108164496	2.55655844903236	1.35176671830094	1.08076170689623	1.16941346575559	1.48232395371529	1.38034590768761	1.02139797119051	0.312141315111627	2.02408501505488	1.98149704321162
TCGA-AA-A102	0.0833333333333333	1	0.935228963769262	1.21801892966856	1.91898560734424	1.45479495400162	0.48949372492747	2.56964325447809	1.20299841412583	2.55110916923672	1.38393473705077	0.830045200375739	0.812501445466374	1.53592753951923	0.959104855629453	1.08967271586892	0.548406151695577	2.16418111473119	1.56557096681872
TCGA-AA-A105	6.58333333333333	0	0.923250106631713	0.930159545212972	1.51909465464653	1.57998552989212	0.0122107420528519	2.69349449216707	1.5471212086699	2.50349763167736	0.688783811198476	1.25371295429584	0.9600465898918	1.78489070904788	0.831542834357752	1.33314632775261	0.883606194555983	2.2303308869946	2.12454514236897
TCGA-AA-A106	5.66666666666667	0	0.827190107411919	1.18141129135699	2.358202714867	1.43967425512637	0.882098657633069	2.19908053776452	1.20511767154982	2.48946986293221	0.445614319172753	1.05371139712216	0.646206472016704	1.45239723948977	1.29261963949444	1.40590652983375	1.07130183103027	1.50039420823009	2.02425373609844
TCGA-AA-A108	4.33333333333333	0	0.890704070641603	1.26516946857891	2.18803919580179	1.75277248343785	-0.539868985469763	2.55744837689762	0.69079844407869	1.98625235933373	1.57215738397585	1.17526150361677	0.747758108532749	1.60786898504652	1.86805319540173	1.64381356385442	1.22843398208477	2.01771176148841	1.61030524631574
TCGA-AA-A109	7.66666666666667	0	0.715339660274893	1.60610319144486	2.30336684848713	1.36614361594198	0.662155038631797	2.44063814466848	1.29611965238488	2.44648495595335	1.46166117655028	1.21074227208894	1.09446478273666	1.51115870616415	1.34519486150434	1.33691496661887	1.04365430524693	1.40268447039393	1.7757699513923
TCGA-AA-A110	5.75	0	0.824826568109448	1.22092549843446	2.05548275392308	1.6676213321793	0.85095882992072	2.34465344259777	1.06106046406831	2.53757225872134	1.47037225857966	0.942526236771528	1.0101503814107	1.70161305085873	1.37797840673942	1.42245320320034	0.853329943868871	1.59164400202353	1.82169018571756
TCGA-AA-A113	5.33333333333333	1	0.784917113306709	1.15711567360229	2.3682351871971	1.46095273276849	0.186934138977064	2.2298541147908	1.23017060094571	2.16405409742328	1.09089405969343	0.993921938491922	0.7405601794336	1.46288517634635	1.27052380009812	1.64732795775108	0.903538475311281	1.45274314709486	1.87386766152911
TCGA-AA-A115	5.16666666666667	0	1.02794563177774	1.62570053077955	2.27155208267391	1.53462422397243	0.98083420994051	2.65309505673693	1.25201671844187	2.56033771816447	0.84399732012341	1.29442679059228	0.423963026916988	1.7437398196568	0.586399172032216	1.52659757219546	0.758304934122723	1.73316988297315	2.03696018972912
TCGA-AA-A118	4.5	0	0.405076376800807	1.36120199888213	2.15388352803127	1.69209025910123	0.317295083331113	2.6358303634785	0.860818255014143	2.55330476310892	1.13029359148689	1.34030127285288	0.840552622801333	1.57959378693786	0.87737773137539	1.27436286556029	0.797776304050527	1.84861117149483	1.70292107820729
TCGA-AA-A120	5.41666666666667	0	0.781293155378352	1.12679611727162	1.86136379665024	1.39973765347895	0.305653219220017	2.63993170025706	1.25215588029278	2.35407499407093	1.01853965244273	1.00624848842547	0.440656769730163	1.62943360652824	1.27593719646601	1.04635493404567	0.121761468064402	2.24331890406219	1.86207732327755
TCGA-AA-A121	5.83333333333333	0	0.557568671295298	1.28624010585626	1.86923964374698	1.84547643384615	0.241396863420273	2.4312572657206	0.89951379259983	2.48672318875848	1.10267047903376	1.21129037310956	0.471589444069361	1.39097400839364	0.997795176481256	1.64870623105378	0.663507840771503	2.07203029803611	1.67726189303502
TCGA-AA-A123	9.91666666666667	1	0.888411590681181	1.4561908986188	1.42549950898993	1.77306666343243	-0.237825973461083	2.51837452711534	0.927871548161296	2.37926115301632	1.23809674215568	1.17223561650374	0.435214122103828	1.56825825345694	1.22229050843854	1.70908398772833	0.102627041370493	1.91750324063824	1.92343301026552
TCGA-AA-A129	7.83333333333333	0	0.799843287455072	1.35067346010707	2.38386126850523	1.40983556257718	0.758144612693866	2.5849494875532	1.32067368612514	2.55378882923624	1.16066318362362	1.18483594717782	1.07509035595963	1.50757355291509	1.32675282742855	1.5920418880161	0.635131634740745	1.77063417920394	1.69442968968152
TCGA-AA-A131	4.58333333333333	1	1.36328887473931	1.5742346645135	2.16800376784789	1.60335296794111	0.0788723990600102	2.76873975147489	0.889868216134819	2.54129958827071	-0.0806963505970768	1.17743933240681	0.897122417976791	1.97644603014824	1.24634259439803	1.39181293047317	0.905710559520556	1.81257610001273	2.12087941042918
TCGA-AA-A132	6.16666666666667	0	0.795627789145455	1.42788607887881	2.43134254581861	1.75441038879009	0.505731042828483	2.44019863228436	0.612474733136886	2.45547090958642	1.6891134350344	1.58320513090193	1.23432616012959	1.82461725805815	0.61671446345524	1.76197923042589	0.220534697785417	2.06122986666062	2.20723925362832
TCGA-AA-A133	7.16666666666667	0	0.73760623644751	1.25787447952371	2.62824998966768	1.66566905343307	0.24087168512877	2.17352360519676	1.36681332266692	2.42121406864083	0.995427605922983	1.5742180963952	1.18371019504355	1.85557418514519	1.23473332871609	1.74463433819412	1.04168234845395	1.84588903668596	2.24487612929755
