# Supplementary material for: Construction and validation of a novel cuproptosis-related long noncoding RNA signature for predicting the outcome of prostate cancer
Source: Front Genet. 2022 Dec 6;13:976850. doi: 10.3389/fgene.2022.976850 (PMC9763621; doi:10.3389/fgene.2022.976850)
Supplement: Supplementary file 2 [file DataSheet1.ZIP › Source data for review purpose only/Source data/06.model/multiCox.txt]

id	coef
`MCPH1-AS1`	-1.53858002747392
`SGMS1-AS1`	-0.905123102552302
SNHG1	1.50996720923543
C1orf229	1.41525455919748
PRR26	-1.05076026105109
`LIPE-AS1`	-1.29480669719969
C9orf139	0.783456595077748
