# Supplementary material for: Construction and validation of a novel cuproptosis-related long noncoding RNA signature for predicting the outcome of prostate cancer
Source: Front Genet. 2022 Dec 6;13:976850. doi: 10.3389/fgene.2022.976850 (PMC9763621; doi:10.3389/fgene.2022.976850)
Supplement: Supplementary file 2 [file DataSheet1.ZIP › Source data for review purpose only/Source data/06.model/risk.train.txt]

id	futime	fustat	MCPH1-AS1	SGMS1-AS1	SNHG1	C1orf229	PRR26	LIPE-AS1	C9orf139	riskScore	risk
TCGA-HC-A48F	1.86166666666667	0	0.845115325097364	1.62078103213292	2.58959223227476	1.52116745475383	0.777803849983632	0.615244670380884	1.0288361180137	3.48646441597712	high
TCGA-J4-A6G1	2.105	0	0.522296988591541	1.14090376898468	2.66484984351542	0.732420039548627	0.91793841042191	1.08758561107175	0.978339328132989	1.46064200682209	high
TCGA-XJ-A9DX	2.66333333333333	0	0.779388798502024	1.40388440946421	2.78548982335718	1.74914923446323	0.564487960431161	1.06352412698832	1.44232927981856	8.43547122922677	high
TCGA-EJ-7784	2.13833333333333	0	1.24318789117656	1.45962365741932	2.66532305653206	1.54224524501763	0.762805829864361	0.799521831782667	0.671540688550594	1.52760474886604	high
TCGA-FC-A4JI	2.40083333333333	0	1.0883201176382	1.1392409050508	2.722943508108	1.78079810941837	0.543415119938181	0.550961187635479	0.82832867328843	7.78176290963429	high
TCGA-EJ-A7NH	1.2975	0	0.955193271320492	1.17667237635807	2.65819872138636	1.38876725293949	0.938905349523953	1.0361176583357	0.954011206881968	1.86798574498065	high
TCGA-HI-7168	6.8575	1	0.715472665891466	1.01381420230608	2.58305151376266	1.5342511080939	1.00583237212799	0.930103623501371	0.591189497149875	2.76270970485426	high
TCGA-G9-6332	3.5175	1	0.661205358561564	1.87038010824843	2.45347862394808	1.34529046599192	0.853145088402333	1.09007350735125	0.662455399284426	0.878510120872247	low
TCGA-ZG-A9L1	3.56416666666667	0	1.3117461269196	1.28067642759365	2.46629886076893	1.64788989309865	0.900146133309557	0.892750028691705	1.17405438867617	1.58068046875734	high
TCGA-V1-A8MG	2.34583333333333	0	0.618525408553638	1.26860442873225	2.72836496698004	1.00292478089424	1.02946181933693	1.29637763037047	0.903764326180102	1.15953492882791	high
TCGA-CH-5764	0.085	0	0.626997294452118	1.60683672404115	2.64307458675612	0.90742257883383	1.07869890743588	0.89726652165874	0.514183790275603	0.759353989369805	low
TCGA-HC-A8CY	0.794166666666667	0	0.95775430240993	1.31956334426895	2.61636652418352	1.59857194614725	0.562974846203795	0.625794614819811	0.748033636414031	4.43831862298106	high
TCGA-X4-A8KQ	3.78583333333333	0	0.727474811828136	1.14555051200928	2.70476832566498	1.25336417469558	1.03321373699139	1.32291457826289	1.10595566942266	1.70009046619263	high
TCGA-CH-5737	0.249166666666667	0	1.095413031502	1.40660225664581	2.17354391876275	1.35230391410326	0.783641341030315	1.0708473520727	0.674648867595771	0.505047657008941	low
TCGA-EJ-5514	5.0075	0	1.28596771549924	1.63208777891311	2.57370206247951	1.15923956680662	0.658190008433393	1.04241761337497	0.3269926916111	0.385532021210184	low
TCGA-CH-5767	1.25416666666667	0	0.723823656628508	1.34699116428657	2.44601188627901	1.19436937025186	0.920586100617189	0.554233648113017	0.420034870062153	1.57777046712556	high
TCGA-VP-A875	6.32083333333333	0	0.796684562309169	1.43476890239128	2.81097198341965	1.54089969204683	1.00112637714049	0.523891384827547	0.601847547099895	4.06766181864585	high
TCGA-YL-A9WH	1.16916666666667	0	0.782490545421328	1.57773768338373	2.76487841186172	0.804253531064536	0.646733302099968	0.9750615650891	1.08689668249639	1.42131136308528	high
TCGA-FC-A8O0	1.68666666666667	0	1.01775110416716	1.42970149774968	2.62583285778977	1.12791064007121	0.73536294349991	1.23937252378692	0.782217764279561	0.739074814791169	low
TCGA-CH-5746	2.00083333333333	0	1.11322359097017	1.55018639320626	2.54257378834196	1.16700508591945	0.886528968132558	0.946345004572016	0.418922516046808	0.500202112919815	low
TCGA-HC-A6AQ	0.29	0	0.569553873103293	1.4320924665041	2.68211183754539	1.06011730251946	0.676847709965709	1.74918881615965	1.14395556836418	1.06064736812084	high
TCGA-J4-A83J	1.905	0	0.823759711811825	1.23328895973275	2.40451847932222	1.47968042769441	1.1176093427093	0.975411692958854	0.604770766271425	1.14874027400409	high
TCGA-2A-AAYU	1.68333333333333	0	0.814212733832614	1.73335144654298	2.39939471473165	1.43058937388768	1.03628537801339	1.268810391512	0.612401551909385	0.51430404241805	low
TCGA-M7-A71Y	1.35	0	0.75885215822153	1.07259021079352	2.62030057134755	0.971609207841319	0.843116712662946	1.25368734541045	0.974621194181048	1.23199134872562	high
TCGA-EJ-A46E	1.43416666666667	0	0.845591291966419	1.19894595131976	2.54732612125455	1.19160963858884	0.907086042540308	1.14825881076847	0.613075245917963	0.949342552034485	high
TCGA-KK-A6E3	5.62833333333333	0	0.79706473125716	1.06361585466013	2.39734907390975	1.16388858082123	0.958731107461076	1.67775914452132	1.19078717691758	0.665124588183373	low
TCGA-VP-A87E	5.57666666666667	0	0.703332238894323	1.05631564080522	2.32930563425882	0.687540282314534	0.920850998910515	1.00639234991025	0.652898829935262	0.579160942097835	low
TCGA-XJ-A83F	3.085	0	0.491931546029429	1.4382641464535	2.64625172123814	1.38050235020938	1.07893117425526	1.01615468948609	0.902969613168204	2.48393106664667	high
TCGA-HC-7752	2.14083333333333	0	0.629146329183068	1.53065002183134	2.69527534131232	1.60333490094312	1.10373476268817	1.52603131112786	1.41053558937552	2.04601983477136	high
TCGA-EJ-5532	5.00416666666667	0	0.910740266727473	1.34922598964872	2.32580809377841	1.2695971898041	0.899449770640059	1.20583934766579	0.331707898980622	0.449631002047718	low
TCGA-G9-6373	2.22	0	0.64310849998016	1.63388014532663	2.62128916251423	1.41475450312273	1.31868600254027	1.17616040924353	1.00566471506104	1.14148119484576	high
TCGA-EJ-A7NJ	0.539166666666667	0	0.942330676920548	1.32245937625977	2.42674874802111	1.48409081931132	0.849873465381399	0.975722137276968	0.927720847528681	1.5671759393404	high
TCGA-EJ-7125	7.8025	0	1.26875420643141	1.3752496782256	2.22160150464517	1.37149542724062	1.13697838555758	1.41216625608696	0.725719879048758	0.202928787418587	low
TCGA-CH-5754	0.17	0	0.758240341980727	1.26316462722891	2.61483599963073	1.16106954068044	0.891740525959494	0.696616041519031	0.570434980360453	1.91651507046938	high
TCGA-ZG-A9MC	1.24583333333333	0	0.761957353101803	1.27402138592671	2.5352170392313	0.993404091489579	0.955294276710731	0.905227575849911	0.688182776134387	1.03335465449483	high
TCGA-HC-7744	1.45333333333333	0	1.28898229179782	1.45389681000962	2.45478936094594	1.09887830793028	0.964626835385484	1.05366265348418	0.525779051335523	0.28872616515129	low
TCGA-EJ-5509	4.0075	0	1.10016089826406	1.13979155401797	2.29011572788815	1.59698469393783	1.06473158135523	1.2454514564089	0.527238703516954	0.569194992331288	low
TCGA-HC-7079	1.04	1	0.76720891326989	1.12771092566238	2.52374211860012	0.628699044312655	0.858207908236837	0.845432482500118	1.18841605414717	1.21534853947606	high
TCGA-XK-AAIV	3.10166666666667	0	0.804767871449793	0.731544209117385	2.50908301605653	1.39691616284736	0.937793719793201	0.973604501908012	0.868768031166846	2.88896166027995	high
TCGA-HC-8261	1.495	0	0.919128436047067	1.09323631765108	2.65178335997291	1.07311119893207	0.828578365080334	1.32551753505764	0.713502225609286	0.862629978353322	low
TCGA-G9-6356	3.92583333333333	0	0.891585285535833	1.30265830836127	2.46138193303092	1.07145863492816	1.14187545250463	1.1686942424619	0.802879036265175	0.526815482047274	low
TCGA-EJ-A6RC	2.39	0	0.937351873050814	1.13617874460005	2.44172378833933	1.17483803746259	1.02912920518645	1.068864211692	0.823582584903291	0.835219460589083	low
TCGA-ZG-A9L0	0.971666666666667	0	0.650199757518947	1.0127614418661	2.75566813519154	1.19967830560813	0.620291066412728	0.917416157776875	1.29248734462854	6.52543698959079	high
TCGA-CH-5744	0.164166666666667	0	0.783291961897593	1.57959984470036	2.17354391876275	1.22752620176688	1.78773787229367	1.19076265540268	0.507617685812387	0.153010438869363	low
TCGA-CH-5768	2.00083333333333	0	0.793467133508355	1.47259512997364	2.58941339205292	1.18408587141735	0.862439448994756	0.733867059244481	0.526737225729304	1.4180118065116	high
TCGA-V1-A9O5	0.339166666666667	1	1.05906954516901	0.813467152733487	2.50306239794387	2.04713865556385	0.727618430403706	0.607838621046974	0.998886372381122	10.0041975854784	high
TCGA-HC-8257	1.9875	0	0.871151572302941	1.81576162287282	2.69537091975348	0.923731398222389	0.839577875650671	1.17518641353761	0.936864109475039	0.597240161359706	low
TCGA-HC-7740	1.9625	0	0.836576117583877	0.817126057606374	2.29918087502012	0.659324605816701	2.10178732374681	1.03070217167335	0.41893701437568	0.125460865323215	low
TCGA-G9-6333	6.74833333333333	0	0.880749288426324	1.33856052803019	2.26437384917313	1.52925455445079	1.09217184396234	1.23077770770284	0.625944979840896	0.623076205156068	low
TCGA-EJ-7327	2.52666666666667	0	0.973741510749502	1.5503396623438	2.37864949114688	1.12321944136068	1.15701974697602	0.928167419870791	0.585667613897688	0.399391746069554	low
TCGA-KK-A8ID	5.76833333333333	0	1.37203691065813	1.43504734021299	2.59135123110845	1.64586989864011	0.61355286886547	0.876984874558789	0.82848373848773	1.58748144499176	high
TCGA-EJ-7792	3.82166666666667	0	0.907678361289941	1.05871454829909	2.38001162335549	0.885439349910194	1.18058135580792	1.05390300929964	0.55305663533689	0.399013276386271	low
TCGA-ZG-A9M4	1.4975	0	0.711550631046463	1.39184476243242	2.62420728507668	1.09693544381611	0.630345646860386	1.11661706651525	0.82881421402017	1.58808573340002	high
TCGA-J4-A83I	1.875	0	0.495399738011088	1.43165469063284	2.5198130096595	1.5088940431113	0.722920620369598	0.793184965318553	0.608736623620782	3.7944632766814	high
TCGA-V1-A8WN	2.52916666666667	0	1.02190202700779	1.33978990572573	2.43909712681178	1.03555156203857	1.28918871317344	1.05375692838478	0.56702529250118	0.316562752951342	low
TCGA-J4-A83N	1.185	1	0.867061831041603	1.43621744544635	2.52782665107114	1.26658465418741	0.88772723391022	0.953001077767068	0.46532203605942	0.936402189257902	low
TCGA-2A-AAYO	3.4825	0	0.799373710648601	1.15658110019051	2.59598272566117	1.20501740731276	0.936735951314305	1.19710117063963	1.005484031713	1.43756892763619	high
TCGA-H9-A6BY	0.306666666666667	0	0.817813386049902	1.38330711414046	2.66857429171064	1.67414651481032	1.07101981958375	1.42427411085024	1.1642907991336	1.8077601228845	high
TCGA-J9-A52C	0.4875	0	0.614403936782514	1.14332218999002	2.50581956027936	1.03724444771314	1.20403079475963	1.40365210981104	0.833119968513743	0.672074701162214	low
TCGA-G9-6342	4.64333333333333	0	0.705607533675727	1.54482425859645	2.29002593852184	1.48290413157725	1.07856218808615	1.14729291658035	0.502422548315281	0.676006860145822	low
TCGA-EJ-5495	4.81833333333333	0	1.02024558171939	1.32670894271334	2.27258586479873	1.17126410486176	1.16699189539881	0.79549230264648	0.390148133767848	0.418542295357028	low
TCGA-EJ-A65J	1.235	0	1.23921170128286	1.29157497494126	2.12965874802749	1.65415342238684	0.584783018294031	0.671722176462412	0.419555988022875	1.0904413293514	high
TCGA-YL-A8HJ	4.41	0	0.949935507743892	1.10713003767235	2.55988061545786	0.907224061993837	1.03249839372959	0.880974513283664	0.747663442552696	0.824319796644655	low
TCGA-HC-8256	2.35416666666667	0	1.05071765542916	1.39435510199089	2.55918460270232	1.36324401479618	0.70778144056839	1.1480985893745	0.600751634040702	0.919732695800172	low
TCGA-EJ-A8FU	0.3775	0	0.862672620003807	1.07011647471883	2.46571499629705	1.18363599437658	1.10079674462053	1.09921435054657	0.816413079966676	0.925974166021164	low
TCGA-EJ-A7NG	1.1825	0	0.865823961656466	1.13903565863319	2.54630604127264	1.07311119893207	1.12488861902392	0.902020865455463	0.824271187344912	1.05897385876036	high
TCGA-V1-A9Z7	2.3925	0	0.691859382294302	0.845974755190175	2.71556715722926	1.52824987961314	1.06738064686225	1.28601076871325	1.39906265924709	4.4973547636308	high
TCGA-EJ-AB20	0.358333333333333	0	0.860078386116594	1.09447469281802	2.64635055479816	1.42515367993691	1.33460697964596	1.40465690043207	0.764293273975697	0.85009847315288	low
TCGA-QU-A6IL	0.265833333333333	0	0.769598250028322	1.36991331349099	2.70972019267379	1.33442045763707	0.634337026768979	1.72338670780066	1.05247924195869	1.27593724309236	high
TCGA-EJ-7123	7.04083333333333	0	0.982157018877906	1.35522572179139	2.38464667991347	1.41432010494018	0.974822197568245	0.948940244558502	0.679377782478545	0.909232701617802	low
TCGA-EJ-7331	2.03166666666667	0	1.21122831357952	1.36559375091291	2.29637419120237	1.29737911615141	1.08163809672495	1.07502628813915	0.415359350279334	0.289930265009483	low
TCGA-EJ-5497	1.10833333333333	0	1.10429349239126	1.37333819276237	2.29360485749264	1.01474832384012	1.06984477263274	0.974154383317755	0.389175722325039	0.256074970009272	low
TCGA-G9-6365	3.73166666666667	0	1.07428078043136	1.18369425393993	2.4772704327794	1.05008982715108	1.34992767181532	1.23537108988805	0.69088508308472	0.297226837424868	low
TCGA-ZG-A9LS	1.4125	0	0.709093983428348	1.33361566237325	2.57264132649737	0.764686192179549	0.964549226548278	1.03303280527069	0.694713039932971	0.685867100509263	low
TCGA-XJ-A9DK	0.7525	0	0.677463338176059	1.09338007141937	2.63524976599942	0.817211230460872	0.841943258653859	1.1706935992395	1.09284341002423	1.37769784378596	high
TCGA-YL-A9WX	4.1225	1	0.920278526328285	1.19276757468273	2.51476105900025	0.93128234439263	0.956855349693189	0.898899225406632	0.680130973232953	0.774300573033949	low
TCGA-KK-A7AW	2.88583333333333	0	0.566311298842567	1.42774177437964	2.57876385027223	1.45755720101121	0.870177311930316	2.12220283388931	1.13700304473325	0.804657758162932	low
TCGA-KK-A8IB	0.2275	0	0.820393925834669	1.05300693023004	2.71708775029765	1.29357529586774	0.779599412468626	1.21847199191871	0.590790061706539	1.72478624510862	high
TCGA-HC-A8D0	2.12166666666667	0	0.962612000415504	1.18180236962826	2.77777466162706	1.02233522639657	1.24847690858394	1.05356146356443	0.833534877207016	0.842404020303313	low
TCGA-V1-A9OL	0.2875	1	0.594641433190652	1.36751665307288	2.55651383608434	1.64558887128942	0.694392174094168	0.615994050611721	0.905948211873474	7.24300694544075	high
TCGA-ZG-A9LN	0.315	0	0.863486546592861	1.0579487260168	2.58463946918438	1.19407910718292	0.834522160619619	0.831606832106682	1.29359690657563	3.08745574433652	high
TCGA-V1-A8X3	0.553333333333333	0	0.906181469474464	1.1384162969578	2.54067020679192	1.29694042743851	1.07983911954605	0.792483451346457	0.589343443416523	1.36225776730222	high
TCGA-HC-8266	1.295	0	0.701662338986888	1.05673064107952	2.59082247733788	1.09268252893315	1.07631683336586	0.96467113812032	0.93993711154904	1.71570772250561	high
TCGA-CH-5771	1.08416666666667	0	0.770615870770241	1.28828922256591	2.28768809516348	1.07641934053446	1.11508501518697	1.09022235381441	0.420890282063908	0.420401657658899	low
TCGA-HC-A6AN	0.134166666666667	0	0.689774308266193	1.58033175858519	2.4668067181959	1.68092992307765	0.743003667505946	1.39587579510649	0.864356628689463	1.58747464624358	high
TCGA-EJ-5503	3.80833333333333	0	0.958102835588413	1.28566762370136	2.24534885063358	1.22487694969987	1.02958361612853	1.1888264075149	0.584715431505805	0.400139152011653	low
TCGA-HC-7233	3.70916666666667	0	0.962612000415504	1.44428486633802	2.42029131556482	1.26830093961002	1.12814722338601	0.821900989147024	0.433786635823687	0.614128701159536	low
TCGA-EJ-5512	4.74416666666667	0	1.02957884090589	1.31720472624104	2.5035078248709	1.22724467748278	1.10044208315344	1.37279656811733	0.652327841367659	0.398126067165431	low
TCGA-CH-5740	0.085	0	1.00426045193249	1.51905077631049	2.72069713850355	0.698690742386997	1.28310567526442	1.10812184436225	0.652285331919125	0.263399419001273	low
TCGA-G9-7523	2.34583333333333	0	1.07687180933901	1.00998886040295	2.32955895749172	1.0365832854893	1.36187968963999	1.11552741789489	1.00906995897399	0.402412995600502	low
TCGA-KK-A8IM	5.2425	0	0.779809541937148	1.40286300188981	2.56718962173587	1.06121822458098	0.925156486585235	0.805739105930677	0.770615025109492	1.29439802602477	high
TCGA-KK-A8IF	1.77416666666667	1	0.640422416568659	1.09131931862394	2.80959836686815	1.3600028073585	0.587000252652253	1.1103041043479	0.896894106217227	4.96929205309036	high
TCGA-EJ-8472	0.536666666666667	1	0.482750290035132	1.62317530255252	2.7183360349949	1.32569219790717	1.11944814135186	0.745475089336166	0.767485393437925	2.69024943838837	high
TCGA-H9-A6BX	2.57583333333333	0	0.772095550349623	1.11595084747307	2.5112818786168	1.32365543791098	1.32718915177443	1.25214775092976	0.68584331087716	0.778593609772753	low
TCGA-EJ-8474	2.09666666666667	0	1.11362472901821	1.25242494229483	2.68746437588747	0.89438645183438	1.15098427981972	2.4606097511118	0.478228119527321	0.0618532842609659	low
TCGA-HC-7232	2.09666666666667	1	0.960493502095489	1.34953824907781	2.13172169129507	1.53454079548815	1.03732704357362	0.74645861960626	0.651182631990278	0.910252193045271	low
TCGA-CH-5765	1.91666666666667	0	1.20837581132451	1.4589027976045	2.52023840163302	1.32105244224439	1.00860666396788	0.865126416893711	0.378260328283663	0.534086211358531	low
TCGA-M7-A720	1.05083333333333	0	0.813154811220475	1.24354347329902	2.55547309635597	0.809935506732302	1.1151301187304	1.19742932213639	0.91968943742167	0.542069018517476	low
TCGA-CH-5750	1.08416666666667	0	0.954197643250323	1.22648025517496	2.65989790710463	1.20258823319365	0.660065113880995	0.84102631183102	0.643219499935075	1.86356872125545	high
TCGA-EJ-5506	3.78083333333333	0	1.1331059005299	1.53885808861389	2.32445991391553	1.16375207691322	0.885368678792402	1.00011545426428	0.705713314789034	0.410350463887933	low
TCGA-EJ-7315	2.75916666666667	0	0.825569593652518	1.4110645178201	2.23109438005655	1.28436409937258	1.16420670282863	0.730289745516555	0.748705603129048	0.833497205174276	low
TCGA-HC-A6AS	0.120833333333333	0	0.687709343065991	1.13993124072195	2.56508083746676	1.22123985984859	0.955065649135703	1.42433776168596	1.01917490540938	1.25027667862837	high
TCGA-EJ-7791	3.06083333333333	0	1.14985527450095	1.3312704108535	2.22169160630065	1.18234570401358	1.13753824637863	1.10702196043005	0.520950961286482	0.245212546431342	low
TCGA-EJ-A46B	1.79833333333333	0	0.864519612624339	1.3173443613686	2.45289053238048	1.2799701946478	0.986665264064946	1.34890878604355	0.851349438245493	0.695892873743478	low
TCGA-KK-A59X	6.11333333333333	1	1.09874824349317	0.638544313118296	2.47110216583891	1.90232388593285	0.635283366735162	0.964030652756216	0.574831368315843	4.26596086547791	high
TCGA-HC-7748	2.16833333333333	0	1.2108011020991	1.54497147822251	2.18465659035603	1.1330300705299	1.29351715957348	0.937584537568075	0.351696233667828	0.150220206907985	low
TCGA-EJ-8470	3.1725	0	0.749682884419354	1.33796132022281	2.61211054924186	0.958082765853339	0.667284607967428	1.01552703529853	0.628550761500201	1.1889062288064	high
TCGA-VN-A88O	1.31666666666667	0	0.819956816238701	1.07355137007249	2.6180182426551	1.46597661300831	0.712256016242257	1.15253594014126	1.03296157546623	3.07756544548944	high
TCGA-CH-5741	1.08166666666667	0	1.30684791452304	1.84525543911746	2.36547825839836	1.46862003684257	1.21769161003	1.2546768051593	0.492461151976271	0.167318153610081	low
TCGA-ZG-A8QY	1.10583333333333	0	0.930810036208888	1.08446806080792	2.5325344868805	0.985423754126347	0.903483114787235	1.46592142979846	1.07025437463353	0.642125748507852	low
TCGA-YL-A8HL	4.28416666666667	0	0.994066591065553	1.66292238425075	2.37095324407346	1.48956580382173	0.753643965982859	0.69972947991908	0.502723828928267	1.11685659738298	high
TCGA-KK-A7AY	3.0775	1	0.739911510776538	1.40174311471776	2.56274952865077	1.59085314890472	0.565062109726076	1.04441524375664	1.11374176605282	4.06115674740427	high
TCGA-EJ-5527	4.8675	0	1.0831783005451	1.49938818205403	2.3181758480671	1.07092817689579	1.0272498976371	0.942846188542348	0.452810795023179	0.303574627876788	low
TCGA-KK-A8IC	2.90166666666667	1	0.99655934318489	0.896912584776703	2.5463952522717	0.853144784918249	1.04440684299825	1.18346529231483	0.608263677824718	0.504115118658535	low
TCGA-YL-A8SA	1.40166666666667	0	0.993091449547646	1.61187569124313	2.49700244994448	1.46297600767947	1.09799317474082	1.05331576055407	0.479584474845078	0.590454802979508	low
TCGA-J9-A8CL	0.361666666666667	1	0.759152049118214	1.29980567558692	2.67347930105986	1.14572385543437	0.858812090307079	0.745358500514703	1.21676584532368	3.19195153061169	high
TCGA-HC-7747	2.0475	0	1.02989028913616	1.52097249747768	2.42776601614614	1.45463433409687	0.925045565403054	1.25864012409389	0.659101010201621	0.570616813666845	low
TCGA-J4-A67L	2.10833333333333	0	0.563007691697905	1.52695248223743	2.48184854654501	1.08352501118915	0.820148108328238	1.68182833732494	0.873655237239189	0.570469256638592	low
TCGA-ZG-A9LU	1.585	0	0.459665022567305	1.22978679792503	2.77592222653439	0.939869225749934	0.900543654461642	1.34868936840245	0.608357234644567	1.27945378334247	high
TCGA-J9-A52E	0.884166666666667	0	0.420754094195376	1.18761255715169	2.71064312156949	1.28966012161708	0.767788587698821	1.18789218837585	0.329206084508284	2.386767091319	high
TCGA-V1-A9ZR	3.72583333333333	0	0.632124218040665	1.5381092146912	2.8004413942223	1.67400716185243	1.12178947276579	1.00854454398268	0.807817746820092	3.13381331930535	high
TCGA-EJ-A65E	1.14166666666667	0	0.744479857197894	1.23954692905542	2.56266251737353	1.35457890567323	0.853488671296921	1.06872400541	0.512804870382189	1.49387993639959	high
TCGA-G9-7525	2.72083333333333	0	0.916865906328186	1.67453408973866	2.4725435618707	0.919313213927584	1.50039935749776	1.16366417157928	0.884301062148153	0.21843114794437	low
TCGA-KK-A59Z	7.19416666666667	0	0.647878940773161	1.02753189892519	2.54257378834196	1.37578596877173	1.21801575064764	1.16545678888818	1.26748290127709	2.28088012513484	high
TCGA-G9-7522	2.95083333333333	0	1.09515285951904	1.53352457183809	2.15288595243491	1.30831947998728	1.07281768830829	1.27495595015204	0.429037034792734	0.191745379604047	low
TCGA-YL-A8SI	3.89583333333333	1	1.03617833504447	1.06740034413955	2.55625165907464	1.33579216571629	1.07245297577372	1.19446055962912	0.794920846623573	0.90507543365822	low
TCGA-YL-A8HK	3.76666666666667	1	0.583914685232566	1.3312704108535	2.48226888725822	1.31649863216561	1.06719838678933	0.713083172768129	0.759740984742878	2.26937667373146	high
TCGA-ZG-A9L4	3.03333333333333	0	0.958216935036382	1.28017679265861	2.26208562111515	1.09567361561716	1.01341514946112	0.687165562184888	0.708310037587931	0.736859380627295	low
TCGA-KK-A8I7	4.8075	1	0.615514429206149	1.13299108835944	2.45211963586481	1.19422184448436	0.998799712356333	1.09738004134843	0.854277270475142	1.46246303626959	high
TCGA-H9-7775	0.506666666666667	0	0.812487726993517	1.38374370740082	2.53116079396248	1.37782648563421	1.0305986638189	1.03047919650871	0.649147641948249	1.1295260777091	high
TCGA-CH-5769	0.17	0	1.03919395239217	1.33899923312702	2.62012326619845	1.13148691830006	0.879779247769201	0.894901232561177	0.702209737593573	0.975098395115197	high
TCGA-HC-7212	2.38166666666667	0	1.08508434541128	1.40470128872087	2.35440294335819	1.57641965335129	0.901980309680293	0.761608851868937	0.173064529325973	0.825199826829555	low
TCGA-CH-5789	0.8325	0	0.881801772578383	1.34131496291606	2.30227720121738	0.774646808596877	1.07609690720867	1.13917152122072	0.497405644988645	0.233837255037942	low
TCGA-ZG-A9LM	1.035	0	0.740614730265016	1.47221793366285	2.76869099076908	1.06885765078756	0.892094163539909	0.807256691791172	0.810419872463288	1.88628352322954	high
TCGA-2A-A8VV	1.83666666666667	0	1.05638586560556	1.54018981630961	2.68997674597057	1.21071198820569	1.14049438741273	1.085030764417	0.695373828660115	0.581784074452468	low
TCGA-V1-A8WV	1.87833333333333	0	0.506034856780337	1.12868223609557	2.96285957332916	1.46936366258978	1.62607965875597	0.705322545992514	0.987962836984101	5.29263425348743	high
TCGA-V1-A8ML	1.22666666666667	0	1.00967971348072	1.26203064429434	2.54707741472903	1.33543275840658	1.0119738959756	1.42639633859346	0.756585471541004	0.596730514185651	low
TCGA-V1-A9OF	3.24166666666667	0	1.05160820406892	1.43476890239128	2.44113366861864	1.64923027819595	0.882584847424656	1.1072719918643	0.789656511841552	1.1298143537589	high
TCGA-EJ-8469	5.27	1	0.743974833770589	1.60800321324715	2.71545827859212	1.29546734221961	0.981795784417554	0.795788696079999	0.525354350460656	1.55912465725276	high
TCGA-EJ-A46I	1.82833333333333	0	0.784011012109446	1.12441084273516	2.5474992910684	1.07145863492816	0.947508964597759	1.036437233758	0.808913880117276	1.21675183053121	high
TCGA-KK-A7B0	1.65916666666667	1	0.697011498074689	1.16616651236385	2.63543480183233	1.42997726887479	0.800937039458806	1.69817487216338	1.31738749563762	1.87381802219723	high
TCGA-J9-A8CP	1.05666666666667	0	0.908578499739533	1.12533488405956	2.49236772221579	1.37209887310408	0.675169097573217	1.23497499000215	0.744720201654806	1.38365699938008	high
TCGA-CH-5763	0.999166666666667	0	0.920046050265078	1.16588154476836	2.28957943670091	1.00113839256893	1.03898105083299	1.16423941754331	0.667227010978032	0.401630228156328	low
TCGA-CH-5751	0.999166666666667	1	0.523267977619684	1.08859840285275	2.79694287153291	1.27265355983493	0.48516407817337	0.6868339523422	0.887731998028187	9.88877332251199	high
TCGA-EJ-7781	2.9375	0	1.09271242154234	1.54141106179673	2.39237454962334	1.11916437383935	1.07153639826473	0.85686461381361	0.345753025019887	0.33837224144147	low
TCGA-G9-A9S7	1.99333333333333	0	0.685567515084074	1.51520141915697	2.66589975150858	1.60808170918538	0.689781087802129	0.940317925723851	0.461781475165114	2.87334403833212	high
TCGA-J9-A52B	0.155833333333333	1	0.677549212192559	1.23109308943862	2.67184471408246	1.24541261571475	1.2142029201997	1.42872050580341	1.17081963094051	1.21257477482372	high
TCGA-KK-A6E0	2.57583333333333	1	0.873761480849724	0.954008945188823	2.50479912298537	1.65370645193538	0.665224349761355	1.49550741587913	0.958316529095534	2.2059121870273	high
TCGA-CH-5792	0.249166666666667	0	0.918653276245523	1.30175938439711	2.2861309435091	1.24555055842104	1.07106509283758	1.10553985545705	0.658595699265877	0.518487837057928	low
TCGA-EJ-7783	2.15416666666667	0	0.81281461586313	1.38055754812946	2.61994408427526	1.2356302679881	1.19227921548923	0.82172247482955	0.394704909710652	0.958929562159286	high
TCGA-CH-5748	0.085	0	1.18573745796468	1.32509512896097	2.52188863149264	0.808743494731446	0.680354146726095	1.04641953483247	0.395869583486214	0.343063672758002	low
TCGA-YL-A8SL	2.70166666666667	0	0.999526848289313	1.41332356797558	2.72909042708662	1.51513890780639	0.721717010137698	0.870941737434492	0.834801997172987	2.65656046214691	high
TCGA-VN-A88I	0.736666666666667	0	0.781058359192877	1.05832121335177	2.586829483668	1.44861023730194	1.16079453403648	1.11695954613548	0.773336913422886	1.64452897223497	high
TCGA-HC-7231	2.57083333333333	0	0.646795101110086	1.70319469326392	2.36793108888143	1.27868080316434	0.836122570586705	1.05817836435059	0.411239616170784	0.728251539772611	low
TCGA-KK-A6E7	2.5325	1	0.787262875192781	0.94436671402914	2.31712633440585	1.94374072620286	0.650855942223806	0.963946103977773	1.02559384453979	6.14796955585429	high
TCGA-HC-A631	0.1475	0	0.975176713347093	1.57152689294146	2.53150500107935	1.32872581699313	0.584922172022116	1.29020291607086	0.622866899047493	0.774117452264769	low
TCGA-HC-7080	2.4475	1	0.708228951049585	0.982688115265699	2.58568506908225	1.78572758539927	0.582078153385472	1.44906705761132	0.822414119277745	3.93484299895281	high
TCGA-J4-A67R	2.49083333333333	0	0.483363782809641	1.29249956581417	2.50975575243256	1.38816767196183	1.10973794447394	1.44609155736834	1.01568373184079	1.43183149404212	high
TCGA-KC-A7F3	1.82083333333333	0	0.817073922006864	1.04627378394847	2.62438501555863	1.06448982226884	0.844311101788784	0.966065612771592	0.674329736412683	1.51646793192205	high
TCGA-YL-A8SR	0.7475	0	0.791115992062365	1.35087859432914	2.46138193303092	1.08176249466028	0.926326949079896	0.934661831873829	0.812114476975908	1.02159437381704	high
TCGA-G9-7521	2.57916666666667	0	0.918594501830275	1.15199794373591	2.23063078650522	1.21511888387941	0.982184690604374	0.773237512666428	0.517605320816793	0.790674996694243	low
TCGA-EJ-7328	2.305	0	0.635675427387911	1.35642082052589	2.69816626683524	1.21149430958901	1.13505299350373	0.939054866109526	0.676068215929636	1.59209456935423	high
TCGA-HC-7230	2.74	0	1.09802689346129	1.47444695655323	2.44147001932385	1.06332503116164	1.07047239038468	1.30014465155099	0.809570740766381	0.287787794200967	low
TCGA-HC-8265	1.3225	0	0.645925151107401	1.01428424635322	2.73880100327551	0.866366607066562	1.87209617175135	0.631367451115782	0.898302644207388	1.13873821741584	high
TCGA-KC-A7F6	0.72	0	0.771780188222425	1.12262971891438	2.65876943557017	1.06503798813033	1.06430655499279	0.824953019364452	0.890417803468252	1.80489465753337	high
TCGA-ZG-A8QW	0.2575	0	0.751570460367613	0.939607887872822	2.60960538353016	0.874183055592355	0.845401617802467	1.22886014718493	0.799185861994639	1.08162881656511	high
TCGA-KK-A7AQ	3.33166666666667	1	0.329251788046788	1.04655053390532	2.5604850903909	1.63225782805782	0.69570237708846	1.34510312818474	1.42061678328992	8.36278583967161	high
TCGA-YL-A8S9	2.75416666666667	1	0.954259772680506	1.45721075136795	2.65620883714969	1.60269341412541	0.549281397097253	0.695425065438406	0.627199632517481	3.54883810394841	high
TCGA-KK-A8IJ	0.840833333333333	1	0.784172472571852	1.34347783750299	2.32377246864449	1.42411299572898	0.787925562947823	1.1290803988698	0.568930966743886	1.01881694120208	high
TCGA-HC-7750	1.42916666666667	0	0.825515653412067	1.17831111448577	2.306488762401	1.25839586978737	1.15098427981972	1.33652979056154	0.681553837237224	0.487745934932123	low
TCGA-G9-6366	5.33	0	0.796738370509837	1.67932221132891	2.20036974501285	1.24266396205693	0.873660977145069	1.03039225938895	0.317704285457668	0.403760584382513	low
TCGA-J4-A67Q	2.66916666666667	0	0.45394253681981	1.17194112092007	2.49859895167623	1.20901675408608	1.10273277336574	1.82599370239657	1.36542952509021	1.03295390891406	high
TCGA-G9-6343	6.7075	0	0.740152608798404	1.21182606142188	2.36462184725641	1.27091120442425	1.10913503333017	1.53037196328529	0.826316099850171	0.546038308466525	low
TCGA-J4-A67K	2.74833333333333	0	0.633219894114278	1.21182604273659	2.753584384616	1.18592317394373	1.16420670282863	1.49774192773758	0.783644726787782	0.977703025319873	high
TCGA-KK-A59V	9.4175	0	0.840200739198011	1.32597615833806	2.86468347936786	0.322030037887924	0.646902012509149	1.31401237231916	1.34562415674124	0.757709994389152	low
TCGA-CH-5788	2.2475	0	0.49746909805717	1.55496406566446	2.71064312156949	0.868832868325818	0.626866027156653	0.72223579569134	0.471034758191256	1.98567522928777	high
TCGA-EJ-7318	1.04	1	0.767002332237137	1.16923913510058	2.50701839718357	1.08556516600339	0.87497466508716	1.34172595905698	0.776392649841896	0.815516011909955	low
TCGA-XK-AAJA	2.54583333333333	0	0.895230329641569	0.950503799871365	2.65913640795524	0.977753819069699	0.598773656985828	1.01190305677922	0.95539784479752	2.07797238099381	high
TCGA-HI-7169	7.3475	0	0.609865731562089	1.30969599384153	2.4575452740611	1.07696313681359	1.45173913588856	1.66012811926817	1.14656222589313	0.404755042013838	low
TCGA-EJ-A65F	0.205	1	0.630557281984527	1.79827226826638	2.56980723744818	1.59430834471611	0.828778142636474	0.702408846540351	0.685888250846175	2.87738662148919	high
TCGA-G9-6338	5.55166666666667	0	0.495877227435168	1.36574169547974	2.43128579497752	1.34506531242267	0.764083318746087	1.33242425830445	0.959412604401423	1.75104328938438	high
TCGA-HC-7077	5.79	0	1.06176999830414	1.52487124355904	2.39280343020889	1.43479537710695	0.908267062349763	1.37902221364197	0.31153277120738	0.331200543259518	low
TCGA-TP-A8TT	1.44	0	0.801174635353434	1.53454195583406	2.44239557895149	0.547098465686752	0.956058362823035	0.961771405277256	0.773597039866381	0.352669852086956	low
TCGA-2A-A8W1	0.306666666666667	0	1.02504656753422	1.13630948159852	2.69479319845053	1.41119433826704	0.530484638413164	1.04218778526003	0.665373786651219	2.30728942732327	high
TCGA-Y6-A8TL	2.71583333333333	0	0.828133725390339	1.26103133666779	2.61022859371302	1.20033173698136	0.985516751611005	1.15666257482152	0.741683088629044	1.03403597002702	high
TCGA-KC-A7F5	0.249166666666667	0	1.27079434993336	1.01317044678741	2.70303927963181	1.9150289238356	0.714209630661538	1.29948657178462	1.19017812998643	3.25401819552338	high
TCGA-M7-A723	2.08916666666667	0	0.451603729985578	1.22013575381858	2.56972312700398	1.13121604071073	1.20522599284865	1.45734976676198	1.23518298465241	1.29339509553354	high
TCGA-KC-A4BN	4.96916666666667	0	0.799689712750429	1.43371902664876	2.47416160006931	0.799256273908398	1.06172968503991	1.08948594753996	0.458730665822783	0.3440621538056	low
TCGA-YL-A8HM	4.0325	1	0.909768926751149	0.959324067252329	2.6695504617514	1.79919316615722	0.935540634525568	0.777417409306126	0.734910960345677	5.23999930186218	high
TCGA-KK-A8IA	5.28666666666667	0	0.734153090480639	1.23385315781849	2.7210850105691	1.52704750851255	0.673393421900406	0.723026468199642	0.827852267179215	5.98581776473428	high
TCGA-XK-AAJP	3.44666666666667	0	0.680548328553728	1.25814434823496	2.54032845249876	1.40238132443451	0.622451559034471	1.10165451308075	0.995054848357231	2.9885380600344	high
TCGA-HC-A76X	0.410833333333333	0	1.07349026045548	1.44684019934623	2.59223071882189	1.27235443921275	1.33069632426178	0.833374953564526	0.657178369545162	0.639052595166922	low
TCGA-EJ-5507	3.98833333333333	0	1.00693226808826	1.77824592615357	2.21455082563622	1.43361020446975	0.775196856430903	1.14529957284565	0.408464239620943	0.366984728211188	low
TCGA-CH-5790	2.66666666666667	0	1.001333580611	1.56977026629485	2.56859324535825	1.04524067871213	1.09161550043528	0.719425714033162	0.368028549888334	0.531044425578636	low
TCGA-V1-A9ZG	4.15333333333333	0	0.870261050944986	1.33651963911486	2.375758138546	0.892933975519326	0.857257938183008	0.826789808759734	0.854680658910781	0.787932963019893	low
TCGA-VN-A88P	3.44916666666667	0	0.698749132342068	1.15378484642194	2.6376347507361	0.977237567183743	0.843116680494423	0.75018190844407	0.46632317593149	1.67441932300941	high
TCGA-V1-A9Z9	1.47833333333333	0	0.904874461965777	1.22459701248166	2.50333672538102	1.32494460945576	0.967752902449784	1.01465394992981	1.04032829146212	1.49159480367074	high
TCGA-EJ-7797	2.69083333333333	0	1.13651434841988	1.54497147822251	2.55016632819693	0.931345771125566	1.28913413083088	1.12153832458875	0.555839807215026	0.204226571009313	low
TCGA-HC-A4ZV	0.0633333333333333	0	0.74931636028428	1.04428738045904	2.91910473708734	1.36059822983714	0.530002712154837	0.706406184765503	0.775415357039455	8.43328090284238	high
TCGA-G9-6348	4.1475	0	0.833673768808103	1.28024404038307	2.31282038850832	0.972525688689183	1.00909463194031	1.1634709987804	0.469671378958583	0.363991797481222	low
TCGA-M7-A71Z	1.76	0	0.440115777007171	1.49006521178695	2.68889446920174	1.79770327198123	1.14553559135941	1.33587495308315	0.742669551420971	2.68576091625049	high
TCGA-EJ-5511	4.04083333333333	0	0.67204544336564	1.38478620584525	2.52032229615746	1.20687102429693	1.23587844604602	0.989994428135645	0.422675915429764	0.76944509423728	low
TCGA-G9-7509	4.4075	0	1.07865045090831	1.35262081283113	2.43757829572058	1.22942470132559	1.16737760247039	0.973937377736633	0.682269247667593	0.519214042027269	low
TCGA-KK-A6DY	11.7583333333333	0	0.875118071913683	1.51652844829288	2.56605643783916	1.18629164965927	1.02118734238571	0.974026961584864	0.823106696243066	0.910413561935145	low
TCGA-V1-A8MF	3.96666666666667	0	0.512555788546947	1.14664212442211	2.61903120583424	1.00849713652435	0.884586496597371	0.941645432501164	0.798559124975919	2.21082046483469	high
TCGA-V1-A9OT	0.799166666666667	1	0.547311702867134	1.48187277407675	2.79658871952646	1.5953233839692	1.14088293171294	1.28834033420995	1.78852519716362	4.91585128707657	high
TCGA-EJ-5508	5.37916666666667	0	1.0734340122305	1.48815914999694	2.42011352249438	1.1742762568921	1.07893117425526	0.862991152876153	0.263837955509532	0.380699392594336	low
TCGA-KK-A7B1	2.91	0	0.754170807011031	1.16363621972134	2.68123964437656	1.14162269621771	1.28985984340571	0.778541771030678	0.67578140541867	1.4589671249903	high
TCGA-J9-A8CM	0.941666666666667	1	0.545900669546171	1.35981164239222	2.72324841313838	1.08399459182391	1.24119256401549	0.843849237134687	0.623099108265043	1.53385217830023	high
TCGA-EJ-5499	3.87333333333333	0	0.979236294211714	1.21897525997	2.32368747317214	1.01981314887965	1.15265158120275	1.15495029719321	0.658502200218704	0.337002294410918	low
TCGA-G9-6379	4.8675	0	0.606227461422898	1.29959415684245	2.6566061050184	1.29038733332226	0.949263154097973	1.88152314996944	1.37871530631695	1.14578813554841	high
TCGA-G9-7510	3.24416666666667	0	0.918714162213493	1.35154147647316	2.26437384917313	1.34067259323785	1.13562043079423	1.35381135900318	0.607876809056963	0.357273475386306	low
TCGA-EJ-5496	1.62916666666667	0	0.975114135188573	1.47399323731177	2.33219367550726	1.02446993437187	1.31931087798791	0.800933362811347	0.352109200063386	0.286650265497285	low
TCGA-EJ-7782	3.195	0	1.27973212796859	1.56811691231081	2.34767605273779	1.3583911866321	0.840764322362182	1.16895623033467	0.499970556054225	0.311847365313276	low
TCGA-HC-A6AL	0.183333333333333	0	0.506710513423243	1.30611271206862	2.66580452848461	1.39483300871937	0.696282403401719	1.38076179797321	1.06609912650116	3.04744648544599	high
TCGA-SU-A7E7	1.50833333333333	0	0.713088285941015	1.22705314918757	2.48662862471995	1.11665205597304	0.72602032533221	1.04924761510605	0.511220538413076	1.18218380142247	high
TCGA-V1-A9OX	3.10416666666667	0	0.858468444197736	1.24969971236808	2.5718305428377	1.40119383510133	0.902614348662436	1.19532056486187	0.946796844620844	1.52363440786628	high
TCGA-EJ-5505	2.52416666666667	0	1.27625722092597	1.34647421829322	2.37301229992987	1.27206382887938	0.947924289159551	1.34783184293015	0.642426433241716	0.27920747299682	low
TCGA-HC-7819	1.48666666666667	0	0.861047947118641	1.58221247063755	2.55417709564462	1.56852014457871	1.09915640265425	0.913194277040911	0.53195889709795	1.17361752992598	high
TCGA-HC-7209	1.20416666666667	0	0.846871365857592	1.63840319756796	2.30433260970164	1.27118602777081	1.20611169173349	0.96790387728736	0.423843849800822	0.392608065949591	low
TCGA-EJ-A7NN	0.539166666666667	1	1.08203538274567	1.51637789379916	2.49775520259961	1.26064353924538	0.900659048799403	1.08821045914498	0.765485600543658	0.621060046257327	low
TCGA-KC-A7FD	0.739166666666667	0	0.780958926491194	1.46036106530872	2.65848217893611	0.79719758117052	0.60839015694977	1.12735145457322	0.656620768749199	0.815084851816512	low
TCGA-2A-A8VL	1.7	0	0.833831627725364	1.44184449593332	2.48670414929296	1.07862619471072	0.967709306521485	0.929557004658263	0.771101054542516	0.850525742937964	low
TCGA-YL-A9WK	2.7625	1	0.432549399209471	0.979811070633596	2.80984994480095	1.09860840558617	0.823623987107027	0.944359359380232	0.944743902516089	5.24982842058015	high
TCGA-ZG-A9N3	0.955833333333333	0	0.685518573290496	0.866529438084846	2.85679037607671	0.663753389570125	0.972295238787548	1.12939718154252	0.591651261610469	1.16710351760358	high
TCGA-XJ-A83H	3.50416666666667	0	0.857294475116563	1.12743595044824	2.57007545951775	1.08461086098902	0.674700429966976	1.13873937735742	0.654690409731498	1.18147634955283	high
TCGA-J4-A83M	1.42666666666667	1	0.96261202262408	1.13979152782872	2.64988792451433	0.95277391257693	0.803895895018203	0.776243912175811	0.681852758687365	1.32625872026771	high
TCGA-G9-6339	4.47333333333333	1	0.582730011888812	1.42021883118682	2.51315177097185	0.918696594227269	0.806860438100502	1.55028845293339	0.696018409960115	0.529442631187364	low
TCGA-HC-7210	2.37666666666667	0	1.24977713795862	0.990348910126868	1.95745704507241	1.21440150886759	1.06375835264984	0.826363314206253	0.684103755504647	0.354990817414354	low
TCGA-XJ-A9DQ	0.249166666666667	0	0.832795102969907	1.31778551933002	2.62640027569358	1.24627146105335	1.17672984885141	1.22780520103813	0.91968943742167	0.914652037358254	low
TCGA-V1-A8WW	2.95083333333333	0	0.632620506535234	1.22057052434245	2.56884659122311	1.13539904515408	1.02937646774949	1.14830628011605	0.620441326682017	1.09009913208623	high
TCGA-KK-A6E2	13.7541666666667	0	1.14878302188499	1.48918701669037	2.66295844009258	1.63690346553069	1.03601829568137	0.884920079747265	0.639026327161304	1.28333007503588	high
TCGA-YL-A9WY	2.66916666666667	1	1.05527895046643	0.874598353995435	2.56516500203207	1.23719208776839	0.96242032027115	0.765940756962192	0.730899159118319	1.71533673464943	high
TCGA-G9-6384	2.09416666666667	0	0.93003512195902	1.61648583989248	2.23306433264461	0.895875994171524	1.6865011008995	1.09262707816033	0.482832839180571	0.100070247827266	low
TCGA-EJ-A46D	1.71416666666667	0	0.740762705996654	1.31309186707971	2.55927437447882	1.19810140425173	1.16644769576544	1.184819517165	0.729408226160723	0.822415386647101	low
TCGA-KK-A8I8	2.6475	0	0.660077475972225	1.35820492900149	2.79706681945586	1.7678772866022	1.24332524235644	1.09975868446355	0.846024348317173	3.23476401713497	high
TCGA-XK-AAIW	1.16916666666667	1	1.35782675204114	1.34791008312068	2.78525882165336	1.80135313566327	0.542323572639487	1.25018918550558	0.905401989953441	2.07011512509192	high
TCGA-CH-5766	0.085	0	0.742952627479411	1.54392925044318	2.39956554519167	0.789486808167048	0.818985091660311	0.819232456496594	0.467635023145035	0.552176504352554	low
TCGA-VP-A876	9.12416666666667	0	1.11652196062815	1.71843545954531	2.79706681945586	1.22868226588045	1.33422172409661	0.926946988318049	0.52010864609189	0.474940829700268	low
TCGA-G9-6369	3.32583333333333	0	0.863701733895426	1.28316972780694	2.41108127291442	1.03235257677914	0.994895409998595	1.86686685827644	1.60715063301972	0.435566603259685	low
TCGA-HC-7821	2.6175	0	0.881911614189233	1.66611543844693	2.40797331646011	1.43405525753308	1.10443140486164	0.870021991208328	0.695551309869838	0.834858982666369	low
TCGA-YL-A8SK	3.85416666666667	0	0.695961670040651	1.05878006276513	2.64188858617791	0.861109657333973	1.02563926702528	0.974068787999637	0.929411466750363	1.3895092853411	high
TCGA-FC-A6HD	2.16	0	0.778079510407433	1.31970787441554	2.70024420861858	1.50532096277475	0.689735580227154	2.01813455982203	1.13384926153208	1.13602018338392	high
TCGA-G9-6347	5.71916666666667	0	0.397665748742823	1.11561653730164	2.43246673631527	1.3943711220278	1.14216465854816	2.06838455776272	1.30820855290735	0.934580814696701	low
TCGA-AA-A006	5.41666666666667	0	0.828293337280129	1.40330739727098	2.30235233272788	1.1358488598029	0.732744574405291	1.36092505141277	0.79161632609883	0.542561928381689	low
TCGA-AA-A008	5.83333333333333	0	0.786017871574063	1.08569946960112	2.39673091499027	1.16105283131107	0.866274746243168	0.22977337557405	1.00192118352428	4.08909350463789	high
TCGA-AA-A009	0.0833333333333333	1	1.10455785967462	0.92100210109313	2.50290052248706	1.29714143534293	1.1955168965264	1.1759884652991	1.00342772622463	0.860938839895457	low
TCGA-AA-A010	3.91666666666667	1	0.545380924418272	1.19642039436579	2.39334595867949	1.22432967353051	0.81531414624741	0.911597352116198	0.655175451797751	1.9383653224826	high
TCGA-AA-A012	5	1	0.83293534546178	1.30489811694239	2.6457681367482	1.32597038645208	1.1091549832831	1.29007386188368	1.21763766015669	1.33387073872481	high
TCGA-AA-A014	0.0833333333333333	0	0.863752655803343	1.00431169547853	2.3209861490557	1.3303395813817	0.896647757049822	1.32952276995156	0.963836897667025	1.00188656723083	high
TCGA-AA-A015	0.916666666666667	1	0.814311459741386	1.64706785093724	2.69463094486586	1.06502074236606	0.936189713891241	1.56794650881401	0.497659307686124	0.356788038224141	low
TCGA-AA-A016	3.5	0	1.00804009562954	1.39156060357748	2.37225334013187	1.42018608547874	0.881301362880914	1.24245122124786	0.447617528618784	0.526437465703882	low
TCGA-AA-A017	5.08333333333333	1	0.876418583579122	1.07957519514535	2.56221024916755	1.3384993388448	0.869973942429271	1.25689190789132	0.374368863835947	0.951525513719848	high
TCGA-AA-A019	2.33333333333333	0	0.810688392563453	1.41688664224769	2.42956414675324	1.15632716621457	0.355705750528247	0.946836391948799	0.727970365504122	1.66011802767822	high
TCGA-AA-A020	5.58333333333333	0	0.851389280403005	1.38555107933677	2.49502746086283	0.921384709736251	0.741093485093054	1.15830820400406	0.304366156412194	0.462241867698433	low
TCGA-AA-A022	5.75	0	0.49252256691596	1.43892204880818	2.6656524987177	1.15669619875289	1.00705309822257	1.47589179841771	0.271115552974857	0.674431723738811	low
TCGA-AA-A024	5.5	0	0.866124453402263	1.31836187527983	2.48166703243285	1.29839153893326	0.743473445754329	1.52593820027658	0.706754746392622	0.681544676760602	low
TCGA-AA-A025	2.83333333333333	0	0.78978177661978	1.16088948541991	2.47025261692872	1.42943286433966	0.290344975595623	1.46275807279915	0.921551181974692	2.16200992155582	high
TCGA-AA-A027	5.83333333333333	0	0.948619011881333	1.16829267238158	2.73236056078121	0.813856253520821	1.3870291658672	1.1724017193285	0.443743170642447	0.330810974004958	low
TCGA-AA-A028	0.833333333333333	1	0.747550184048108	1.35677393252262	2.82059350879083	1.26726455489299	0.983217056734579	1.24942187912385	0.506402842224249	1.19858926515717	high
TCGA-AA-A029	3	1	1.01870758878576	1.35127433921792	2.52621102032589	0.926294761150292	0.918569803802743	1.43374065552095	1.02154056095323	0.396419754207107	low
TCGA-AA-A032	4.91666666666667	1	0.909149580028308	1.9115554260639	2.72829754688354	1.78527380394323	1.44944619263839	0.750516923768872	0.711931874425151	1.40667770026103	high
TCGA-AA-A035	6.75	0	0.850082251462809	1.40990351737614	2.76628281974336	1.33206256797934	0.748901510692198	1.34760075567245	0.394282798316119	1.01637927387462	high
TCGA-AA-A036	1.5	0	1.12534724681737	1.35186213020709	2.36988581687365	1.35713109345617	1.24954256180249	1.15963979417589	0.650722539322725	0.368035684119988	low
TCGA-AA-A039	0.0833333333333333	0	0.415274946259291	1.15564582179744	2.83536871871155	0.840013564229657	1.23823982041645	1.41361716913597	0.284345574449539	0.695950312793172	low
TCGA-AA-A041	5.33333333333333	0	0.977758935237401	1.29709166550519	2.46037499217575	1.4535586436186	1.1152582225535	1.10471040496109	1.07190289491393	1.09678195510819	high
TCGA-AA-A044	7.25	0	0.909149580028308	1.41914320227557	2.43053205041896	1.36713309584365	1.31203714800791	0.958240771261206	0.699745781870236	0.678010261476238	low
TCGA-AA-A046	0.0416666666666667	1	0.430053009823638	1.24446529223946	2.55095517582518	1.9561963639691	1.62980985007372	-0.311805816677803	1.15273549722776	24.2304400661411	high
TCGA-AA-A049	7.5	0	0.87896570132303	1.06333872803422	2.49274303516201	1.21622566718819	1.5263533752357	1.538269126825	1.01143936118363	0.418213690017464	low
TCGA-AA-A050	6.41666666666667	0	1.43857895062761	1.04561276401831	2.6839963599927	1.65198219433636	1.99516102586136	1.50972585069144	1.29609962162821	0.352091867278369	low
TCGA-AA-A051	2	0	1.07450348399723	1.04167834545287	2.17577105366771	1.32480255713361	1.02269443772167	1.23570441271751	1.17765611364094	0.652626619761902	low
TCGA-AA-A057	6.33333333333333	0	0.948619011133832	1.54366776374301	2.7549501268067	1.684027123877	1.52270703520355	1.37729601357259	1.14887432984638	0.964862404691493	high
TCGA-AA-A058	1.91666666666667	0	0.939904579857432	1.37378821931248	2.6301292365062	1.01818751611894	1.0475936693772	0.921359747108388	0.72097393316331	0.782649885811385	low
TCGA-AA-A059	5.25	0	1.02672788738291	1.68236745772203	2.27991979740115	1.45711235752971	1.26102334866135	1.37072832318535	0.509722848323795	0.214985232016045	low
TCGA-AA-A061	0.0833333333333333	1	0.694346060145351	1.23496001423523	2.60298177583015	2.02038861080462	1.28963201460155	-0.466708414348145	0.925481970014345	28.1896520561579	high
TCGA-AA-A063	7.08333333333333	0	0.735004065773167	1.4599516767847	2.48635037930084	1.07972187279444	0.722036868167597	1.34541458355262	0.761127427931485	0.730997325202945	low
TCGA-AA-A064	1.08333333333333	0	1.11325017403405	1.52564267480691	2.49601981177476	1.25303480288362	0.700283434286196	1.12798638052606	1.12743374021277	0.901664163986399	low
TCGA-AA-A070	5.75	0	0.895422777313582	1.30730830958681	2.38878619372611	0.96605937229929	0.917102716947672	0.760774440801605	0.84006677010767	0.890201461576621	low
TCGA-AA-A074	7.83333333333333	0	1.12898315385365	1.30055301025331	2.56253560331193	1.31981898136227	1.21850930495316	1.30393879812012	0.979553013678814	0.539427914761996	low
TCGA-AA-A076	0.166666666666667	0	0.886481832779904	1.22774925642658	2.51809796384933	1.39058053248198	0.820297192174401	0.742574585432511	0.935230640957385	2.62574091770169	high
TCGA-AA-A077	3.25	1	0.667353830328541	1.63284458732765	2.24091107555473	1.3559762731717	1.03024708412153	1.12140669964929	0.95565339997938	0.797088130382438	low
TCGA-AA-A079	2.83333333333333	1	0.75359814083122	1.35403151670192	2.76500877860814	1.29226722128953	0.402468842673354	1.3596140711498	1.14247965523953	2.97922845680732	high
TCGA-AA-A081	5.66666666666667	1	1.00263078812312	1.23338523688881	2.56327738923996	1.34522744186591	1.14296905569154	1.06728982056766	0.51307643706747	0.737386534818939	low
TCGA-AA-A082	3.08333333333333	0	0.972117195408997	1.07789299719228	2.41309709099772	1.3176863463695	1.25770896768901	1.30329952452968	0.741026814323143	0.532451920020794	low
TCGA-AA-A083	4.75	1	0.890704066751009	1.27087898234742	2.24118151980701	1.24746718809973	0.602177194672114	0.819625627860767	0.335353948365668	0.959446099975665	high
TCGA-AA-A084	0.416666666666667	0	0.927111269918072	1.0321164481752	2.17865792326534	1.58928794234589	1.11082707643503	0.221689125719348	0.366697762709466	2.16484631568875	high
TCGA-AA-A088	2.25	1	0.849673179141724	0.990409589223841	2.66419278945677	1.7499297435903	1.45739665457541	0.957673411108904	0.429185985312105	1.86185363787403	high
TCGA-AA-A091	2.83333333333333	0	0.712562445112875	1.61105647668299	2.67582295475455	1.14187776429093	0.726911426031893	1.38457128272404	0.334595527586279	0.649525301781495	low
TCGA-AA-A093	5.33333333333333	0	1.00373735799084	1.58181869044084	2.50645341474242	0.88529109589711	0.684912200522392	1.29877929571903	0.877329019861283	0.410040144341392	low
TCGA-AA-A097	9	0	0.507106137278467	1.54449425158719	2.53401755272209	1.05917458605439	1.4760727616904	1.0212274334225	0.479016548328947	0.554380294472659	low
TCGA-AA-A099	7.83333333333333	0	1.02780997962087	1.42565328801436	2.56505923106404	1.08076170689623	1.16941346575559	1.38034590768761	0.312141315111627	0.227737159520348	low
TCGA-AA-A102	0.0833333333333333	1	0.935228963769262	1.21801892966856	2.56964325447809	0.830045200375739	0.812501445466374	0.959104855629453	0.548406151695577	0.676019623760624	low
TCGA-AA-A105	6.58333333333333	0	0.923250106631713	0.930159545212972	2.69349449216707	1.25371295429584	0.9600465898918	0.831542834357752	0.883606194555983	2.57745565641205	high
TCGA-AA-A106	5.66666666666667	0	0.827190107411919	1.18141129135699	2.19908053776452	1.05371139712216	0.646206472016704	1.29261963949444	1.07130183103027	0.753821080848416	low
TCGA-AA-A108	4.33333333333333	0	0.890704070641603	1.26516946857891	2.55744837689762	1.17526150361677	0.747758108532749	1.86805319540173	1.22843398208477	0.623965371419955	low
TCGA-AA-A109	7.66666666666667	0	0.715339660274893	1.60610319144486	2.44063814466848	1.21074227208894	1.09446478273666	1.34519486150434	1.04365430524693	0.625832511675534	low
TCGA-AA-A110	5.75	0	0.824826568109448	1.22092549843446	2.34465344259777	0.942526236771528	1.0101503814107	1.37797840673942	0.853329943868871	0.400121765158737	low
TCGA-AA-A113	5.33333333333333	1	0.784917113306709	1.15711567360229	2.2298541147908	0.993921938491922	0.7405601794336	1.27052380009812	0.903538475311281	0.646819419582006	low
TCGA-AA-A115	5.16666666666667	0	1.02794563177774	1.62570053077955	2.65309505673693	1.29442679059228	0.423963026916988	0.586399172032216	0.758304934122723	2.548053043091	high
TCGA-AA-A118	4.5	0	0.405076376800807	1.36120199888213	2.6358303634785	1.34030127285288	0.840552622801333	0.87737773137539	0.797776304050527	4.0082300383638	high
TCGA-AA-A120	5.41666666666667	0	0.781293155378352	1.12679611727162	2.63993170025706	1.00624848842547	0.440656769730163	1.27593719646601	0.121761468064402	0.932028763007975	low
TCGA-AA-A121	5.83333333333333	0	0.557568671295298	1.28624010585626	2.4312572657206	1.21129037310956	0.471589444069361	0.997795176481256	0.663507840771503	2.35532090710529	high
TCGA-AA-A123	9.91666666666667	1	0.888411590681181	1.4561908986188	2.51837452711534	1.17223561650374	0.435214122103828	1.22229050843854	0.102627041370493	0.655873066807828	low
TCGA-AA-A129	7.83333333333333	0	0.799843287455072	1.35067346010707	2.5849494875532	1.18483594717782	1.07509035595963	1.32675282742855	0.635131634740745	0.629975454621276	low
TCGA-AA-A131	4.58333333333333	1	1.36328887473931	1.5742346645135	2.76873975147489	1.17743933240681	0.897122417976791	1.24634259439803	0.905710559520556	0.467116030935602	low
TCGA-AA-A132	6.16666666666667	0	0.795627789145455	1.42788607887881	2.44019863228436	1.58320513090193	1.23432616012959	0.61671446345524	0.220534697785417	1.28014629317402	high
TCGA-AA-A133	7.16666666666667	0	0.73760623644751	1.25787447952371	2.17352360519676	1.5742180963952	1.18371019504355	1.23473332871609	1.04168234845395	0.971456220287293	high
