# Supplementary material for: Construction and validation of a novel cuproptosis-related long noncoding RNA signature for predicting the outcome of prostate cancer
Source: Front Genet. 2022 Dec 6;13:976850. doi: 10.3389/fgene.2022.976850 (PMC9763621; doi:10.3389/fgene.2022.976850)
Supplement: Supplementary file 2 [file DataSheet1.ZIP › Source data for review purpose only/Source data/06.model/uni.SigExp.txt]

id	futime	fustat	SNHG19	CAHM	DICER1-AS1	MCPH1-AS1	SNHG6	GNG12-AS1	TOB1-AS1	SGMS1-AS1	RGMB-AS1	C8orf44	ATP2A1-AS1	HCG11	DANT2	SNHG1	LINC01311	AC156455.1	MBNL1-AS1	OIP5-AS1	LINC00571	GS1-124K5.4	C1orf229	MINCR	PRR26	LINC01138	LIPE-AS1	DLG5-AS1	PAXIP1-AS1	SRRM2-AS1	LINC01569	TFAP2A-AS1	C9orf139	ZNF529-AS1	FENDRR	SNHG12	ADAMTS9-AS2	MAGI2-AS3	MZF1-AS1	LINC00623	LINC01004
TCGA-HC-A48F	1.86166666666667	0	3.475689035477	1.44757318773136	1.68186805611534	0.845115325097364	2.77106663464193	0.64807178898512	1.49998650107108	1.62078103213292	2.20970732934651	1.7355193958818	1.22573838753625	1.64717060131155	0.413422779280962	2.58959223227476	1.67943539187505	0.716925347385504	1.3484749030902	2.59896880736614	1.47631642390787	2.24931310466758	1.52116745475383	2.40464771582001	0.777803849983632	2.17262962421338	0.615244670380884	1.15612216128869	2.50618399311146	1.73628815762642	1.61672508102082	1.81372929532477	1.0288361180137	1.88826962630057	1.45903792951907	1.99824025308987	0.64337852094028	1.13333061756048	1.80482125926815	2.26511711522108	2.14053300704348
TCGA-J4-A6G1	2.105	0	3.14463963102819	1.12508227545005	1.34492471132447	0.522296988591541	2.92164071209094	0.812138009753649	0.769059320490458	1.14090376898468	2.18483074975483	1.51169307911364	0.94658796824793	1.92626934812073	0.391320767143407	2.66484984351542	1.15522775441171	1.17371606730977	1.22845106804844	2.53455730667442	0.872876224898068	1.81607716586201	0.732420039548627	2.21964110480382	0.91793841042191	1.61682759272547	1.08758561107175	0.949182569854275	2.22584592169998	0.989964516003894	1.3667398603432	1.39972563851568	0.978339328132989	1.31305486928521	2.22413278036605	2.18871383015	1.19507647217928	1.57485016822542	1.02270301202188	1.99912020718957	1.68256055123789
TCGA-XJ-A9DX	2.66333333333333	0	3.43960629981158	1.91778313439414	2.28633679431266	0.779388798502024	3.070154826235	0.460217877743076	1.81494625615783	1.40388440946421	2.33097423207758	1.93756432422665	1.28985077432497	1.27519025217564	0.324135874867061	2.78548982335718	1.31497085812047	0.510548257027687	0.814225254420826	2.35181991442329	0.781626999694294	1.94251915198271	1.74914923446323	2.34442319896315	0.564487960431161	2.29731071356061	1.06352412698832	1.49918944255512	2.45023912755555	1.84118899327736	1.79981791655936	2.2846580046964	1.44232927981856	2.09838206822929	0.618122398826983	2.44413670738997	0.634994778951184	1.08017521777153	1.55924901864863	2.56649850309641	2.43747400692669
TCGA-EJ-7784	2.13833333333333	0	3.21031025911593	0.818155544470591	1.62217574588517	1.24318789117656	2.87904182679809	1.13468299483175	1.02447516128232	1.45962365741932	2.0627120562014	1.64135588599801	1.19731705046645	2.16346496380688	0.502505181187247	2.66532305653206	0.994022319927491	1.28592463141737	1.40980696976285	2.57933433878332	1.19965051777485	2.08653902721931	1.54224524501763	2.50380070372087	0.762805829864361	1.54931963890255	0.799521831782667	1.33080500236463	2.56837442566332	1.29003247549667	1.62309827928054	1.76833733445772	0.671540688550594	1.54638339549399	1.4798112946513	1.89662151803217	0.912769367976699	1.18660484500653	1.20335695270274	2.16392367541553	1.77262658701666
TCGA-FC-A4JI	2.40083333333333	0	3.06943175968854	1.00319446840372	1.93021370601858	1.0883201176382	3.19001771688587	0.572088277318914	1.10034130916183	1.1392409050508	1.28264839799443	1.97364779884275	1.23033002151553	1.03046872251959	0.324135874867061	2.722943508108	1.48759836481589	0.339365198701196	1.72610250689961	2.53123532822771	0.795749961111747	1.96297843609054	1.78079810941837	2.36763990191792	0.543415119938181	1.86161899243616	0.550961187635479	1.24147681656559	2.37191506812969	1.51468679213163	1.14041164113622	0.917702349430159	0.82832867328843	1.76830594440145	0.176924710500979	2.0623454539325	0.450766581163208	0.575918445104959	1.673015474758	2.0514698570957	1.93978548650636
TCGA-EJ-A7NH	1.2975	0	3.24175538629036	1.28896940018238	1.5962048680535	0.955193271320492	2.96145780963193	0.953207664181931	1.45319087023909	1.17667237635807	2.46899717245249	1.92483312323964	1.33458544432141	1.88574905342708	0.367386255246121	2.65819872138636	1.80312978104285	1.11621088519343	1.26521786403294	2.52900478710515	0.915800597769526	1.9660406374269	1.38876725293949	2.38443658211288	0.938905349523953	2.01785607008643	1.0361176583357	1.22205604147684	2.52206276344482	1.53789317203535	1.59303324431914	1.8120600608874	0.954011206881968	1.38982119538921	1.90319473347782	2.12664022914724	1.30554653391028	1.64047131400542	1.4440320374018	2.24889953989691	2.19488475571174
TCGA-HI-7168	6.8575	1	3.35645887084343	1.2037546878603	1.7970810921923	0.715472665891466	2.94364826856867	0.897423963438844	0.956389341171296	1.01381420230608	2.32018488979092	1.83846222818931	1.28263954439156	1.73817222122669	0.324135874867061	2.58305151376266	1.01649319631186	1.06442000463829	1.99127960625579	2.41653465530257	1.23418412577555	2.06655185359183	1.5342511080939	2.3278914192455	1.00583237212799	2.00711127713675	0.930103623501371	1.17700640340749	2.5536415655453	1.01654388597277	1.49870238849975	1.79221575320273	0.591189497149875	1.86577436762266	1.60331529577936	1.84362173841505	1.35535402850678	1.86993960792433	1.22969574247828	2.40693442043299	1.6544714244594
TCGA-G9-6332	3.5175	1	3.3108454480237	1.0304256109775	1.35492763557907	0.661205358561564	2.86959198968104	1.08687875402319	1.25110907852937	1.87038010824843	2.5097846833731	1.64599052369155	1.27489263486189	1.70642976480644	0.597930253923838	2.45347862394808	1.18035046090816	0.548100173645119	1.2929945163349	2.5665647680827	1.33130549390699	2.08547633603558	1.34529046599192	2.14032219796357	0.853145088402333	1.91461419038154	1.09007350735125	1.01401299082868	2.36031129902221	1.39042042539826	1.60105990272368	1.72723391246479	0.662455399284426	1.57919301548036	1.58759295714888	1.82507556133015	0.807457333282594	1.09808800031542	1.38635065057413	2.09386223838967	1.65489058711427
TCGA-ZG-A9L1	3.56416666666667	0	3.24099677180628	0.954924629804108	1.69536166288753	1.3117461269196	2.83873539688006	0.968297578204768	1.04128239993544	1.28067642759365	2.18978304977262	1.60993950850251	1.67773423438351	2.09741821432238	0.324135874867061	2.46629886076893	1.07458000108208	1.15145683835829	1.61233976334432	2.54394586728077	0.820380854097435	2.17378287590427	1.64788989309865	2.5402804107566	0.900146133309557	1.68416798695108	0.892750028691705	1.48067905409229	2.35770172185189	1.67316702468445	1.57610445776146	1.97741238888302	1.17405438867617	1.8667995316549	1.99351243029544	1.5549346985054	1.07040664699791	1.58800315950905	1.07177280656503	1.98893411195326	1.79108461016241
TCGA-V1-A8MG	2.34583333333333	0	3.33329954210682	1.40046102751667	2.00027029244825	0.618525408553638	3.10963986019328	1.00140834933121	1.23236490030348	1.26860442873225	1.96755792400016	1.98647757621138	1.2166230802535	1.88574905459827	0.500477578416568	2.72836496698004	1.64239450962773	1.16257449317267	1.40042618743255	2.45030364137969	0.697756208250524	1.85141572662073	1.00292478089424	2.6160658322906	1.02946181933693	2.03979664971384	1.29637763037047	1.30670766795312	2.5408727939655	1.7437192230082	1.60498470178716	1.56146375847478	0.903764326180102	1.53092398285405	1.88238262086986	2.26940940732627	1.22619608468258	1.47283773462825	1.42726786671924	2.27803826583116	2.360438235596
TCGA-CH-5764	0.085	0	3.18737127601184	0.892829911502401	1.27605885963651	0.626997294452118	2.8583185701487	1.22054902975317	0.911900311803328	1.60683672404115	2.05026579708679	1.50585973873239	0.276295514023278	2.08361089129106	0.463705480045596	2.64307458675612	1.00077867202286	0.655435649049395	1.56157914867819	2.69864611945513	1.38238344408863	1.61896724875153	0.90742257883383	2.14402377265746	1.07869890743588	1.54849502183647	0.89726652165874	0.869092290508891	2.19679838362774	1.43398737795178	1.51407900771444	1.18662347940651	0.514183790275603	1.18543388119764	1.9190167261387	1.68331296306813	1.14521251623052	1.53443789947329	1.15881198475925	2.1384491888858	1.47405009439701
TCGA-HC-A8CY	0.794166666666667	0	3.37263185049659	1.37469592530101	2.04842375206871	0.95775430240993	2.81135540334242	1.15911740910045	1.49884196846369	1.31956334426895	2.4583164044026	1.89515128709683	0.998669163106065	1.15106589572863	0.344308418486818	2.61636652418352	1.46834138217713	0.891059230363024	1.05467186156255	2.51378899208397	1.25117409837942	1.93414737391302	1.59857194614725	2.6037061638533	0.562974846203795	2.08991448861542	0.625794614819811	1.16407617647879	2.57085071127881	1.84871218572587	2.05802291763543	2.04098851654632	0.748033636414031	1.6856654636528	1.38281454563437	2.05948044709545	0.68189038863002	1.03368151355538	1.52316099571514	2.02576399841629	2.0861730226624
TCGA-X4-A8KQ	3.78583333333333	0	3.30561880041089	1.06407028618426	1.95178184065858	0.727474811828136	2.94801779493122	1.02018058919241	1.1752265080631	1.14555051200928	2.36049218327803	1.80999925723554	1.67449486544485	1.42703429098085	0.460884127027698	2.70476832566498	1.77213565214481	1.26200388748861	1.65402882958661	2.43146915407311	0.835017841860845	2.28076942522275	1.25336417469558	2.59081889958454	1.03321373699139	2.05420933785687	1.32291457826289	1.5634457424124	2.66581289706845	1.31313717240862	1.51219358149555	1.79305152473194	1.10595566942266	1.97948442044151	1.91544815419936	2.23274531465899	1.189662202679	1.617129106708	1.2739482872824	2.34401638046945	2.24129214207807
TCGA-CH-5737	0.249166666666667	0	3.0515420321392	0.852165916300636	1.35127962624148	1.095413031502	2.77309153704564	1.10617356390849	1.09536658482382	1.40660225664581	2.07266446301328	1.44567870804922	0.873287575856433	1.25760349835557	0.438622717229281	2.17354391876275	0.669972509533686	0.0843857866284708	1.25829929875488	2.44859670858607	1.41663207614199	2.01960588930745	1.35230391410326	2.12240318628843	0.783641341030315	1.7102146616655	1.0708473520727	0.907572079180433	2.35900841094309	1.5331177981166	1.55685078517939	0.932987843040115	0.674648867595771	1.5406568523742	1.26630920472729	1.56913445235915	1.18261841946977	1.45801237908062	1.28559589100061	2.3141814452369	1.54785370747519
TCGA-EJ-5514	5.0075	0	2.91660306675535	0.762508594042847	1.14315030180959	1.28596771549924	2.96646843353434	1.24582232841588	0.733467643046691	1.63208777891311	1.35898848936224	1.37637834837407	0.735244130606277	1.70023533814409	0.434315287988348	2.57370206247951	0.96765618557347	0.708823382763349	1.59301400557687	2.67595247726341	1.38089218574114	1.53267843820799	1.15923956680662	1.94717141176868	0.658190008433393	1.66500460111311	1.04241761337497	0.915454625127462	2.23963457894355	1.15347899073114	1.20347509511925	0.355177997172393	0.3269926916111	1.3383467710262	1.75643660342291	1.80519383298174	1.19318860016942	1.69562550928728	1.21773694819897	2.22797754571527	1.42462722172087
TCGA-CH-5767	1.25416666666667	0	3.18575636280078	0.774274260112972	1.30884663899403	0.723823656628508	2.98378173005165	1.51818177944421	1.05352480783432	1.34699116428657	2.10476160612481	1.62903159971269	0.46354016648587	1.58697753760728	0.334088756731055	2.44601188627901	0.827190944946221	0.789528754783399	1.63342112889301	2.56198217263845	1.939725587911	1.92393457297039	1.19436937025186	1.92202678410872	0.920586100617189	1.69910963641728	0.554233648113017	1.08108620903902	2.28307429351949	1.43209071818877	1.4378407561789	0.801532909289733	0.420034870062153	1.69616591725297	1.51197545330976	2.00635398430031	0.938513230780112	1.43058924971896	1.23432983444633	2.07546226461058	1.59648006892944
TCGA-VP-A875	6.32083333333333	0	3.33329954210682	1.68029637594124	2.01843854965862	0.796684562309169	3.11029175668487	1.37111579381367	1.6691523561735	1.43476890239128	2.40652550573769	1.93534464443761	1.10016566958495	1.57410340260959	0.359511556176854	2.81097198341965	1.98995472069919	1.3687126960208	1.17619016627471	2.37070233334977	1.05288159940169	2.05751674380135	1.54089969204683	2.4013347684395	1.00112637714049	2.3094347694274	0.523891384827547	1.40375452386832	2.66380046174951	1.74611468004333	1.83183615621812	1.84654837100511	0.601847547099895	1.66535254603301	1.09152089162393	2.36002698643262	0.588081772269005	0.793055300618729	1.62757377715671	1.68921475705197	2.11172955807108
TCGA-YL-A9WH	1.16916666666667	0	3.18464922023098	1.41229782687487	1.8544055561753	0.782490545421328	2.86320867180968	0.892406899551875	1.45635123176993	1.57773768338373	2.07199356850761	1.81236249841444	1.54576454043565	1.19279161720795	0.324135877171844	2.76487841186172	1.67471852652147	0.846206633154653	1.36281915288729	2.50779210536543	1.37766399682453	2.22719927477641	0.804253531064536	2.31039456707011	0.646733302099968	1.90342466274768	0.9750615650891	0.583654788041466	2.46565392263933	1.47708895426951	1.57865460096085	1.36593919233047	1.08689668249639	1.51262801426818	1.43406158026832	2.06208067051942	0.571509092323454	1.13910433827576	1.60565262005832	1.87645690366309	2.31918912648346
TCGA-FC-A8O0	1.68666666666667	0	3.26385630046103	1.60554150157623	1.82690054428872	1.01775110416716	2.96918562134548	1.07243419665905	1.22181755360213	1.42970149774968	2.23495947362632	1.85570002528062	1.22799317431838	2.14426219631749	0.672438096470803	2.62583285778977	1.44214691892655	1.39651064281569	1.47984946776339	2.5682618107317	1.00199898328384	1.98194326265004	1.12791064007121	2.39702666523692	0.73536294349991	1.90997537826683	1.23937252378692	0.986467054542522	2.42236957652634	1.14072130669723	1.58089429486466	1.24467076040014	0.782217764279561	1.66592484636438	1.86455392185155	2.03416645998672	1.11602509112491	1.84230412815386	1.6119727474856	2.11407334498256	2.41873853200227
TCGA-CH-5746	2.00083333333333	0	3.24029888707081	1.11269913203569	1.52803826335308	1.11322359097017	2.79505158513701	1.2209783222573	0.842865430495981	1.55018639320626	2.03889997148413	1.80120931718959	1.01302928270502	2.06244606418024	0.535064922851042	2.54257378834196	1.20691114157855	0.783960246184789	1.34197435928317	2.63203887624132	1.36919923297049	1.68900428379748	1.16700508591945	2.23827536104054	0.886528968132558	1.64291775428723	0.946345004572016	0.814066425249449	2.40087943081872	1.51640186354973	1.5238133896188	1.42140259841064	0.418922516046808	1.42550332616579	1.89391067623734	1.87202251977996	1.20014215901242	1.55067956576994	1.31746200935023	1.7253228342518	1.82265094538125
TCGA-HC-A6AQ	0.29	0	3.41489187936694	1.77838074315536	1.93193903614071	0.569553873103293	2.97624931182816	0.715242179470538	1.47920140170593	1.4320924665041	2.57423666932188	1.72160073820516	1.77974993483335	1.74116724575285	0.502769892249702	2.68211183754539	1.93867769621162	1.03637793954048	1.21754318563848	2.34120438602625	0.888338066680693	2.22342541987575	1.06011730251946	2.56734327851359	0.676847709965709	2.04235082416298	1.74918881615965	1.37655212315896	2.48167636981685	1.59970932513756	1.70672262208175	1.63601281830032	1.14395556836418	1.70076869500248	1.82294980014968	2.27556364751716	0.945954365266842	1.31239431756889	1.71010516225408	2.26781483893901	2.20618337604681
TCGA-J4-A83J	1.905	0	3.2090908527065	1.39624636607887	1.62245099675881	0.823759711811825	2.8349394323514	1.11220055688618	1.42572241416738	1.23328895973275	2.29426378381817	1.84451955106533	1.38152586888202	1.33680175076065	0.663831705754906	2.40451847932222	1.75483312756571	0.586851770723201	1.18382687728857	2.32893435396965	1.33300156916479	1.76375659017028	1.47968042769441	2.37525228095247	1.1176093427093	1.93975818907218	0.975411692958854	1.04973760683603	2.50492204301622	1.48952551838567	1.55670250225749	1.52856121746977	0.604770766271425	1.75221970607359	1.30389072482845	1.88258627941767	0.805701800938852	1.11784974181127	1.67166172227551	2.21665287095736	2.00469190528836
TCGA-2A-AAYU	1.68333333333333	0	3.38809632943151	1.4744954216189	1.82927643027389	0.814212733832614	2.81788448239894	1.21567720515973	1.30243966193972	1.73335144654298	2.5002935128456	1.57412520152623	1.38427357299922	1.89411615682999	0.72135725023021	2.39939471473165	1.50816815283384	1.11131342519248	1.9905313282241	2.41048296536548	1.36720464285459	1.98158943056948	1.43058937388768	2.38892079956004	1.03628537801339	1.85171195206025	1.268810391512	0.880265384203229	2.4631463988025	1.36624136789719	1.34778300017323	1.75230449834634	0.612401551909385	1.75739206831019	2.04812172125944	1.81295791692182	1.12623017261278	1.41023978673883	1.4629303150929	2.24426560462978	1.84251672137892
TCGA-M7-A71Y	1.35	0	3.24822857400251	1.11486693711427	1.67682233285281	0.75885215822153	2.93890695057505	0.901983544610731	1.25428636427662	1.07259021079352	2.34231406668954	1.76443083214943	0.382675264314049	1.93440578818534	0.324135874867061	2.62030057134755	1.45304748562849	1.29194033614976	1.44269115139316	2.47146486566269	0.731885254756242	2.12582252556633	0.971609207841319	2.3145174521644	0.843116712662946	1.81938627050856	1.25368734541045	1.42631539173835	2.32374418732726	1.11425728932725	1.5603166912245	1.81296101695477	0.974621194181048	1.62360710187022	2.03726452421432	2.08268734150251	1.38700177785389	1.62883674117644	1.42184790582804	1.96901802669452	1.9416226094505
TCGA-EJ-A46E	1.43416666666667	0	3.15326962069437	1.35176703484939	1.95796395021382	0.845591291966419	2.88622411213103	1.16909611781557	0.850525833087933	1.19894595131976	2.01008386947272	1.75732923613741	1.14026120797639	1.8350716342236	0.753201098577776	2.54732612125455	1.17897860074379	1.21566077478817	1.75536681620163	2.51788707734333	1.02388498942147	1.6823947291902	1.19160963858884	2.16256619233623	0.907086042540308	1.49544135387079	1.14825881076847	1.30832910946064	2.38986066211846	1.26030023583783	1.67791298801003	1.66419905208964	0.613075245917963	1.34860673473944	1.84487392524945	2.09866126911509	1.87969082568645	1.95744876131517	1.33650943618202	1.81494264374208	1.68764636187644
TCGA-KK-A6E3	5.62833333333333	0	3.19171172727601	1.21793727138658	1.69100958067879	0.79706473125716	2.96321941032786	0.425070175808292	1.50402506064458	1.06361585466013	2.29972441627721	1.58676572316268	1.18111155365176	1.98061373762566	0.49212751314527	2.39734907390975	1.36765059148666	1.70405568595816	1.55755022317848	2.32454514614931	0.83028929769419	2.20175961478824	1.16388858082123	2.45437715353372	0.958731107461076	1.79442405563579	1.67775914452132	1.71052068595105	2.42974213926937	1.1405166699828	1.45403981008679	1.33853918113759	1.19078717691758	1.61639140654178	2.27061084028381	2.03994961330359	1.23501417400774	1.54736032300838	1.46036712071277	2.34254473304797	1.65985613833732
TCGA-VP-A87E	5.57666666666667	0	3.03022952160673	0.996271691764573	1.36189869569557	0.703332238894323	2.84651298702999	1.15234432332086	0.99377466043677	1.05631564080522	1.90441900896941	1.10675591540779	0.121417004624428	1.88373635237432	0.383767165654452	2.32930563425882	1.08976366229203	1.11479205426368	1.8573281244316	2.42953574143242	1.16625495576428	1.47784643155839	0.687540282314534	2.14171376210687	0.920850998910515	1.57001404703043	1.00639234991025	1.00993144934156	2.14637512703231	1.23353351969853	1.26141697775087	1.21976332266294	0.652898829935262	1.24628604437417	1.92109071291335	1.84425348628028	1.16632698960821	1.69677920017604	1.23206715906215	1.96336728660173	1.4050442520057
TCGA-XJ-A83F	3.085	0	3.41965022012936	1.93600854644189	1.85426975713741	0.491931546029429	2.93821026345707	0.963389875523071	1.53170924351789	1.4382641464535	2.62475582544251	1.85849139998277	1.47687972413744	1.63963740869016	0.521450232707933	2.64625172123814	1.92069283900955	1.25915335393018	1.4712872981939	2.45056194495327	0.89340675304293	2.27974809418624	1.38050235020938	2.46712760859487	1.07893117425526	1.86514949667086	1.01615468948609	1.43119867813565	2.56113338538689	1.75316151125692	1.78546136762228	2.05813031876461	0.902969613168204	1.70837774749254	1.40274946447672	2.18978942151559	0.941194943800344	1.19543657017285	1.65248381488735	2.09710069353516	2.25159342650168
TCGA-HC-7752	2.14083333333333	0	3.37123051525158	1.83268413448622	2.2653436669715	0.629146329183068	3.00273447171618	0.536400766694114	1.14912261520513	1.53065002183134	2.14664585173913	2.23363114312012	1.5923593289702	1.70276744109825	0.710503233974019	2.69527534131232	1.7893159033291	0.791918733067644	1.06618004551596	2.50411323219068	0.705569493747636	1.75626028168512	1.60333490094312	2.37087834667172	1.10373476268817	2.36726417923559	1.52603131112786	1.21022407357382	2.47300830329548	1.68008520975841	2.08155048346764	1.61539566902475	1.41053558937552	1.81630851692202	1.22813784249273	2.13130262881056	0.880720933048694	1.1306364641245	1.59345215297304	2.26474847507271	1.91602043991496
TCGA-EJ-5532	5.00416666666667	0	3.04126310130815	0.441846497993583	1.30188179179094	0.910740266727473	2.91020369250696	1.11167173350159	1.08044773764975	1.34922598964872	1.90378679604872	1.55053616330986	0.889492272134623	1.87084868157567	0.416161515847998	2.32580809377841	0.816381997769015	1.00468526166337	1.60289683365332	2.56295803352143	1.37387880140975	1.6977801924819	1.2695971898041	2.31077626341514	0.899449770640059	1.66819371799058	1.20583934766579	0.984776686230714	2.242047660523	1.29554370785239	1.64606207061254	0.529109101343222	0.331707898980622	1.41540129027719	1.94588687436337	1.65755703070922	1.44011833442203	1.67689335515689	1.02756288930483	2.01022987381686	1.59007253092424
TCGA-G9-6373	2.22	0	3.33680649137353	0.929694883006437	1.43492285025067	0.64310849998016	3.05614003436077	0.967628809189939	1.23333601944023	1.63388014532663	2.50000191799035	1.72270592033816	1.20625483796001	2.0992550338963	0.324135874867061	2.62128916251423	0.995117030766075	1.38271632290695	1.73334067291186	2.55380541152337	1.07655509334038	2.09575980500901	1.41475450312273	2.56416548281006	1.31868600254027	1.86780027057619	1.17616040924353	1.19088633312317	2.43275709518683	1.28228881973718	1.70802099971714	1.61903362465924	1.00566471506104	1.80113199600214	1.74262477229598	1.60600354898612	1.11024986806705	1.41308291281149	1.32563785691056	2.26905707643696	1.53693433151187
TCGA-EJ-A7NJ	0.539166666666667	0	2.98748880186713	0.994414237422682	1.51352122125149	0.942330676920548	2.79918022632293	0.955561269341518	1.05464340181022	1.32245937625977	2.15032270745161	1.66236936044786	0.778886391280641	2.01344170639235	0.487254923326401	2.42674874802111	1.15030536941415	0.837951135328175	1.35233264684903	2.47941044185117	1.32143585570687	1.77362560188151	1.48409081931132	2.10621853477209	0.849873465381399	1.63910614539681	0.975722137276968	1.0986891316662	2.37229711888846	1.28602270174579	1.49863333784002	1.6013546214203	0.927720847528681	1.47156619552163	1.77376820096031	1.95121765577716	1.25738600207663	1.79647359553682	1.21143754197151	2.07996494887769	1.88976394475166
TCGA-EJ-7125	7.8025	0	3.03101595020483	0.846152203879411	1.14456949651482	1.26875420643141	2.9042842994651	1.30590310806135	1.17867417823004	1.3752496782256	1.86978922350663	1.48276326220902	0.960365446344426	1.65801821609267	0.486712458015853	2.22160150464517	1.0452009984894	0.92286533059395	1.82126317967716	2.49276081603714	1.60822879356525	1.8644545535917	1.37149542724062	2.11719250170175	1.13697838555758	1.97984364087987	1.41216625608696	1.08876649590675	2.3759010754653	1.4341213667085	1.32404392840848	0.574585978456266	0.725719879048758	1.3513758975728	1.95596540278367	1.5562439390406	1.27496422505245	1.59133094533355	1.33122524138419	2.03965155806461	1.30485236527234
TCGA-CH-5754	0.17	0	3.09566249898436	0.579507064021021	1.47006890049168	0.758240341980727	2.72273524121974	0.781979760760394	0.907598119790482	1.26316462722891	2.09479205575312	1.50156943406475	1.17053686932127	1.66994019221827	0.528611353727737	2.61483599963073	0.843334348467627	0.574873558806436	1.47477804928586	2.5601176455689	1.4060118059851	1.67917673513903	1.16106954068044	2.01927494517461	0.891740525959494	1.67081628925345	0.696616041519031	0.837006513758923	2.17821076822902	1.22699487650129	1.41048097086336	1.16725423753262	0.570434980360453	1.43228042210357	1.02099901667737	2.0119055750571	0.824780518667309	1.26097032090194	1.44821518039434	2.07774454911394	1.74684339140038
TCGA-ZG-A9MC	1.24583333333333	0	2.94209838615928	1.07097356976782	1.36209548290151	0.761957353101803	3.01759384459412	0.964895624808702	0.675783238745218	1.27402138592671	1.49870724872483	1.56448816529532	1.14646389269228	1.9408383730897	0.324135920962707	2.5352170392313	0.587685372887472	1.13976704067045	1.68865273309177	2.42197253841868	1.0489813391127	1.95434239680555	0.993404091489579	2.06375390799641	0.955294276710731	1.69132399852304	0.905227575849911	1.20168529546728	2.26179405674416	0.975704501685654	1.22236179465664	1.59250626447205	0.688182776134387	1.29558779859826	1.93168967491179	2.00719237915036	1.3158629695308	1.59844720029093	0.835443176590071	1.96470425524475	1.17787398461392
TCGA-HC-7744	1.45333333333333	0	3.30976269727335	1.12580518146237	1.47719802973246	1.28898229179782	2.84230891993281	1.23004365010375	1.19760023561301	1.45389681000962	2.3396124380662	1.34669795519986	0.885454031949239	1.79133494185662	0.623251558378547	2.45478936094594	0.853239963980845	0.714423409408265	1.3761951823299	2.68543855939054	1.19063451738807	1.82572940806393	1.09887830793028	2.22085437826992	0.964626835385484	1.65449963119482	1.05366265348418	0.890987752636976	2.2453947253989	1.26477169871219	1.57686434861292	0.866742486883129	0.525779051335523	1.55121587631001	1.74856199486384	1.73980019060617	0.892704774565946	1.33191276738322	1.17066074216346	1.90788205575456	1.5009596193772
TCGA-EJ-5509	4.0075	0	3.38955702673302	1.08683065296899	1.49693346099534	1.10016089826406	2.94278880432196	1.1375572828117	1.05958368163494	1.13979155401797	1.04400427672266	1.46683955576331	1.48137690801339	1.83813914052351	0.494419409788129	2.29011572788815	0.998743153848123	1.03788048253236	1.5921237885537	2.43625934322424	1.17120238145055	2.13386413917789	1.59698469393783	2.40904060589197	1.06473158135523	1.61682759272547	1.2454514564089	1.09565343111039	2.54792129324744	1.34360884180563	1.59244982287783	1.21873356890984	0.527238703516954	1.53952831213734	1.89404353006654	1.6117192018544	1.33411051634445	1.59315282195884	1.13052876960269	2.20271504441089	1.44094672481155
TCGA-HC-7079	1.04	1	2.81497994836722	0.838708575216367	1.34569811180629	0.76720891326989	2.84039505044037	0.961833994532705	0.77577590087321	1.12771092566238	1.69582121371228	1.61949123565171	0.191804553449258	2.06661012032832	0.337960738108461	2.52374211860012	0.887344181653275	0.772048131305165	1.54011750929213	2.61291384916162	1.27773295273375	1.216331311145	0.628699044312655	1.74575987823868	0.858207908236837	1.60236413726935	0.845432482500118	0.910109866454791	2.08013628898145	0.898335605951853	1.32525900743297	1.42217518405911	1.18841605414717	1.10646129157225	1.9171986138389	2.0992918038157	1.35427904935769	1.7882776478949	0.90566821137648	1.93146109562973	1.88156466469259
TCGA-XK-AAIV	3.10166666666667	0	3.13936003139337	0.723116987718319	1.70963025998276	0.804767871449793	3.03695328946826	1.01025710182934	0.886459833153597	0.731544209117385	1.72531126748226	1.70453434316548	1.6212102048185	1.60661740663143	0.324135874867061	2.50908301605653	0.915508670776355	0.81469265572265	1.52417978397732	2.49456956731409	0.861612950349592	1.93610699360681	1.39691616284736	2.59957318763062	0.937793719793201	1.8587646213684	0.973604501908012	0.464804469803506	2.38043189521038	1.23620624905429	1.4644555792598	1.00168872454474	0.868768031166846	1.15774448268828	1.87527118550121	2.13637652574057	0.923218169507705	1.52299105775802	1.52434087634027	2.35518517880494	1.46371098790476
TCGA-HC-8261	1.495	0	3.25181382571265	1.16088755941847	1.73018773844659	0.919128436047067	2.94693878223373	1.03628839572958	1.35390255102196	1.09323631765108	1.19316059241173	1.58007220426939	1.57630489740371	1.55532675308654	0.357156868826623	2.65178335997291	1.4443046833324	0.900949101304968	1.28783741447231	2.42700525902357	1.10057480717454	1.85488353528008	1.07311119893207	2.30064971584043	0.828578365080334	1.86477112469796	1.32551753505764	1.31296900775313	2.61411309741962	1.59323499894139	1.27268576260392	1.35412989072326	0.713502225609286	1.44863568754101	1.729080594217	2.08279418529673	1.12628213279838	1.40300999416834	1.40936077025713	2.05658460691923	2.01908815643051
TCGA-G9-6356	3.92583333333333	0	3.31903799267717	0.99376585089218	1.41613811354747	0.891585285535833	2.85682660023601	1.00478919062591	1.14474637035291	1.30265830836127	2.29644554565272	1.43727774756739	1.10805507047682	2.02839700860695	0.353621409805518	2.46138193303092	1.26664179927009	1.01725139415897	1.51254196907056	2.55086557669571	1.35895786403531	1.85501832501526	1.07145863492816	2.31637795694773	1.14187545250463	1.76086502190842	1.1686942424619	0.912018588916624	2.37618036808821	1.10803293676495	1.35361647008147	1.48907260616587	0.802879036265175	1.41378685669428	2.09436825790247	1.52579223855329	1.3028132937068	1.56449539405504	1.09951578345817	1.93110628352683	1.52442700758153
TCGA-EJ-A6RC	2.39	0	3.23127799863621	0.968495225186795	1.41810695752939	0.937351873050814	2.95410170185946	1.17749900871236	1.19505951565158	1.13617874460005	1.74416155206489	1.50737092408377	0.826978131361729	1.97921765869123	0.357532040395599	2.44172378833933	0.920534776097135	1.22467014235592	1.92428628348374	2.45452121935653	0.954198171927662	1.81416722476369	1.17483803746259	2.16435082032392	1.02912920518645	1.64463235862823	1.068864211692	1.10026570217857	2.27835336679143	1.24813825909079	1.36052402334724	1.00461560961028	0.823582584903291	1.48916673263641	2.28638620963184	1.93925662384373	1.33169046849208	1.6148357546884	1.23146944001277	2.06093276408503	1.62420214884354
TCGA-ZG-A9L0	0.971666666666667	0	3.3108454480237	1.33072281200588	1.99692288223176	0.650199757518947	2.9958071164529	1.14708521017889	1.1361836017515	1.0127614418661	2.07114631744574	1.68747476751486	1.80690644625164	1.55305666483602	0.419909036877377	2.75566813519154	1.32959898430841	0.855190725212713	1.51728548082274	2.4236973141177	0.695851629397999	2.04853373872317	1.19967830560813	2.53734044574564	0.620291066412728	1.8450296398434	0.917416157776875	1.2052673071528	2.28362255536092	1.40462320234631	1.51393623964433	1.43914036959182	1.29248734462854	1.61401331006785	1.51570601395163	2.13760894811688	0.95898974656297	1.63303855322047	1.34444780816021	2.21157076042729	2.01819514637251
TCGA-CH-5744	0.164166666666667	0	3.08732904120521	0.864900613201199	1.45722527928468	0.783291961897593	2.5718857053395	0.906056276621893	1.09015999806216	1.57959984470036	2.72375886266061	1.30457664497706	1.0377219129682	1.37603537167648	0.324135874867061	2.17354391876275	1.31799457307864	0.984734104742807	1.16335160853086	2.48633714840945	1.48685413136494	1.91090174275987	1.22752620176688	2.27250251728581	1.78773787229367	1.76124275366085	1.19076265540268	0.748397220578971	2.33026029352381	1.5010427591331	1.47581441154294	1.62194923770213	0.507617685812387	1.62866041442689	1.58109641362366	1.60668390313328	0.875619447183712	1.20408833673206	1.51101921591211	2.1637313609832	1.58157507050988
TCGA-CH-5768	2.00083333333333	0	3.41170796001888	0.93413379790872	1.4979028577273	0.793467133508355	2.89418170641891	1.30689522986668	1.27305524584825	1.47259512997364	1.99077258296492	1.5435453449938	1.35373611390966	1.8557078660079	0.545405173339348	2.58941339205292	1.03524496602473	0.837032591777576	1.30606375487387	2.60561787740065	0.8611993367648	1.88265258383288	1.18408587141735	2.17920554237901	0.862439448994756	1.76832405348111	0.733867059244481	0.809216676500008	2.41394711770155	1.32358269021142	1.74558675121736	1.45574624369595	0.526737225729304	1.54849282212217	1.49482781665353	1.81187310826941	1.02904542460173	1.48925827842135	1.02255658509226	1.74057734756544	1.63590543574663
TCGA-V1-A9O5	0.339166666666667	1	3.13519698624916	1.20096103205623	1.58898215673648	1.05906954516901	2.82497511698076	0.715586704873837	0.74343969260544	0.813467152733487	1.50163891242465	1.93089423181389	1.90272222549342	2.10907317200879	0.512216331157025	2.50306239794387	1.4762806435271	0.89078741253668	1.17374660702963	2.42377367988685	1.02600602226462	2.22129680924876	2.04713865556385	2.60894877646658	0.727618430403706	1.9960554110376	0.607838621046974	1.05752176223387	2.41824501762795	1.62008890219643	1.50958221540802	1.54917682340677	0.998886372381122	1.88141423029922	0.934989812847063	2.08289634054895	0.575379680703966	1.10297810209769	1.43252531786012	2.33220630693624	1.91480358159821
TCGA-HC-8257	1.9875	0	3.43761787975848	1.49880802833682	1.71801672791516	0.871151572302941	2.93032957337837	1.10883289458598	1.2993710595449	1.81576162287282	2.40380842982746	1.72007799769654	1.05043292705384	1.89411615682999	0.914819287830723	2.69537091975348	1.70411327472047	0.630184819193397	1.22072350307866	2.50639515242189	1.34192608614448	1.71653052334682	0.923731398222389	2.19601409545259	0.839577875650671	1.95004475951756	1.17518641353761	0.809324817366859	2.43417473716621	1.43355407046457	1.19974054363911	1.45213849134702	0.936864109475039	1.43673211894374	1.46113598719652	1.96622577688764	1.12868345671105	1.52470681587532	1.36815461089409	1.77635563953502	2.16868602489334
TCGA-HC-7740	1.9625	0	2.70610786993789	0.508367213713047	0.956410083531633	0.836576117583877	2.61878794866932	1.82729741355121	0.703016548505632	0.817126057606374	1.32040080633042	1.56474096574743	0.428475034028458	2.08031777722437	2.10190205160117	2.29918087502012	0.59679519704249	1.62594039060854	1.86532650862235	2.60028217873791	1.12175433454192	1.00994399558004	0.659324605816701	1.62867479461603	2.10178732374681	1.59746459490401	1.03070217167335	0.677581873646323	1.67636696681336	0.890487462296022	0.96601721997137	0.738729454765923	0.41893701437568	1.16266750825477	2.47805900213736	1.35214966541684	2.34357068641008	2.10485957956394	1.04126899432174	1.38595488170106	1.65314865388608
TCGA-G9-6333	6.74833333333333	0	3.18684521029418	1.09159948337977	1.56003545139056	0.880749288426324	2.83821203230023	1.12941884482304	1.1323454664997	1.33856052803019	2.16790953750396	1.52017516254279	0.981826297384658	1.64072985711557	0.509482048833968	2.26437384917313	1.17517200070169	1.16880902041268	1.73663335229645	2.41065456091829	1.19290476221895	1.83726403877308	1.52925455445079	2.05598731897121	1.09217184396234	1.82459429168274	1.23077770770284	1.22710605788513	2.44741512991724	1.30622161267678	1.45418930386898	1.24171558789488	0.625944979840896	1.70090212322977	1.96188183089204	1.85548553078096	1.11591629365121	1.60588873352758	1.51974792302366	2.06841435269751	1.66482666598142
TCGA-EJ-7327	2.52666666666667	0	3.03843162493807	0.649650441982283	1.30936914522431	0.973741510749502	2.66114234774421	1.28432523798471	1.01869638101052	1.5503396623438	1.95357123673334	1.49555499441073	0.925200703762545	2.00125463144652	0.528486594929384	2.37864949114688	0.65999788744936	1.33532266167585	1.60629934449913	2.61907274095817	1.13625109477306	1.59451059948366	1.12321944136068	1.99318336703373	1.15701974697602	1.42601189184993	0.928167419870791	0.705126971457154	2.19844233512582	1.17209474689065	1.30553333419844	1.49448318378019	0.585667613897688	1.43595600866997	1.71760634517715	1.37929926396983	1.24914137524294	1.53905254541368	1.20687472420821	1.91283703525207	1.37104089369516
TCGA-KK-A8ID	5.76833333333333	0	3.475689035477	1.89329768221231	1.8756232764468	1.37203691065813	2.9670417222743	0.514551451449704	1.65201247882689	1.43504734021299	2.25613954395886	1.57632498918257	1.28471292245086	0.646659043216711	0.382911463884688	2.59135123110845	1.85404290613865	0.505078880478665	1.08836004073242	2.24554081706857	1.75301492171882	1.88593463003161	1.64586989864011	2.36147415155363	0.61355286886547	2.11311452865859	0.876984874558789	1.24573298519189	2.58185302493083	1.86724956867709	1.07684569712616	1.67963131867444	0.82848373848773	2.01621216371596	0.70150045027566	2.06610639933837	0.651123736278386	0.903394440664853	1.95570180247134	2.67762757002758	2.26260418413249
TCGA-EJ-7792	3.82166666666667	0	3.01402024171612	0.644830623873674	1.0793960122032	0.907678361289941	2.76333523497251	1.19308983554182	0.96265471427716	1.05871454829909	1.55982018657437	1.28236378053659	0.96113424770843	2.16089305029017	0.42905456561081	2.38001162335549	0.725805964006495	1.29954660143832	1.80571399944719	2.60162724881882	1.15890515744376	1.65715096989057	0.885439349910194	1.94805941383808	1.18058135580792	1.49799492349301	1.05390300929964	0.899336360187668	2.0596406420236	0.90281245137936	1.07483195131081	0.26436290082997	0.55305663533689	1.45633558573067	2.37397967993716	1.80289793214971	1.61870046495626	1.89425903585096	0.908584225333783	1.62994273765625	1.42164791228353
TCGA-ZG-A9M4	1.4975	0	3.26081213652846	0.711843842467946	1.90803544105311	0.711550631046463	2.84717564110687	0.794355557837435	1.25888959996536	1.39184476243242	1.40342677547227	1.69909020281019	1.48196077075181	2.15325848669292	0.401207741973768	2.62420728507668	1.029304527056	0.746797559500876	1.50295567317846	2.57906193209687	0.953160206247503	2.02774531141382	1.09693544381611	2.47120234257467	0.630345646860386	2.20798631464255	1.11661706651525	0.383723654521019	2.37086867114099	1.1825972989578	1.26290483999003	1.62368609703632	0.82881421402017	1.44741204581911	1.36479850590483	1.84648980575338	0.963077091461633	1.35572929144597	1.25268078680631	2.13155608334544	2.33403947279147
TCGA-J4-A83I	1.875	0	3.35645887084343	1.68287056526848	1.36736404227883	0.495399738011088	2.88848847640923	1.22381287743084	1.30320913779254	1.43165469063284	2.35812828628827	1.71407331610294	0.677440488692841	2.14693854963767	0.640737986097821	2.5198130096595	1.42853846388555	1.07241850033125	1.28344957531021	2.49440078141325	1.32971160220581	1.90848020042327	1.5088940431113	2.2289058743471	0.722920620369598	2.01338266372348	0.793184965318553	0.964983709844689	2.25040564089221	1.69675153660299	1.43776983040686	1.87010935031905	0.608736623620782	1.40201634408919	1.55850665094289	2.14665188580187	0.72520527734793	1.15884493187678	1.57935983165381	1.88102941180096	1.64685907106909
TCGA-V1-A8WN	2.52916666666667	0	3.16130085524062	0.597863081042235	1.37374402036346	1.02190202700779	2.82037011475969	1.42677175881925	1.08007683951909	1.33978990572573	2.12153806267699	1.58163239705811	0.829869988748816	1.90409225978155	0.401508820749611	2.43909712681178	1.19359832576059	1.07812203661202	1.61507602783617	2.51440036981411	1.40164156251604	1.64458808987973	1.03555156203857	1.91866022888448	1.28918871317344	1.67634502100463	1.05375692838478	0.844908359484964	2.29913708477852	1.3607643771819	1.31071197387096	1.45198489846875	0.56702529250118	1.65830340092382	2.10056768585549	1.8829521657396	1.42427428824436	1.80390079955217	1.2485287581051	1.89672860215073	1.90451061819796
TCGA-J4-A83N	1.185	1	3.25475861939178	1.26127944247206	1.67750720492208	0.867061831041603	2.84401814281101	1.00847555847978	1.38887288479465	1.43621744544635	2.40839644417857	1.72634920663944	1.21422075381943	1.72714635263701	0.393337445954752	2.52782665107114	1.13245964566964	0.778082976546327	1.46450083148282	2.45004469222421	1.41199794949634	1.93573894356942	1.26658465418741	2.39621257510812	0.88772723391022	1.73363395771162	0.953001077767068	1.17730423738032	2.43548858450504	1.63376486329722	1.64606207983168	1.66231439280943	0.46532203605942	1.43703806638817	1.74469440656101	2.08505244459194	1.06783211865692	1.29851263119766	1.46541733304056	1.98641242800829	1.76415941480158
TCGA-2A-AAYO	3.4825	0	3.21833891785041	1.30114521862253	1.83879085765898	0.799373710648601	2.96321941032786	1.06938360446659	1.13789706350795	1.15658110019051	2.07675252232724	1.67298463260878	1.59157935820908	1.80122686063209	0.459683496448849	2.59598272566117	1.34968496785233	1.39215621664664	1.60268969943128	2.47608394577078	0.851931776210974	1.80562926802998	1.20501740731276	2.35501137156877	0.936735951314305	1.91974958570256	1.19710117063963	1.28587832731541	2.43304255487586	1.45545056175872	1.29596281519852	1.41582959908735	1.005484031713	1.62908875173835	1.90614582656964	2.08505245479269	1.04782073012552	1.49545171543453	1.15807189466498	2.06082323077836	2.0317969810047
TCGA-H9-A6BY	0.306666666666667	0	3.48773933260596	1.62719259445769	1.9460827630111	0.817813386049902	2.99050115674529	0.590163733799898	1.63546318587215	1.38330711414046	2.28400629931863	1.69510074897133	1.89064526311636	1.81571203168044	0.324135874867061	2.66857429171064	1.8873157411143	1.16285690583246	1.58237344116661	2.42103548951908	0.893645883124992	2.37061166149858	1.67414651481032	2.55623466483946	1.07101981958375	1.96776837831866	1.42427411085024	1.53408559400104	2.47066944898661	1.62690967992604	1.69463499178971	1.42232085167637	1.1642907991336	1.67940488035144	1.99105740242741	2.23482954999211	0.858470353878358	1.13282463592883	1.62671424350761	2.4847654472369	2.05027237342341
TCGA-J9-A52C	0.4875	0	3.25624343773694	1.39876664492684	1.64315101740842	0.614403936782514	2.79330089937004	1.0728838911416	1.0771207817598	1.14332218999002	2.11967880991745	1.65431472611734	1.47012148092324	1.72099320375284	0.480896687726489	2.50581956027936	1.28320407966488	1.34579730486823	1.98201785250146	2.44901397368318	0.684384319981371	1.92430761496918	1.03724444771314	2.27134558457305	1.20403079475963	1.83725405825877	1.40365210981104	1.36568011440328	2.31412111633816	1.2689228389237	1.36867604717367	1.57614791742205	0.833119968513743	1.49145543734162	2.0284415564438	2.13546555372414	1.27338391959006	1.75518527361043	1.19260275315748	2.21902034710433	1.82290912075032
TCGA-G9-6342	4.64333333333333	0	3.10393841766794	0.843004383852747	1.47490560397733	0.705607533675727	2.70263402793493	1.05651641374176	0.894683874995635	1.54482425859645	2.48262430211743	1.46618580580545	0.560767907746396	1.76678474123764	0.324135874867061	2.29002593852184	1.19456144296628	1.08577169756505	1.43701129711152	2.54764075273206	1.49773445370917	1.99803832930815	1.48290413157725	2.2094824500678	1.07856218808615	1.72423787265581	1.14729291658035	1.12274992992908	2.28975461319001	1.29554370785239	1.3291094994413	1.61675506569546	0.502422548315281	1.56395257539415	2.01279930750104	1.6714954669918	1.20721738735332	1.45027257669286	1.30933739585789	2.1674360694625	1.77289869590603
TCGA-EJ-5495	4.81833333333333	0	3.06090416617582	0.594347494554334	1.10345983203738	1.02024558171939	2.80661688548213	1.09030542738453	0.945911199012059	1.32670894271334	2.09592774072435	1.47959350755598	0.77826064707532	2.0203458175451	0.429373737128247	2.27258586479873	0.585931320171167	0.872717247208378	1.73936546208285	2.71015928467984	1.19640583956944	1.53536355518	1.17126410486176	1.71571392940821	1.16699189539881	1.58036352237531	0.79549230264648	0.888487328867907	2.00424100048465	1.15567194152316	1.39492619780655	0.917702349430159	0.390148133767848	1.38396197107845	2.01108942292574	1.56155647509494	1.43931471090781	1.89184401159157	0.952924912847402	1.81616537049945	1.40143449903073
TCGA-EJ-A65J	1.235	0	3.00344416656815	1.02882726543762	1.72703189023694	1.23921170128286	2.6276174411989	1.01631504097147	1.25821272730747	1.29157497494126	2.03579081989139	1.6234598165135	0.758886900609109	1.44005046834694	0.488375092631422	2.12965874802749	1.22476086121506	0.716145400750766	1.4623878543069	2.49997788843751	1.74630849638583	2.15209210606505	1.65415342238684	2.30177426893715	0.584783018294031	2.0626682847554	0.671722176462412	1.11848866562887	2.52136788382218	1.54184432210412	1.78973567307563	1.19343242577098	0.419555988022875	1.7408045386148	1.33813383829442	1.68499691621513	0.697076238630548	1.2633532843404	1.55356024992855	2.56446860551423	1.79334340036099
TCGA-YL-A8HJ	4.41	0	3.25771454048327	1.21083146825361	1.43781653453367	0.949935507743892	2.89238198499615	1.3215780661532	1.05165338764872	1.10713003767235	1.62098814625441	1.58902633555512	0.722450259662784	1.99622039327749	0.359034113987955	2.55988061545786	1.19288651168987	1.09850381133689	1.91742015649546	2.52600508872466	1.28958089440436	1.70421893964854	0.907224061993837	2.06432463371719	1.03249839372959	1.69240183018129	0.880974513283664	0.978887261773707	2.33351680459061	1.31551388892665	1.33538264791256	1.34018237293225	0.747663442552696	1.35600171467284	2.32439126535632	1.94787135832528	1.39026401562022	1.84539572420812	1.13429975016488	1.99118333616359	1.73449870094583
TCGA-HC-8256	2.35416666666667	0	3.28430157176918	1.06264229407552	1.2190351465328	1.05071765542916	2.9157527764626	1.21329500467317	1.04951774521648	1.39435510199089	2.36995523088285	1.66629339197819	0.587607496951903	1.59140488146687	0.381435487122892	2.55918460270232	1.34033954985277	0.57617269493916	1.22845106804844	2.51735218299892	1.83494506956712	1.88357353108307	1.36324401479618	2.31752574122327	0.70778144056839	1.8810914207986	1.1480985893745	0.865451313537014	2.44693818813527	1.48016846859104	1.49170441798308	1.40165104750383	0.600751634040702	1.56454275080291	1.61024540456835	2.04051354285399	1.05346105896805	1.40975167206302	1.37204386115226	1.7933426470001	1.88369809418932
TCGA-EJ-A8FU	0.3775	0	3.17774234981176	1.0918505028621	1.37271055717474	0.862672620003807	2.93873822275239	1.1557911272084	1.11474717331852	1.07011647471883	1.93686035646049	1.66915739154866	1.17393757193641	2.04804552174201	0.48811352808914	2.46571499629705	1.17855519823224	1.28352480770547	1.74246065938585	2.4919774064026	1.02165203034235	1.51435468897679	1.18363599437658	2.02418509940327	1.10079674462053	1.55061068334642	1.09921435054657	1.3468868840052	2.2383869728562	1.30762769079581	1.21544493873854	1.35033899456062	0.816413079966676	1.44863568754101	2.42271383593918	1.97182263223329	1.43034727808932	1.91509209751352	1.19824165676941	1.93546225601802	1.75583634662088
TCGA-EJ-A7NG	1.1825	0	3.20784234706275	1.31064804496665	1.54019098700264	0.865823961656466	2.92197397157734	1.21217529701146	1.13809564165305	1.13903565863319	2.10216044170285	1.72521325382264	0.719880576814192	2.05917688191435	0.430463085559004	2.54630604127264	1.44394675326059	1.32544740264147	1.82248746520879	2.4381597608156	1.33324764548465	1.89197444757347	1.07311119893207	2.26499586746571	1.12488861902392	1.66334684204845	0.902020865455463	1.13882370683823	2.35665818863971	1.30279224750776	1.3201285151125	1.19255822147968	0.824271187344912	1.4356581943306	2.36354615430532	2.08767885253624	1.49740566031828	1.77538073226893	1.28575173782937	1.95018001802351	1.91694070103252
TCGA-V1-A9Z7	2.3925	0	3.24249514194975	1.37882478171031	1.60745088546344	0.691859382294302	3.19391408543857	1.20529156459899	0.974815077295611	0.845974755190175	1.26313635268127	1.80014661803836	1.9267347664066	1.85105772520702	0.49023870378908	2.71556715722926	1.08250890235334	1.46602339257877	1.6113906661927	2.43504524599339	1.30591764939975	1.75117520901329	1.52824987961314	2.08631562939163	1.06738064686225	1.82612233232058	1.28601076871325	1.22434729596476	2.44873083521599	1.38486159456587	1.3261599258779	1.24767013798991	1.39906265924709	1.47989797926236	1.57619944121308	2.1893957910279	1.14572905874076	1.62924615728942	1.33038604647631	2.29738494486721	1.71639442791425
TCGA-EJ-AB20	0.358333333333333	0	3.24613047932414	1.51007211460573	1.84254224944784	0.860078386116594	3.06648592096687	0.901293707211993	1.15654642515905	1.09447469281802	1.69199721804043	1.50491913026815	1.38750341731967	2.2305032207426	0.572434781647216	2.64635055479816	1.08695372109338	1.81900257973835	2.18705787159864	2.58601279464344	0.439974947368711	2.15260125650036	1.42515367993691	2.40208031306985	1.33460697964596	1.52168841796294	1.40465690043207	1.62277967041728	2.43539266078812	1.01819360778841	1.42654762940033	1.39599680397607	0.764293273975697	1.60218833223114	2.63248842376379	2.13424372364614	1.71221691926454	2.12545476078028	1.42042292525018	2.23003271487413	2.04590357407694
TCGA-QU-A6IL	0.265833333333333	0	3.49581880959175	1.91372236377438	2.35999763651367	0.769598250028322	3.14638569023662	0.39417730550734	1.10282131630402	1.36991331349099	2.46686449333869	2.13904009348018	1.41601379225948	1.3779714548027	0.324135874867061	2.70972019267379	2.04898277897026	0.667225875367586	1.25693930263917	2.37714794565784	0.243694754373994	2.23763175220482	1.33442045763707	2.76599464030044	0.634337026768979	2.39463869729942	1.72338670780066	1.68492646223997	2.50530930988642	2.12801631887827	2.08132875947199	1.53346547086816	1.05247924195869	2.08947290006512	1.18124666036035	2.45929129004691	0.828134302342373	0.864887518718819	1.71730098236507	2.63585476129159	2.33628547048607
TCGA-EJ-7123	7.04083333333333	0	3.21277516422339	0.464055441007218	1.41317171277257	0.982157018877906	3.04375734463339	1.3278647415358	0.887713612032768	1.35522572179139	1.63965535964673	1.5326623318517	1.42946990653011	1.58611390808938	0.324135874867061	2.38464667991347	1.05563283290015	0.877213531070989	1.41946201404454	2.53176095699414	1.6773106736669	1.79866816715942	1.41432010494018	2.2520660307827	0.974822197568245	1.68638051685739	0.948940244558502	1.16021180330083	2.33726172039436	1.37112959767803	1.39948521979726	0.761809935926962	0.679377782478545	1.56015451755103	1.74469440225605	1.79513030540508	1.10291969395882	1.29969873336342	1.27886366085364	2.02457226702614	1.22382757836383
TCGA-EJ-7331	2.03166666666667	0	3.13540702273239	0.666989757999639	1.18323900711317	1.21122831357952	2.82234189756873	1.33951424405014	1.12114019034354	1.36559375091291	1.20461609538333	1.44553519988459	0.728569849980178	2.01178618811093	0.445782619939778	2.29637419120237	0.775438653277194	1.05301471784943	1.78721297595767	2.61615988458164	1.59694826250628	1.77723801866261	1.29737911615141	2.08000712726373	1.08163809672495	1.61550335073498	1.07502628813915	0.86921219460604	2.29021136943698	1.1768765399544	1.37786373546904	1.03436540831535	0.415359350279334	1.47373061034821	2.16847726819464	1.67988354954884	1.52821141033067	1.91574736602063	1.1468573937785	2.06047821117348	1.61214385321227
TCGA-EJ-5497	1.10833333333333	0	3.0340337115417	0.703952728029673	1.07769168252339	1.10429349239126	2.69526857195352	1.33455666312561	0.951030377181965	1.37333819276237	2.26387275274327	1.51487506341028	0.506557950847291	2.1119049836932	0.338155459378539	2.29360485749264	0.673286854529778	0.630739638489966	1.54772057928443	2.64833691779454	1.62236433808887	1.70634784306405	1.01474832384012	1.86724109050034	1.06984477263274	1.33529158700126	0.974154383317755	0.77540018562593	2.27695473568493	1.15956521243744	1.3770988107013	0.861426673346923	0.389175722325039	1.36353922722795	1.89840021528795	1.59897535819984	1.32301900034243	1.7244279005871	0.904621711438951	1.85123536953198	1.56539644694313
TCGA-G9-6365	3.73166666666667	0	3.28877299027797	0.885177383160771	1.37626164585494	1.07428078043136	2.89615536658532	0.966768383103118	1.38462611190904	1.18369425393993	1.82546600560549	1.28112731352352	1.06465962346299	2.03711961354833	0.512690871634649	2.4772704327794	1.06956551308774	1.29826116202646	1.98096771403353	2.59202061656375	1.33562923306611	2.15240429190233	1.05008982715108	2.21783709466212	1.34992767181532	1.52087277175365	1.23537108988805	1.15927126393685	2.37201097002587	0.930176664505315	1.53440804675129	0.938595077063393	0.69088508308472	1.41509805513228	2.30786617830722	1.67775484705721	1.45903653365797	1.7830335358809	1.23410070094146	2.07379929521408	1.33770262715095
TCGA-ZG-A9LS	1.4125	0	3.2292594199806	1.28875701586081	1.47316839658155	0.709093983428348	3.04248520322114	1.20011336288182	0.787309270152182	1.33361566237325	1.81571668310429	1.77770950687753	0.873171121158372	2.13450105502244	0.324135874867061	2.57264132649737	0.966806257399273	1.01398746598619	1.8243002831017	2.48790965186396	0.711259474851939	1.79031825976277	0.764686192179549	2.15341135521805	0.964549226548278	2.05180069076833	1.03303280527069	0.786763504110327	2.35939676494516	1.00237018884793	1.52656099228321	1.27940949764519	0.694713039932971	1.53039948737355	2.17474213046266	2.12445543067878	1.37094626601105	1.84119624085437	1.32502577066705	2.46345997188889	1.84482534081602
TCGA-XJ-A9DK	0.7525	0	3.25181382571265	1.30311967732562	1.57305349108284	0.677463338176059	2.91361087778849	0.918356937516253	1.15115464608386	1.09338007141937	2.19437196255776	1.62776103484632	1.3172664663298	1.99945648129634	0.444449172696243	2.63524976599942	1.40796301938543	1.01804954345904	1.56987745694666	2.46867565435392	0.908875032577191	2.12162480259951	0.817211230460872	2.21441375382842	0.841943258653859	1.64791804926293	1.1706935992395	1.60828668431776	2.37340890036745	1.18846696168184	1.39766941194418	1.68350336500308	1.09284341002423	1.51866673295316	1.9583930706957	2.15347952254118	1.50371513317731	1.79803806044916	1.4101143643949	2.0035591926379	1.95075803270303
TCGA-YL-A9WX	4.1225	1	3.41965022012936	1.52629867278357	1.54519363645859	0.920278526328285	2.81326686301892	0.910822267364808	1.04851152018992	1.19276757468273	2.34407896140872	1.56852915287274	0.763440309099506	1.8964775049086	0.524530519757249	2.51476105900025	1.49126387426429	1.0350873455726	1.43899003183729	2.55645845790213	0.950408868623006	1.66225159678429	0.93128234439263	2.26577792049027	0.956855349693189	1.76255679113695	0.898899225406632	1.14732162066402	2.32668452371348	1.57799381152308	1.57880242932084	1.66273125137188	0.680130973232953	1.44402434138764	2.04473788749071	2.04410633507616	1.15926481087876	1.66318672272714	1.45674856641696	2.14117137523343	1.94235038815371
TCGA-KK-A7AW	2.88583333333333	0	3.45769248790443	1.86734809219313	2.21689250576034	0.566311298842567	3.08580022477937	0.867056634324549	1.42298398097027	1.42774177437964	2.7528805191942	1.88873027943766	1.52365644321539	1.06561619146444	0.32421725443547	2.57876385027223	2.04254638839667	1.12413861992909	1.12417972831614	2.28641779977013	0.526123552890861	2.41344994109271	1.45755720101121	2.46998051657651	0.870177311930316	2.37119518235549	2.12220283388931	1.95401600133204	2.43908581510601	1.79212259782663	1.61613868811323	2.27774370785426	1.13700304473325	1.89002381891761	1.16995052088889	2.41675567410977	0.677109676395319	0.947009432438467	1.69114553182608	2.10844615269347	2.0243577285341
TCGA-KK-A8IB	0.2275	0	3.39257973859596	1.3441961456114	1.9321888683991	0.820393925834669	3.06427369811629	1.03590769863819	1.28350103056767	1.05300693023004	2.05516162762144	1.81968929655041	1.11592420828683	1.4015399212511	0.473511851362822	2.71708775029765	1.95315949835317	1.0695982668515	1.56375668316343	2.35410989037549	0.837676332744199	2.33526643803721	1.29357529586774	2.61566205007207	0.779599412468626	2.02572096961664	1.21847199191871	1.45295848220612	2.57858495470469	1.60313197056946	1.65731738161137	1.35656050857124	0.590790061706539	1.74277662424025	1.79583653370168	2.41515310771881	0.990229686712874	1.38299834576732	1.37576110727724	2.42573919590098	2.05590294987851
TCGA-HC-A8D0	2.12166666666667	0	3.25847864928945	1.22605236260838	1.70759013034173	0.962612000415504	3.00227023930885	0.96953419970471	1.25375078143076	1.18180236962826	1.98810548954598	1.54878717919294	1.26938319997557	1.73537454694806	0.401110391051442	2.77777466162706	1.75524293843359	1.40492505116102	1.43417366139446	2.54728830291459	1.01858112955403	2.14099089954017	1.02233522639657	2.45335756354357	1.24847690858394	1.65449963119482	1.05356146356443	1.10318486913048	2.4270492654693	1.36706116607608	1.15000861130655	1.47313537277068	0.833534877207016	1.53221020343156	2.17534074196331	2.16675067007254	1.35108151642933	1.63005580855819	1.27402912332045	2.16020658418669	1.94367399423885
TCGA-V1-A9OL	0.2875	1	3.30081567434101	1.33381236174083	1.79886554929137	0.594641433190652	2.73936917588432	0.679858396888941	1.20362717247916	1.36751665307288	1.8575132712123	1.35263140524105	1.23852945004835	1.50484460665086	0.472907968628944	2.55651383608434	1.63365679720643	0.836528626726459	1.03702083171696	2.50279486805553	1.48254242510894	2.02752118766292	1.64558887128942	2.21240609186166	0.694392174094168	2.13701533480349	0.615994050611721	0.906175742034669	2.39670111060939	1.8687455938449	1.63224907872095	1.74851730809649	0.905948211873474	1.88762603362253	1.30382172451721	2.07312383294958	0.713779963735316	1.03490772596586	1.4903530834982	2.40128934792423	2.23897962683298
TCGA-ZG-A9LN	0.315	0	3.18196223306693	1.14262575820361	1.81753517880216	0.863486546592861	2.96069390743885	1.00898469707899	1.17802835738223	1.0579487260168	1.78969849858972	1.61301662259163	1.37946748041483	1.79659667431068	0.324135920962707	2.58463946918438	1.21761985011432	1.10647884634251	1.92503229896564	2.3905844338214	0.847580067774637	1.44620376248467	1.19407910718292	2.24813345485084	0.834522160619619	1.76391373191805	0.831606832106682	1.27344523022914	2.2249978416396	1.37918636927812	1.20609179407779	1.55028440871147	1.29359690657563	1.59887344186138	2.22597805690587	2.22492951794409	1.26854949317204	1.62355825500929	1.27843378688952	2.20689539228802	2.06357883711356
TCGA-V1-A8X3	0.553333333333333	0	3.19791339601244	0.802178556189986	1.77709727330999	0.906181469474464	2.88397527106092	1.16676364110037	1.34359986562763	1.1384162969578	2.39303321213582	1.6496157717431	0.845048529747117	1.92985770851539	0.35477699839233	2.54067020679192	1.20887870608214	1.21881051106599	1.87483740406409	2.50243050730724	1.13074778086733	1.99653114318311	1.29694042743851	2.25553015778445	1.07983911954605	1.84981405435908	0.792483451346457	1.12178059580765	2.3268823428224	1.67901923276515	1.57595375165863	1.10688447624591	0.589343443416523	1.50405259861874	2.12995348184198	2.06930373464766	1.28306512595633	1.63250337889326	1.35433316859503	2.3202867480545	1.76335678076422
TCGA-HC-8266	1.295	0	3.05676347774351	1.43865109056263	1.91001070019259	0.701662338986888	3.04350501939562	1.13142303473315	0.90371125765428	1.05673064107952	1.91363806178773	1.83886043975137	0.913715341349657	1.87032856741225	0.35537927235826	2.59082247733788	1.17009208150073	0.99889317992496	1.34381085641217	2.47521149723545	1.1544643383199	1.85801159187753	1.09268252893315	2.51393476455816	1.07631683336586	1.79337070838716	0.96467113812032	1.20839156943541	2.41349216951807	1.24697314209624	1.45388216954066	2.0407222176508	0.93993711154904	1.31643403232516	1.93976614257271	1.98943940915662	1.33886475252408	1.63143052976332	1.16465074724465	1.98567717876534	1.99398668545512
TCGA-CH-5771	1.08416666666667	0	3.14244650347697	0.969526294437126	1.4936880936329	0.770615870770241	2.81813905462493	1.19509730997289	0.958993576035732	1.28828922256591	2.1859133544572	1.37346126269116	1.04061254520318	1.96622427786614	0.510236461209313	2.28768809516348	1.01301475663181	1.20716297562709	1.79687237568264	2.53621992729539	1.39395619016629	1.8167534165301	1.07641934053446	2.25533613869226	1.11508501518697	1.67399934025516	1.09022235381441	1.06418477554911	2.31807255321975	1.27121735477455	1.27296149588177	1.45455577743222	0.420890282063908	1.37757102355769	1.9778881930332	1.65767975536699	1.39669864491927	1.70274623870791	1.18237591221733	2.0840220381199	1.37417508505525
TCGA-HC-A6AN	0.134166666666667	0	3.2941434815717	1.60758800253102	1.96886579375064	0.689774308266193	2.93084098272771	0.558980242460263	1.44832047991728	1.58033175858519	2.58862608721319	1.68320678002146	1.66012705565854	1.42421026905255	0.568274116635748	2.4668067181959	1.43998710288146	1.12943963730963	1.29655326668325	2.37396274998188	0.778253387576681	2.36615068667013	1.68092992307765	2.52143278434345	0.743003667505946	1.95478471315711	1.39587579510649	1.05794847655574	2.46448701182612	1.8130175472483	1.75381322850065	1.68492810450018	0.864356628689463	1.65006923311269	1.67011136419395	2.11538060022719	0.840866274114188	1.09082540261041	1.61160031767243	2.14436300316526	2.11744641563905
TCGA-EJ-5503	3.80833333333333	0	3.01807218286312	0.92212452641112	1.32304977827122	0.958102835588413	2.72168251206378	1.09575881610135	0.964448765770356	1.28566762370136	2.11737435376347	1.58859931993402	1.00801619155555	2.12890168121356	0.474328747920866	2.24534885063358	1.06089506147282	0.965142440016956	1.52813023082626	2.51067078872087	1.49427444109368	1.85435195922371	1.22487694969987	2.12349932578096	1.02958361612853	1.45911704377404	1.1888264075149	1.3405324993551	2.26827436892085	1.32725424867496	1.41274369832685	1.26733772806151	0.584715431505805	1.34432922563642	2.26260547422582	1.52651236168231	1.39768693056955	1.77194475863768	1.35480115859665	1.70278961862468	1.56428577458686
TCGA-HC-7233	3.70916666666667	0	3.09818693543084	0.73492776848251	1.15862521420544	0.962612000415504	2.8028962968592	1.30260248452877	0.943625722835954	1.44428486633802	1.95285748267073	1.37236724784109	0.608102896582877	1.93034218367654	0.380501679726961	2.42029131556482	1.00355574589292	1.07573657925988	1.70707570978877	2.57573198739505	1.61769221243835	1.74680056858039	1.26830093961002	1.93793107304421	1.12814722338601	1.69807732728432	0.821900989147024	0.995787447603194	2.22509036663903	1.20833831332099	1.30417963947806	0.941593070771708	0.433786635823687	1.44770713716479	2.04165178254018	1.79772760119997	1.33393135856339	1.61958263526771	1.11694683457665	1.85279002427785	1.1526735080772
TCGA-EJ-5512	4.74416666666667	0	3.33008564204965	1.13848197521178	1.60197245127041	1.02957884090589	2.91656157941375	1.2408803776072	1.11794113082785	1.31720472624104	1.80562168685946	1.63247616732865	1.24118516114312	2.23161301051944	0.467517388126235	2.5035078248709	1.29490254127821	0.999271298283461	1.75051961896521	2.60855500085298	1.04197638308109	1.6595745710964	1.22724467748278	2.2622978211968	1.10044208315344	1.56506434770632	1.37279656811733	0.754308897500402	2.45742485388146	1.14834627604347	1.27812237681633	1.19581070469336	0.652327841367659	1.3200977701375	2.17752402778476	1.5702404230905	1.48622828438494	1.71631555069359	1.32964585784077	1.66286172876538	1.80426149533385
TCGA-CH-5740	0.085	0	3.36562275486443	1.11088920660786	1.55960801705991	1.00426045193249	2.91951061360119	1.11666629369167	1.31257439242735	1.51905077631049	2.45086063055915	1.58873535148509	1.09761989096977	1.694134887878	0.909441248037295	2.72069713850355	1.35380623930017	0.965258927992403	1.29555640861731	2.57673134860119	0.951650297813168	1.88776216521193	0.698690742386997	2.38582218783569	1.28310567526442	1.75251661136836	1.10812184436225	0.941024345506068	2.40707232162447	1.21481316109825	1.50059257688252	1.79842656214173	0.652285331919125	1.40859167490771	1.37534810586027	1.96516007069826	0.981277637522365	1.42375994179455	1.10974526467733	2.0794160328899	1.8317408798036
TCGA-G9-7523	2.34583333333333	0	3.00151067530457	0.900668437900473	1.27263915105746	1.07687180933901	2.99090131999247	1.09195543167037	1.00764208635519	1.00998886040295	1.46062797701836	1.44639075691517	0.970393390653931	2.19213961333228	0.527078655263681	2.32955895749172	0.867454117269437	1.43677869680011	2.04223183223857	2.50682374952966	0.913221196936742	1.6960574639453	1.0365832854893	2.04980725359222	1.36187968963999	1.49252696604907	1.11552741789489	1.33186910812185	2.20085851163069	1.03908500969256	1.28924415529047	0.886405273569213	1.00906995897399	1.52421130368183	2.28629673498808	1.64791208292737	1.74740554978085	2.08561091981753	1.13502442527931	1.96925020176402	1.53664672063764
TCGA-KK-A8IM	5.2425	0	3.26000482859566	0.858646272363253	1.49409544250832	0.779809541937148	2.86765764855399	0.974933063754146	1.01490569754394	1.40286300188981	2.2387162513859	1.54966739661707	0.952435334290875	1.84601600934287	0.4854932926607	2.56718962173587	1.34516675228794	1.01857207852456	1.48384363148733	2.48479561307389	1.31333008878519	1.69999023752623	1.06121822458098	2.12076624093794	0.925156486585235	1.75735468682563	0.805739105930677	0.747319162753076	2.26837183950252	1.26823363599006	1.28097062197018	1.38558460356207	0.770615025109492	1.52272254010481	1.793936281605	2.02414826918182	1.27840232476619	1.63005579923619	1.25103837378382	1.80911994797994	1.90288658628627
TCGA-KK-A8IF	1.77416666666667	1	3.42297169748986	1.63221636131555	2.15199555137634	0.640422416568659	3.32785459071586	1.34501392819186	1.45892628260322	1.09131931862394	2.23958158396248	2.13781475163251	1.81554118904044	1.38720395699346	0.324135874867061	2.80959836686815	1.83496416880789	0.544198688262045	1.24291343607698	2.16815701148051	0.74787733861839	2.20224566934497	1.3600028073585	2.6011368276419	0.587000252652253	1.63146150951085	1.1103041043479	1.95634926301427	2.65539771245517	1.703962470181	1.98475935780905	1.42065646899324	0.896894106217227	1.90105984335698	0.699029387231525	2.3617455146956	0.629910471343779	1.01904840882794	1.56100027177658	1.97306028304568	2.24557979729482
TCGA-EJ-8472	0.536666666666667	1	3.24317332526104	1.22978361151204	1.94002390626382	0.482750290035132	2.72168251140765	1.28705148808748	1.24591263330391	1.62317530255252	2.3424976850774	1.89881876106183	0.692112154445664	1.58021916614036	0.374318178895961	2.7183360349949	1.31128110237934	1.20838034398419	1.78788276835206	2.59267372246104	1.47400313085491	1.88214829717412	1.32569219790717	2.28708192562899	1.11944814135186	1.66661830009731	0.745475089336166	1.38669982984858	2.64102627857105	1.39604523099471	1.50314556293809	2.21218823649702	0.767485393437925	1.95115313797732	1.72881039146103	1.82456731172209	1.11470484924814	1.45942584259941	1.31803655378448	1.98653936853311	2.18377530722439
TCGA-H9-A6BX	2.57583333333333	0	3.10984933957839	1.20671690081284	1.6087663348679	0.772095550349623	2.92214986752029	1.17281497139955	1.16984210500971	1.11595084747307	1.60099645655272	1.60346862583902	1.02433618426993	2.18413290027615	0.464520194985661	2.5112818786168	1.26323576796351	1.51781483028533	2.25363929613811	2.47294139003921	1.0046070529684	1.77723801866261	1.32365543791098	2.01283861993019	1.32718915177443	1.51892742819578	1.25214775092976	1.24861280392669	2.22604673800781	1.1412215246217	1.38890107468032	1.01902320072743	0.68584331087716	1.21618980708642	2.51511211315354	2.01902610882928	1.68455322582327	1.94108358456352	1.35494957046197	1.7807879782452	1.95576265475247
TCGA-EJ-8474	2.09666666666667	0	3.41017657073483	1.06629134308817	1.66863930903632	1.11362472901821	2.88136473074326	1.04932387315298	1.44631877002581	1.25242494229483	2.4473061006647	1.56057002725585	0.664370587952054	1.86134633495893	0.370960997436566	2.68746437588747	1.34217147585703	1.16457348101896	1.62560601140203	2.53895549654089	1.51766839048918	2.07775301428696	0.89438645183438	2.36763990191792	1.15098427981972	2.02140455251203	2.4606097511118	0.787114727353098	2.53158165339396	1.36987872144554	1.5665154659953	1.61221405000834	0.478228119527321	1.67457317015401	1.9926809166984	2.08418812708979	1.26272912331057	1.6489857548319	1.09424894930466	2.47365744762436	1.95779394937599
TCGA-HC-7232	2.09666666666667	1	3.24538839679868	1.13644405895638	1.37271055717474	0.960493502095489	2.6789769709072	0.775438383568924	1.34511582029299	1.34953824907781	2.10559189574448	1.46948008437997	1.19801830640825	1.79348477134976	0.696435708818844	2.13172169129507	0.960430461711224	1.08193535249164	1.56063023889066	2.5524752748027	1.37632708934446	2.03589146262474	1.53454079548815	2.14235033043093	1.03732704357362	1.9055228457965	0.74645861960626	0.985781954244625	2.42426011008483	1.18468671213177	1.38723975763081	1.36209391144918	0.651182631990278	1.59780774470986	1.86820220389063	1.48000063474677	1.22973029033693	1.56990305672754	1.25994438687167	2.06104214386903	1.5967549635643
TCGA-CH-5765	1.91666666666667	0	3.09495963643769	1.19173866897051	1.68555976936645	1.20837581132451	2.51528349746926	1.11751702838334	1.49089457712587	1.4589027976045	1.98496871378289	1.63362378624617	1.16544285096405	1.52520890958097	0.595100604389055	2.52023840163302	1.47511509100602	0.771842749058768	1.39893583466591	2.67963538987923	1.08305736149747	1.85409529944105	1.32105244224439	2.06512813716275	1.00860666396788	1.99392276647284	0.865126416893711	0.906817912725103	2.46324124834562	1.51799242244068	1.57326479794672	1.29539775563764	0.378260328283663	1.48281520135638	1.77609877330035	1.6157700531875	1.17849425765504	1.40786163766251	1.12092208376488	2.01575647980574	1.75583634662088
TCGA-M7-A720	1.05083333333333	0	3.17306264190303	1.05244387826811	1.58857827444642	0.813154811220475	2.91393193334191	1.13715011198932	1.28155880113534	1.24354347329902	2.00256459466107	1.72395826695435	1.22799317431838	2.06362092094447	0.376374197260673	2.55547309635597	1.257361844528	1.3426340118829	1.73200474413577	2.4309782826611	1.31359314824751	1.87238270184731	0.809935506732302	2.36080671571306	1.1151301187304	1.54843540148742	1.19742932213639	1.1166498936904	2.3436871436574	1.10850785021724	1.55611741132755	1.73042134089727	0.91968943742167	1.60639167843358	2.01969615076651	2.03231078058472	1.47099868264333	1.53925278365111	1.25668773831696	1.92289455513928	1.90451061819796
TCGA-CH-5750	1.08416666666667	0	3.0183363240694	0.822055057515796	1.42445938981097	0.954197643250323	2.99602839468876	0.98064988671241	1.0248322271943	1.22648025517496	2.10601682341022	1.71992963676184	1.04516744841508	1.96518265004103	0.376180098534851	2.65989790710463	0.948447158647666	0.803673805868877	1.24473892874088	2.5405565142455	1.24383508491742	1.48672198673395	1.20258823319365	2.06638863703015	0.660065113880995	1.52471001486067	0.84102631183102	0.658012862824211	2.31338699096734	1.37098714102358	1.32302295033348	1.58809648949134	0.643219499935075	1.49663518651982	1.34634106818268	1.98497691026768	0.872831635074354	1.20333094603863	1.18150025983716	1.81416992835346	1.71064630398122
TCGA-EJ-5506	3.78083333333333	0	3.03896915690584	0.757208189864308	1.34415077668148	1.1331059005299	2.74283128056194	1.16629943255584	0.968136482448641	1.53885808861389	1.97187294466464	1.62988407321569	0.880489705052567	2.15795329811547	0.362870303439214	2.32445991391553	1.0331535064846	0.670161865023478	1.48518406300067	2.65065297796218	1.43252145080318	1.56113855068376	1.16375207691322	2.06260128338053	0.885368678792402	1.52076141989003	1.00011545426428	1.04589165323275	2.26539020574525	1.00797984151109	1.30791564834655	1.46059970763205	0.705713314789034	1.62210488387987	1.67716811627552	1.63107175324317	1.45962855667579	1.63656089116379	1.06370072983085	2.10303670264349	1.68872025752163
TCGA-EJ-7315	2.75916666666667	0	3.14287558503656	0.819410477981622	1.02225867900883	0.825569593652518	2.75219268926647	1.30043847603726	1.0980844419416	1.4110645178201	2.18393061196521	1.30971811517485	0.991875350912888	1.70450772649162	0.393519761060125	2.23109438005655	0.907694241410368	1.06325731809882	1.57042404088404	2.47179662519739	1.21516954760506	1.88789263160293	1.28436409937258	2.01915246855819	1.16420670282863	1.61598816728786	0.730289745516555	1.20867109745606	2.37580607391341	1.26456054677368	1.28159322104384	1.44791783971013	0.748705603129048	1.5130773529741	1.71887478684503	1.45260628781911	1.07040664699791	1.39599725349854	0.988253233271962	2.02245959925008	1.2602266915977
TCGA-HC-A6AS	0.120833333333333	0	3.30081567434101	1.45395795079394	1.87600812451368	0.687709343065991	2.98984548783162	0.540284569923751	1.3604938857029	1.13993124072195	2.36385482822442	1.63689380725329	1.46618960194765	1.81369271346733	0.385304361627162	2.56508083746676	1.58637722052852	1.45490839619555	1.48816007568862	2.312298790527	0.796590984910616	2.27021254933503	1.22123985984859	2.48019258990148	0.955065649135703	1.87643382136169	1.42433776168596	1.83165445728782	2.39276243792287	1.41571600689188	1.79926465960318	1.83343190405548	1.01917490540938	1.4984524375213	2.21550304301875	2.35265841977121	1.05421167567447	1.44910672396997	1.51026881879288	2.36816925348907	1.86800142908427
TCGA-EJ-7791	3.06083333333333	0	3.01779465312027	0.804493249534247	1.17416100526674	1.14985527450095	2.74648319217985	1.15327224445325	1.00666899391435	1.3312704108535	1.73896482957208	1.22409577614831	0.787239300966078	2.05618901524926	0.368109502943182	2.22169160630065	0.749992176119271	1.05969057525167	1.72018180799541	2.53131833865396	1.36720464285459	1.94133121107549	1.18234570401358	2.0081000782408	1.13753824637863	1.48123523316686	1.10702196043005	1.06329403322287	2.23402897674953	0.88654175840384	1.18330399127223	1.03882034112517	0.520950961286482	1.44748753820313	2.17124568420734	1.59646251916228	1.56119506217473	1.85722465755094	1.15982074673047	1.67965144940906	1.38166386152545
TCGA-EJ-A46B	1.79833333333333	0	3.13936002811873	0.75520892018482	1.49186561245636	0.864519612624339	2.8239828216404	1.10491771403161	1.16070918828052	1.3173443613686	2.14550706040391	1.53453846981349	0.874148226854639	1.93850203876876	0.481603466875876	2.45289053238048	1.10598689688683	1.36823519362387	1.59935288456668	2.46180046667129	1.25347452244638	1.94102320330715	1.2799701946478	2.30965188401947	0.986665264064946	1.76588655132636	1.34890878604355	1.29689938436069	2.32752699194945	1.33300689494488	1.52243480867194	1.19949351023031	0.851349438245493	1.5731658635256	2.17899652469075	1.97265994029359	1.52607842960247	1.87839314011125	1.34868193060358	2.1722431839533	1.89555576883271
TCGA-KK-A59X	6.11333333333333	1	3.36987069850676	1.75345620745412	2.05030370814106	1.09874824349317	3.05456383001131	0.731690216336441	1.86662919365335	0.638544313118296	1.76511708510294	1.89187525137183	1.86463051247466	1.10638910706008	0.324135874867061	2.47110216583891	2.03356306875262	0.605464133183433	1.10221676376524	2.25026648173325	1.23001454671096	2.13903146615083	1.90232388593285	2.42601205023862	0.635283366735162	2.19408956169728	0.964030652756216	1.31385624099681	2.66105120560896	1.60043500209705	1.57311088571306	1.73111486402873	0.574831368315843	1.80513300318809	1.27575335373331	1.85742758659709	0.60245063732531	1.08782076852373	1.70772887849771	2.02354676855875	2.16225732280241
TCGA-HC-7748	2.16833333333333	0	2.96462445868605	1.09927592562833	1.05691794515672	1.2108011020991	2.69211546506069	1.19563461568326	1.04386534205972	1.54497147822251	2.45542611000222	1.29995833097388	0.910007625250046	1.95618969399421	0.461535914370024	2.18465659035603	0.648686436856483	1.12712050034894	1.56811007631694	2.61897983420018	1.75436675558168	1.4970028384037	1.1330300705299	1.86303883592215	1.29351715957348	1.58716317715219	0.937584537568075	0.972156356968423	2.145567727952	1.12769296050733	1.10244272208917	1.28332109510118	0.351696233667828	1.43718562417599	1.8779735868629	1.53679870016827	1.33899588552199	1.62869910029725	1.20017254314196	2.04720958154726	1.04177186644846
TCGA-EJ-8470	3.1725	0	3.28171693899796	0.855764746876508	1.52583469536495	0.749682884419354	2.94084546764035	0.973196785073021	1.18323031607792	1.33796132022281	1.80000457674756	1.72500028252647	0.463986359285756	1.63174837002212	0.387481161228139	2.61211054924186	0.953963866976047	0.660809270913956	1.1243862254706	2.55753378680555	1.70842198656334	1.64444571839261	0.958082765853339	2.18528533922867	0.667284607967428	1.85912734084451	1.01552703529853	0.838278674889675	2.2930191766836	1.43704272325381	1.43456149586045	1.76551208314317	0.628550761500201	1.46140932004351	1.52445199240275	2.07922522257438	1.06508478717236	1.57794520774653	1.30096428525172	1.96264539802539	1.95195154830428
TCGA-VN-A88O	1.31666666666667	0	3.2396093894633	1.09966081874383	1.53383352150702	0.819956816238701	2.96378356459483	1.21401476954206	1.23361170792296	1.07355137007249	2.19499004032615	1.57180781286634	1.37653979352404	1.19594954842634	0.376059920517319	2.6180182426551	1.69009455109339	0.686471772948007	1.48479227383132	2.45116025156634	1.13613876108945	2.04809693653735	1.46597661300831	2.28352519144346	0.712256016242257	1.78113232476888	1.15253594014126	1.13769220543013	2.44522709746542	1.5663197324587	1.49086675963648	1.64441079224806	1.03296157546623	1.65107838512549	1.60345908294987	2.1619796024959	1.00401602789711	1.33694345922979	1.4807206387497	2.17434571156	2.12415116469688
TCGA-CH-5741	1.08166666666667	0	3.21833891785041	1.39019328443459	1.82256667674723	1.30684791452304	2.75219268926647	1.00607622503279	1.62799411941406	1.84525543911746	2.78277088961073	1.43574585559282	0.7948419718938	1.82050940948774	0.770454306741648	2.36547825839836	1.03738514604951	0.74472856171475	1.24677825749553	2.58526754076376	0.963267056482686	2.24481283755491	1.46862003684257	2.31694817319967	1.21769161003	1.78075146680466	1.2546768051593	0.861592934268371	2.55745578316199	1.50573719323856	1.8453120349789	1.86330833468273	0.492461151976271	1.70794995222868	1.17128872302174	1.50446125245706	0.837519927369626	1.132612460512	1.57162889082983	2.22215962371015	1.51463949199645
TCGA-ZG-A8QY	1.10583333333333	0	3.40202821497672	0.650030242654238	1.72690175481423	0.930810036208888	3.11393167852192	1.11697773191765	1.1851418767694	1.08446806080792	1.64780043516383	1.55721345457868	1.68558292566438	1.65109094802773	0.418059011693531	2.5325344868805	1.20718284601763	1.22580601908997	1.84326778421738	2.45391434677866	1.07269947855393	2.08375317735356	0.985423754126347	2.24932314525406	0.903483114787235	1.91831804450258	1.46592142979846	1.30058082097009	2.15354318916371	1.44646779553071	1.50815458036547	1.08574904939635	1.07025437463353	1.53144510863396	1.68320758416156	2.09810357483698	1.24133530447281	1.63019589735061	1.24173794074991	1.9950257286102	1.80044542417462
TCGA-YL-A8HL	4.28416666666667	0	2.91241977021909	1.28052066696307	1.47719802973246	0.994066591065553	2.64350934035405	0.964366994228708	1.20885678693794	1.66292238425075	2.51721893432818	1.69399552169993	0.980747520177891	1.8089047062222	0.324135874867061	2.37095324407346	1.41507417572732	0.643044257256408	0.938429425587975	2.57153928752108	1.5283767044364	2.04664820795748	1.48956580382173	2.14663640961839	0.753643965982859	1.88527916540442	0.69972947991908	0.952144572124351	2.31506447181304	1.81234390518654	1.14389389284734	1.76618820709497	0.502723828928267	1.72355021762503	1.16697397588653	1.75842918462257	0.791188441291182	1.05968119019301	1.50898756449549	2.31540303541284	2.09411867294014
TCGA-KK-A7AY	3.0775	1	3.33449542401969	1.84004602570625	1.68785753484549	0.739911510776538	3.02893916662913	0.787118648396491	1.12795591873392	1.40174311471776	2.62742698027493	1.68394558678942	1.42741426548874	1.2816600942046	0.612166292962858	2.56274952865077	1.6189957543184	1.14326814892298	1.26295042651578	2.40170710431032	0.981191053329335	2.51829723834309	1.59085314890472	2.51533157136307	0.565062109726076	2.1015275157601	1.04441524375664	1.64147490986752	2.45004683078841	1.62605316706896	1.55300841329211	2.04260158117675	1.11374176605282	1.89753660273265	1.39808698331011	2.09229435582493	0.687448909244818	1.11894127200223	1.61671249235228	2.49735696236038	2.05789211110743
TCGA-EJ-5527	4.8675	0	2.991288093537	0.778054288107133	1.3852490114389	1.0831783005451	2.76311584479712	1.31728455826897	1.06270468335261	1.49938818205403	1.89582104518387	1.52507957527259	0.837665329864918	2.0250892658959	0.624606369467417	2.3181758480671	0.461993667206926	0.948658479392816	1.70113160192215	2.74101278147718	1.41038658841343	1.57184812741837	1.07092817689579	2.19422381161064	1.0272498976371	1.70115547242584	0.942846188542348	0.999265192587331	2.2007649403217	1.16357994599903	1.31423148242538	1.14909062926016	0.452810795023179	1.39895884477596	1.94844367487397	1.41136652993271	1.42390953597511	1.79845922392143	0.939008595809658	2.13890789381223	1.32110373429591
TCGA-KK-A8IC	2.90166666666667	1	3.01101520616736	0.961788189833983	1.36941823387303	0.99655934318489	2.88340302718172	1.23135099341955	0.904333807011867	0.896912584776703	2.04243577236127	1.58961876447265	1.06224641534373	1.90592753883303	0.652619297058493	2.5463952522717	1.42412571571505	1.05086784650902	1.70518192472189	2.42683202090075	1.37901897426998	1.75322585187054	0.853144784918249	2.0320188188603	1.04440684299825	1.69833231993276	1.18346529231483	1.06486371437027	2.34101438409135	1.08953158734985	1.13482373545808	1.31663260737016	0.608263677824718	1.51866673295316	1.56770211075672	1.98093548711496	1.36859598072948	1.74136122300049	1.18279773115569	1.88307625057848	1.63119810223338
TCGA-YL-A8SA	1.40166666666667	0	3.37820994637689	1.71100116496755	1.87155592435489	0.993091449547646	2.76947756870303	1.00478919062591	1.52580895788823	1.61187569124313	2.86061236608031	1.71074369031961	0.751872870929171	1.75649795867512	0.421670756859424	2.49700244994448	1.80975865778423	1.13801376065164	1.07419012577531	2.45587988875092	1.30098726106041	2.08300153953207	1.46297600767947	2.29692339675803	1.09799317474082	2.09096272570011	1.05331576055407	1.15516144783749	2.45259290721702	1.56842864300102	1.5327529190411	1.98616636451538	0.479584474845078	1.75098640452181	0.905669566733486	2.13206246063244	0.623803835018402	0.981938591525839	1.54737803810232	2.39669404228644	2.15501609842517
TCGA-J9-A8CL	0.361666666666667	1	2.94915688057897	1.48059250428718	2.19628196991787	0.759152049118214	3.17595994507378	0.587000041355624	1.35864250628318	1.29980567558692	2.43985073831987	1.89416319090737	0.82957042512366	1.66329576503612	0.377705986100872	2.67347930105986	1.20235584971134	1.21566077478817	1.3447211655818	2.13997981298863	0.958650582687099	1.7056443518323	1.14572385543437	2.24449551821877	0.858812090307079	1.88488941947554	0.745358500514703	1.32679118376198	2.44967814829256	1.66841496486556	1.26801267452549	1.5076982966607	1.21676584532368	1.45246981408769	1.64118187372358	2.0935052898339	0.820220339847654	1.39922196330736	1.48885158139921	2.09386223838967	2.28418517785718
TCGA-HC-7747	2.0475	0	3.27329500916329	0.953112545554275	1.16667991374545	1.02989028913616	2.85002414724161	1.07314610763578	1.01700692788195	1.52097249747768	2.30092138906998	1.46375388362676	1.21669273577956	2.0628648746129	0.592077199370188	2.42776601614614	0.774957835073387	0.977659323471918	1.54993246380079	2.54640135720235	1.38512012154954	1.93166608118526	1.45463433409687	2.17668604666506	0.925045565403054	1.63163976167911	1.25864012409389	1.22205604456905	2.35509299911675	1.22621121768207	1.5007304518039	1.5555205440441	0.659101010201621	1.51547641169468	1.80018473803921	1.59873476521171	1.13843313950117	1.76452226846357	1.16157214416916	2.07791323147309	1.5312093774428
TCGA-J4-A67L	2.10833333333333	0	3.27833593237903	1.37962782066264	1.60211746057228	0.563007691697905	2.95262703921781	0.575571169559873	1.35160054904131	1.52695248223743	2.45571752346104	1.57557072424392	1.36594083628412	1.70493705243184	0.676095023897205	2.48184854654501	1.44948924994326	1.32070462675385	1.22036023877392	2.32119284001131	0.90272125126767	2.30114656223272	1.08352501118915	2.53847175094998	0.820148108328238	2.03774198985335	1.68182833732494	1.36723803520402	2.29995422650615	1.41837409371833	1.34898201789857	1.74592196460025	0.873655237239189	1.67398133685684	1.70410262588761	2.28876826779749	0.951867720614608	1.34727760134707	1.49270319208246	2.01530434550698	1.83840044928468
TCGA-ZG-A9LU	1.585	0	3.23960938915782	1.21564744399761	1.90711368056805	0.459665022567305	3.07823292920435	0.762106328942712	1.05075112543102	1.22978679792503	1.9076110553234	1.76360917828621	1.53563109404994	1.96846260785337	0.507786979626229	2.77592222653439	1.46661363133444	1.03067345650629	1.48304952370013	2.40057884088404	0.861245947376259	1.90872792646463	0.939869225749934	2.44604046069716	0.900543654461642	1.99304623881054	1.34868936840245	1.23594540179494	2.48015735801793	1.2944461475997	1.74186669615762	1.77386042274327	0.608357234644567	1.39441925790294	1.9996704327789	2.38527161679627	1.35575212171048	1.52994877738584	1.55743152027462	2.24749521420997	2.19267561045648
TCGA-J9-A52E	0.884166666666667	0	3.3169168044511	1.50586266990208	2.16010228186397	0.420754094195376	3.10212083652098	0.550791380052015	1.67075497692056	1.18761255715169	1.76327819869124	1.87939507119051	1.90027167386688	1.95286772316801	0.474088955143738	2.71064312156949	1.33494698774763	1.56802334639369	1.36150202006767	2.31431540373638	0.790657968712298	2.49378323088185	1.28966012161708	2.47927651662454	0.767788587698821	2.06504600758183	1.18789218837585	1.74829063281649	2.70835758760573	1.33007313693146	1.44871580397089	1.9186887450383	0.329206084508284	1.5270681479408	1.85239838432905	2.27131993534135	0.847170711088481	1.37332165344856	1.1455561137344	2.6368529722511	2.20316158426237
TCGA-V1-A9ZR	3.72583333333333	0	3.37958780519374	1.65745292285925	2.04608470149141	0.632124218040665	2.97645807692174	1.13715008575207	1.20864772697557	1.5381092146912	2.14838561351116	1.91731549488301	1.46891988052357	1.83675251714783	0.364788792313998	2.8004413942223	1.79471932548038	1.53418603946506	1.73385049899168	2.51249504355252	0.873981824399066	1.98644064445159	1.67400716185243	2.5761080141289	1.12178947276579	2.20152019741335	1.00854454398268	1.19001825436592	2.64884974236443	1.52087911133162	1.6818479023271	1.59089175085563	0.807817746820092	1.71799338912422	2.02585929252926	2.33160972148553	1.23041116214861	1.53964694892979	1.29649840429056	2.3166443708763	1.93236336464354
TCGA-EJ-A65E	1.14166666666667	0	3.14380356515307	1.02209221686112	1.70991173443474	0.744479857197894	2.96820356177758	0.876860704624047	1.2295730650585	1.23954692905542	2.25441532159212	1.84773688543289	1.14646392527779	1.60398616418244	0.608915279229221	2.56266251737353	1.29497392151355	0.831417937181618	1.28243433076158	2.51092288752092	1.59792310021318	1.78907564907233	1.35457890567323	2.33264305601162	0.853488671296921	2.06124615601173	1.06872400541	1.22247657334485	2.3959442746656	1.85394977952028	1.28323688951959	1.92981521282978	0.512804870382189	1.46109791307398	1.70565193738815	1.83050944493166	0.829248348181393	1.34287288836809	1.37756122900978	2.21185933019384	2.03602147929284
TCGA-G9-7525	2.72083333333333	0	3.18355121990562	-0.00556162120611063	1.59007529637334	0.916865906328186	2.8878815624748	1.32378402307734	1.27346389266325	1.67453408973866	2.30111603738388	1.3162051418661	1.39873289761504	1.98392512285482	0.467815665775767	2.4725435618707	0.689102306242185	1.25143947924	1.71108814499101	2.60863858138865	1.61995860065725	1.8596424652959	0.919313213927584	2.36939473992992	1.50039935749776	1.64377937956939	1.16366417157928	1.09882347536802	2.28484039831453	1.28458978924438	1.29656412144878	1.69461209844155	0.884301062148153	1.67663124790004	1.61391374158742	1.54079827895102	0.99594546797467	1.44505204279462	1.28125679710111	1.64056594540803	1.23410601395258
TCGA-KK-A59Z	7.19416666666667	0	3.22531368866555	1.62626661510075	1.86310133350413	0.647878940773161	3.00317853300525	0.856855445081334	1.55920236412746	1.02753189892519	0.670335684975266	2.14537438567889	1.86773858499099	1.49062801678162	0.458235438215098	2.54257378834196	1.36880169968024	1.44755701246264	1.75979962651786	2.38250501166638	1.30215511989027	1.84293597858504	1.37578596877173	2.75721614712076	1.21801575064764	1.84390680448742	1.16545678888818	1.44055167899014	2.57949982319882	1.58282103474415	1.46253907162824	1.55277989715641	1.26748290127709	1.91384632653436	2.02148979070628	1.94187762346838	1.19242972520842	1.60785808437322	1.40577717519065	1.81584838799116	2.12778540505268
TCGA-G9-7522	2.95083333333333	0	3.16222618596364	0.898132366633663	1.31257170898262	1.09515285951904	2.80167864462093	1.03171350692285	1.21018621827123	1.53352457183809	2.51116574503238	1.39905360032742	0.933233587749214	1.90568187270076	0.421084890827422	2.15288595243491	1.10133387879448	1.1563895293166	1.72018180799541	2.36659208524372	1.44708424213117	1.8701834563767	1.30831947998728	2.14021333899533	1.07281768830829	1.68454372424442	1.27495595015204	1.21707090019455	2.35009059588358	1.18155756895006	1.16797473748452	1.46958718246298	0.429037034792734	1.56911608833943	2.05010631871258	1.47720064661728	1.30458533577115	1.67244756948763	1.272615038575	2.06280218493714	1.40317102307716
TCGA-YL-A8SI	3.89583333333333	1	3.3550843711563	1.3157167635484	1.71641906266157	1.03617833504447	2.95935683267773	1.11633442717008	1.26150271325609	1.06740034413955	2.13286454560654	1.64408553281802	1.17122989818239	1.80109085942505	0.389075100458208	2.55625165907464	1.48730223551314	1.1189881117031	1.89575244789103	2.46379854905677	1.21812908033956	1.80055857467617	1.33579216571629	2.33998150684397	1.07245297577372	1.84390680448742	1.19446055962912	1.15625992560846	2.45023912649961	1.42428229783497	1.52076609022462	0.930443826641592	0.794920846623573	1.65992496518754	2.31997395012197	2.11358771187126	1.32858529052423	1.79744262814719	1.24478200092396	2.24928050459537	1.78716695870597
TCGA-YL-A8HK	3.76666666666667	1	3.16758842257319	1.33220732684267	1.55664391164017	0.583914685232566	2.78044074627853	0.91530770649177	1.29036658873797	1.3312704108535	2.60840621091434	1.67370879438873	0.919727927424497	1.80312605251547	0.494444376963369	2.48226888725822	1.40385425362502	1.04433128293768	1.66564277406964	2.52539043775721	1.41051504255067	1.92967669463474	1.31649863216561	2.04517539731547	1.06719838678933	1.8247252741758	0.713083172768129	1.14928243022334	2.26837185148059	1.46549021217461	1.24373067444453	1.50667053128099	0.759740984742878	1.52334927458688	1.87551737431187	2.00285272564395	1.05165638730948	1.62508106534407	1.47213516490169	2.04977890120355	2.05221370442907
TCGA-ZG-A9L4	3.03333333333333	0	3.19171172727601	1.07697640391545	1.40441157955743	0.958216935036382	2.85845776983221	1.20145715156831	1.02069172257628	1.28017679265861	2.07041025025277	1.38911471484214	1.14911375522793	1.63846695683346	0.374330889252407	2.26208562111515	1.15293423648412	1.02381257569315	1.71081523060023	2.43444171464034	1.06788515164081	2.09565361337977	1.09567361561716	2.06746321845613	1.01341514946112	1.62440465935404	0.687165562184888	0.949947994506374	2.47370778586738	1.29186360276861	1.44735543055141	1.44384122946865	0.708310037587931	1.54194600257016	1.91142543041528	1.86629617342702	1.32833408112517	1.76384203679121	1.39322166241868	2.02233913285378	1.37335042727755
TCGA-KK-A8I7	4.8075	1	3.16318003376652	1.06020178183383	1.49126042577269	0.615514429206149	2.92100574319953	1.00257727857428	1.0253408153306	1.13299108835944	2.15288624115782	1.5823879951275	0.792985101645407	1.80636925356432	0.418961838331709	2.45211963586481	0.990449483831184	0.738421583023867	1.6735587259688	2.43643154635987	1.31280109644162	1.81081970195097	1.19422184448436	2.21953807571634	0.998799712356333	1.63560920915744	1.09738004134843	0.963690548988955	2.28371284190321	1.44111474845456	1.51516631016827	1.50637687863019	0.854277270475142	1.40975795994834	1.98776280506319	2.02454226901678	1.3387393856937	1.72536720685292	1.32039809638758	1.99537794907385	1.99627342386127
TCGA-H9-7775	0.506666666666667	0	3.25110022319983	1.74658767791458	1.58449666104451	0.812487726993517	2.89433293825912	1.17177324948475	1.41480206109215	1.38374370740082	2.26675246421032	1.65389279661696	1.07185598160954	1.9793309646462	0.425392775976106	2.53116079396248	1.56742451221651	1.07779448847413	1.649929203645	2.5522988201057	0.875032160106885	1.82519806031751	1.37782648563421	2.15573227378872	1.0305986638189	1.69892763415191	1.03047919650871	1.14829856067677	2.44086423080378	1.44056720480823	1.32167274412237	1.5114279661061	0.649147641948249	1.4883727581781	2.12551341424734	1.91939273555927	1.31465532343751	1.62979390199534	1.26724653493327	2.16802893639744	1.49734894977918
TCGA-CH-5769	0.17	0	3.32673725799758	1.53472971539664	1.36222315207184	1.03919395239217	2.83290623907752	0.881120990851236	1.66555429654238	1.33899923312702	2.13533825715268	1.34107519050821	1.17332108070062	1.94190088181436	0.556179825399647	2.62012326619845	1.53893665992273	0.937998865611102	1.65389350264803	2.58710662697094	1.52523381069326	1.91662695969742	1.13148691830006	2.27182901851462	0.879779247769201	1.5772972700036	0.894901232561177	0.963757885278982	2.44598843289547	1.22633575364949	1.22307602054694	1.44504717909628	0.702209737593573	1.49465624773388	1.62527011993248	2.01040879646513	1.14900317006842	1.45878224400661	1.49474155864721	1.78205236400759	1.55111146982863
TCGA-HC-7212	2.38166666666667	0	3.2758563019364	0.693431735373155	1.46336226703627	1.08508434541128	2.61717603431075	0.951670743665134	1.19947855923105	1.40470128872087	2.44625960764501	1.36560524506865	0.565816195428185	1.82484342109831	0.510990438798506	2.35440294335819	1.19677898018596	0.94510407276864	1.42862126908959	2.66337826439844	1.1280710200837	2.06360581521988	1.57641965335129	2.17627104535068	0.901980309680293	1.84763598727856	0.761608851868937	0.853516041974039	2.41508797919685	1.32698749884852	1.43226955933547	1.35154697169782	0.173064529325973	1.61940577949645	1.28746543919844	1.5855377760734	0.894786315607884	1.36672373191985	1.280349981415	2.22511377775713	1.33157421590521
TCGA-CH-5789	0.8325	0	2.81357740929556	0.891677448916128	1.05013121246166	0.881801772578383	2.69112959080075	1.33110931828873	0.748619620202428	1.34131496291606	1.94744126584097	1.49656990215719	0.382283951207378	1.95748672504976	0.469081061272737	2.30227720121738	1.11352971903172	0.88709324757021	1.79077587809427	2.56421842911246	1.57780034350929	1.37268671788234	0.774646808596877	1.91612857854938	1.07609690720867	1.56163407895379	1.13917152122072	0.865941929151785	2.07288948391765	1.20846485737323	1.16650477683112	0.874181040664568	0.497405644988645	1.23206276163097	2.05788348354856	1.68717561996018	1.54697022978443	1.92947520227456	1.13472156337343	1.82190238880396	1.56983718545324
TCGA-ZG-A9LM	1.035	0	3.24538839679868	1.54642661385572	2.282497757777	0.740614730265016	3.18619069198171	0.92739157758789	1.19409750657308	1.47221793366285	2.27742051347177	2.01812573037801	1.31669473682745	1.94592863342173	0.388743414692761	2.76869099076908	1.31424184993468	0.962450771952749	1.49109846054273	2.41679105418617	0.595589570386747	2.46323253910794	1.06885765078756	2.61786150602594	0.892094163539909	2.06923797235994	0.807256691791172	2.104169176685	2.78294080024055	1.31488091204825	2.12793533259873	1.88374655204	0.810419872463288	2.19081227311892	1.52451371539324	2.21878920408444	1.00982713073377	1.45429800636105	1.73668419646816	2.33261893200485	2.05821123909456
TCGA-2A-A8VV	1.83666666666667	0	3.37675144550679	1.42935641909854	1.7746188486814	1.05638586560556	2.95916298849218	1.01428394922909	1.72679375877829	1.54018981630961	2.17900570322011	1.63703685169713	1.47304556288935	2.02337387911389	0.469629799641514	2.68997674597057	1.57897380094173	1.1990194315882	1.77144394907982	2.43669228409088	0.972803139997502	2.03863981626173	1.21071198820569	2.35642000353106	1.14049438741273	1.83859433354405	1.085030764417	1.33003645156561	2.53596349515077	1.37029715863319	1.52312492639592	1.66058789493892	0.695373828660115	1.64305960685293	1.83311152222317	2.14009666254113	0.997172961635273	1.41553528023806	1.40683235157084	2.02968718587863	2.09027856790521
TCGA-V1-A8WV	1.87833333333333	0	3.40036913531944	1.83126308164499	2.03932979981258	0.506034856780337	3.40357029793782	0.915420090228497	1.06534258564929	1.12868223609557	1.6462122794828	2.14182704535926	0.634112513030924	1.80271584739344	0.355250110757299	2.96285957332916	1.9163625886761	1.54719030331463	1.21318439032349	2.3780976074813	0.970775157817712	2.30667845816478	1.46936366258978	2.30282463244586	1.62607965875597	2.04593442037629	0.705322545992514	1.8796499078125	2.67407902813943	1.70878103613901	2.13179921955751	1.7363306181378	0.987962836984101	1.52016775353454	1.2867726104671	2.39661215954209	0.974907153656586	1.27692204460823	1.35026464326284	2.40506932215468	2.37620139865275
TCGA-V1-A8ML	1.22666666666667	0	3.15002201978168	1.24252151153324	1.64959924560907	1.00967971348072	2.95114961036393	0.92764012035408	1.13474235841994	1.26203064429434	2.14015127091465	1.56736407234313	1.40124094094892	1.69583487190406	0.404372430952898	2.54707741472903	1.5023905489563	1.02120911498288	1.43596382036278	2.54595401619453	1.41186545780841	2.16888952509315	1.33543275840658	2.09280437176283	1.0119738959756	1.83757719885972	1.42639633859346	1.23323277325475	2.40661608155177	1.39746487717697	1.5232031395278	1.21754377499899	0.756585471541004	1.59901847723097	1.79964448088484	2.17896150492673	1.22332718680352	1.53730022244422	1.41882974185359	2.34887443998586	1.95945470086003
TCGA-V1-A9OF	3.24166666666667	0	3.20138242769603	1.38191383921933	1.8855974551162	1.05160820406892	2.92067985257525	1.29544303226211	1.34511582029299	1.43476890239128	2.26311218002817	1.75461844757986	1.53029055164004	1.84525097832486	0.45030957020295	2.44113366861864	1.41708005219716	0.698016513458102	1.13055312413338	2.47434649603287	1.467697822233	1.99487422478265	1.64923027819595	2.38937455433225	0.882584847424656	2.09450272754791	1.1072719918643	0.873494124748474	2.49060245723464	1.71484655165903	1.54360190647966	1.26421508105537	0.789656511841552	1.84702151944021	1.10320043573497	1.67963602487805	0.996170373145698	1.4678698628125	1.60689893345872	2.25814507203147	2.1796427084987
TCGA-EJ-8469	5.27	1	3.39882716766266	1.2492052967117	1.58012250244608	0.743974833770589	2.85518697890168	1.35138111072008	1.1075045048465	1.60800321324715	2.19008656328979	1.76504963922702	1.10585095630194	1.93998798056294	0.324135874867061	2.71545827859212	1.40642251809024	1.21182875832928	1.38351714948601	2.61466315892604	1.38741112619262	1.92941426881222	1.29546734221961	2.35043855649032	0.981795784417554	1.80584171031617	0.795788696079999	1.16595182910302	2.42591674810899	1.57555760188286	1.57357569469209	1.22048720626045	0.525354350460656	1.39715370157397	1.28085659819079	2.07477819708211	0.784661778754106	1.34274773854076	0.987101916249864	2.30923480232358	1.50510843141387
TCGA-EJ-A46I	1.82833333333333	0	3.18355122069958	1.0020620340296	1.75774269447333	0.784011012109446	2.82842890169778	1.13233945785852	0.836534677839095	1.12441084273516	1.89555601699473	1.6771269054435	1.04455969277575	2.10439416180903	0.427514008977206	2.5474992910684	1.04327383138908	1.12551666425417	1.61906051796253	2.47391762087591	1.00477468919245	1.66662660715794	1.07145863492816	2.22609577367261	0.947508964597759	1.64916207120557	1.036437233758	1.04134023118107	2.3147791092465	1.49199803052871	1.46312980066868	1.42577762936306	0.808913880117276	1.30301976876523	2.23073409304242	1.94077755692962	1.6018843445739	1.76288762593393	1.20147299797724	2.16192338984623	1.84623448820147
TCGA-KK-A7B0	1.65916666666667	1	3.25771454048327	1.62445586860082	2.10695371563135	0.697011498074689	3.07127466655624	0.565071880751546	1.22129825407038	1.16616651236385	2.14336413345	1.68452253060595	1.87442235154264	1.71160811962847	0.324135874867061	2.63543480183233	1.70081390914271	1.11655242127639	1.18489123923782	2.29545104354336	0.568893912342177	2.4582392658357	1.42997726887479	2.66145363686271	0.800937039458806	2.02381944401388	1.69817487216338	2.0009025778031	2.58332810305986	1.82938522951876	1.93826595351448	1.5542820935067	1.31738749563762	1.96199430693284	1.96386685718689	2.28723911642617	1.06206435534844	1.19233716494738	1.64476397561218	2.57299419092077	2.04831935099718
TCGA-J9-A8CP	1.05666666666667	0	3.20909085894675	1.1129679588159	1.68798971326013	0.908578499739533	3.03646821630323	1.05134164643791	0.882792182087368	1.12533488405956	1.9645831153176	1.50650360465628	1.21676239414986	1.66173752106493	0.384053521315541	2.49236772221579	1.36729622809616	0.699266796506571	1.45971304262797	2.30366145902811	1.06606319931884	1.91013465215714	1.37209887310408	2.33068545485404	0.675169097573217	1.75817955125042	1.23497499000215	1.25973582887335	2.36696284822438	1.54909323935618	1.73792968907059	1.15875720907646	0.744720201654806	1.53422808062025	1.6941321503542	2.16813280205883	1.10362608839583	1.47670344137924	1.17007986163425	2.20887554180712	1.83331617901311
TCGA-CH-5763	0.999166666666667	0	2.91502804969815	0.997945366179471	1.18408119193982	0.920046050265078	2.75708883215275	1.15498919585715	0.761324425616123	1.16588154476836	1.92478788520006	1.30675475462477	0.240777676046838	2.01742326917529	0.446815167254104	2.28957943670091	0.642752819516741	1.13437720901901	2.02397317444406	2.59476050505375	1.43395724144809	1.54469232913745	1.00113839256893	2.07174319759005	1.03898105083299	1.57694516163474	1.16423941754331	1.01196900988539	2.25283808083456	0.836751992098188	1.30272443443747	1.33025696861124	0.667227010978032	1.48776784293272	2.09630224188111	1.60637324244354	1.62618792468206	1.94000072667538	1.02966701425328	1.77641915618506	1.38125975752489
TCGA-CH-5751	0.999166666666667	1	3.09566249898436	1.41998509796753	1.61998783762567	0.523267977619684	3.19097359790125	0.894383851779064	1.04809639512553	1.08859840285275	1.67783699269365	1.91579529456529	1.39420864678822	1.88801432774472	0.551256449441998	2.79694287153291	1.18368498134444	0.437495528975725	0.946825532258727	2.35821200554276	1.3406036266409	1.49407232334948	1.27265355983493	2.35818140030736	0.48516407817337	1.61076598810714	0.6868339523422	1.05788606835675	2.38005582304561	1.25775900773231	1.21897365478007	1.64673192540026	0.887731998028187	1.8142899191497	0.578567191207484	2.21965298634553	0.87995356707658	1.35730572611134	1.20877123542877	2.07413871504484	1.98595256783678
TCGA-EJ-7781	2.9375	0	3.07036506636579	0.682010977156867	1.33650420329485	1.09271242154234	2.86334958583665	1.3268654549204	1.05177665395267	1.54141106179673	1.93893969929976	1.75502537447471	0.865224182643468	2.35239401491336	0.352218831307101	2.39237454962334	0.850557044398393	0.797928439555785	1.55528011881924	2.63665236178013	1.52769616020417	1.54912452016154	1.11916437383935	2.31263263414568	1.07153639826473	1.68981526226009	0.85686461381361	0.641126310247601	2.31430151533001	1.26879062160634	1.4187600520681	1.38034437372303	0.345753025019887	1.41509805513228	2.01291269469101	1.5896736584484	1.3659319308131	1.60025885712338	1.09285354904468	1.66634836730812	1.31597062093343
TCGA-G9-A9S7	1.99333333333333	0	3.30362692457973	1.47161588630096	1.68952423471881	0.685567515084074	2.91246983866149	0.829682051400088	1.13770207082861	1.51520141915697	2.60732488743043	1.60894555436153	1.55659483336223	1.29067695366029	0.46761585789847	2.66589975150858	1.67353703114402	0.510968742955681	1.26657838188203	2.52357332695816	1.09106830150488	2.10993194405216	1.60808170918538	2.39764421834897	0.689781087802129	1.87982352537923	0.940317925723851	1.31933514172594	2.54295034753474	1.43426211758494	1.45418930386898	1.55367819060129	0.461781475165114	1.88138264569836	1.29041749707897	1.98836850061679	0.774867702814259	1.07758467207225	1.58110936997776	2.4534437950993	1.97329054832432
TCGA-J9-A52B	0.155833333333333	1	3.3246238703146	1.19071629090455	1.506295437217	0.677549212192559	2.92930933549452	0.866135618108424	1.23598701557611	1.23109308943862	2.29357848570392	1.65856464783501	1.33643840783078	1.54735760328537	0.506270247696652	2.67184471408246	1.36362144172582	1.26071113766891	1.38193855062717	2.45898320393066	0.85257344281757	2.10552721384902	1.24541261571475	2.30794059978595	1.2142029201997	1.95402439046426	1.42872050580341	1.26164538384779	2.29387433294499	1.29266104654502	1.2440392175755	1.77278489350402	1.17081963094051	1.51247935249191	1.72266446445532	2.12631879195602	0.931511375589348	1.3559776596718	1.01800936472575	2.26217597537076	1.77005111695708
TCGA-KK-A6E0	2.57583333333333	1	3.37675144550679	1.18217161309935	1.77315610715832	0.873761480849724	2.90971344655637	0.406029901923221	1.39225874099504	0.954008945188823	0.77511308712231	1.79867298582593	1.40387751800274	1.45808023513484	0.570973467290333	2.50479912298537	1.60071205825329	0.559898911468131	1.12188413924328	2.27958658183559	1.42722870043758	2.24302367176919	1.65370645193538	2.42964005667302	0.665224349761355	2.01593232842684	1.49550741587913	1.48008397230469	2.6818388618092	1.56286435216016	1.6661577605389	0.95943854201924	0.958316529095534	1.8425655565906	1.08920363607816	1.99501261982729	0.803497237419396	1.1754680546394	1.54196949676434	2.04134964168264	2.17635479564644
TCGA-CH-5792	0.249166666666667	0	3.09284099700804	0.667172055492294	1.37086499224676	0.918653276245523	2.7741009694365	1.2211827132731	0.886459833153597	1.30175938439711	1.73668975047388	1.39889719370543	1.21364589414516	1.91329142838104	0.342734889066518	2.2861309435091	0.637055790558802	1.04458200372581	1.65634965897052	2.48270032826695	1.3329339987704	1.71073704383941	1.24555055842104	2.13275740349048	1.07106509283758	1.69449392661881	1.10553985545705	1.08889561850018	2.19112986255294	1.14892777422034	1.2503316268952	1.15783350208278	0.658595699265877	1.23657864177023	1.93180514208907	1.64932438925715	1.27062676126332	1.56265011467087	1.17195954870455	2.02750199777945	1.54298192024524
TCGA-EJ-7783	2.15416666666667	0	3.23258730056269	0.949666679328396	1.39616003501692	0.81281461586313	2.7952847484008	1.10263601815587	1.03970018018223	1.38055754812946	2.1061239505836	1.60661269865577	0.395834898798195	1.97955914228013	0.53947666491455	2.61994408427526	0.857550562854361	0.865863649113813	1.41637417773396	2.64701224421205	1.16907173295777	1.49867044742829	1.2356302679881	1.96479267091631	1.19227921548923	1.74472634471078	0.82172247482955	0.695597608010344	2.27835336649405	1.28686379277196	1.39129073308653	1.33732795849178	0.394704909710652	1.48976589237816	2.06901313482204	1.73073804236911	1.38215931864086	1.53951475111131	1.10361465926213	1.77769346208735	1.40465365490037
TCGA-CH-5748	0.085	0	2.98436685741924	0.730462722307056	1.38950648712683	1.18573745796468	2.79930006302988	1.29105800065653	0.98611642428417	1.32509512896097	1.89953257018593	1.65027680439977	0.543612323765862	1.96775358477829	0.354590307390148	2.52188863149264	1.16948290477504	0.416553616848596	1.36150202006767	2.59184118452706	1.04617315031451	1.55862752810352	0.808743494731446	2.21613839052816	0.680354146726095	1.74170431744911	1.04641953483247	0.749426699749394	2.25638176795371	1.44111474845456	1.59486327114983	0.968141548766016	0.395869583486214	1.44288948033522	1.63673450129305	1.80428767218936	1.02859779365225	1.39624674975121	1.05165312317717	1.91060835839418	1.80284132231676
TCGA-YL-A8SL	2.70166666666667	0	3.27083279278736	1.61453083518642	2.04364973103776	0.999526848289313	2.831996639528	1.14278267480178	1.67891792388217	1.41332356797558	2.63525985559074	1.78477318690148	1.55102600625936	0.699184666932048	0.756092049207331	2.72909042708662	1.89115765425046	0.877828767811327	1.00057282374637	2.5422248810217	0.863749476705226	2.31549695147145	1.51513890780639	2.4691613452682	0.721717010137698	2.11992462633614	0.870941737434492	0.474323364564115	2.5428485496779	1.89238710100034	1.80563543363413	1.57152591243756	0.834801997172987	1.63520839445398	0.927390803835249	2.07704151010745	0.629097310377958	0.88103749599519	1.46005328099627	2.28718274890872	2.03103110981877
TCGA-VN-A88I	0.736666666666667	0	3.16807970971497	1.48480527301891	1.7338699002326	0.781058359192877	3.03111889265946	1.14474010646872	1.31467716006404	1.05832121335177	1.74560592213332	1.67740466668617	0.792774975563432	2.09577594132125	0.529844169360142	2.586829483668	1.53851348613249	1.56462884645138	2.01134011136451	2.45495007042141	0.693540625314184	2.00519082671616	1.44861023730194	2.27850991168403	1.16079453403648	1.65059943919359	1.11695954613548	1.40907740613652	2.3913593888259	1.1905075690103	1.39328150786564	1.34010769008798	0.773336913422886	1.35416395952601	2.51475512667733	2.27232068511528	1.53711793234021	2.00312490269059	1.28189755225462	1.93892197703974	1.87721784306996
TCGA-HC-7231	2.57083333333333	0	3.26081213652846	0.841522130789779	1.31243789053159	0.646795101110086	2.76533728093895	0.817398064913576	0.934384933876822	1.70319469326392	2.37311978057674	1.44310079210763	1.00028740671668	1.84382013508761	0.540556008396301	2.36793108888143	1.01629253106922	0.711356295543427	1.18734508568935	2.58674036322396	1.36787738511745	1.93403210500231	1.27868080316434	2.1274178233797	0.836122570586705	1.60116743287951	1.05817836435059	1.10639633706491	2.36311125941539	1.43145676343836	1.31057627278855	1.65130358986709	0.411239616170784	1.45185061258281	1.42143991953033	1.63202231742517	0.795532964560964	1.26778647264278	1.24240196271544	1.9816550087934	1.65166339968735
TCGA-KK-A6E7	2.5325	1	2.90923363308059	1.80779541677076	1.98119092909102	0.787262875192781	3.01129085607098	0.8929973472477	1.79970735341522	0.94436671402914	1.80494094832879	1.77032792846289	1.05625575659982	1.42629514894684	0.324135874867061	2.31712633440585	1.59871420668682	1.0777268223271	1.37172914912077	2.35678827761877	0.811927392527537	2.25455063152902	1.94374072620286	2.12757720831	0.650855942223806	1.96676468124515	0.963946103977773	1.65806260494038	2.4929034959726	1.83847832802956	1.25839320426515	1.13096986159152	1.02559384453979	1.54700105799748	1.40787881330521	1.98343665147253	0.703137750160131	1.00675936835149	1.74469929698805	2.26317756817949	2.37521764427959
TCGA-HC-A631	0.1475	0	3.01378308308227	1.33017354780516	1.89269097426164	0.975176713347093	2.89029487776342	1.07913969555852	1.25780146309068	1.57152689294146	2.4283975528045	1.74731022038617	0.555699507961329	1.04616748444266	0.324135874867061	2.53150500107935	1.52758700513513	0.904765330028525	1.40274865693176	2.59593664750636	1.16785033199493	2.16810089777328	1.32872581699313	2.25761947000248	0.584922172022116	2.18932271729194	1.29020291607086	1.32481714016764	2.5721909293264	1.77556296656528	1.60406804912706	1.73812622114047	0.622866899047493	1.75934558366698	1.17724475588646	1.68292198291316	0.712942355377611	1.12093863427666	1.24449527465983	2.26814282772764	2.16623897168282
TCGA-HC-7080	2.4475	1	3.3941045880944	1.69248724812826	1.99888252101521	0.708228951049585	2.97645808425389	0.987934555733936	1.51846726273816	0.982688115265699	-0.355624219657331	1.67467382202517	1.44638671774006	0.847811243801998	0.486192499226629	2.58568506908225	1.8119860793569	0.570060756520811	0.870043177314549	2.41808892066674	0.985978895814881	2.02489234878925	1.78572758539927	2.35314825989802	0.582078153385472	2.09638550926174	1.44906705761132	1.3387957564859	2.51544587890106	1.84602738211877	1.7353787584827	1.77968095524403	0.822414119277745	1.71911620078155	0.685987578367615	2.21994017023742	0.462072228374282	0.793777383220203	1.50085427971145	2.36637674533904	2.27927784564873
TCGA-J4-A67R	2.49083333333333	0	3.34395253795365	1.81742578918296	1.89064236450285	0.483363782809641	2.99112172247339	0.526712660994511	1.43520991173881	1.29249956581417	2.42023339681511	1.65247247977047	1.70969800498991	1.89171850140533	0.529844169360142	2.50975575243256	1.53180468047965	1.56979578536112	1.38193855062717	2.31885912331786	0.531895775549698	1.97338660533824	1.38816767196183	2.46730095375927	1.10973794447394	1.83820808428333	1.44609155736834	1.69828495625809	2.33536097951588	1.32644451911733	1.39814276275767	1.64944586173011	1.01568373184079	1.61896144799462	2.17811112588276	2.21793778305988	1.04833560121692	1.45143899678109	1.67668919947925	2.20649539330016	1.92321401184772
TCGA-KC-A7F3	1.82083333333333	0	3.32225921887552	1.20811690164551	1.74387619330901	0.817073922006864	3.00510450683637	1.26670453033171	0.932801202023707	1.04627378394847	2.17526978922324	1.47757970276127	1.39072439083385	1.50409973850405	0.352972066513781	2.62438501555863	1.6712607133011	1.06188027520882	1.60643968860707	2.43634488363035	1.11493577448055	2.16929036780386	1.06448982226884	2.38664225438883	0.844311101788784	1.77263026895657	0.966065612771592	1.16365023950951	2.41394711770155	1.49178093156009	1.57127528446763	1.41232009258083	0.674329736412683	1.6404163867603	1.74469440225605	2.31472492399495	1.15978651108022	1.35927939473677	1.33863982594671	2.23793766620723	1.90895972090381
TCGA-YL-A8SR	0.7475	0	3.21770276171408	1.0584408772131	1.53903587956602	0.791115992062365	2.96665560319474	0.852491371440062	1.49571281250863	1.35087859432914	2.17365235421212	1.74801662550491	0.810229096092306	1.41789056508616	0.538788639433747	2.46138193303092	1.47215989670706	0.880806444090772	1.48504734331701	2.42361092099759	2.00833638703999	2.20675581606192	1.08176249466028	2.41661604740324	0.926326949079896	2.03633439225877	0.934661831873829	1.06253199251505	2.4586695721305	1.58793804232698	1.47896877213543	1.21402832189579	0.812114476975908	1.75739206831019	1.48784312014229	1.89600067029158	1.29624260088706	1.53430694433102	1.48597023956197	2.38916340371425	2.12183460916468
TCGA-G9-7521	2.57916666666667	0	2.68885133665351	0.690105439743597	1.53181678989948	0.918594501830275	2.94638639663084	1.16854970782317	1.18225285051138	1.15199794373591	2.2993500803059	1.70829317694342	0.997266281701402	1.66582972048048	0.548618220211605	2.23063078650522	0.936128626048755	1.18699256839607	1.75576264692878	2.43269562912165	1.48575179884486	1.74708276655114	1.21511888387941	2.31904145774754	0.982184690604374	2.00769927647472	0.773237512666428	0.899710048064868	2.21879011215567	1.20406693957711	1.15196585267731	1.60038446033416	0.517605320816793	1.54924181344434	1.70535125345154	1.41702546478693	0.887156540957596	1.48405039101543	1.41973595289383	2.27975510868934	1.41961111614323
TCGA-EJ-7328	2.305	0	3.35138957921717	1.05558245710225	1.50212028799532	0.635675427387911	3.04580475072621	1.14063408460772	0.972714825391826	1.35642082052589	1.98016007713302	1.74448613044482	1.10619677160915	1.96275543107318	0.523116774558658	2.69816626683524	1.48248171969958	1.16067464459274	1.517016065382	2.44533976662699	0.843862933903823	1.87845674962734	1.21149430958901	2.24824304949253	1.13505299350373	1.78609604887013	0.939054866109526	1.15830873532969	2.38828506879019	1.18351045489965	1.32480608815229	1.77333317420114	0.676068215929636	1.33773972884119	1.84648200302479	2.14675642877445	1.29618768555631	1.76915696519403	1.23425388910191	1.87042928774301	1.82133856810628
TCGA-HC-7230	2.74	0	3.07712161086664	1.07398957039253	1.41262033004471	1.09802689346129	2.68404300304317	1.20729021637413	1.08552364267672	1.47444695655323	2.25232509110562	1.4389127684718	1.36476577409167	1.62929635555463	0.449344704504755	2.44147001932385	1.25095835474363	0.759575931456084	1.40339365402929	2.58429486176156	1.55785085788922	1.94289578810434	1.06332503116164	2.09413714893058	1.07047239038468	1.56430200006119	1.30014465155099	1.25386415464742	2.29377704794961	1.44730498702614	1.37970657864211	1.50011450368791	0.809570740766381	1.54284949044973	1.4160512260097	1.9000653480728	0.916715175775715	1.30870308292996	1.34845154944665	1.51623129293676	1.5817188284419
TCGA-HC-8265	1.3225	0	3.14593014294585	0.97922285529234	1.65924358238881	0.645925151107401	3.01900671110957	1.72920615159711	1.05525314012029	1.01428424635322	1.40429090328574	1.70322425653524	0.666642377717379	1.79910749827389	1.88203596820784	2.73880100327551	1.19063443522036	0.50668994116285	1.16713735614361	2.34348285740296	0.749126950558985	1.12894164051843	0.866366607066562	2.17446854081045	1.87209617175135	1.87412945539049	0.631367451115782	0.820039320344979	2.11974926253072	1.10640723125352	0.859227547896236	0.897813836913307	0.898302644207388	1.51235715536242	1.51637840239773	2.09876886705652	1.42737267058824	1.42207497385606	1.08829688011103	1.71992542587035	2.39604747099279
TCGA-KC-A7F6	0.72	0	3.28793637258134	1.40118788667702	1.57816437569034	0.771780188222425	2.91212425647771	0.871547826281182	0.791813404501148	1.12262971891438	2.19920814241017	1.70333005924878	1.16425500215536	1.5670058157801	0.38320952669372	2.65876943557017	1.88607413356127	0.970322276683714	1.54412930276678	2.48929710422839	1.23824910483693	1.9379662931958	1.06503798813033	2.4205339296681	1.06430655499279	1.94299331617818	0.824953019364452	1.1251478624359	2.45789118648706	1.30286215081514	1.2400283756326	1.6290305376495	0.890417803468252	1.70276422796339	1.92481642868088	2.12580303285483	1.06386999591977	1.49348753230448	1.32844431606108	2.04585442616405	2.05124332195394
TCGA-ZG-A8QW	0.2575	0	3.12066263216391	0.613010208309984	1.57277247802853	0.751570460367613	2.92067985257525	1.0574147528547	0.996269305156117	0.939607887872822	1.78489839826845	1.46333012717818	1.41001970822546	1.59421966836308	0.324135874867061	2.60960538353016	0.843446949081344	1.11318206916635	1.6087859796217	2.4454225057253	1.20332791367243	1.75460779739648	0.874183055592355	2.13201212679408	0.845401617802467	1.59067351651417	1.22886014718493	1.20197785274282	2.22224821572977	1.16306555603714	1.11842213727845	1.22955906239895	0.799185861994639	1.36503197092533	2.0696644801116	2.23994907821048	1.25288593583981	1.52233922193641	1.22307050793205	1.99185819459701	1.75289491264907
TCGA-KK-A7AQ	3.33166666666667	1	3.47108750248469	1.82069281963732	2.02285856547725	0.329251788046788	3.01422135895137	0.54308465426122	1.59974961387319	1.04655053390532	0.963024939389654	1.8343443719426	2.1568539218047	1.15737715412578	0.38320952669372	2.5604850903909	2.00304445707948	0.58399884338364	1.02304403967432	2.24848606542137	0.66546561347713	2.33178358245925	1.63225782805782	2.31290273694761	0.69570237708846	2.15562523522197	1.34510312818474	2.02053941638687	2.53847670996835	1.76532370707591	1.86482346653001	1.55292091822176	1.42061678328992	1.78303113382591	1.5780716089503	2.30584291633159	0.845448942331656	1.18898707525118	1.77022772381484	2.41456509981942	2.37727599193933
TCGA-YL-A8S9	2.75416666666667	1	3.38809632943151	1.65915235927229	1.94752305828717	0.954259772680506	3.26686674331639	1.22381287743084	1.47906106045548	1.45721075136795	1.77267746620259	2.05582576884565	1.3435245294739	1.43283590195096	0.500679495241084	2.65620883714969	1.76349965904308	0.294211169732515	1.17172193517292	2.60589143991247	0.911398020603231	2.13903146615083	1.60269341412541	2.66134328533027	0.549281397097253	2.04461700114798	0.695425065438406	0.844291061174139	2.48953599959195	1.75707023577093	1.82112267978419	1.22110021648173	0.627199632517481	1.69229643899854	0.82175336056199	2.17789404252995	0.495995140380256	0.872593324007515	1.58272871626833	2.19961134129689	2.08365536272383
TCGA-KK-A8IJ	0.840833333333333	1	3.14287558503656	0.827511368593674	1.4604514533345	0.784172472571852	2.72843371661152	0.833331749360921	1.17004013032472	1.34347783750299	2.35550681274391	1.65120090377909	0.643467639302839	1.23192074687784	0.476618213130283	2.32377246864449	1.26789232590349	0.759207284033601	1.49864918532245	2.41065456091829	1.71341233700525	2.0101491357816	1.42411299572898	2.24643878029489	0.787925562947823	1.85988836552672	1.1290803988698	0.935366831480845	2.29683953805513	1.63672710131962	1.54055124249466	1.57015533702818	0.568930966743886	1.73573757768058	1.87823169252365	1.98812648710309	1.07418374664122	1.45571508559406	1.41176684425783	2.06280218493714	1.92040455686748
TCGA-HC-7750	1.42916666666667	0	3.25847864928945	0.916171334041972	1.52299635892724	0.825515653412067	2.87874909916666	1.18874646533882	1.07154199283468	1.17831111448577	1.904356005944	1.47095642335278	1.17486792402199	1.97967454922831	0.455210850377753	2.306488762401	0.696854177540822	1.17538439657447	1.8948720328376	2.51404911462497	1.30267773068848	1.92192088146307	1.25839586978737	2.1949866116542	1.15098427981972	1.51630374794262	1.33652979056154	1.15087282438652	2.25604792592504	1.30404711448585	1.50271095353928	0.880939135221296	0.681553837237224	1.53100269789375	2.22222604736492	1.67036985631411	1.42581071343332	1.74928982760651	1.22042237727908	2.05336910738994	1.61079767458337
TCGA-G9-6366	5.33	0	2.93802720350367	0.562658036393633	1.32279792199651	0.796738370509837	2.89193817399521	1.07965424238051	1.12511874683864	1.67932221132891	2.26685371101229	1.87900996468561	1.20154721532171	1.7571781827813	0.467035824434533	2.20036974501285	1.04430195180905	0.853956240909772	1.54697785296569	2.5479042657305	1.28648223476511	2.00216160724855	1.24266396205693	2.12575768657278	0.873660977145069	1.93031630434139	1.03039225938895	0.996995707717144	2.1137313094417	1.57235094553645	1.41107786874636	1.18766229599106	0.317704285457668	1.56350455043563	1.56640199952517	1.5712050091695	0.987193320955838	1.22396202318243	1.208615679339	2.43513007946314	1.17285529185824
TCGA-J4-A67Q	2.66916666666667	0	3.43576048261744	1.75482061513354	2.14483947065045	0.45394253681981	2.93348163041404	0.692483824544254	1.5724816262633	1.17194112092007	2.14387510632794	1.76840802734371	1.37724268672638	1.99204306219726	0.492011612234388	2.49859895167623	1.93152206373163	1.58174707223958	1.78508711170204	2.34236269951824	0.51959364341493	2.21601617259702	1.20901675408608	2.48940293399758	1.10273277336574	1.86514949667086	1.82599370239657	1.89571147823842	2.38569349545958	1.62264684285813	1.51302766976003	1.77278489350402	1.36542952509021	1.80304774253237	2.36767671965717	2.42299973735346	1.18625975453587	1.62911350868877	1.61204626573278	2.33402394746388	2.21468136062439
TCGA-G9-6343	6.7075	0	3.30976269727335	1.04576949733548	1.46390715963742	0.740152608798404	2.95710314695074	0.862100586813334	1.26577877546278	1.21182606142188	2.18660080435233	1.50722660752125	1.64425363097939	1.81748102327938	0.324135874867061	2.36462184725641	1.29179753678928	1.18132669665558	1.82094203970695	2.45587988875092	1.30287005668122	2.0433109956032	1.27091120442425	2.45839831838269	1.10913503333017	1.94012911021916	1.53037196328529	1.34168789528425	2.3404203623801	1.41092755654743	1.59184465684503	1.25363241367411	0.826316099850171	1.76761838085003	2.05590819251514	1.90347494329802	1.0821370823739	1.41030458627292	1.57242576860159	2.2386258464472	1.29448556662769
TCGA-J4-A67K	2.74833333333333	0	3.4415745481607	1.7383156566584	1.95407053912807	0.633219894114278	3.01060697348393	0.919180337793164	1.29228608362195	1.21182604273659	2.24242357930952	1.67115616271434	1.84742031445556	1.73508752702467	0.510582921602765	2.753584384616	1.83738369055865	1.44711296278298	1.11305187395734	2.35225487782238	0.691208427460326	2.40125568305901	1.18592317394373	2.57156803952634	1.16420670282863	1.91349948275642	1.49774192773758	1.53452960532324	2.46931769251604	1.6933893583179	1.77526651857799	1.83786365942698	0.783644726787782	1.56607469711164	1.53718407680365	2.41440848238752	0.882394434469312	1.01009111864494	1.31459415592404	2.42858802430912	1.6316071701322
TCGA-KK-A59V	9.4175	0	3.38955702673302	1.05407663183922	2.04008723825523	0.840200739198011	3.00448162582916	0.854645451892115	0.770444115355359	1.32597615833806	1.907309916495	1.99027856609103	1.52130248783965	1.10169085551864	0.324135874867061	2.86468347936786	1.71292141641803	1.24259752469757	1.08552397579265	2.62269274805502	0.509425111718045	1.92443577589086	0.322030037887924	2.52002978712784	0.646902012509149	2.14344448357724	1.31401237231916	1.21678416868379	2.49669629366715	1.41431217517034	1.64430470356608	1.71387548076659	1.34562415674124	1.65903226783205	1.1346415538543	2.48163920072924	0.595766672964201	1.1427935991945	1.05518368496124	2.43422139766034	2.42667536108602
TCGA-CH-5788	2.2475	0	3.01703995766421	0.650458702916675	1.21385510188675	0.49746909805717	2.96031444181804	1.42230392247398	0.875686556103003	1.55496406566446	1.52924866143318	1.54280406532417	1.27185590439871	1.49974800112847	0.324135874867061	2.71064312156949	1.06760326854168	0.662708828083746	1.2424397442857	2.49456956731409	1.77565446694329	1.75460779739648	0.868832868325818	1.87802888621002	0.626866027156653	1.61341940593431	0.72223579569134	1.53876375767073	2.22139320073929	1.57199251330039	1.57880242932084	0.810339365920493	0.471034758191256	1.72155444728637	1.17619193469513	2.28652771220972	1.08055896325728	1.1989930009913	0.972159372123945	2.15180901626819	1.89803671287206
TCGA-EJ-7318	1.04	1	3.27249853998957	1.11885589183302	1.56278229234888	0.767002332237137	2.92067985257525	0.718966728562817	1.32036809083927	1.16923913510058	2.45171450774935	1.36447541829764	1.60039660231811	1.91476197551665	0.469040955381751	2.50701839718357	1.35961735438711	1.19702312481576	1.39227691133323	2.38302415596926	0.890123313751642	2.15580536912912	1.08556516600339	2.32938620317875	0.87497466508716	1.85551089020095	1.34172595905698	1.20591668662563	2.29664813006137	1.39633077701508	1.50756308523402	1.69305213087884	0.776392649841896	1.84586046940845	2.20705408040261	2.10886983593423	1.00076824692833	1.29755555203997	1.28797602157333	1.97663249090573	1.77018963297302
TCGA-XK-AAJA	2.54583333333333	0	3.36436941821427	1.21347718843424	2.12685133843289	0.895230329641569	2.84295496428757	1.09102173505497	1.11319193287044	0.950503799871365	1.75487527660703	1.98285620077682	1.63909969784814	1.73717417836294	0.32962111826512	2.65913640795524	1.58279611107169	0.417089031044859	0.971866571118163	2.42431430887561	1.08316236658829	1.83015194625235	0.977753819069699	2.35752849905374	0.598773656985828	2.18389920754028	1.01190305677922	1.25843486304031	2.44369729443044	1.88296030957441	1.55596360666217	1.18867475112707	0.95539784479752	1.75711625038815	0.945370155797345	2.35067420682251	0.728666151481467	1.08231775121365	1.30096431452796	2.51834160847889	2.12172526441011
TCGA-HI-7169	7.3475	0	3.18196222511855	1.46280758531391	1.72314529957546	0.609865731562089	3.00726162700026	0.706101342454322	1.34312481595022	1.30969599384153	2.00474011379351	1.76049430222786	1.75999213285969	2.27336279477676	0.574929617172969	2.4575452740611	1.39428729338985	1.7231116783639	2.37369078586897	2.57727905794202	1.14045910106471	1.66311192474911	1.07696313681359	2.09325087286472	1.45173913588856	1.5911360542613	1.66012811926817	1.76041665846334	2.3848533575758	1.08335757947633	1.28058558263124	1.57106434148107	1.14656222589313	1.72442293659333	2.42253848323792	1.65123302353467	1.54491006560802	1.96072232377271	1.23367271941547	1.65077499794262	1.23265781000591
TCGA-EJ-A65F	0.205	1	3.41017657073483	1.06039580952975	1.90776300454418	0.630557281984527	2.85082324319586	1.11062396070203	1.04557480637424	1.79827226826638	2.41183791100002	1.85470817451644	0.992386559029318	1.48445661319978	0.785443761153001	2.56980723744818	1.35182061532606	1.04445546319612	1.28547130084526	2.47171210269793	0.788887531829149	2.28058387826855	1.59430834471611	2.46694776595529	0.828778142636474	1.81597068545011	0.702408846540351	1.13189730983321	2.5335736987045	1.46306978520479	1.69075987759079	1.58370407584709	0.685888250846175	1.74320907651966	1.66969471930172	2.01601876086558	0.863877903523133	1.4632069657196	1.21011549334959	1.55167318100218	1.94221586893186
TCGA-G9-6338	5.55166666666667	0	3.27502418387287	1.4263500469957	1.84847506868954	0.495877227435168	2.98689423631801	0.753961760160477	1.26550770879324	1.36574169547974	2.28540825005476	1.76896488213755	1.78940983275324	1.92486406068686	0.324135874867061	2.43128579497752	1.3106409551511	0.922742353490769	1.9180287452871	2.53219583270489	0.973107215801519	2.23564525579113	1.34506531242267	2.30396064504975	0.764083318746087	1.79318152278561	1.33242425830445	1.57668636604039	2.55805486616238	1.56767990308696	1.75039104057085	1.21873356890984	0.959412604401423	1.78848507227495	1.48031157195025	1.97490817759137	1.00790430061838	1.7006776055981	1.49921626153356	2.13860041067198	1.93833409924347
TCGA-HC-7077	5.79	0	3.11868853955002	0.707645899755618	1.42105179518184	1.06176999830414	2.67984697088042	1.31160947688411	1.22841139751671	1.52487124355904	2.39634561048961	1.51704273648315	1.01955072061878	1.36131595026744	0.579066350343568	2.39280343020889	0.949224173853406	0.817074118533758	1.14856934120791	2.59655429694054	1.77467177430686	1.74622512272719	1.43479537710695	2.19935642009719	0.908267062349763	1.93511616065922	1.37902221364197	0.949696326547377	2.33251583262974	1.49136858748141	1.45184055013038	1.44851731236763	0.31153277120738	1.75472064002374	1.22778298853969	1.7207704213558	0.776111671193595	1.05899804868407	1.30512908379027	2.09449538026507	1.63091976396012
TCGA-TP-A8TT	1.44	0	3.13585904572167	1.39402066574214	1.4110431213604	0.801174635353434	2.85029557180227	1.33936722841652	1.54760914363124	1.53454195583406	2.34426934432627	1.61264657566943	0.990052594488038	1.76800333328757	0.625949635433466	2.44239557895149	1.03562496536085	0.957006659140533	1.33339671156501	2.54649236255338	1.2483720380057	1.86731349742896	0.547098465686752	2.29110669152176	0.956058362823035	1.81306763350409	0.961771405277256	0.645496927978188	2.29635746515694	1.22076498876958	1.26186366480919	1.9806894087749	0.773597039866381	1.51307733275541	1.9781185496261	1.90952746992048	1.21862911118102	1.49131613432454	1.23264129562378	2.04248184998209	1.86272980608999
TCGA-2A-A8W1	0.306666666666667	0	3.30362692457973	1.40866460723833	1.92079129661391	1.02504656753422	3.0184755918047	1.26719891416592	1.67707522670476	1.13630948159852	2.42572097764192	1.81500787085067	1.47057518547926	1.57038748630365	0.586805865881635	2.69479319845053	1.71238167786066	0.287101413949759	1.2129316261402	2.61113602886566	1.90576130835117	2.08591242838876	1.41119433826704	2.48342315604599	0.530484638413164	2.09144011549929	1.04218778526003	0.760943454585782	2.47612957888649	1.50917603356128	1.60768845776949	1.58195439177875	0.665373786651219	1.60534440051044	0.193191723325646	2.21499444788347	0.731600172333493	0.77348566412558	1.53552788261782	2.34314596146608	2.11268725684715
TCGA-Y6-A8TL	2.71583333333333	0	3.36562275486443	1.26065007223209	1.44226595065782	0.828133725390339	2.99624321673699	1.06322210715479	1.20322818662324	1.26103133666779	1.85542305723783	1.65120090377909	1.57297019522811	1.80876886563198	0.387539072671385	2.61022859371302	1.49696800444086	1.07879287184901	1.71134640053423	2.44415587692385	1.34205834113371	1.94411984048175	1.20033173698136	2.40308277825351	0.985516751611005	1.90729484751894	1.15666257482152	1.04511375548703	2.43908581510601	1.62576300264589	1.50402746146413	1.32547025088257	0.741683088629044	1.67839014656961	2.0572752700269	2.16568239794164	1.17209136004781	1.56586929803664	1.19808243333823	2.2603666519004	2.10647402550226
TCGA-KC-A7F5	0.249166666666667	0	3.44353368479835	1.91085726163242	2.14170357167029	1.27079434993336	3.10732771630089	0.925780727379351	1.48479411819935	1.01317044678741	2.54743550330357	2.07817065096762	2.03347545389199	1.18009192858288	0.370690765362495	2.70303927963181	1.94575759410591	0.1302089332704	0.821493896591254	2.41896588218593	0.720402947587764	2.25613601053892	1.9150289238356	2.64957896473987	0.714209630661538	2.42545309568473	1.29948657178462	1.63613789058623	2.64611368535721	1.94568498941562	2.09212144563174	1.5004163584154	1.19017812998643	1.98637514504848	0.709245607052502	2.32682094099461	0.519055211068548	0.783575685934613	1.7330528617839	2.53605690993189	2.39209465896304
TCGA-M7-A723	2.08916666666667	0	3.26689610191584	1.37167505412482	1.4017753349436	0.451603729985578	2.97035854649827	0.767304102337293	1.13987811999113	1.22013575381858	2.33288960583568	1.60272049500165	1.63866495450933	1.88750677293307	0.465411209980789	2.56972312700398	1.46954066730075	1.41485612668484	1.77321715644417	2.51309886801962	1.1598682762439	2.19532775955401	1.13121604071073	2.45648034191822	1.20522599284865	1.8462967911677	1.45734976676198	1.48322800514081	2.40338881364276	1.28250113529338	1.51758017682965	1.62501644512236	1.23518298465241	1.5790453406147	2.04612433296359	2.08375879621803	1.27233231085262	1.81286498674856	1.40239911667405	2.1675872440676	1.97562306265843
TCGA-KC-A4BN	4.96916666666667	0	3.17157691898874	0.719436333600933	1.48320217740186	0.799689712750429	2.73968795034148	1.18814869996569	0.699221213970514	1.43371902664876	2.40239851632599	1.62648184451108	0.924712796277917	1.67888382374393	0.451059784147393	2.47416160006931	1.60486449295172	1.12204873010057	1.72610249381722	2.35793285398541	1.62515474177451	1.58772525963629	0.799256273908398	2.1847668560947	1.06172968503991	1.51870029670925	1.08948594753996	0.788300495107017	2.29812175023304	1.50132749598809	1.51788384052282	1.30539017537636	0.458730665822783	1.57619321916829	1.45214911590195	2.11961275139876	1.25086039948053	1.58952923372657	1.28696049383341	1.59279929662172	1.66033790436
TCGA-YL-A8HM	4.0325	1	3.47795362900799	1.71848405136055	1.96069758413702	0.909768926751149	3.22635151566118	1.19619520037045	1.6384398482525	0.959324067252329	0.0202451478291146	1.82901930261574	2.1022811037051	0.995737940599835	0.371483009706486	2.6695504617514	1.79841615169211	0.992102738063123	1.02176323532238	2.23536236415167	1.055433859768	2.11715627831563	1.79919316615722	2.64237846206077	0.935540634525568	2.06816932250577	0.777417409306126	1.59602340016204	2.71873358689648	1.78066238441727	2.12635585991371	2.29830105769591	0.734910960345677	1.91134164994205	1.01585705653944	2.16646611993692	0.487541833386171	0.92393601354883	1.50056943413976	2.36773476068712	2.10606675877219
TCGA-KK-A8IA	5.28666666666667	0	3.41646759206792	1.56035296377617	1.9524991499257	0.734153090480639	3.07823292237163	0.799744743286649	1.17442751227734	1.23385315781849	2.35831779499308	1.98704911154519	1.67831524920837	1.32362624358909	0.459801740472734	2.7210850105691	1.83650119846776	0.61531684958192	1.53527930883438	2.5005156522145	1.34270133996614	2.2645224393414	1.52704750851255	2.54437009461749	0.673393421900406	2.0314713168995	0.723026468199642	1.48994696725631	2.541272024009	1.63118564853743	1.68786971480553	1.90067324447836	0.827852267179215	1.83054671426854	1.13922723552778	2.16803511602926	0.673300696067719	1.06282561403313	1.55504440125853	2.40584985247663	2.17703204035889
TCGA-XK-AAJP	3.44666666666667	0	3.13585904572167	0.948469952487298	1.69422065802051	0.680548328553728	3.01669087092731	0.919978502972097	1.69631557836931	1.25814434823496	0.1712287367413	1.72900564983855	1.72488488157708	1.13765853956136	0.366340568707422	2.54032845249876	1.36722499936122	0.734565695750214	1.06821636754021	2.44238923530367	1.53350608778279	1.93364854770458	1.40238132443451	2.04365894452718	0.622451559034471	1.84816477038668	1.10165451308075	1.21468622783393	2.4017946852977	1.62749015720078	1.46148114986994	1.08733906967957	0.995054848357231	1.76370021208673	0.945031034272345	2.03597391435058	0.680588834193457	0.965241119696183	1.41958591990898	2.22711750834143	1.98072223334228
TCGA-HC-A76X	0.410833333333333	0	3.33680649137353	1.45115498314334	1.69924264593878	1.07349026045548	2.83741863910301	1.08482597678002	1.58705651888272	1.44684019934623	2.47693597779765	1.64031245537362	1.01023982608567	1.64935545164272	0.575351786404893	2.59223071882189	1.64128984011609	1.12238120203341	1.40602592236063	2.50926938209317	1.34362693042532	2.11121093343698	1.27235443921275	2.36683426926079	1.33069632426178	1.82677001942959	0.833374953564526	1.17669326149708	2.44504053182108	1.68129577148944	1.55213134439822	1.62661429610969	0.657178369545162	1.60786357021953	1.8369125877969	2.06721571326128	0.777300225433335	1.15050704973967	1.54493252767017	1.64462438537045	2.0164971221856
TCGA-EJ-5507	3.98833333333333	0	3.06943175968854	0.896744425036325	1.44160344775426	1.00693226808826	2.46800063205835	1.06300996029139	1.31116068179659	1.77824592615357	2.75982036464407	1.2741816793075	1.07092540245911	2.00832849432763	0.660352071513744	2.21455082563622	1.16052980119075	0.754201402742404	1.27824225579289	2.59211896270001	1.20256309026548	2.03682451346445	1.43361020446975	2.30669219270017	0.775196856430903	1.98430324367941	1.14529957284565	1.01533488593828	2.4453284560829	1.14605061665181	1.46043319898512	1.68336406848214	0.408464239620943	1.59459575165796	1.51008388610795	1.39775411745895	0.927071762398718	1.45687314758871	1.33383716118607	2.41287342140842	1.75085422410258
TCGA-CH-5790	2.66666666666667	0	3.02626112891425	1.38629647742127	1.30989385161711	1.001333580611	2.77804058938651	1.18235283020619	1.22117546691324	1.56977026629485	2.409049509964	1.63632953472766	0.815896646857765	2.02078508021311	0.704698582808532	2.56859324535825	1.20825916223728	0.495791134463648	1.33197246576005	2.64691388901696	1.68065873075128	1.7535711425519	1.04524067871213	2.01283861993019	1.09161550043528	1.83158716143479	0.719425714033162	0.949312294454295	2.31699426960339	1.3423786929455	1.21749071297639	1.70890998314632	0.368028549888334	1.64203731256327	1.5825408967859	1.85252362288432	0.950820821690397	1.22712454003517	1.2638201961006	2.09083651763124	1.73617060312634
TCGA-V1-A9ZG	4.15333333333333	0	3.29687967269926	1.57164557267638	1.52919202425789	0.870261050944986	2.76069727234553	0.859877936164462	1.55683628513737	1.33651963911486	2.0683433866307	1.41630201897643	1.22109419503993	1.58768768644503	0.448763566214576	2.375758138546	1.55746235122698	1.01941145343778	1.44150570413919	2.44440862531835	1.13108926114167	2.1064573852718	0.892933975519326	2.28994419728657	0.857257938183008	1.61442314211426	0.826789808759734	1.05009070503363	2.47076102309471	1.49587228093712	1.17275476697307	1.43346191195804	0.854680658910781	1.60084961749677	1.81254536013166	2.0117980006115	1.11652166786213	1.51139875181587	1.55370482150735	2.02313484585374	1.76374756642618
TCGA-VN-A88P	3.44916666666667	0	3.15840733421427	1.03554543906153	1.29766245370805	0.698749132342068	3.00317854020285	1.06490781578592	1.29668428544715	1.15378484642194	2.00906720635658	1.71514881808183	1.10256642746062	1.81303762055363	0.499146643434326	2.6376347507361	1.4282530416054	0.940907024930401	1.71189805604801	2.36429134551017	1.32040634578205	1.98297131254057	0.977237567183743	2.18865202917433	0.843116680494423	1.64206900372011	0.75018190844407	0.812485903330416	2.38245751418055	1.66075432593338	0.933992620429538	1.25399973102479	0.46632317593149	1.69861179797031	1.99769970145222	2.22060852911279	1.13858317363701	1.57551037298026	1.20571023377418	1.81011174980002	1.76565864308747
TCGA-V1-A9Z9	1.47833333333333	0	3.18737127601184	0.806146608393516	1.62754364296766	0.904874461965777	2.87059053769185	0.782803054530601	0.952769403194528	1.22459701248166	2.17375008271638	1.64756852125626	1.75752288734536	1.78820460121764	0.324135874867061	2.50333672538102	1.38579951381141	1.13205504873695	1.4964778527822	2.45168163001823	1.3869931503841	1.9499838821446	1.32494460945576	2.34387455458092	0.967752902449784	1.82778852450258	1.01465394992981	1.02444904072519	2.39266377090682	1.4848858026901	1.3388272576904	0.882228260396926	1.04032829146212	1.75711624185205	2.02004480461519	1.88431303824758	1.26606011489993	1.54575671219382	1.34041000468218	2.20630408515683	1.94610347137532
TCGA-EJ-7797	2.69083333333333	0	3.1868452166314	1.10774939174933	1.34324162562764	1.13651434841988	2.8355848393926	1.25747848258312	0.903711242231582	1.54497147822251	2.26321034378816	1.63598529685737	0.891543541021315	2.12831128609365	0.324135920962707	2.55016632819693	1.06406044656097	0.958368465564532	1.68059531499028	2.55229881026749	1.42602230788294	1.66198627540118	0.931345771125566	2.20917593599373	1.28913413083088	1.5902588550406	1.12153832458875	0.94182627654454	2.37664281691515	1.22103843517124	1.37500811583373	1.49128821873841	0.555839807215026	1.37392361244166	1.99339166363667	1.71826836994748	1.22128646032351	1.60562427959747	1.1544263069496	1.97202286751224	1.77059692785063
TCGA-HC-A4ZV	0.0633333333333333	0	3.28090080759483	0.943960472835186	1.9160062912283	0.74931636028428	2.87933814192122	0.496220310348041	0.8894858783971	1.04428738045904	1.49663962425633	2.01665179881391	0.176857747325967	1.75415201901154	0.324135874867061	2.91910473708734	1.46819293633976	0.943722901562598	1.26933014344525	2.64511022374385	0.535312199639084	1.98489645222861	1.36059822983714	2.54794112060265	0.530002712154837	2.01131802828154	0.706406184765503	0.860557936515085	2.48903671417418	1.1194200460098	1.44675803635997	1.25817631556827	0.775415357039455	1.6515308677083	1.5437182392943	2.33536978412793	0.833451148829754	1.32955280383701	1.16413909521759	2.10144211402816	2.03333496229597
TCGA-G9-6348	4.1475	0	3.22334944329585	0.978627743668414	1.36890273553044	0.833673768808103	2.85162558240823	1.03066988326809	1.05203415551449	1.28024404038307	2.18009238381976	1.35946871294729	1.16706914143337	1.74069508748596	0.410721506927188	2.31282038850832	1.09094012501301	1.04614016079514	1.66173145201558	2.48617357377686	1.15992725172975	1.9735095982102	0.972525688689183	2.24444457088092	1.00909463194031	1.81192046894313	1.1634709987804	1.17654686450465	2.40890995037902	1.23434890063961	1.62976063469675	1.29390034040318	0.469671378958583	1.43908746185327	1.91142543041528	1.68531544171995	1.37744778730893	1.73415657704724	1.21558697557531	2.13707358575392	1.28310483346288
TCGA-M7-A71Z	1.76	0	3.38374445930928	1.66133430468702	1.97811585815783	0.440115777007171	2.8895141788426	0.635471135625003	1.76448000541962	1.49006521178695	2.25690265651192	1.89745380859656	1.62092752175564	0.830549902480123	0.701470978525595	2.68889446920174	2.05548833959895	1.42956774056089	1.00010452668249	2.48174758249382	0.911862463532753	2.32968055280243	1.79770327198123	2.53704649529961	1.14553559135941	2.15237412781298	1.33587495308315	1.25293863807339	2.47281668403238	1.52391241561966	1.66145419098211	1.51971537483097	0.742669551420971	1.56224266360156	1.12584133708888	2.1225711866232	0.677261667487307	0.849935659424601	1.49474155864721	2.11715015619753	1.76401827968623
TCGA-EJ-5511	4.04083333333333	0	3.24749515648487	0.710736435605608	1.50588634764195	0.67204544336564	2.99261623291374	1.26260229002925	1.18354909287781	1.38478620584525	2.30702910568827	1.47974507380277	0.401913670074604	2.30456954862451	0.329247585219024	2.52032229615746	1.08584802715986	0.798577944817018	1.67026151511019	2.59331104171263	1.76713464787384	1.89287615619709	1.20687102429693	2.45381033956213	1.23587844604602	1.81167099228929	0.989994428135645	0.725169094667102	2.40366335379245	1.49832309750252	1.72402381839112	1.45983207618146	0.422675915429764	1.65757856932645	1.73032707397931	1.77436548969032	1.38388768519533	1.50731561890455	1.18265499669392	1.69270070839124	1.37202671059409
TCGA-G9-7509	4.4075	0	3.22143266874757	1.15618977017417	1.48947336297654	1.07865045090831	2.85055794048347	1.28460021858682	1.38236586813914	1.35262081283113	2.26263209931796	1.49770760717025	1.24782683107739	1.98517313821441	0.438201197605753	2.43757829572058	0.765535764735588	1.13929190753762	1.50906980193474	2.54595401619453	1.16613274841464	1.8816390773237	1.22942470132559	2.3727546663481	1.16737760247039	1.76563567632339	0.973937377736633	1.18893676191782	2.38837662066308	1.34654106105235	1.49679455814387	1.50085978519296	0.682269247667593	1.61299130016233	2.00753553182595	1.75793306111089	1.4479317899132	1.62521962237112	1.14432035773525	2.01689861383356	1.6541967202203
TCGA-KK-A6DY	11.7583333333333	0	3.25331263937441	1.25115116030047	1.74764550188464	0.875118071913683	2.84974844083913	1.18326348531044	0.774662072264169	1.51652844829288	2.41450737015974	1.7672839249834	0.67617649214055	1.45771321671404	0.508036297694885	2.56605643783916	1.53390311645577	1.10126459107217	1.5041794730193	2.49042667013879	0.842418374153178	1.95034568840028	1.18629164965927	1.99958839088753	1.02118734238571	1.8564173770487	0.974026961584864	1.18464088819491	2.59393433233144	1.75804615152832	1.34644699693744	1.59689135056272	0.823106696243066	1.58682073540645	1.67024540964202	1.95901195142642	1.06904558756599	1.46384737524827	1.26113759642239	1.92581821986679	1.92125989075386
TCGA-V1-A8MF	3.96666666666667	0	3.18145344722491	1.19180584811986	1.8267026214253	0.512555788546947	3.14330466638018	1.06586541842467	1.40113325725505	1.14664212442211	2.48281673957732	1.95104671255933	0.893857488576818	1.80190968864866	0.519341936307749	2.61903120583424	1.58309483929253	0.862261079908353	1.27032733371412	2.47837667604913	0.667017189502352	1.99452310501755	1.00849713652435	1.92804389304022	0.884586496597371	1.87319037077765	0.941645432501164	1.16158955048045	2.2747945741444	1.57028205333371	1.54016640224955	1.71471871877188	0.798559124975919	1.40600455992458	1.81594605141415	2.34694465584022	1.13685392212049	1.49144192736469	1.5559586117098	2.22909888005969	2.13123532540458
TCGA-V1-A9OT	0.799166666666667	1	3.40853691210153	2.37096710806136	2.36620820990298	0.547311702867134	3.10308333958891	0.803441969583432	1.6863794589794	1.48187277407675	2.61773192689149	2.10457730811665	2.20557245388733	1.89990933085976	0.45897731326915	2.79658871952646	2.12773783996428	1.33600697529858	1.32052878135412	2.53621992729539	0.651406443162777	2.06084313742759	1.5953233839692	2.52247954388088	1.14088293171294	2.3644772252885	1.28834033420995	1.8561205900407	2.64782325020347	1.71034516031681	1.93415581859816	2.22448733541532	1.78852519716362	2.06669705799689	1.98468016711623	2.4466702424857	1.0268515989247	1.46175605150543	1.63635041341145	2.3212624001362	2.52967754176004
TCGA-EJ-5508	5.37916666666667	0	3.04180158892249	0.746504083912801	1.17678906440852	1.0734340122305	2.76991965233161	1.26788740127496	1.08966175999269	1.48815914999694	1.87041253044467	1.60590023681325	0.363143316539419	1.95689578169009	0.562455828375263	2.42011352249438	0.736650902287982	1.12930360694166	1.5772676480916	2.65762627096002	1.51142026407627	1.43244815916164	1.1742762568921	2.07482986583339	1.07893117425526	1.58625077620847	0.862991152876153	0.991081253092968	2.24338558608137	1.05011380848075	1.26545575178203	1.18000652614863	0.263837955509532	1.33359556450123	1.9535757622336	1.6563008234998	1.29820008156072	1.73807506880995	1.0586348509618	1.54682272020881	1.4444998751939
TCGA-KK-A7B1	2.91	0	3.20606649795822	1.37520837321145	1.67233220083615	0.754170807011031	2.89388923021164	1.12864504971481	1.4671772724618	1.16363621972134	2.36115574357468	1.60993950850251	1.08631425009653	1.79913116665306	0.483617377741279	2.68123964437656	1.69960220147376	1.60727705823171	1.75078043664029	2.42760249363669	0.910735340094944	1.97519967584893	1.14162269621771	2.24574686520664	1.28985984340571	1.78162383159489	0.778541771030678	0.876277632354772	2.41330940095228	1.48250780299675	1.35858572421446	1.40205391351681	0.67578140541867	1.53984350742091	2.00148554261801	2.14371330362793	1.17629481217359	1.55172525168167	1.50056943413976	2.23920322792019	2.05027237342341
TCGA-J9-A8CM	0.941666666666667	1	3.47108750248469	1.14943208179185	1.73360654071231	0.545900669546171	3.0585141624441	0.677579753966568	1.13241204030605	1.35981164239222	2.40474494005057	1.81915403880589	1.22799317431838	1.92321082417349	0.504675129884293	2.72324841313838	1.61280242204019	1.3373742755635	1.83483274571048	2.42465926541529	1.06606319931884	2.09979715468013	1.08399459182391	2.46318181048155	1.24119256401549	1.99639126664202	0.843849237134687	1.26430296873988	2.44750631149988	1.35384474105348	1.70744694687664	1.19956806189223	0.623099108265043	1.56963481961162	2.05177624336086	2.14030649337835	1.13465938669607	1.49335891983623	1.26366441340435	2.21126408536747	1.93395314610317
TCGA-EJ-5499	3.87333333333333	0	3.14645553774332	0.622924308451021	1.1955532086631	0.979236294211714	2.85299741389086	1.24145114026957	1.03792114453309	1.21897525997	1.81682583458771	1.36461405414772	1.31354376512883	1.92211203784546	0.446328992827616	2.32368747317214	0.455385712141135	0.794910883160057	1.58552842149212	2.621855205832	1.25255792316185	1.74341301284908	1.01981314887965	1.96672190804181	1.15265158120275	1.66945394414715	1.15495029719321	1.24253890095726	2.21850114309995	0.853208115871215	1.42397292330885	0.99784409279394	0.658502200218704	1.41942660502063	1.8294004972936	1.38029022949185	1.26163294059735	1.67907709976593	1.00261468520797	2.05380650276568	1.16972666533141
TCGA-G9-6379	4.8675	0	3.40525250297266	1.96428426197157	2.18471342516523	0.606227461422898	3.00817179658149	0.345870132925546	1.21591924726416	1.29959415684245	2.41478249482191	1.71641213803654	1.84196012455266	1.90470568654876	0.491243901636018	2.6566061050184	2.00747874784521	1.14954985912798	1.23536264602319	2.31018243066214	0.505142657695125	2.27723746085964	1.29038733332226	2.53748298650631	0.949263154097973	2.01639722837535	1.88152314996944	1.75703249594572	2.40218604564362	1.37389391485122	1.72214428946364	1.89491347555361	1.37871530631695	1.66613078546285	2.06782478569215	2.51337037027834	0.969768089088418	1.33022806822878	1.69573489290871	2.35027280002498	2.16292334935261
TCGA-G9-7510	3.24416666666667	0	3.1710641219974	1.08768184270735	1.54288187738386	0.918714162213493	2.96549859260197	1.21920960473353	0.969474036066069	1.35154147647316	2.03288905888333	1.45316609562768	1.12500675015462	1.72419040433596	0.43565416232839	2.26437384917313	1.12713615428117	1.40006142272157	1.51592981360832	2.44255157878815	1.3544921684352	1.87916367371735	1.34067259323785	2.30320121332278	1.13562043079423	1.64500358772274	1.35381135900318	1.28601828825096	2.41628923522794	1.46223213913349	1.53425166098784	1.18000652614863	0.607876809056963	1.47325916009976	2.04086017562199	1.72749051747069	1.33121275904102	1.62654339013445	1.23681602134777	2.09364236146718	1.38409572909263
TCGA-EJ-5496	1.62916666666667	0	3.24538839679868	1.19119508300377	1.41679697374615	0.975114135188573	2.70243097372481	1.25844724344906	1.00428906942984	1.47399323731177	2.07652866413788	1.35080189513598	0.893738147911968	2.02717311151716	0.324135874867061	2.33219367550726	0.63179587429052	0.677437908744245	1.34557913925215	2.64501542451393	1.07534053286109	1.76780842754587	1.02446993437187	2.11826717718782	1.31931087798791	1.58791804444194	0.800933362811347	1.0323279598101	2.33644056449793	1.10010700614202	1.43805274798062	1.09561573460643	0.352109200063386	1.44509059625684	1.78447953019304	1.59017502294731	1.2033134659889	1.54221599923752	0.787936199775239	2.00314566479029	1.59063871685795
TCGA-EJ-7782	3.195	0	3.40202821497672	1.28164337768856	1.93657531737693	1.27973212796859	2.62448617497153	1.00147371743935	1.50791909597302	1.56811691231081	0.385167081309385	1.56420163921	1.21183094450225	1.51528343438242	0.417111656196656	2.34767605273779	1.62096923918893	0.661894536872553	1.43739811923385	2.571633712908	0.814632860823099	1.71144781014799	1.3583911866321	2.16080360003252	0.840764322362182	1.96367682688338	1.16895623033467	1.50270089853915	2.51514360193001	1.44364063396923	1.67599339206708	1.25167364661773	0.499970556054225	1.49038723030225	1.61476378694644	1.89512803691389	0.98663101638418	1.35167471281173	1.54433362078165	2.04625558937636	1.62569351345338
TCGA-HC-A6AL	0.183333333333333	0	3.37263185091445	1.56699420266003	1.92761944864734	0.506710513423243	3.0752841393473	0.444201110287951	1.2892576613097	1.30611271206862	2.47037185351156	1.80169316147877	1.40940862584665	1.4373309561083	0.396985206604558	2.66580452848461	1.80830856210683	0.723218582711422	1.18573356391979	2.43953132604427	0.755467190929917	2.26077508140528	1.39483300871937	2.51514614583578	0.696282403401719	1.94603547074696	1.38076179797321	1.10869168262249	2.43691961230494	1.56059577805135	1.61212588228335	1.73076871572948	1.06609912650116	1.48297449142674	1.46712019604761	2.28420137032048	0.745731296912514	1.11581182171717	1.58555370660306	2.45647040895884	2.10174536745899
TCGA-SU-A7E7	1.50833333333333	0	3.20483900251803	1.08275159789735	1.67052851875148	0.713088285941015	2.86527682680293	0.831893710515214	0.97235051276768	1.22705314918757	2.34630838018727	1.66096755113397	0.611895718507186	1.65339878359268	0.334446253514639	2.48662862471995	1.15918641586777	0.63283161285225	1.33924103854945	2.55041183566056	1.51086198513979	1.84595928859193	1.11665205597304	2.17668604666506	0.72602032533221	2.00079894883226	1.04924761510605	0.730143326874364	2.1934602800087	1.356497362438	1.27296149588177	1.71071718355101	0.511220538413076	1.53695008697129	1.66969471930172	2.05748586342146	1.03404877431046	1.58600567770444	1.24262334521492	2.07026287699955	1.83045792826392
TCGA-V1-A9OX	3.10416666666667	0	3.27003379773959	1.47384987978827	2.03621386191959	0.858468444197736	3.0184755918047	0.788316350107735	1.28182778272162	1.24969971236808	2.35831778655251	1.74557395612406	1.85529815386936	1.88373635237432	0.40766639511549	2.5718305428377	1.53403795418393	1.15561736380666	1.25780174664507	2.44801023746264	0.960451183863198	2.19523094005676	1.40119383510133	2.54066271137365	0.902614348662436	1.84345742152092	1.19532056486187	1.65220712998811	2.59925049254742	1.52502073891195	1.69005201956198	1.88469376276803	0.946796844620844	1.624501461269	1.89801075458614	2.18978942151559	1.12588274074624	1.43465865967506	1.53735214844059	2.42817297085681	2.23329262319186
TCGA-EJ-5505	2.52416666666667	0	3.07353292332305	0.649790346784932	1.28734680297096	1.27625722092597	2.82714758849038	1.30043847603726	1.06577989172155	1.34647421829322	1.73969826196741	1.42838665272044	1.06083010840631	2.12185370809548	0.639850560142401	2.37301229992987	0.85583913904423	0.600652530799657	1.4983968966234	2.59521902001083	1.64059283731452	1.79922369649321	1.27206382887938	2.19113606091294	0.947924289159551	1.79842867740319	1.34783184293015	0.762558224056348	2.27076233212391	1.12972702828266	1.50449241777094	0.656779719609289	0.642426433241716	1.59649462630551	1.85567958418068	1.32768036335205	1.28132185712731	1.54667554123152	1.14294698278506	2.15600290259985	1.69268563697095
TCGA-HC-7819	1.48666666666667	0	3.30081567434101	1.25059377883986	1.60924082774041	0.861047947118641	2.79716435323423	0.844000529383065	1.27570911739877	1.58221247063755	2.59053722065067	1.49798657223026	0.950701212378428	1.52625109569034	0.551582145069647	2.55417709564462	1.48044056171921	0.798577944817018	1.29028672785662	2.57044430945321	1.5758469147468	1.98926423658412	1.56852014457871	2.20302669401882	1.09915640265425	1.77719777643981	0.913194277040911	1.00363599750777	2.18317527163882	1.5064622406689	1.54869757846158	1.71457763015404	0.53195889709795	1.72921132956738	1.30628134524736	1.979278610183	0.914681533944899	1.25768432019238	1.43638663911093	2.02085442880719	1.85295416433511
TCGA-HC-7209	1.20416666666667	0	3.0457432510905	0.784357067635017	1.15384488159122	0.846871365857592	2.61068712317132	1.43895196471551	0.625198722279812	1.63840319756796	2.59043192539986	1.46388668437761	1.37946750814059	1.71578607572121	0.324135874867061	2.30433260970164	0.524463120589095	1.09197520099265	1.58757379453033	2.55058885372311	1.53583612648756	1.84198858002801	1.27118602777081	2.07368304737464	1.20611169173349	1.54837577374192	0.96790387728736	0.883630324748482	2.26521143932961	1.25955544749756	1.18696331849686	1.48578468965966	0.423843849800822	1.45911154615917	1.62749464438497	1.60725116133323	0.988146906152418	1.45350590064735	1.1609949018483	1.78090971135927	1.22729515132989
TCGA-EJ-A7NN	0.539166666666667	1	3.14688422526484	1.42690874811305	1.67860060555024	1.08203538274567	2.87357925416571	0.802120879743447	1.29531786123585	1.51637789379916	2.66059734341101	1.7295389318262	1.50537335641277	1.5278796245931	0.393143309244091	2.49775520259961	1.2205084169822	0.884535648356846	1.30045904115898	2.36938333400021	1.10103632958139	1.61150931742234	1.26064353924538	2.07391324814157	0.900659048799403	2.02881949110575	1.08821045914498	0.496939007017103	2.38145487964267	1.48168643810952	1.50652650007311	1.75434249652232	0.765485600543658	1.40371509024592	1.6556474958369	1.85213405645989	1.02099662086131	1.22808855593981	1.34521748374193	2.25879245908472	2.29657284185053
TCGA-KC-A7FD	0.739166666666667	0	3.2164846857078	1.22234166230999	1.57128930027827	0.780958926491194	2.91622938162602	1.16902432476092	1.21216960559368	1.46036106530872	2.81841472387947	1.48796485988169	0.919862996559435	1.57180265020065	0.324135874867061	2.65848217893611	1.65222538880631	0.634913952505446	1.58265225333353	2.41393998718664	1.68194889776549	2.01640815092036	0.79719758117052	2.20806611140973	0.60839015694977	1.81985546013092	1.12735145457322	0.850159183652139	2.33599766024469	1.56271718909134	1.80535191652718	1.88316268201198	0.656620768749199	1.73036013614661	1.1986231983534	2.27314489482362	0.956486273589325	1.11978309183392	1.51974792302366	2.15140071429914	1.9739871353948
TCGA-2A-A8VL	1.7	0	3.28171693899796	0.937022028684218	1.506295437217	0.833831627725364	2.90494586174741	0.963389875523071	1.23182048913899	1.44184449593332	2.23687085950614	1.72368849209738	1.20909263741663	1.85876601355827	0.408044513229522	2.48670414929296	1.48204984661726	1.09158688488614	1.59030421414517	2.48201008672685	1.06561169049607	2.18321032586283	1.07862619471072	2.37873485471662	0.967709306521485	1.7719531575843	0.929557004658263	1.27131731450988	2.38145487964267	1.53570195930221	1.60252496545597	1.84090247141508	0.771101054542516	1.65478610797392	1.78985993714526	1.94441292525674	1.24469112539769	1.82862326748403	1.33415517785844	2.11045282265303	2.07867413633992
TCGA-YL-A9WK	2.7625	1	3.23821438885847	1.27933554814706	1.92884559781575	0.432549399209471	3.09984741179688	0.820551912922115	0.997823510722411	0.979811070633596	2.13583700951364	2.04532120677467	1.50238482525329	1.67614395234556	0.627934801535496	2.80984994480095	1.52827756425709	0.935791857578169	1.69598061951437	2.46578051147443	0.833595148591653	2.07473667033802	1.09860840558617	2.70008568395215	0.823623987107027	1.84339326306685	0.944359359380232	1.28864392474263	2.56680204673211	1.82032449312914	1.41442389700757	1.47002871268973	0.944743902516089	1.53937840670813	1.74926591645252	2.23256290805271	1.402620933642	1.57952938483356	1.13357215952835	1.85618044724138	1.943922942671
TCGA-ZG-A9N3	0.955833333333333	0	3.22994420749988	0.728809499173654	1.17529052538986	0.685518573290496	3.00317853300525	0.582245783004129	0.600149860188796	0.866529438084846	1.62384413056681	1.51494667789668	1.24431302624108	1.94308653802853	0.587177961367488	2.85679037607671	0.809750509816229	0.975433477743944	1.86880252786864	2.507614996677	1.00939597795744	1.76277792435975	0.663753389570125	1.94612683766115	0.972295238787548	1.78337497685969	1.12939718154252	1.2239165405197	1.97539617412553	1.48210877817423	1.28510265763909	1.5993123181126	0.591651261610469	1.73630281500109	2.15681025284875	2.28782949374872	1.08242612803262	1.30739100880432	1.22201596896741	2.18224298376033	2.16428101797589
TCGA-XJ-A83H	3.50416666666667	0	3.19507948885763	0.6735223868398	1.64698527038954	0.857294475116563	2.88325219971237	1.19415547762028	0.90321722263337	1.12743595044824	2.11208119223846	1.55225979632343	0.955075107483022	1.45354802101077	0.479769722052232	2.57007545951775	1.43910040165641	0.882878086806515	1.64951885618804	2.42300816830633	1.67410407380235	1.91090174275987	1.08461086098902	2.40628313958136	0.674700429966976	1.75951918949466	1.13873937735742	0.873004393271946	2.38776562844233	1.58239375211553	1.4373267636363	1.41410392327102	0.654690409731498	1.54208746235521	1.61065840099766	2.12805020126193	1.18482270926015	1.42518352277374	1.16614077160286	2.0750124004681	1.82503548337379
TCGA-J4-A83M	1.42666666666667	1	3.30864066659253	0.905389412015148	1.79291314227911	0.96261202262408	2.86036810225287	1.19217995924473	1.12525116449043	1.13979152782872	2.42716624462186	1.76896487367126	0.828228773094455	1.7039433843591	0.421428096881495	2.64988792451433	1.39398075655137	1.05204626923779	1.45218860797853	2.45382939415673	0.977559092328174	1.67600751015921	0.95277391257693	2.31077626632292	0.803895895018203	1.99897478132234	0.776243912175811	0.954601622830425	2.45657183022124	1.75594030668187	1.80788099762114	1.81527636653202	0.681852758687365	1.51336895778409	1.772393410721	2.13863769189514	1.10984547753514	1.3500393026082	1.24969562923891	2.11756316633778	1.59063871206785
TCGA-G9-6339	4.47333333333333	1	3.31798869394637	0.807760147033255	1.51102818048583	0.582730011888812	2.77003219834572	1.09063083862422	1.27944006415322	1.42021883118682	2.61563778150572	1.69270328350416	1.07868123677062	1.60559764191053	0.460179223577546	2.51315177097185	1.35437447751309	1.0316945032721	1.59002920598103	2.5212762145258	1.05804270047575	2.03057655223651	0.918696594227269	2.32665082935894	0.806860438100502	1.96303513017261	1.55028845293339	1.20297883570287	2.45751446735121	1.33020956984409	1.61315954991415	1.87047496193384	0.696018409960115	1.66650825884095	1.78350747991507	2.0157948020341	0.950025436905438	1.47464510531231	1.34055824713453	2.18927397832311	1.87066286745081
TCGA-HC-7210	2.37666666666667	0	2.8266872783006	0.528072815373087	1.28964694984125	1.24977713795862	2.59495313533356	1.041957598218	0.827328644423564	0.990348910126868	1.92306297377726	1.19397475966371	0.759659517073193	1.7579962082281	0.505739967163493	1.95745704507241	0.302337032973841	0.805355222821244	1.66524502823026	2.45596246732797	0.839999337623153	1.98018326395474	1.21440150886759	1.91521993598726	1.06375835264984	1.61598816728786	0.826363314206253	1.19994527770453	2.17142013127941	1.23223438661645	1.12852096721383	0.837886130214542	0.684103755504647	1.5039012299072	1.95548826734783	1.44552482314108	1.11755173006061	1.65130174353866	1.06839285789124	1.81882089701386	1.34183702530643
TCGA-XJ-A9DQ	0.249166666666667	0	3.33680649137353	1.63042385454329	1.81445360891635	0.832795102969907	2.95317980174259	0.981283841743837	1.37833461035975	1.31778551933002	2.30759612747483	1.7941242741953	1.69167089734351	1.93524007180346	0.410255821339165	2.62640027569358	1.63747463161802	1.545272189736	1.52972354446284	2.49622159653808	0.916377956899928	2.27173371596908	1.24627146105335	2.37424551235035	1.17672984885141	1.76538590347561	1.22780520103813	1.34139782739421	2.5201850813999	1.29925343939133	1.65615057655202	1.87134154663153	0.91968943742167	1.41555976313301	1.98787780607466	2.10252501099231	1.395093183562	1.7187577377308	1.39864637705892	2.12999343938194	2.2930677837432
TCGA-V1-A8WW	2.95083333333333	0	2.98122465939975	1.06316832250493	1.82762205281905	0.632620506535234	2.80073325707832	0.644054146268981	1.009172819948	1.22057052434245	2.64750643854696	1.45012391731077	1.48122901151471	1.80420586845516	0.688689064563644	2.56884659122311	1.3427319824188	0.70466373224637	1.25669470584291	2.38398412951047	1.31770302952619	1.73564299902993	1.13539904515408	2.0938567161903	1.02937646774949	1.97400165950388	1.14830628011605	1.22906720966636	2.32936059224021	1.17637795147875	1.39676642794582	1.8388843024945	0.620441326682017	1.39715370157397	1.27659672475899	2.13382657660712	0.735926222625851	1.22836761274092	1.49018823806135	1.6769860579181	1.92933981044512
TCGA-KK-A6E2	13.7541666666667	0	3.42477329220112	1.29995704777966	1.48502095027239	1.14878302188499	2.89615536658532	1.12302049394861	1.10409612572542	1.48918701669037	2.12563653578975	1.56079110231054	0.403236457244479	1.39742494266662	0.852594223585077	2.66295844009258	1.52177341645808	0.916436798752384	1.21871057162581	2.62953284078226	1.48519478708087	1.92479733136126	1.63690346553069	2.24912544602366	1.03601829568137	1.70252236694872	0.884920079747265	1.10584765833856	2.41573655277967	1.39860473511925	1.52288971433151	1.51129784081312	0.639026327161304	1.58638023280269	1.68111078712203	2.12935590830098	0.865593175980159	1.2037642206824	1.20452669877635	1.46323244754163	1.58965621550525
TCGA-YL-A9WY	2.66916666666667	1	3.12066263216391	1.21503449217101	1.57972689256399	1.05527895046643	3.16314075297958	0.861655061816825	1.26988043604084	0.874598353995435	2.35577421880761	2.13262596255663	1.09433132511786	1.81625803097788	0.386190415553629	2.56516500203207	1.5103445313858	0.846824625405518	1.69162360477272	2.4457724250421	0.955804195875772	2.06415831539608	1.23719208776839	2.24793733892267	0.96242032027115	1.92426459817748	0.765940756962192	0.938448712173859	2.36578387420119	1.41431217517034	1.18337984795104	1.75230449834634	0.730899159118319	1.58922815260804	1.68931273298912	2.08440580282451	1.06386999591977	1.44796840458846	1.54121389390461	2.07534095734028	2.02200313531397
TCGA-G9-6384	2.09416666666667	0	3.07615634641052	0.481393209700936	1.19517163549654	0.93003512195902	2.73599196880994	1.19888773881717	1.11410455719144	1.61648583989248	2.21284480660717	1.26241918164337	0.823003432732994	1.77677188339109	0.377545104507164	2.23306433264461	0.577604742111763	1.16105909573439	1.73731080709668	2.60089726073678	1.53101005146735	1.56726003447544	0.895875994171524	2.15445470743033	1.6865011008995	1.50425471756817	1.09262707816033	0.968578984359336	2.18513318132798	1.20903122589438	1.23379404271083	1.23067275980855	0.482832839180571	1.38363939841885	1.98670127276067	1.33589471060693	1.55890259854338	1.82239208744033	1.29445911094412	1.82678117485396	1.03381225377998
TCGA-EJ-A46D	1.71416666666667	0	3.32225921887552	1.34426463385474	1.70963025998276	0.740762705996654	2.92180825100537	0.978361742424255	1.1392901587985	1.31309186707971	2.36220758196537	1.68876919375165	1.49531806346057	1.91718704744814	0.563996056221684	2.55927437447882	1.35881694540685	1.16464258705577	1.46144441028518	2.4659594917325	1.01283757251826	2.05510427834829	1.19810140425173	2.30405806959893	1.16644769576544	1.73223144794451	1.184819517165	1.40960605478335	2.49443182174386	1.46635224707604	1.63150628997221	1.45990766092992	0.729408226160723	1.47310247812103	2.0431210588423	2.06070426579394	1.40628444590919	1.59784013650188	1.32263160649267	2.04372228961065	1.93664032080179
TCGA-KK-A8I8	2.6475	0	3.41810100825092	1.93682916009123	1.62706065367064	0.660077475972225	3.03087727002635	0.877429594273634	1.64075724193334	1.35820492900149	2.14490197673357	2.04444077448732	1.21751559088929	1.71606321648059	0.841531695374901	2.79706681945586	1.92951741635293	1.03403488810601	1.34564317947237	2.60745141810623	1.42135662569422	2.20108295384949	1.7678772866022	2.68868664786443	1.24332524235644	1.76863198738319	1.09975868446355	1.46306748270462	2.61866182949853	1.42707612365717	1.5801394482519	1.39926569869297	0.846024348317173	1.67412277186939	1.60787366620487	2.27781244352746	0.972349409808871	1.25889551393548	1.55370482150735	2.2595365898132	1.99502970609974
TCGA-XK-AAIW	1.16916666666667	1	3.25110022319983	1.23747361742458	1.60815617368032	1.35782675204114	3.09297893321256	1.05082740850526	1.40085572466871	1.34791008312068	1.9004914488609	1.56566094059107	1.41520862882815	1.49122165533323	0.324135874867061	2.78525882165336	1.63904147869913	0.751827678309366	1.07296021986195	2.61775884212004	1.30550910571531	2.09799677714822	1.80135313566327	2.19945280922665	0.542323572639487	1.82395620105123	1.25018918550558	0.989948092396324	2.38457996336773	1.41942498152437	1.89220683883316	1.46293924857577	0.905401989953441	1.56739542681709	0.497357182092524	2.29455807906329	0.544935870003035	0.79681554552293	1.54061941669876	2.23765707443038	1.80072123171417
TCGA-CH-5766	0.085	0	2.93401681609079	0.5387298480675	1.41196924770127	0.742952627479411	2.81509897598269	0.975918278350029	0.776802336160085	1.54392925044318	2.43766260756215	1.33333002420394	0.590946414432064	2.00553981638386	0.562087639319394	2.39956554519167	0.685712689138351	0.548058199317363	1.3903540166044	2.63770410296883	1.44015804554837	1.5988741038955	0.789486808167048	1.97932857911829	0.818985091660311	1.70885434642858	0.819232456496594	0.673780969460096	2.27105360523702	1.04016350848812	1.27016658158454	1.432569057374	0.467635023145035	1.28040389930055	1.66715725104047	1.72597768675732	1.09939615242345	1.45687314758871	1.28767763257116	1.94447159429015	1.4768637341907
TCGA-VP-A876	9.12416666666667	0	3.30461695772981	1.28924959785364	1.60513674960078	1.11652196062815	2.94986014612022	1.06651190793559	1.50975086342374	1.71843545954531	2.26387275274327	1.66139887376633	1.17004424648021	2.11691483234888	0.465501935184053	2.79706681945586	1.41733834732796	1.46720659251743	1.35284935435151	2.53489826985173	1.55225983567733	1.9925379907688	1.22868226588045	2.30687828130876	1.33422172409661	1.8519656907132	0.926946988318049	0.96037696085427	2.45733475149601	1.60576846727421	1.55067401077827	1.64593397417511	0.52010864609189	1.65977136436183	1.33654951055655	1.94847089069764	0.755760549345924	1.03580828844957	1.39377801508622	2.34518430748084	1.87207131620291
TCGA-G9-6369	3.32583333333333	0	3.28344149414329	0.874335379133369	1.58150034928797	0.863701733895426	2.97624931182816	1.08156885866329	1.23132580605871	1.28316972780694	2.16725934770342	1.6504935367224	1.69139574441947	1.42007827771648	0.324135874867061	2.41108127291442	1.11395316200838	0.795169468551835	1.5998880454671	2.37528734222888	0.621136246936896	2.29320535651233	1.03235257677914	2.23238854980989	0.994895409998595	1.94348337448779	1.86686685827644	1.67998339939159	2.10169628731011	1.49185469675849	1.79164029979791	1.20168304368703	1.60715063301972	1.79098194722792	1.45925550990923	1.6961887864031	0.885052268096808	1.25008575552251	1.4013409265342	2.3945757720888	1.2272311821616
TCGA-HC-7821	2.6175	0	3.21961759851448	1.00756864461699	1.56180225356801	0.881911614189233	2.91818151561752	0.611242156628028	1.21350813287437	1.66611543844693	2.39340562323198	1.56707826298331	0.968829326068133	1.52773833085951	0.536749653164858	2.40797331646011	1.04260333907465	1.22186247777487	1.05716967753886	2.51902374966393	1.26405023441485	2.01386683660003	1.43405525753308	2.13007343683233	1.10443140486164	2.03303730328342	0.870021991208328	1.23944021579624	2.31188170929768	1.69207477499882	1.40462233045784	1.09984730914726	0.695551309869838	1.75465597270987	1.51397061579742	1.83893968092777	0.774537630718882	1.43927489676139	1.21965136952001	2.42784133972169	1.76349169600066
TCGA-YL-A8SK	3.85416666666667	0	3.30461695802183	1.38858368712136	1.87003867055694	0.695961670040651	3.03623297513887	0.899451735115479	0.96085145963724	1.05878006276513	2.06181881572371	1.7517673608768	0.723924789590649	1.97921765759351	0.505029783112979	2.64188858617791	1.46097612258269	0.970775678982753	1.7751909096195	2.43200035547086	0.899632729939535	1.90706118517293	0.861109657333973	2.3436893906978	1.02563926702528	1.6121060455724	0.974068787999637	0.911246553497353	2.36841508437766	1.46703216933306	1.60864031873984	1.76965669179055	0.929411466750363	1.46367576182729	2.28711330426776	2.06390603986817	1.38363875427391	1.68438899499526	1.29002832145319	2.02911586714248	2.13680307809226
TCGA-FC-A6HD	2.16	0	3.41965022012936	1.91414550324391	2.11156052075594	0.778079510407433	2.89238198499615	0.810411950344908	1.58864401988997	1.31970787441554	2.57853813153832	1.85523742269169	1.46167737883442	1.07523611403159	0.324135874867061	2.70024420861858	2.04300495909038	0.400579625053784	0.895558002289427	2.50216927107621	1.38333833298692	2.40618377627624	1.50532096277475	2.59495562352133	0.689735580227154	2.25988630416673	2.01813455982203	1.30373420133609	2.53596349515077	1.61352875809556	1.79968471514445	1.75114457046512	1.13384926153208	1.95996443124348	1.36656318749536	2.38477849604095	0.675435831431264	0.852932162655366	1.64666043933814	2.50101777591318	2.18299618796712
TCGA-G9-6347	5.71916666666667	0	3.2941434815717	1.68913939502232	1.7087996255554	0.397665748742823	3.02073808217619	0.340721267190456	1.53772101922715	1.11561653730164	1.84174615729834	1.37932326044046	1.85154094256799	2.13430030223659	0.586688297104171	2.43246673631527	1.25388877009873	1.82280976620062	2.00996261951873	2.28456902982574	0.299225628868861	1.9804168994775	1.3943711220278	2.39011627756184	1.14216465854816	1.74021298496771	2.06838455776272	1.86839999920902	2.19418089044969	1.33925389067005	1.19832881571398	0.889424587416973	1.30820855290735	1.41681029334272	2.56045775771005	2.29589935164637	1.31956262405	1.55732524401999	1.79133388734913	2.24647067361783	2.04961669963698
TCGA-AA-A006	5.41666666666667	0	3.04482283860777	1.56768699419902	1.12137695141235	0.828293337280129	2.83337614579112	1.49839987873935	1.28829585601802	1.40330739727098	2.24491802803595	1.20592929462197	1.33199828825339	1.66847270506635	0.564248464084711	2.30235233272788	1.20941537779864	1.24150935670912	1.76645429015042	2.40206030327924	1.36000882125255	1.87413867536915	1.1358488598029	2.25287641036853	0.732744574405291	1.84198153361765	1.36092505141277	1.54425502627531	2.47268878336535	1.54758502549555	1.29443712494913	1.45530732264887	0.79161632609883	1.70443498295868	1.11907955815793	1.52976051944911	0.918902306358061	1.36227619411428	1.32061909223077	2.13117268213974	1.5436821300146
TCGA-AA-A008	5.83333333333333	0	3.11711420444089	1.19503529349524	1.71428691719861	0.786017871574063	2.85202440575809	1.05068876725435	1.07030386972413	1.08569946960112	1.95676756971129	1.67644358144954	1.55587589808354	1.88195218222609	0.237685858880044	2.39673091499027	1.44446758270619	0.84493105816067	1.69024279492678	2.48423045815139	0.931389413211053	1.82517085143338	1.16105283131107	2.2712447063208	0.866274746243168	1.76941339022326	0.22977337557405	1.21891299092625	2.33816110853952	1.58496499658142	1.36325005444926	1.23672562274903	1.00192118352428	1.49844840364007	1.97854117234645	2.10977530052025	1.33835002885031	1.51663433887682	1.19302081049299	2.11833827475907	1.76858054189644
TCGA-AA-A009	0.0833333333333333	1	3.06933032248995	1.00014795593765	1.68713188044729	1.10455785967462	2.80763842005028	1.32500736266353	1.05185981378515	0.92100210109313	2.20968888126457	1.34638794502737	1.28538286205604	1.74089292356808	0.508019177351622	2.50290052248706	1.15258837685823	1.19158319127258	2.00450279591811	2.36738057482282	1.0770746942948	1.85532097474981	1.29714143534293	2.33113602380025	1.1955168965264	1.92979755836884	1.1759884652991	1.40508211582532	2.45748043080581	1.53024760839291	1.0682701115615	0.985214609206713	1.00342772622463	1.60911616349892	2.18767467818098	2.15608585419088	1.48171094731534	1.63000342918473	1.25933282553534	2.32367579145074	1.62478615545236
TCGA-AA-A010	3.91666666666667	1	3.33386219199629	0.758929536687861	1.54728314208924	0.545380924418272	3.02775311630244	0.98110371846482	1.03959499254373	1.19642039436579	2.05031585730158	1.62817946039891	0.714798439300325	1.8433380714076	0.512842554522466	2.39334595867949	1.58632830262156	1.30268595337153	1.2863130634746	2.47205004597777	1.28485392016273	2.09109354807333	1.22432967353051	2.27655284776629	0.81531414624741	1.5274167409667	0.911597352116198	1.03907303237367	2.28305460607025	1.20764857207393	1.4455886132425	1.5784686873784	0.655175451797751	1.88810253348957	1.63683094336924	1.96494119791948	1.24947886097995	1.46690738934404	1.23010152917665	1.66822246570701	1.34801457057416
TCGA-AA-A012	5	1	3.373195218887	1.48534390073702	1.75709581053576	0.83293534546178	2.95954427787283	0.928510179483203	1.38584567856608	1.30489811694239	2.02888207346527	1.83723815066199	0.700049764902417	1.71758848301752	0.0345603571202625	2.6457681367482	1.67341582447234	0.712499641592595	1.43903654217529	2.67929180552221	1.43809211135383	1.83647322433836	1.32597038645208	2.3630415792628	1.1091549832831	1.91619792322918	1.29007386188368	1.24277577744945	2.31834644990622	1.58171989843885	1.48687553918987	1.59455549548923	1.21763766015669	1.30574697783582	1.48153441955859	1.89178741983893	0.530550748112361	1.20173844022445	1.0489456176344	2.17720609223829	1.712363262216
TCGA-AA-A014	0.0833333333333333	0	3.14415517148493	0.9899021183759	1.81761291509034	0.863752655803343	2.87236950960507	1.42098841945412	0.957764572829419	1.00431169547853	1.87853669014961	1.27182052247106	1.75561980781259	1.82194097881043	0.0166032165718371	2.3209861490557	1.13159889375073	1.21499077805961	1.81171182541867	2.48890314505139	1.3856803961796	2.1560307670873	1.3303395813817	2.11252085716204	0.896647757049822	1.64823280292638	1.32952276995156	1.52262254863961	2.27843438757745	1.52222983658446	1.6279979562278	1.47228946654954	0.963836897667025	1.72338142128392	1.73960840535569	2.03229538576531	0.985907234805611	1.39950088766069	1.47123733072168	2.22118834449261	1.75525670363017
TCGA-AA-A015	0.916666666666667	1	3.29380071811704	1.15501810354531	1.54426965331966	0.814311459741386	2.89630471940131	0.931930007162169	1.0491709974682	1.64706785093724	1.82387281141293	1.42345258516468	1.00683632611857	2.19953752369068	0.627049289851931	2.69463094486586	1.50643050851747	1.52277982344548	1.68401432415498	2.55426599320068	0.836689202860733	1.82629994914278	1.06502074236606	2.17723393616622	0.936189713891241	1.80450187330375	1.56794650881401	1.14215321953691	2.30350286784863	0.94463488944869	1.31906757055085	1.43550546104263	0.497659307686124	1.3799806095967	2.04332604582253	2.05556500770394	1.6502257037902	1.75867650239571	1.03256092954943	1.95174673614155	1.12663054550024
TCGA-AA-A016	3.5	0	3.03317464102416	1.19166789917098	1.54867660950891	1.00804009562954	3.09556098904301	0.492569859457407	0.966373542487121	1.39156060357748	2.04819648866898	1.15994791776049	1.34958703527813	2.1216579801361	1.00152937924458	2.37225334013187	0.641537768709962	1.40706846951396	1.54448725377567	2.25123964772093	0.620649084454774	2.33802300703339	1.42018608547874	2.18422415328577	0.881301362880914	1.44845640628778	1.24245122124786	1.82159019128265	2.40730931054402	1.42772073270018	1.82818650701412	1.80715339110236	0.447617528618784	1.74702913238179	2.1200717745026	1.42612059287432	1.44703149845614	1.66888086899936	1.24155859386532	1.97140157418512	1.41418339447821
TCGA-AA-A017	5.08333333333333	1	3.27346962275971	1.43578177826556	1.90649075979358	0.876418583579122	3.14989769812263	0.874167998661576	1.06021750094416	1.07957519514535	2.01654463475154	1.74458065640564	0.918327525486949	1.83255322452392	0.277262921770574	2.56221024916755	1.02367828919648	1.10829442350623	1.91143624155795	2.52271664293969	1.69658903355438	2.05015150406782	1.3384993388448	2.38215580347544	0.869973942429271	1.86743556196086	1.25689190789132	1.14177633510577	2.50819032447454	1.62516542367937	1.53099717145633	1.93811450285271	0.374368863835947	1.5721572190127	1.98293889677065	2.25224612150403	1.32419046836528	1.6574946903768	1.42518814822388	2.18168906917544	1.70945419365648
TCGA-AA-A019	2.33333333333333	0	3.14114881823287	1.2933026741784	1.52350294235029	0.810688392563453	2.82175729060975	0.876135857761936	1.35561470624675	1.41688664224769	2.11833497199114	1.33953586725984	0.779769627676113	1.76903611572713	0.315473834596355	2.42956414675324	1.19824997491371	0.900926764899302	1.50926122000765	2.50096048591889	1.49796909316179	2.12252012629176	1.15632716621457	2.37358170524892	0.355705750528247	1.8626570140286	0.946836391948799	1.52307933775888	2.39544525499849	1.16964047392491	1.53481249513582	1.30628779148006	0.727970365504122	1.47369751629156	1.93926863534348	1.85596797701246	1.27499595897471	1.7714729467512	1.42596904572738	2.15141931864538	1.79536154837133
TCGA-AA-A020	5.58333333333333	0	2.9249352044575	1.11405506723144	1.22844025681299	0.851389280403005	2.72315228219295	0.753937745805155	1.06039307079793	1.38555107933677	2.44952457795936	1.70485065179878	1.42730848405042	2.00195598935016	0.574893660843347	2.49502746086283	1.03237251268944	1.08206130715509	1.46112096936507	2.55196258621917	1.51053883881344	1.73842435366057	0.921384709736251	1.91377628099644	0.741093485093054	1.89888892649949	1.15830820400406	0.974499658738919	2.1422412541183	1.28562652910873	1.30045381819642	1.5642764348557	0.304366156412194	1.42391171202042	1.62646836271601	1.78940715331385	1.29547197905063	1.62372565385682	1.13683853926337	2.15082474678676	2.01298528405233
TCGA-AA-A022	5.75	0	3.2082271403099	1.26386156028538	1.7089472025464	0.49252256691596	3.01801114750266	0.408876509054266	1.41674991919285	1.43892204880818	2.01464344610382	1.45196134238828	1.22404968011427	2.00131667693822	1.12492174804908	2.6656524987177	1.24391797313058	1.00506190114749	1.29025914506713	2.68728662939707	1.0100424009287	2.39425726284825	1.15669619875289	2.38412144781493	1.00705309822257	1.86077135253147	1.47589179841771	1.49690418173631	2.56010074427041	0.978739225558151	1.80033792455161	1.77657292463921	0.271115552974857	1.86352741006988	1.17720883869613	2.08562853300065	0.414575268702705	1.34627514672724	1.33845885078292	2.18883780703224	2.1492198144291
TCGA-AA-A024	5.5	0	3.22039557464977	0.835319465633506	1.62947084249697	0.866124453402263	3.01340216829671	1.23277528381321	1.33612507239431	1.31836187527983	1.5403975890271	1.66548303262572	0.703070989351104	1.86172157661415	0.287602690890578	2.48166703243285	1.68218242460788	1.23098091312166	1.79403086297866	2.59040271304346	1.22695995675278	2.10202896336653	1.29839153893326	2.4528395341817	0.743473445754329	1.5841950752701	1.52593820027658	1.2480852226749	2.38526299112412	1.34362818331817	0.932138271805892	1.45994478422022	0.706754746392622	1.77780345576068	1.8469981093269	2.05407383731202	1.08492787095137	1.50685036706319	1.60612996007177	2.03108520975645	1.88046648539165
TCGA-AA-A025	2.83333333333333	0	3.48191993795597	1.50235796021	1.86946019725585	0.78978177661978	2.8260220306096	0.791573555830313	1.54491953996356	1.16088948541991	1.61962740708795	1.88204476929134	1.69477688545128	1.90418448680814	0.478621903234977	2.47025261692872	1.92307558460037	1.29817041506804	1.67722097223766	2.61614508097078	1.44335660386195	2.31452534256161	1.42943286433966	2.80485460448957	0.290344975595623	1.81643213325216	1.46275807279915	1.12594036805826	2.55222647991174	1.39826855638076	1.66086006874847	1.41438778713511	0.921551181974692	1.89438431241607	1.98905662712942	1.46906484864225	0.939248921083027	1.4731599377772	1.41898121311938	1.97096771585238	2.02205403739454
TCGA-AA-A027	5.83333333333333	0	3.27552110231285	0.89516427886157	1.61589642669176	0.948619011881333	2.80489994168817	1.1958039658643	1.14485528581639	1.16829267238158	2.19848145220918	1.85392325918429	0.382691519695116	1.79139773576295	0.774287441720901	2.73236056078121	1.30533773200814	0.830677035801395	1.33215598683725	2.60766539912946	1.54551248944538	1.55398902261361	0.813856253520821	2.32899473849048	1.3870291658672	2.08701799488529	1.1724017193285	1.14082453995255	2.22686263407136	0.897999660431236	1.54314763965068	1.6524409245388	0.443743170642447	1.47490393792364	1.78498872658565	2.31880642702969	1.57962382450178	1.6870827542366	1.37724810713692	2.15478571456583	1.97830850699854
TCGA-AA-A028	0.833333333333333	1	3.38804035642968	1.11777447846299	1.93656452112794	0.747550184048108	3.27269916433903	0.985469380696128	1.27080498351551	1.35677393252262	1.36612041616604	1.90780230156485	1.62931722574816	1.47451521628746	0.435818797521164	2.82059350879083	1.53305018327366	1.31465369017216	1.34306696544393	2.56195163675448	1.02819307886639	1.938978701427	1.26726455489299	2.02194315002428	0.983217056734579	1.99360225743774	1.24942187912385	1.46615754015807	2.43099822709909	1.45874384633147	1.7738267634671	1.46228637825741	0.506402842224249	1.60853479137849	1.43059948611014	2.26886259036476	1.10117335671404	1.59601200158647	1.610194363229	2.35649585192251	1.76063872537663
TCGA-AA-A029	3	1	3.32894311174825	1.11677308540804	1.58113602006564	1.01870758878576	2.66461067477569	1.2212719191073	0.991605323834409	1.35127433921792	1.33247645380427	1.72572977192674	1.28773734603672	1.7839707782292	0.858376537829614	2.52621102032589	1.02392504742399	0.67266013704068	1.67618312821841	2.52719838027837	1.44401643535267	1.77826405389581	0.926294761150292	2.46287944499726	0.918569803802743	1.60365591956052	1.43374065552095	0.903693351791439	1.97074791416829	1.71089435622437	1.57410252560694	0.821402053481351	1.02154056095323	1.86352742196361	1.96699728193633	2.21944477882503	1.36124159536958	1.65275520697844	1.11330156950286	2.07088501457252	1.94702531951167
TCGA-AA-A032	4.91666666666667	1	3.38804035642968	1.25318636362613	2.37963072156079	0.909149580028308	3.11661668644351	0.480186459419067	1.45045087963548	1.9115554260639	2.35525612052992	1.95179100245013	1.12459633487436	0.828533753737101	-0.529705681116127	2.72829754688354	1.38930058959211	0.0540418006099264	0.54249273152716	2.59151829614309	1.1833453340061	2.28849374834599	1.78527380394323	2.61782629956931	1.44944619263839	2.08208989726828	0.750516923768872	1.60375265598946	2.75716453577514	1.53451168046033	1.91541381572611	0.879203442198739	0.711931874425151	1.90794484962843	0.0104114283575342	2.11572139120256	0.196491608766713	1.67902235684952	1.54881613033219	2.17017017624852	2.1267830996553
TCGA-AA-A035	6.75	0	3.53771653961109	1.74869353586236	2.14633056454673	0.850082251462809	3.16786635185014	1.27356789620524	1.44740234700169	1.40990351737614	2.47714504612156	1.85256568930151	1.54763367393288	2.12420546894323	1.03804726743829	2.76628281974336	2.06515798735917	0.740128883437762	1.13098098054021	2.57777790627746	0.770166005656566	2.44235349828045	1.33206256797934	2.47795474616996	0.748901510692198	1.94701831440406	1.34760075567245	1.28064808146767	2.65691965901586	1.26928423315912	1.69657364573181	1.0878757710876	0.394282798316119	1.82588513702645	1.39800303254464	2.39088334904672	0.204047424493951	0.83453759175183	1.28180048274536	2.35476016114582	1.92935423956328
TCGA-AA-A036	1.5	0	3.03200655396844	1.18137349493299	1.60877736302003	1.12534724681737	2.86752852786683	1.01606406493295	1.08295593444097	1.35186213020709	2.2245594966399	1.75208281427732	1.18740351937237	1.76297215443601	0.743445281848479	2.36988581687365	0.982385313370135	0.803179932706336	1.50902868380108	2.53842550163351	1.2355321976956	2.1929571621049	1.35713109345617	2.2694246718862	1.24954256180249	1.7992331311276	1.15963979417589	0.87364016928707	2.51397567667593	1.59970650478872	1.42030998739057	1.14317769320622	0.650722539322725	1.90368688457407	1.50481974662725	1.5242854339682	1.21648652058434	1.30561271100316	1.49095353705531	1.72208187807386	1.9402582131333
TCGA-AA-A039	0.0833333333333333	0	3.47952289208122	1.02323727821719	1.74817637609215	0.415274946259291	3.19452717847096	0.680739473689222	1.19860742998368	1.15564582179744	1.98959722938356	2.16510952723513	0.792817377131409	2.01433530222758	0.554149701654708	2.83536871871155	1.53918592930043	1.65858268699264	1.32909398298519	2.60592468158323	1.38813688485376	1.85865254050561	0.840013564229657	2.50385644826656	1.23823982041645	1.9732231855615	1.41361716913597	1.40665248060863	2.46399965502871	1.42772073270018	1.32652488959764	1.14115872150925	0.284345574449539	1.38076146722447	1.66750797668402	2.22177257050404	1.4354526470633	1.58619901722523	1.33450184437974	2.22657417741305	1.71327685739522
TCGA-AA-A041	5.33333333333333	0	3.09489341667534	1.73607310491253	2.02510633850661	0.977758935237401	2.81346712359112	0.778994989180096	1.31281921891235	1.29709166550519	2.34249547600378	1.57625487525433	1.36289988441056	1.80902875433257	0.738414320021805	2.46037499217575	1.17275318183747	0.34477468460481	0.911500366574547	2.58230619355345	1.27743858534671	2.22335344874833	1.4535586436186	2.39769446574708	1.1152582225535	2.07751077315096	1.10471040496109	1.26206248352471	2.545890828339	1.48208831740632	1.15427503872212	1.28893256855366	1.07190289491393	1.49890788515158	2.01541978622516	1.76606948824582	1.17246901061935	1.48393743230255	1.21105748903637	2.40199453977938	2.18302684862057
TCGA-AA-A044	7.25	0	3.40207876505728	1.60825670245989	2.08145812641495	0.909149580028308	2.95365365783566	0.673082356116137	1.47171785212217	1.41914320227557	2.60492434037045	1.68623123050124	0.772818182353192	1.30400145910578	1.01754767352822	2.43053205041896	1.05918377639586	0.965875579393581	1.14842535862428	2.59747245599664	1.65540229961422	2.09323094925902	1.36713309584365	2.42254964018591	1.31203714800791	1.9607926943197	0.958240771261206	1.0759243140212	2.44506769325813	1.66767114145644	1.74578684586124	1.61547881536154	0.699745781870236	1.72009179468951	0.281640257488145	2.03412502452222	0.303279937534294	0.576231673491433	1.36720123758565	2.30960826291559	2.30621715494922
TCGA-AA-A046	0.0416666666666667	1	3.14761186977758	1.99284056371766	2.06249180415322	0.430053009823638	2.86226151044266	1.24812213961817	1.66313665588608	1.24446529223946	1.27551295724446	1.7456437684563	2.20809292582968	1.28542372151671	1.0745440926744	2.55095517582518	1.55035022319658	0.82424372060762	1.56696215288519	2.52018113046372	0.949487510991703	2.19741796702731	1.9561963639691	2.27918708198624	1.62980985007372	2.2644156659144	-0.311805816677803	1.07824905435055	2.50935434258164	1.83776781968695	1.73763847898469	1.98241089016881	1.15273549722776	1.5666025496229	1.62916165946081	1.90007898911274	0.878947509216751	1.16370401833356	1.55101031022784	2.51222824702152	2.41005800357198
TCGA-AA-A049	7.5	0	3.23953667661553	0.568969906879549	1.37763735710447	0.87896570132303	2.73446212627059	0.962600333463215	0.890540983290339	1.06333872803422	1.84963781608386	1.3562776590653	1.49866387370017	1.73869181611571	0.747502123185265	2.49274303516201	1.12885746632354	0.93112457494372	1.736799185566	2.36177836843213	0.922583304808198	1.45184812861915	1.21622566718819	2.15788729773213	1.5263533752357	1.88629483696977	1.538269126825	1.09700851428599	2.39875047664985	1.62659970964857	1.62992644610211	1.41493576585456	1.01143936118363	1.67184201317324	2.01541978765252	2.25540102210264	1.49976194370182	1.57014608137532	1.24858247586259	2.1892431043965	1.85562720851959
TCGA-AA-A050	6.41666666666667	0	3.18283414178511	0.933332292440272	1.89980506128932	1.43857895062761	2.6267830645694	1.01836927357469	1.79418754582301	1.04561276401831	2.15493332567036	2.00354009871848	2.27800177992459	1.10595918832717	-0.11869869585959	2.6839963599927	1.72218331598137	0.992856149760383	1.36221085649983	2.55244243850503	0.883414984930229	1.3658796723342	1.65198219433636	1.9223927855789	1.99516102586136	2.44201437971399	1.50972585069144	1.37495616284367	2.5416216103063	2.24579380926805	1.70894744525928	1.56968747080198	1.29609962162821	1.90671759648307	1.62626064734139	1.84950042495632	0.886652308756308	1.08555016254241	1.60194607400726	2.83176239850089	2.14396466572046
TCGA-AA-A051	2	0	3.06647092701347	0.612139856021334	1.7157275898731	1.07450348399723	2.85447036140098	1.38255558244391	1.20936485037554	1.04167834545287	1.91885939784067	1.15960425940035	1.38257688049314	1.26062750771254	-0.278183152465142	2.17577105366771	1.10884924856563	0.960149933816742	1.37278764525663	2.32932699535012	1.07690337179411	1.75456760090369	1.32480255713361	2.00566577164536	1.02269443772167	1.72102181332465	1.23570441271751	1.83734087107941	2.15090686874637	1.28310588749318	1.32714747508369	1.30861271144466	1.17765611364094	1.56756686449709	1.55101522141039	1.69845772835743	0.68735256082442	1.1859365285918	1.35071581466691	1.71727127529035	2.18289516430797
TCGA-AA-A057	6.33333333333333	0	3.49857592882632	1.47459940652842	1.98986613282185	0.948619011133832	2.90984966285487	0.946408811670983	0.845820210981566	1.54366776374301	2.59897861955619	1.93086478405971	1.1568338688012	1.91490253604286	0.373373880280208	2.7549501268067	2.09261263740647	0.693969151321405	0.635242436430193	2.70556056748898	1.15050433646166	1.60243589239244	1.684027123877	2.22394846654664	1.52270703520355	2.06375244760729	1.37729601357259	0.816177044130104	2.62357141287675	1.889791458407	1.43136761780125	1.73481932091588	1.14887432984638	1.27058748321621	1.85266020952583	1.78045975020699	0.911572939723409	1.08782155315493	1.33042634637615	2.20653922742619	2.03885950839364
TCGA-AA-A058	1.91666666666667	0	3.3485960501394	1.0586399513908	1.81597314924031	0.939904579857432	2.9859998402178	1.00489626377871	1.29303903477285	1.37378821931248	2.00877377374459	1.68284868469176	1.52064591567886	1.78662902204598	1.03091750114767	2.6301292365062	1.62238786680272	0.42157123221284	1.27715619007811	2.53542337675444	1.23334853611898	2.1929571621049	1.01818751611894	2.43463295766728	1.0475936693772	1.75104687462274	0.921359747108388	0.986250874422658	2.56836738608905	1.16038577781438	1.34344532733297	1.45794215609921	0.72097393316331	1.56707975142625	1.67063503990806	2.06498838928022	1.19157772691149	1.93978942295005	1.03190613321787	2.02438879852018	2.26306616461219
TCGA-AA-A059	5.25	0	3.32363633399744	1.40599746517401	1.79347133239959	1.02672788738291	2.81427218966003	1.50569448631459	1.26340400580974	1.68236745772203	2.03753731058842	1.85796282859724	1.10545047345816	1.76499767106883	0.793444299716381	2.27991979740115	1.36522221809801	0.945170207372035	1.49783552708573	2.4922016470462	1.3547277121486	2.00851147115225	1.45711235752971	2.34066567194754	1.26102334866135	1.95380634990055	1.37072832318535	1.60920321065302	2.36076617253611	1.33039308753732	1.60994643461595	1.09023536198775	0.509722848323795	1.74532677860108	1.83869753341936	1.7370045038481	0.965465342617443	2.10399204403331	1.0985768873032	2.17677744835725	2.30808365900014
TCGA-AA-A061	0.0833333333333333	1	3.24423550933718	1.413325081897	1.87597977012899	0.694346060145351	2.72960256079091	0.671488866382541	1.7440591024696	1.23496001423523	1.7975215791257	1.45498629270799	1.46923680757734	1.94291562932783	0.160140345306633	2.60298177583015	1.05041589102106	1.31401808721971	1.59874342152055	2.40496274649659	1.03526682667088	1.74523558282061	2.02038861080462	2.28281236691994	1.28963201460155	2.19301703575801	-0.466708414348145	1.50044213986864	2.41722799832936	1.52954678693861	1.50130220123104	1.47540642850855	0.925481970014345	1.79064842737573	1.8673347320458	2.03842208897126	1.38566394033388	1.63498599324299	1.69531422029452	2.46815233904964	2.1442642644135
TCGA-AA-A063	7.08333333333333	0	3.23139900426402	0.815495742352275	1.2707462302754	0.735004065773167	2.85896705752404	1.02113053874156	1.19067257949786	1.4599516767847	2.14965109377824	1.59151760966126	0.884823241224046	1.93145705621286	0.350799129137568	2.48635037930084	0.78023595059282	0.756123654885943	1.78918983504609	2.48307816943332	1.76043997247097	1.91399894124451	1.07972187279444	2.3362470343482	0.722036868167597	1.68151009786071	1.34541458355262	0.866749085062375	2.26747377433188	1.28124447971103	1.42889800228951	1.47655261282377	0.761127427931485	1.3511361911897	1.94305447423367	1.74550296581813	1.35343167273288	1.64252646492516	1.04903265014721	1.99212662585069	1.06280205026622
TCGA-AA-A064	1.08333333333333	0	3.30377629765692	0.629522062008158	1.61377281082558	1.11325017403405	2.93635770701112	1.02966603340125	1.36359682552356	1.52564267480691	2.18993852175337	1.70388431059027	1.07727984325235	1.90784173361581	0.933339191317041	2.49601981177476	1.28529180037638	1.14845257260441	1.47717651046818	2.5374436826563	1.54287674533369	2.13513715546283	1.25303480288362	2.42220459895982	0.700283434286196	1.6905309591256	1.12798638052606	1.58796768111108	2.51886105833788	0.7740510621162	1.56916035120999	1.79918353062418	1.12743374021277	1.53112037603216	1.93990129837154	1.90590601122304	1.10497987116422	1.42603405804434	1.48179859486203	2.14823724173778	1.80788783225016
TCGA-AA-A070	5.75	0	3.06647092701347	0.176335967494501	1.49071642000742	0.895422777313582	2.67060451730317	0.995945670520394	1.31697701424249	1.30730830958681	2.12494580911434	1.57681808763702	1.37810931770921	2.00053205653527	0.672404974368323	2.38878619372611	1.18166600034066	1.14328606878371	2.00254185766645	2.57713550408791	1.58065153071732	2.09813241050863	0.96605937229929	2.37313674688236	0.917102716947672	1.81626732988087	0.760774440801605	1.26836833950849	2.47257817985864	1.39475126772852	1.11424782676269	1.11147948611433	0.84006677010767	1.42361125443674	2.13633985940278	1.44602531084821	1.59739624368962	1.74864138903268	1.34899185888912	2.25320900125227	2.06097549323567
TCGA-AA-A074	7.83333333333333	0	3.19181401935917	1.58421779471249	1.70411564579086	1.12898315385365	2.7213581843275	1.24202763694864	0.938672301065579	1.30055301025331	2.2950497315114	1.64595528641626	1.31173529163475	1.7359796227886	0.434694821836807	2.56253560331193	1.55199653309078	1.09947545352984	1.70973720954266	2.47700697809992	1.04397522301974	1.68596017744285	1.31981898136227	2.01294021634553	1.21850930495316	1.74388693636258	1.30393879812012	0.851329082545225	2.41698252491326	1.57313466718325	1.70079190359589	1.1529538656097	0.979553013678814	1.61818626695682	2.30453429033197	2.03394882553132	1.41212601142278	1.64286472552561	1.22244573287958	2.17210396879444	1.89916644980533
TCGA-AA-A076	0.166666666666667	0	3.47952289208122	1.30380127739885	1.70611062794282	0.886481832779904	2.99941819888292	1.09806647471547	1.32990458771787	1.22774925642658	2.08403604689465	1.5092352104957	1.00217873510864	1.718735243718	0.307790500053961	2.51809796384933	1.77473933683147	1.27461102701616	1.33368950862935	2.49288774158977	0.794723766480377	2.20751751787095	1.39058053248198	2.46279617274569	0.820297192174401	1.81458734449827	0.742574585432511	1.03303394035046	2.32440641077727	1.28857929389137	1.68138723371698	1.04608813195364	0.935230640957385	1.46693708542992	1.97104300667893	1.84950042495632	1.34669439850886	1.48408043771773	1.24427480041529	2.08772007630136	1.58455895133714
TCGA-AA-A077	3.25	1	3.22118093726854	1.21169056180611	1.66011362580773	0.667353830328541	2.88350798451992	0.842508929314541	1.53367800676762	1.63284458732765	2.3587728327356	1.87169681725381	0.463198834464416	1.51841156547497	-0.0438677939906563	2.24091107555473	1.67546906920278	1.01070736567139	1.35733111602452	2.43695469582619	1.56588043778704	2.10943654379995	1.3559762731717	2.49497160010178	1.03024708412153	2.03969165788573	1.12140669964929	1.31067602002682	2.485166956356	1.24089918467941	1.69860079732161	1.57721478449685	0.95565339997938	1.38017655324625	1.7579873787177	1.61079271003684	1.0280342092059	1.10921287871825	1.36939617725158	2.25911753552938	1.91296383627552
TCGA-AA-A079	2.83333333333333	1	3.44273513321925	0.718556016321669	1.86795081304608	0.75359814083122	3.15309630079836	1.05888339833085	1.36224806220914	1.35403151670192	1.19849763684761	1.70820977985868	1.59736188426017	1.74967991223438	-0.0786473144152182	2.76500877860814	2.16900293083039	0.255450820777149	1.49957969093458	2.51495144458135	0.883414983366108	2.55258708721814	1.29226722128953	2.73422765802049	0.402468842673354	1.88270517956877	1.3596140711498	1.44907413391177	2.6969232342187	1.60592092969935	1.94232585211319	1.55896838094166	1.14247965523953	1.75631030134253	0.925468058137562	2.25509687519812	0.0332865037069498	0.0762723527175079	1.51036184090418	2.3268766568003	1.67796659264616
TCGA-AA-A081	5.66666666666667	1	3.42409920307297	1.38176330748917	1.57044069003469	1.00263078812312	3.03631602283899	1.16314686371656	1.23800524941963	1.23338523688881	2.29092567836352	1.92764683451835	1.38958593175049	2.01415742235398	0.499684921671571	2.56327738923996	1.46602411742666	1.5896557841025	1.98543069070835	2.52128630599765	1.29668421438816	1.9757058463704	1.34522744186591	2.66173533648369	1.14296905569154	1.80443920276735	1.06728982056766	1.06359973009098	2.30676133870496	1.34132781023953	1.33650715507972	1.32129655369198	0.51307643706747	1.41880799403751	2.09780037351207	2.09985477528926	1.60646804385051	1.74945136642144	1.50887087904306	2.14179401393817	1.46353953245885
TCGA-AA-A082	3.08333333333333	0	3.01909415745096	1.22929083478498	1.78216646583933	0.972117195408997	2.64983031472943	0.718155427621021	1.04655652234961	1.07789299719228	2.21337142641339	1.45987364723425	1.97874408091553	1.48504264867855	1.0768588346786	2.41309709099772	0.910828408400314	0.339533032830663	1.4767515170971	2.60082627045057	1.04598220515901	1.38668855770898	1.3176863463695	2.33469893118435	1.25770896768901	2.04337452746158	1.30329952452968	1.05788879036959	2.35701965638002	1.77574466213805	1.49515441951646	1.81872589978819	0.741026814323143	1.50842658154037	1.35838223387361	1.87341719291595	0.72355878688636	1.25615863514889	1.4430566793583	2.32729646530727	1.71898284569865
TCGA-AA-A083	4.75	1	3.13657524880338	1.53797978028004	1.62315654355421	0.890704066751009	2.81589485454323	1.16901977133116	1.43162804537148	1.27087898234742	2.25936540023586	1.4095320795288	1.38441139261371	1.75858680450319	0.206038266646141	2.24118151980701	0.590780047581443	0.915392178695015	1.66216020242068	2.4150117319743	1.39800614635967	2.26547484131025	1.24746718809973	2.37236310021616	0.602177194672114	1.62753796764052	0.819625627860767	1.28281659782531	2.57077090334261	1.26795520869681	1.47274673043615	1.20368187431263	0.335353948365668	1.85724668982937	1.7916997143499	1.52518111736705	0.945330603468484	1.36710673075546	0.993945197113658	2.14208084640565	1.46572040508118
TCGA-AA-A084	0.416666666666667	0	3.08345092098518	1.1133944473523	1.87506760858964	0.927111269918072	2.68018090396223	0.747425650437529	1.20502258258124	1.0321164481752	2.0428285038839	1.28046639709944	0.687797914248697	1.69084133970625	0.673473667905503	2.17865792326534	1.45699114921122	1.23320637295473	1.45634350866221	2.34024251357387	1.02875990064513	2.14517766471726	1.58928794234589	2.3623134407859	1.11082707643503	1.80546150726401	0.221689125719348	1.4112354936458	2.4270374216329	1.45858582555691	1.87200001083413	1.43563921822192	0.366697762709466	1.41117886740322	1.71720280909615	1.76892321469888	1.0398681919184	1.9792067253502	1.24555919841629	2.16521353444965	1.92935423804818
TCGA-AA-A088	2.25	1	3.40010209949839	1.55437952612135	1.8222675023076	0.849673179141724	3.11141475798858	0.650341072406029	1.13576095460058	0.990409589223841	1.26073175254078	2.09849563312808	1.69610573117984	1.16986371637891	-0.0512437220754394	2.66419278945677	1.14201153496138	0.400863641331387	1.06693288396372	2.53207355128389	0.27897049995164	1.80219501849967	1.7499297435903	1.90408032109083	1.45739665457541	2.50343019933742	0.957673411108904	1.496468166881	2.69498942329383	1.89931256629668	1.42276522789939	1.34610022295279	0.429185985312105	1.67536846331447	1.3189560437223	2.35976748170698	1.0305740543338	1.57782238965688	1.71655694942177	2.68324057620583	2.44216161074485
TCGA-AA-A091	2.83333333333333	0	3.3300263183098	0.87306756813437	1.25456496753742	0.712562445112875	2.95590001035961	1.11984999161052	0.769559239582364	1.61105647668299	2.25550408865676	1.57257604141042	1.11654021181026	2.05878129411524	0.391911418200828	2.67582295475455	1.729807342719	1.37682383789543	1.99403776246607	2.45265862541747	1.38205841321707	2.00786198774027	1.14187776429093	2.43228151559275	0.726911426031893	1.60516049314648	1.38457128272404	0.668241224724368	2.36793214700577	0.841719698252981	1.3409949784603	1.39851827363985	0.334595527586279	1.78417772987047	2.31756021488338	2.19673388836117	1.50364827625934	1.7049730650708	1.10440180642575	1.91796168415916	1.23970091034927
TCGA-AA-A093	5.33333333333333	0	2.83498525107554	0.717279107964757	1.4628439923995	1.00373735799084	3.03521297747034	0.979553162202499	1.32846152155678	1.58181869044084	2.25062723295453	1.48538860761137	1.01851515258543	1.86570915930401	1.0236941984529	2.50645341474242	0.982779066376351	1.36731244071218	1.35058880326383	2.45624333400111	1.57518438217008	2.05940195676845	0.88529109589711	2.24724502896506	0.684912200522392	1.68720560291467	1.29877929571903	1.22499724791013	2.17874414482381	1.09809218611098	1.16799133477359	1.21985709694339	0.877329019861283	1.44525121620545	1.85625598267921	1.6595089521528	1.53371554625712	1.65808952055703	1.39140025381247	1.92078073824437	1.84187620439333
TCGA-AA-A097	9	0	3.19181401935917	1.55075870582683	1.09541718050379	0.507106137278467	2.72960256079091	0.789135403100994	0.385817307457344	1.54449425158719	2.4171147657767	1.33971038371565	1.51655537549256	1.72206860605679	0.728785842475311	2.53401755272209	1.3821015008027	0.94597578690249	1.94773418569644	2.51414940884729	1.17757457551146	1.67099659430988	1.05917458605439	1.97072944215131	1.4760727616904	2.04372482083681	1.0212274334225	1.09981718234677	2.19382679338173	1.54309886495184	1.55372461180009	1.76569592415999	0.479016548328947	1.64701382379231	1.2501953845186	2.3462309062264	1.21807575271067	1.64264782172084	1.07705191738863	2.30990281739602	1.96672141087753
TCGA-AA-A099	7.83333333333333	0	3.32008299414444	0.907160799011081	1.0612447255761	1.02780997962087	2.8295321013711	0.893343657935862	1.14668616023301	1.42565328801436	2.16672139181381	1.63988800041398	0.830646757476587	2.15396160715023	0.696097209673662	2.56505923106404	0.810901848645547	1.3636108164496	1.69282297432214	2.55655844903236	1.35176671830094	1.79745315311878	1.08076170689623	2.10376823873605	1.16941346575559	1.48232395371529	1.38034590768761	0.835074233415887	2.44629665946184	1.13574783312879	1.02139797119051	1.50957107520998	0.312141315111627	1.73150786618423	2.15052580598732	2.02408501505488	1.37526365781691	2.15631725906824	1.24487937386049	1.98149704321162	1.8475424790293
TCGA-AA-A102	0.0833333333333333	1	3.08296171509289	0.996529149639046	0.906787858213747	0.935228963769262	2.94952316804777	1.09396104703807	0.66745558752837	1.21801892966856	1.91898560734424	1.45479495400162	0.842932967230997	2.10845309036743	0.48949372492747	2.56964325447809	0.961189602672164	1.20299841412583	1.53788109860573	2.55110916923672	1.38393473705077	1.34695722626763	0.830045200375739	1.89134241981719	0.812501445466374	1.53592753951923	0.959104855629453	1.06336961800869	2.1152033137452	1.06159691076841	1.08967271586892	1.0510360096508	0.548406151695577	1.23552962622452	2.11992955411948	2.16418111473119	1.31994030930906	1.72203702734857	1.24599815038037	1.56557096681872	1.7294724288642
TCGA-AA-A105	6.58333333333333	0	2.97067138425498	1.23883483512395	1.26602241478328	0.923250106631713	2.74689952854995	0.642302315366679	1.11187496412045	0.930159545212972	1.51909465464653	1.57998552989212	1.89533272021417	1.66634727509439	0.0122107420528519	2.69349449216707	1.62562461795411	1.5471212086699	1.57019099332923	2.50349763167736	0.688783811198476	1.23391269557658	1.25371295429584	2.21372781496168	0.9600465898918	1.78489070904788	0.831542834357752	0.87654535718661	2.21913616933823	1.26742202591776	1.33314632775261	1.7154982617504	0.883606194555983	1.29264033580688	1.22451214791891	2.2303308869946	0.620615150527499	1.48223826679214	1.36871388038875	2.12454514236897	1.45767855035035
TCGA-AA-A106	5.66666666666667	0	3.03517684692254	0.936223248524136	1.59968430833197	0.827190107411919	2.72613505966681	1.47296405098326	1.18230744700939	1.18141129135699	2.358202714867	1.43967425512637	0.987040134917112	1.83520179470878	0.882098657633069	2.19908053776452	0.790917040606718	1.20511767154982	1.60721352547813	2.48946986293221	0.445614319172753	2.03316068189993	1.05371139712216	2.4700225412086	0.646206472016704	1.45239723948977	1.29261963949444	0.979836766260025	2.28256467679388	1.18617422127968	1.40590652983375	1.28082148797651	1.07130183103027	1.86460612260762	2.19771077320186	1.50039420823009	1.38095904201932	1.8420370291031	1.13783298193789	2.02425373609844	1.64437897666163
TCGA-AA-A108	4.33333333333333	0	3.04238751833564	0.717670361130099	1.58265793220041	0.890704070641603	2.77198150504107	1.35048185259727	1.09792810070665	1.26516946857891	2.18803919580179	1.75277248343785	1.54517388747898	1.02873006029649	-0.539868985469763	2.55744837689762	1.58499415310313	0.69079844407869	1.39048747498149	1.98625235933373	1.57215738397585	1.82517085143338	1.17526150361677	2.03660181343594	0.747758108532749	1.60786898504652	1.86805319540173	1.50322897378624	2.24124817283655	1.44790207550104	1.64381356385442	1.9675117731659	1.22843398208477	1.4191275812053	1.37456229387817	2.01771176148841	0.534302147779262	0.845183675295688	1.5473557424193	1.61030524631574	1.49346262542246
TCGA-AA-A109	7.66666666666667	0	3.10823046127593	0.904494585076086	1.20266504460111	0.715339660274893	2.82067616334293	0.654273301857613	1.10552747734269	1.60610319144486	2.30336684848713	1.36614361594198	0.377209893919088	1.94052422463178	0.662155038631797	2.44063814466848	1.68621760930166	1.29611965238488	1.58067421921192	2.44648495595335	1.46166117655028	1.96342116018806	1.21074227208894	2.05149273452352	1.09446478273666	1.51115870616415	1.34519486150434	0.956167635267901	2.12395648098937	1.40100595300674	1.33691496661887	1.65853425151551	1.04365430524693	1.45190385117557	2.20705683498791	1.40268447039393	1.37816224233567	1.80428418128094	1.41753894237776	1.7757699513923	1.8599270731435
TCGA-AA-A110	5.75	0	2.98694162598316	0.94184480130146	1.11383923922219	0.824826568109448	2.91864524747037	0.802660402393762	0.902408788337978	1.22092549843446	2.05548275392308	1.6676213321793	1.01162636498744	2.18616600059912	0.85095882992072	2.34465344259777	0.872071188509068	1.06106046406831	1.61694273847777	2.53757225872134	1.47037225857966	1.79862083016229	0.942526236771528	2.22779824534745	1.0101503814107	1.70161305085873	1.37797840673942	1.0641874525858	2.29928765691253	1.3088620847488	1.42245320320034	1.45687086040393	0.853329943868871	1.00331712837239	2.31778310107365	1.59164400202353	1.57330258187157	1.85432456968855	1.20290217010254	1.82169018571756	1.61712172635292
TCGA-AA-A113	5.33333333333333	1	3.0552929467871	0.365080038296048	1.27998280690317	0.784917113306709	2.74968844909852	1.10710958150921	1.2843043521476	1.15711567360229	2.3682351871971	1.46095273276849	1.49916184068702	1.8091996025103	0.186934138977064	2.2298541147908	1.01859125723975	1.23017060094571	1.71509710114606	2.16405409742328	1.09089405969343	1.88868731887374	0.993921938491922	2.32856491651946	0.7405601794336	1.46288517634635	1.27052380009812	1.02538269132018	2.38857769529212	1.03912529024505	1.64732795775108	1.19437324673092	0.903538475311281	1.32204389017742	1.95428829704085	1.45274314709486	1.44010267510302	1.6468618104035	0.991950145713961	1.87386766152911	1.54598469617055
TCGA-AA-A115	5.16666666666667	0	3.2705664069652	1.37928894375645	1.79918652318454	1.02794563177774	2.81963934279432	0.953129262744058	1.00905846747833	1.62570053077955	2.27155208267391	1.53462422397243	1.21453250372917	1.48460493035538	0.98083420994051	2.65309505673693	1.2668152965806	1.25201671844187	1.2154036234788	2.56033771816447	0.84399732012341	2.32301076933362	1.29442679059228	2.48330426703387	0.423963026916988	1.7437398196568	0.586399172032216	0.849688543532624	2.44712755411544	1.2378889714493	1.52659757219546	0.826046434199519	0.758304934122723	1.71242791801074	1.15873857375609	1.73316988297315	0.473929240808208	1.17197579927957	1.21296078243974	2.03696018972912	1.76962407756714
TCGA-AA-A118	4.5	0	3.31882736958166	1.16655262009221	1.55910699426307	0.405076376800807	3.02652164367296	0.79157355332992	1.20936484850382	1.36120199888213	2.15388352803127	1.69209025910123	1.08130244143984	1.83369234253238	0.317295083331113	2.6358303634785	1.35485253893417	0.860818255014143	1.40522777372186	2.55330476310892	1.13029359148689	2.04196801715586	1.34030127285288	2.09158105271441	0.840552622801333	1.57959378693786	0.87737773137539	1.3409967553037	2.29200631310626	1.18671994343864	1.27436286556029	1.48279562244796	0.797776304050527	1.64505185225223	1.66413385255276	1.84861117149483	1.08286462117669	1.49453916227222	0.838106404499942	1.70292107820729	1.32991509571945
TCGA-AA-A120	5.41666666666667	0	3.36733664228255	1.08895405459571	1.46147255468261	0.781293155378352	3.05406021356697	1.6756643341147	1.33140880994847	1.12679611727162	1.86136379665024	1.39973765347895	1.47536099562114	1.81920935681549	0.305653219220017	2.63993170025706	1.84391749743855	1.25215588029278	1.59719563096285	2.35407499407093	1.01853965244273	1.98622449533086	1.00624848842547	1.82120690991644	0.440656769730163	1.62943360652824	1.27593719646601	0.84828019038384	2.36054093700964	1.41294710363193	1.04635493404567	1.2622483148462	0.121761468064402	1.46967460492591	1.43983239586684	2.24331890406219	1.05300021546054	1.46760958140745	1.38972562997853	1.86207732327755	1.98701864806501
TCGA-AA-A121	5.83333333333333	0	3.16690275342312	1.00097529999628	1.48926525691753	0.557568671295298	3.17324499074297	1.30352659524311	1.09034410984778	1.28624010585626	1.86923964374698	1.84547643384615	1.41889759375289	2.1666604833434	0.241396863420273	2.4312572657206	1.05706580035119	0.89951379259983	1.44146605133883	2.48672318875848	1.10267047903376	1.93755936406215	1.21129037310956	2.39208912364482	0.471589444069361	1.39097400839364	0.997795176481256	1.21634514475201	2.33115413014601	1.48365429470557	1.64870623105378	1.30104526105368	0.663507840771503	1.62199085529514	1.7904908600552	2.07203029803611	1.07424012323177	1.37768762021094	1.36540493803974	1.67726189303502	2.16235593581582
TCGA-AA-A123	9.91666666666667	1	3.2295924495353	1.25911395575004	1.40097249568172	0.888411590681181	3.01985576512874	1.07741189444802	1.35488615974654	1.4561908986188	1.42549950898993	1.77306666343243	1.37625541256339	1.75361117557126	-0.237825973461083	2.51837452711534	1.00290676345963	0.927871548161296	1.4289845610808	2.37926115301632	1.23809674215568	1.98514445166481	1.17223561650374	2.14627839166154	0.435214122103828	1.56825825345694	1.22229050843854	1.78084930833189	2.60761747943626	1.51487003572373	1.70908398772833	1.1098648648545	0.102627041370493	1.65993224210266	1.47963183593706	1.91750324063824	1.05094439288779	1.28801019064742	1.83475145822464	1.92343301026552	1.94932941734959
TCGA-AA-A129	7.83333333333333	0	3.26003492953923	1.25871613081023	1.41618396094106	0.799843287455072	2.76974696148973	0.861466146070482	1.24232621976058	1.35067346010707	2.38386126850523	1.40983556257718	0.816218448827663	1.75002039865604	0.758144612693866	2.5849494875532	1.3797553116271	1.32067368612514	1.12898290516375	2.55378882923624	1.16066318362362	2.00218751143756	1.18483594717782	2.27221641660842	1.07509035595963	1.50757355291509	1.32675282742855	0.405594284254118	2.3665737451716	1.41093604206808	1.5920418880161	1.66748042961652	0.635131634740745	1.3278633967179	2.15222522901729	1.77063417920394	1.28911453121632	1.44053590849993	1.27735921381882	1.69442968968152	1.64865338610725
TCGA-AA-A131	4.58333333333333	1	3.28969426867938	0.192756387308913	1.62754312049298	1.36328887473931	3.16892972329475	1.40872007594526	1.17618761514887	1.5742346645135	2.16800376784789	1.60335296794111	1.2998249711071	1.95986210128163	0.0788723990600102	2.76873975147489	0.890890166753748	0.889868216134819	1.43759253747093	2.54129958827071	-0.0806963505970768	2.11168369048944	1.17743933240681	2.34149682154557	0.897122417976791	1.97644603014824	1.24634259439803	1.54767373403006	2.47756937367573	1.16726808923332	1.39181293047317	1.17404811585117	0.905710559520556	1.59537440986106	1.95253918683141	1.81257610001273	0.788257146077568	1.31572857045745	1.38725834096064	2.12087941042918	1.62787415315802
TCGA-AA-A132	6.16666666666667	0	3.38142005100028	1.87546213470839	2.10168650738172	0.795627789145455	2.93885342841149	1.15344034058704	1.42700290736116	1.42788607887881	2.43134254581861	1.75441038879009	0.658160492379911	1.62447678273176	0.505731042828483	2.44019863228436	1.20254234372882	0.612474733136886	1.82861403285327	2.45547090958642	1.6891134350344	2.17495906430056	1.58320513090193	2.54179879768175	1.23432616012959	1.82461725805815	0.61671446345524	0.833189116912866	2.50191347829787	1.41275865498646	1.76197923042589	1.8563341299195	0.220534697785417	1.7377929294761	1.64865692220088	2.06122986666062	0.934904016491729	1.14562683576269	1.40988601670711	2.20723925362832	1.93656658344915
TCGA-AA-A133	7.16666666666667	0	3.13775023465518	1.38408644304542	1.82155791390361	0.73760623644751	2.86256264267844	0.840008235313266	1.03102647140683	1.25787447952371	2.62824998966768	1.66566905343307	0.800439845193444	1.86540342904222	0.24087168512877	2.17352360519676	1.52604375965182	1.36681332266692	1.92067440342041	2.42121406864083	0.995427605922983	1.88996737370343	1.5742180963952	2.19975309895236	1.18371019504355	1.85557418514519	1.23473332871609	1.53756966360742	2.43163369097125	1.41767286032636	1.74463433819412	1.76892565305822	1.04168234845395	1.36741928888146	1.96628907035681	1.84588903668596	1.15616152035115	1.45583761552536	1.33783461920804	2.24487612929755	1.77642791572112
