# Supplementary material for: Construction and validation of a novel cuproptosis-related long noncoding RNA signature for predicting the outcome of prostate cancer
Source: Front Genet. 2022 Dec 6;13:976850. doi: 10.3389/fgene.2022.976850 (PMC9763621; doi:10.3389/fgene.2022.976850)
Supplement: Supplementary file 2 [file DataSheet1.ZIP › Source data for review purpose only/Source data/06.model/uni.trainCox.txt]

id	HR	HR.95L	HR.95H	pvalue
SNHG19	7.81102127650521	1.22134853324642	49.9546621797163	0.0299184830864823
CAHM	2.35112811723272	1.16940002142487	4.72704234852575	0.0164340235785973
DICER1-AS1	4.26448733111116	1.75233085974477	10.3780927534748	0.00139273357809194
MCPH1-AS1	0.208461612148285	0.0574099951925073	0.756945608403979	0.017162834891295
SNHG6	20.8540398413534	3.23208543481721	134.554295198992	0.00140700813376324
GNG12-AS1	0.360447690152793	0.135379994067546	0.959687864010839	0.0411199053482193
TOB1-AS1	3.12504008300472	1.12656779067052	8.66869761523509	0.0286038871307822
SGMS1-AS1	0.219203106666221	0.0664848330899193	0.722721254442136	0.0126508313586377
RGMB-AS1	0.601399945084934	0.370518251917109	0.976151355774711	0.0396249475682846
C8orf44	10.0937934824966	2.82456919486345	36.070869516162	0.000373759068626675
ATP2A1-AS1	1.89168784704896	1.00450534866977	3.56243290830811	0.0483950283426212
HCG11	0.392238675166905	0.189008155321593	0.813992274750869	0.0119891424798314
DANT2	0.366151016763801	0.146221537242143	0.916872914932843	0.031931128932978
SNHG1	11.0723074817018	2.13783687552571	57.3458126636541	0.00416449097535453
LINC01311	2.10661517508407	1.03235690418786	4.29873377888211	0.040611774346474
AC156455.1	0.385833653550957	0.165036820574995	0.902026636806378	0.0279537105178948
MBNL1-AS1	0.403863696645317	0.175763011242093	0.927987545931158	0.0326764545083224
OIP5-AS1	0.0521773231211379	0.00718542866288301	0.378888049108443	0.00350704455194412
LINC00571	0.463677987930672	0.225095578845846	0.955137713471817	0.0371192365923665
GS1-124K5.4	3.57575295015239	1.17074674844947	10.9212425124881	0.025306711394442
C1orf229	6.01388551132275	2.18141757226556	16.5795028898276	0.000525446446866121
MINCR	4.44387012385388	1.16914389986695	16.8909761064727	0.0285714936060384
PRR26	0.278861340859443	0.101452528291456	0.76650280417384	0.0133080381531378
LINC01138	6.92308637907602	2.17128674791384	22.0740650944413	0.0010736473600768
LIPE-AS1	0.247682051315876	0.102241178319397	0.600016544727179	0.00199185994744282
DLG5-AS1	2.51969576810228	1.09959269990491	5.77383495210689	0.0289349317213468
PAXIP1-AS1	11.3315855396274	1.83809049281205	69.8577308048909	0.00889892792582213
SRRM2-AS1	4.11081581539975	1.45615816202486	11.6050626290774	0.00759235404914579
LINC01569	5.82217565242547	1.74468501119597	19.4291399938487	0.00416784009588088
TFAP2A-AS1	2.30249828795134	1.00625616153632	5.26853754408293	0.0482986640397928
C9orf139	2.43298984315949	1.03090222742101	5.74199901742942	0.0424144251273731
ZNF529-AS1	4.95551231418705	1.24343835167245	19.7493524813914	0.0232789574353359
FENDRR	0.527742488732197	0.314901698066221	0.884441513410591	0.0152626314325593
SNHG12	5.91024869935138	2.10801736321296	16.5705654506299	0.000730849470459916
ADAMTS9-AS2	0.396334475810393	0.18882070264626	0.831905688912603	0.0144273983319264
MAGI2-AS3	0.392290446533422	0.181975969922722	0.845670966923506	0.0169552041537175
MZF1-AS1	3.75804449126056	1.12887998506319	12.5105401682743	0.0309649562385469
LINC00623	3.36492855689892	1.15780534657778	9.77948860445448	0.0258041185245453
LINC01004	3.75535975982844	1.53861180828942	9.16587722111511	0.00365610780660415
