# Supplementary material for: Construction and validation of a novel cuproptosis-related long noncoding RNA signature for predicting the outcome of prostate cancer
Source: Front Genet. 2022 Dec 6;13:976850. doi: 10.3389/fgene.2022.976850 (PMC9763621; doi:10.3389/fgene.2022.976850)
Supplement: Supplementary file 2 [file DataSheet1.ZIP › Source data for review purpose only/Source data/07.cliStat/cliStat.result.xls]

Covariates	Type	Total	Test	Train	Pvalue
Age	<=63	319(52.04%)	167(54.58%)	152(49.51%)	0.2404
Age	>63	294(47.96%)	139(45.42%)	155(50.49%)
Gleason score	<=7	363(59.22%)	187(61.11%)	176(57.33%)	0.4106
Gleason score	>7	249(40.62%)	119(38.89%)	130(42.35%)
Gleason score	unknow	1(0.16%)	0(0%)	1(0.33%)
Surgical Margin	R0	384(62.64%)	202(66.01%)	182(59.28%)	0.1091
Surgical Margin	R1	199(32.46%)	90(29.41%)	109(35.5%)
Surgical Margin	unknow	30(4.89%)	14(4.58%)	16(5.21%)
T	T2	249(40.62%)	137(44.77%)	112(36.48%)	0.0492
T	T3	344(56.12%)	163(53.27%)	181(58.96%)
T	T4	14(2.28%)	4(1.31%)	10(3.26%)
T	unknow	6(0.98%)	2(0.65%)	4(1.3%)
N	N0	427(69.66%)	205(66.99%)	222(72.31%)	0.8137
N	N1	94(15.33%)	47(15.36%)	47(15.31%)
N	unknow	92(15.01%)	54(17.65%)	38(12.38%)
M	M0	507(82.71%)	256(83.66%)	251(81.76%)	0.7255
M	M1	15(2.45%)	6(1.96%)	9(2.93%)
M	M1b	2(0.33%)	1(0.33%)	1(0.33%)
M	unknow	89(14.52%)	43(14.05%)	46(14.98%)
