# Supplementary material for: Construction and validation of a novel cuproptosis-related long noncoding RNA signature for predicting the outcome of prostate cancer
Source: Front Genet. 2022 Dec 6;13:976850. doi: 10.3389/fgene.2022.976850 (PMC9763621; doi:10.3389/fgene.2022.976850)
Supplement: Supplementary file 2 [file DataSheet1.ZIP › Source data for review purpose only/Source data/07.cliStat/clinical.txt]

Id	Age	Gleason score	Surgical Margin	T	N	M
TCGA-2A-A8VL	51	6	R0	T2	N0	M0
TCGA-2A-A8VO	57	6	R1	T3	unknow	M0
TCGA-2A-A8VT	47	9	R1	T4	N1	M0
TCGA-2A-A8VV	52	6	R0	T2	N0	M0
TCGA-2A-A8VX	70	8	R0	T3	N0	M0
TCGA-2A-A8W1	54	7	R1	T3	N0	M0
TCGA-2A-A8W3	69	9	R0	T3	N0	M0
TCGA-2A-AAYF	57	7	R0	T3	unknow	M0
TCGA-2A-AAYO	57	6	R0	T2	unknow	M0
TCGA-2A-AAYU	56	6	R1	T3	N0	M0
TCGA-4L-AA1F	64	8	R1	T3	N0	M1
TCGA-CH-5737	73	7	R0	T2	N0	M0
TCGA-CH-5738	72	6	R0	unknow	unknow	M0
TCGA-CH-5739	65	7	R0	T3	N0	M0
TCGA-CH-5740	57	7	R0	T2	N0	M0
TCGA-CH-5741	56	9	R1	T3	N1	M0
TCGA-CH-5743	66	7	R0	T2	N0	M0
TCGA-CH-5744	64	7	R0	T2	N0	M0
TCGA-CH-5745	68	7	R0	T3	N0	M0
TCGA-CH-5746	57	7	R1	T2	N0	M0
TCGA-CH-5748	64	7	R1	T3	N0	unknow
TCGA-CH-5750	72	7	R0	T2	N0	M0
TCGA-CH-5751	68	10	R1	T4	N1	M0
TCGA-CH-5752	66	8	R0	T3	N0	M0
TCGA-CH-5753	70	9	R0	T3	N1	M0
TCGA-CH-5754	65	9	R1	T3	N1	M0
TCGA-CH-5761	61	9	R0	T3	N0	M0
TCGA-CH-5762	60	7	R1	T3	N0	M0
TCGA-CH-5763	66	7	R0	T3	N0	M0
TCGA-CH-5764	66	7	R0	T3	N0	M0
TCGA-CH-5765	55	7	R0	T3	N0	M0
TCGA-CH-5766	55	7	R0	T3	N1	M0
TCGA-CH-5767	66	7	R0	T2	N0	M0
TCGA-CH-5768	72	6	R0	T3	N0	M0
TCGA-CH-5769	48	9	R1	T3	N0	M0
TCGA-CH-5771	63	7	R0	T2	N0	M0
TCGA-CH-5772	63	9	R1	T3	N0	M0
TCGA-CH-5788	69	7	R0	T3	N1	M0
TCGA-CH-5789	61	7	R0	T3	N0	M0
TCGA-CH-5790	64	7	R0	T2	N0	M0
TCGA-CH-5791	72	7	R1	T3	N0	M0
TCGA-CH-5792	57	9	R1	T3	N0	M0
TCGA-CH-5794	65	7	R0	T2	N0	M0
TCGA-EJ-5494	50	7	R0	T3	N0	M0
TCGA-EJ-5495	68	8	R0	T3	N1	M0
TCGA-EJ-5496	59	7	R0	T2	N0	M0
TCGA-EJ-5497	47	7	R0	T2	N0	M0
TCGA-EJ-5498	56	7	R0	T2	N0	unknow
TCGA-EJ-5499	61	7	R0	T3	N0	M0
TCGA-EJ-5501	55	7	R0	T3	N0	M0
TCGA-EJ-5502	50	7	R0	T2	N0	M0
TCGA-EJ-5503	50	8	R0	T3	N0	M0
TCGA-EJ-5504	65	7	R1	T3	N1	M0
TCGA-EJ-5505	57	7	R0	T2	N0	M0
TCGA-EJ-5506	67	8	unknow	T3	N1	M0
TCGA-EJ-5507	54	9	R0	T3	N1	M0
TCGA-EJ-5508	65	7	R0	T3	N0	M0
TCGA-EJ-5509	63	7	R0	T2	N0	M0
TCGA-EJ-5510	48	7	R0	T2	N0	M0
TCGA-EJ-5511	55	7	R0	T3	N0	M0
TCGA-EJ-5512	46	7	R0	T2	N0	M0
TCGA-EJ-5514	66	9	R0	T2	N0	M0
TCGA-EJ-5515	60	7	R0	T3	N0	M0
TCGA-EJ-5516	49	7	R0	T3	N0	M0
TCGA-EJ-5517	55	6	R0	T2	N0	M0
TCGA-EJ-5518	66	9	R1	T4	N0	M0
TCGA-EJ-5519	64	8	R0	T3	N1	M0
TCGA-EJ-5521	63	7	R0	T3	N0	M0
TCGA-EJ-5522	51	7	R0	T2	N0	M0
TCGA-EJ-5524	57	9	R0	T3	N0	M0
TCGA-EJ-5525	67	9	R0	T2	N0	M0
TCGA-EJ-5526	56	8	R0	T3	N1	M0
TCGA-EJ-5527	69	7	R0	T3	N0	M0
TCGA-EJ-5530	61	7	R0	T2	N0	M0
TCGA-EJ-5531	62	7	R0	T3	N0	M0
TCGA-EJ-5532	57	7	R0	T3	N0	M0
TCGA-EJ-5542	60	7	R0	T3	N0	M0
TCGA-EJ-7115	65	7	R0	T3	N0	M0
TCGA-EJ-7123	59	7	R0	T2	N0	M0
TCGA-EJ-7125	44	7	R0	T2	N0	M0
TCGA-EJ-7218	71	7	R0	T2	N0	M0
TCGA-EJ-7312	58	7	R0	T3	N0	M0
TCGA-EJ-7314	62	7	R0	T3	N0	M0
TCGA-EJ-7315	68	7	R0	T3	N0	M0
TCGA-EJ-7317	71	7	R0	T2	N0	M0
TCGA-EJ-7318	51	7	R0	T3	unknow	M0
TCGA-EJ-7321	57	6	R0	T3	N0	M0
TCGA-EJ-7325	63	7	R0	T3	N0	M0
TCGA-EJ-7327	61	7	R0	T3	N0	M0
TCGA-EJ-7328	70	7	R0	T3	N0	M0
TCGA-EJ-7330	68	7	R0	T3	N0	M0
TCGA-EJ-7331	64	7	R0	T2	N0	M0
TCGA-EJ-7781	65	7	R0	T2	N0	M0
TCGA-EJ-7782	71	8	R0	T2	N0	M0
TCGA-EJ-7783	70	7	R0	T3	N0	M0
TCGA-EJ-7784	63	7	R0	T2	N0	M0
TCGA-EJ-7785	54	7	R0	T3	N0	M0
TCGA-EJ-7786	62	7	R0	T2	N0	M0
TCGA-EJ-7788	53	7	R0	T3	N0	M0
TCGA-EJ-7789	66	7	R0	T3	N0	M0
TCGA-EJ-7791	67	7	R0	T2	N0	M0
TCGA-EJ-7792	53	7	R0	T2	N0	M0
TCGA-EJ-7793	49	7	R0	T2	unknow	M0
TCGA-EJ-7794	67	7	R0	T2	N0	M0
TCGA-EJ-7797	53	7	R0	T2	N0	M0
TCGA-EJ-8468	63	8	R0	T3	N0	unknow
TCGA-EJ-8469	46	9	unknow	T3	N0	M0
TCGA-EJ-8470	58	7	unknow	T2	N0	M0
TCGA-EJ-8472	63	8	R0	T3	N0	M0
TCGA-EJ-8474	69	8	R0	T3	N0	M0
TCGA-EJ-A46B	66	8	R0	T3	N0	M0
TCGA-EJ-A46D	53	8	unknow	T2	N0	M0
TCGA-EJ-A46E	57	8	R0	unknow	N0	M0
TCGA-EJ-A46F	57	8	R0	T3	N1	M0
TCGA-EJ-A46G	71	8	R0	T3	N0	M0
TCGA-EJ-A46H	60	7	R0	T2	N0	M0
TCGA-EJ-A46I	57	7	R0	T3	N0	M0
TCGA-EJ-A65B	55	9	R1	T3	N0	M0
TCGA-EJ-A65D	66	8	R0	T3	N0	M0
TCGA-EJ-A65E	67	7	R0	T3	N0	M0
TCGA-EJ-A65F	59	9	R0	T3	N0	M0
TCGA-EJ-A65G	57	8	R0	T2	N0	M0
TCGA-EJ-A65J	62	9	R0	T3	N0	M0
TCGA-EJ-A65M	65	6	unknow	T2	N0	M0
TCGA-EJ-A6RA	70	8	R0	T3	N1	M0
TCGA-EJ-A6RC	64	7	R0	unknow	N0	M0
TCGA-EJ-A7NF	56	7	R0	T2	N0	M0
TCGA-EJ-A7NG	64	7	R0	T3	N0	M0
TCGA-EJ-A7NH	56	7	R0	T2	N0	M0
TCGA-EJ-A7NJ	59	8	R0	T2	N0	M0
TCGA-EJ-A7NK	58	7	R0	T3	N0	M0
TCGA-EJ-A7NM	64	9	R0	T3	N1	M0
TCGA-EJ-A7NN	61	7	R1	T3	N1	M0
TCGA-EJ-A8FN	58	7	R0	T2	N0	M0
TCGA-EJ-A8FO	51	7	R0	T3	N0	M0
TCGA-EJ-A8FP	59	8	R0	T2	N0	M0
TCGA-EJ-A8FS	66	7	R0	T3	N0	M0
TCGA-EJ-A8FU	64	8	R0	T3	N0	M0
TCGA-EJ-AB20	61	6	R0	T2	N0	M0
TCGA-EJ-AB27	51	6	R0	T2	N0	M0
TCGA-FC-7708	52	7	unknow	T3	N0	M0
TCGA-FC-7961	62	9	unknow	T3	N0	M0
TCGA-FC-A4JI	70	8	R0	T3	unknow	M0
TCGA-FC-A5OB	53	9	R1	T3	N0	M0
TCGA-FC-A66V	74	7	R0	T3	N0	M0
TCGA-FC-A6HD	77	7	R0	T3	N0	M0
TCGA-FC-A8O0	68	6	R0	T3	N0	M0
TCGA-G9-6329	67	7	R0	T2	unknow	M0
TCGA-G9-6332	55	7	R0	T3	N0	M0
TCGA-G9-6333	66	7	R0	T2	N0	M0
TCGA-G9-6336	57	7	R1	unknow	N0	M0
TCGA-G9-6338	61	7	R1	T3	N0	M0
TCGA-G9-6339	58	7	R0	T3	N0	M0
TCGA-G9-6342	61	6	R0	T3	unknow	M0
TCGA-G9-6343	62	7	R0	T2	unknow	M0
TCGA-G9-6347	59	6	R0	T2	unknow	M0
TCGA-G9-6348	68	7	R0	T2	N0	M0
TCGA-G9-6351	51	7	R1	T2	unknow	M0
TCGA-G9-6353	58	7	R1	T3	unknow	M0
TCGA-G9-6354	55	7	R0	T2	unknow	M0
TCGA-G9-6356	60	9	R1	T3	N0	M0
TCGA-G9-6361	61	7	R1	T3	N0	M0
TCGA-G9-6362	57	7	R1	T3	N0	M0
TCGA-G9-6363	64	7	R0	T4	N0	M0
TCGA-G9-6364	72	7	R0	T3	N0	M0
TCGA-G9-6365	71	7	R1	T4	N0	unknow
TCGA-G9-6366	61	7	R0	T3	unknow	unknow
TCGA-G9-6367	60	9	R1	T3	N0	M0
TCGA-G9-6369	55	7	R0	T2	N0	M0
TCGA-G9-6370	52	7	R0	T3	N0	M0
TCGA-G9-6371	58	6	R1	T2	unknow	M0
TCGA-G9-6373	68	7	R0	T3	unknow	M0
TCGA-G9-6377	61	7	R0	T2	N0	M0
TCGA-G9-6378	54	7	R1	T2	unknow	M0
TCGA-G9-6379	68	7	R1	T3	N0	M0
TCGA-G9-6384	53	7	R0	T3	N0	M0
TCGA-G9-6385	66	7	R0	T2	unknow	M0
TCGA-G9-6494	66	7	R1	T4	N0	M0
TCGA-G9-6496	61	7	R0	T2	N0	M0
TCGA-G9-6498	53	7	R1	T3	unknow	M0
TCGA-G9-6499	66	9	R0	T3	N0	M0
TCGA-G9-7509	48	6	R0	T2	unknow	M0
TCGA-G9-7510	66	8	R1	T3	N0	M0
TCGA-G9-7519	58	7	R0	T2	unknow	M0
TCGA-G9-7521	52	8	R0	T3	N1	M0
TCGA-G9-7522	49	7	R0	T2	N0	M0
TCGA-G9-7523	44	10	R1	T3	N0	M0
TCGA-G9-7525	64	7	R0	T2	N0	M0
TCGA-G9-A9S0	53	8	R1	T3	N1	M0
TCGA-G9-A9S4	62	8	R1	T3	N1	M0
TCGA-G9-A9S7	55	8	R0	T3	N0	M0
TCGA-H9-7775	68	7	unknow	T2	unknow	unknow
TCGA-H9-A6BX	60	6	R0	T2	unknow	unknow
TCGA-H9-A6BY	63	7	unknow	T3	N0	unknow
TCGA-HC-7075	63	6	R0	T2	unknow	M0
TCGA-HC-7077	64	6	R0	T3	unknow	M0
TCGA-HC-7078	69	7	R0	T3	N0	M0
TCGA-HC-7079	51	7	R0	T3	N0	M0
TCGA-HC-7080	66	7	R0	T2	N0	M0
TCGA-HC-7081	62	9	R1	T3	unknow	unknow
TCGA-HC-7209	60	6	R0	T2	N0	unknow
TCGA-HC-7210	74	7	R0	T2	N0	unknow
TCGA-HC-7211	62	7	R0	T2	N0	M0
TCGA-HC-7212	56	7	unknow	T2	N0	M0
TCGA-HC-7213	53	9	R0	T3	N0	M0
TCGA-HC-7230	50	7	R0	T2	N0	unknow
TCGA-HC-7231	66	7	R0	T2	unknow	M0
TCGA-HC-7232	66	9	R0	T3	unknow	unknow
TCGA-HC-7233	73	7	R1	T2	N0	unknow
TCGA-HC-7736	59	7	R0	T2	N0	M0
TCGA-HC-7737	55	7	R0	T2	N1	M0
TCGA-HC-7738	58	7	R0	T2	unknow	M0
TCGA-HC-7740	59	7	R0	T2	N0	M0
TCGA-HC-7741	67	7	R0	T3	N0	M0
TCGA-HC-7742	58	7	R0	T3	N0	M0
TCGA-HC-7744	46	7	R1	T3	N0	M0
TCGA-HC-7745	65	7	R0	T3	N0	unknow
TCGA-HC-7747	52	7	unknow	T2	N0	M0
TCGA-HC-7748	60	6	R0	T2	N0	unknow
TCGA-HC-7749	70	7	R0	T3	N0	M0
TCGA-HC-7750	50	7	R0	T2	unknow	M0
TCGA-HC-7752	61	7	R0	T2	N0	M0
TCGA-HC-7817	52	7	unknow	T3	unknow	M0
TCGA-HC-7818	66	7	R0	T2	N0	M0
TCGA-HC-7819	53	8	R1	T2	N0	M0
TCGA-HC-7820	72	7	R0	T2	unknow	unknow
TCGA-HC-7821	54	8	unknow	T3	N1	M0
TCGA-HC-8212	53	7	R0	T3	N0	unknow
TCGA-HC-8213	48	6	R0	T2	unknow	unknow
TCGA-HC-8216	58	7	R0	T3	N0	M0
TCGA-HC-8256	53	7	R0	T2	unknow	M0
TCGA-HC-8257	70	7	R1	T3	N1	unknow
TCGA-HC-8258	56	6	unknow	T2	N0	unknow
TCGA-HC-8259	50	6	R0	T2	unknow	M0
TCGA-HC-8260	43	7	R1	T2	N0	M0
TCGA-HC-8261	48	7	R0	T2	unknow	unknow
TCGA-HC-8262	57	8	R0	T2	N0	unknow
TCGA-HC-8264	60	9	R1	T3	N1	unknow
TCGA-HC-8265	66	8	R1	T3	N0	unknow
TCGA-HC-8266	55	8	R1	T3	N0	M0
TCGA-HC-A48F	47	8	R1	T2	N1	M0
TCGA-HC-A4ZV	56	9	R1	T3	N0	unknow
TCGA-HC-A631	67	9	R1	T2	N0	M0
TCGA-HC-A632	68	9	R0	T3	N0	M0
TCGA-HC-A6AL	64	7	R0	T2	N0	M0
TCGA-HC-A6AN	67	7	R1	T3	N0	M0
TCGA-HC-A6AO	52	7	R0	T2	unknow	M0
TCGA-HC-A6AP	61	7	unknow	T2	unknow	M0
TCGA-HC-A6AQ	60	7	R0	T2	unknow	M0
TCGA-HC-A6AS	70	7	R0	T2	N0	M0
TCGA-HC-A6HX	55	7	R0	T2	N0	M0
TCGA-HC-A6HY	51	7	R0	T2	unknow	M0
TCGA-HC-A76W	73	7	R1	T3	N0	M0
TCGA-HC-A76X	62	7	R0	T2	N0	M0
TCGA-HC-A8CY	63	9	R1	T3	N1	M0
TCGA-HC-A8D0	61	7	R0	T2	N0	M0
TCGA-HC-A8D1	68	7	R0	T2	N0	M0
TCGA-HC-A9TE	64	9	R1	T3	N0	M0
TCGA-HC-A9TH	58	9	R1	T3	N0	M0
TCGA-HI-7168	62	9	R0	T3	N0	M0
TCGA-HI-7169	55	7	R1	T3	N0	M0
TCGA-HI-7170	58	6	R0	T2	N0	M0
TCGA-HI-7171	56	9	R1	T3	N0	M0
TCGA-J4-8198	49	7	unknow	T3	unknow	M0
TCGA-J4-8200	47	7	R0	T2	N0	M0
TCGA-J4-A67K	68	7	R0	T2	unknow	M0
TCGA-J4-A67L	54	7	R0	T3	N0	M0
TCGA-J4-A67M	55	7	R0	T3	N0	M0
TCGA-J4-A67N	61	7	R0	T3	N0	M0
TCGA-J4-A67O	59	7	R0	T2	N0	M0
TCGA-J4-A67Q	77	6	unknow	T2	unknow	M0
TCGA-J4-A67R	65	7	R0	T2	N0	M0
TCGA-J4-A67S	63	7	R1	T3	N0	M0
TCGA-J4-A67T	63	7	R0	T2	unknow	M0
TCGA-J4-A6G1	68	8	R0	T3	N0	M0
TCGA-J4-A6G3	57	8	R1	T3	N0	M0
TCGA-J4-A6M7	53	7	R0	T2	unknow	M0
TCGA-J4-A83I	63	7	R0	T3	N0	M0
TCGA-J4-A83J	68	7	R1	T2	N0	M0
TCGA-J4-A83K	52	6	R0	T2	unknow	M0
TCGA-J4-A83L	61	7	R0	T2	N0	M0
TCGA-J4-A83M	64	7	R1	T2	N0	M0
TCGA-J4-A83N	57	7	R0	T2	unknow	M0
TCGA-J4-AATV	71	6	R1	T2	N0	M0
TCGA-J4-AATZ	66	9	R1	T3	N0	M0
TCGA-J4-AAU2	59	6	R0	T2	N0	M0
TCGA-J9-A52B	62	9	R1	T3	N0	unknow
TCGA-J9-A52C	57	9	R0	T3	unknow	unknow
TCGA-J9-A52D	71	9	R0	T3	unknow	M0
TCGA-J9-A52E	65	9	R1	T3	N0	unknow
TCGA-J9-A8CK	66	9	R1	T3	unknow	M0
TCGA-J9-A8CL	66	9	R1	T3	unknow	M0
TCGA-J9-A8CM	66	9	R1	T3	N1	M0
TCGA-J9-A8CN	53	6	R1	T3	unknow	M0
TCGA-J9-A8CP	66	7	R0	T3	unknow	M0
TCGA-KC-A4BL	65	7	R0	T2	N0	M0
TCGA-KC-A4BN	55	7	R0	T2	N0	M0
TCGA-KC-A4BO	55	7	R0	T2	N0	M0
TCGA-KC-A4BR	75	9	R0	T3	N1	M0
TCGA-KC-A4BV	66	9	R0	T3	N0	M0
TCGA-KC-A7F3	67	7	R0	T2	N0	M0
TCGA-KC-A7F5	54	7	R0	T2	N0	M0
TCGA-KC-A7F6	63	7	R0	T2	N0	M0
TCGA-KC-A7FA	63	7	R0	T3	N0	M0
TCGA-KC-A7FD	62	7	R0	T3	N0	M0
TCGA-KC-A7FE	62	7	R1	T2	N0	M0
TCGA-KK-A59V	64	9	R0	T3	N0	M0
TCGA-KK-A59X	55	9	R1	T3	N1	M0
TCGA-KK-A59Y	56	9	unknow	T3	N1	M0
TCGA-KK-A59Z	66	7	R0	T2	N0	M0
TCGA-KK-A5A1	72	9	R1	T3	N0	M0
TCGA-KK-A6DY	50	7	R1	T2	N0	M0
TCGA-KK-A6E0	59	9	R0	T3	N0	M0
TCGA-KK-A6E1	57	9	unknow	T3	N1	M0
TCGA-KK-A6E2	54	7	R0	T2	N0	M0
TCGA-KK-A6E3	56	7	R0	T2	N0	M0
TCGA-KK-A6E4	69	7	R0	T2	N0	M0
TCGA-KK-A6E5	63	7	R0	T3	N0	M0
TCGA-KK-A6E6	69	9	R0	T3	N0	M0
TCGA-KK-A6E7	46	9	R1	T3	N1	M0
TCGA-KK-A6E8	68	9	unknow	T2	N0	M0
TCGA-KK-A7AP	55	9	R1	T3	N1	M0
TCGA-KK-A7AQ	62	7	R0	T2	N0	M0
TCGA-KK-A7AU	63	9	R1	T3	N1	M0
TCGA-KK-A7AV	58	7	unknow	T2	N0	M0
TCGA-KK-A7AW	57	7	R0	T3	N1	M0
TCGA-KK-A7AY	60	7	R0	T2	N0	M0
TCGA-KK-A7AZ	56	7	R0	T3	N0	unknow
TCGA-KK-A7B0	67	9	R0	T3	N0	M0
TCGA-KK-A7B1	65	7	R0	T3	N0	M0
TCGA-KK-A7B2	68	9	R0	T3	N1	M0
TCGA-KK-A7B3	62	9	R0	T3	N0	M0
TCGA-KK-A7B4	64	9	R1	T3	N1	M0
TCGA-KK-A8I4	64	7	R0	T3	N1	M0
TCGA-KK-A8I5	55	7	R0	T2	N0	M0
TCGA-KK-A8I6	58	7	R0	T3	N0	M0
TCGA-KK-A8I7	55	9	R1	T3	N0	M0
TCGA-KK-A8I8	69	9	R1	T3	N0	M0
TCGA-KK-A8I9	61	8	unknow	T3	N0	M0
TCGA-KK-A8IA	69	9	unknow	T3	N1	M0
TCGA-KK-A8IB	65	9	R0	T3	N0	M0
TCGA-KK-A8IC	54	9	R0	T3	N0	M0
TCGA-KK-A8ID	70	9	R1	T3	N1	M0
TCGA-KK-A8IF	57	7	R0	T3	N0	M0
TCGA-KK-A8IG	55	7	R1	T3	N0	M0
TCGA-KK-A8IH	50	7	R0	T3	N0	M0
TCGA-KK-A8II	61	9	R0	T3	N0	M0
TCGA-KK-A8IJ	59	7	R0	T3	N1	M0
TCGA-KK-A8IK	56	9	R0	T2	N0	M0
TCGA-KK-A8IL	65	9	R1	T3	N1	M0
TCGA-KK-A8IM	55	7	R0	T2	N0	M0
TCGA-M7-A71Y	55	7	R0	T2	unknow	unknow
TCGA-M7-A71Z	62	7	R0	T3	N0	unknow
TCGA-M7-A720	53	6	R0	T2	unknow	unknow
TCGA-M7-A721	70	7	R1	T2	unknow	M0
TCGA-M7-A722	65	8	R1	T3	N0	M0
TCGA-M7-A723	54	7	R1	T3	N1	M0
TCGA-M7-A724	64	8	R1	T3	N0	M0
TCGA-M7-A725	56	7	R1	T3	N0	M0
TCGA-MG-AAMC	59	9	R0	T3	N0	M0
TCGA-QU-A6IL	64	7	R0	T2	N0	M0
TCGA-QU-A6IM	59	7	R0	T2	N0	M0
TCGA-QU-A6IN	61	7	R0	T2	N0	M0
TCGA-QU-A6IO	53	6	R1	T2	N0	M0
TCGA-QU-A6IP	66	6	R0	T2	N0	M0
TCGA-SU-A7E7	60	8	R0	T2	N0	M0
TCGA-TK-A8OK	73	7	unknow	unknow	unknow	M0
TCGA-TP-A8TT	64	7	R0	T3	N0	M0
TCGA-TP-A8TV	62	7	R1	T2	N0	M0
TCGA-V1-A8MF	65	6	R1	T3	N0	M0
TCGA-V1-A8MG	53	7	R1	T3	unknow	M0
TCGA-V1-A8MJ	58	7	R0	T3	N1	M0
TCGA-V1-A8MK	41	6	R0	T2	N0	M0
TCGA-V1-A8ML	63	7	R0	T2	N0	M0
TCGA-V1-A8MM	60	7	R0	T3	N0	M0
TCGA-V1-A8MU	56	7	R1	T3	N1	M0
TCGA-V1-A8WL	64	7	R0	T3	N0	M0
TCGA-V1-A8WN	47	6	R0	T2	unknow	M0
TCGA-V1-A8WS	56	6	R0	T3	unknow	M0
TCGA-V1-A8WV	52	9	R0	T3	N1	M0
TCGA-V1-A8WW	59	9	R0	T3	N1	M0
TCGA-V1-A8X3	51	7	R1	T2	N0	M0
TCGA-V1-A9O5	64	9	R1	T4	N1	M0
TCGA-V1-A9O7	60	9	R1	T3	N0	M0
TCGA-V1-A9O9	56	8	R0	T3	N0	M0
TCGA-V1-A9OA	61	9	R0	T3	N1	M0
TCGA-V1-A9OF	49	6	R1	T2	unknow	M0
TCGA-V1-A9OH	63	8	R0	T2	unknow	M0
TCGA-V1-A9OL	65	9	R0	T3	N0	M0
TCGA-V1-A9OQ	67	6	R1	T3	unknow	M0
TCGA-V1-A9OT	61	6	R1	T2	unknow	M0
TCGA-V1-A9OX	56	8	R0	T2	N0	M0
TCGA-V1-A9OY	57	7	R1	T3	N1	M0
TCGA-V1-A9Z7	54	9	R0	T3	N0	M0
TCGA-V1-A9Z8	59	9	R1	T3	N0	M0
TCGA-V1-A9Z9	63	9	R0	T2	N0	M0
TCGA-V1-A9ZG	64	9	R0	T2	N0	M0
TCGA-V1-A9ZI	68	9	R0	T3	N0	M0
TCGA-V1-A9ZK	68	8	R0	T3	N0	M0
TCGA-V1-A9ZR	68	8	R1	T4	N0	M0
TCGA-VN-A88I	59	8	R0	T3	N0	M0
TCGA-VN-A88K	58	8	R0	T3	N1	M0
TCGA-VN-A88L	54	7	R0	T2	N0	M0
TCGA-VN-A88M	55	7	R0	T2	N0	M0
TCGA-VN-A88N	62	7	R0	T2	N0	M0
TCGA-VN-A88O	49	7	R0	T2	N0	M0
TCGA-VN-A88P	60	7	R0	T2	N0	M0
TCGA-VN-A88Q	60	8	R0	T2	N0	M0
TCGA-VN-A88R	53	8	R0	T2	N0	M0
TCGA-VN-A943	71	8	R0	T2	N0	M0
TCGA-VP-A872	60	8	R0	T3	N0	M0
TCGA-VP-A875	67	7	R0	T3	N0	M0
TCGA-VP-A876	46	8	R0	T2	N0	unknow
TCGA-VP-A878	58	9	R1	T2	N1	unknow
TCGA-VP-A879	70	9	R0	T2	N0	M0
TCGA-VP-A87B	63	8	R0	T2	N0	M0
TCGA-VP-A87C	67	7	R0	T2	N0	M0
TCGA-VP-A87D	54	9	R0	T3	N1	M0
TCGA-VP-A87E	59	6	R0	T2	N0	M0
TCGA-VP-A87H	76	9	R1	T3	N0	M0
TCGA-VP-A87J	56	7	R1	T3	N1	M0
TCGA-VP-A87K	63	8	R1	T3	N0	M0
TCGA-VP-AA1N	70	9	R1	T3	N0	M0
TCGA-WW-A8ZI	70	8	R0	T2	N0	M0
TCGA-X4-A8KQ	65	9	unknow	T3	N0	M0
TCGA-X4-A8KS	61	7	unknow	T2	unknow	M0
TCGA-XA-A8JR	68	7	R1	T2	N0	M0
TCGA-XJ-A83F	67	7	unknow	T3	N0	unknow
TCGA-XJ-A83G	51	7	unknow	T3	N0	unknow
TCGA-XJ-A83H	57	7	R0	T2	unknow	M0
TCGA-XJ-A9DI	62	9	R0	T3	N0	M0
TCGA-XJ-A9DK	63	8	R0	T2	unknow	M0
TCGA-XJ-A9DQ	48	6	R0	T2	unknow	M0
TCGA-XJ-A9DX	51	9	R1	T3	N1	M1
TCGA-XK-AAIR	75	8	R0	T2	N0	M0
TCGA-XK-AAIV	63	10	R1	T3	N1	M0
TCGA-XK-AAIW	78	9	R1	T3	N0	M0
TCGA-XK-AAJ3	56	8	R0	T3	N0	M0
TCGA-XK-AAJA	62	7	R0	T3	N0	M0
TCGA-XK-AAJP	66	7	R0	T3	N0	M0
TCGA-XK-AAJR	61	7	R0	T3	N0	M0
TCGA-XK-AAJT	75	7	R1	T3	N0	M0
TCGA-XK-AAJU	65	7	R0	T2	N0	M0
TCGA-XK-AAK1	62	7	R0	T2	N0	M0
TCGA-XQ-A8TA	59	10	unknow	unknow	unknow	M1b
TCGA-XQ-A8TB	67	9	R1	T3	N0	M0
TCGA-Y6-A8TL	65	6	R0	T3	N0	unknow
TCGA-Y6-A9XI	72	8	R1	unknow	N0	unknow
TCGA-YJ-A8SW	67	9	R1	T3	N0	unknow
TCGA-YL-A8HJ	58	9	R0	T3	unknow	M0
TCGA-YL-A8HK	59	9	R1	T3	N0	M0
TCGA-YL-A8HL	58	9	R1	T3	N1	M0
TCGA-YL-A8HM	66	9	R0	T3	N0	M0
TCGA-YL-A8HO	67	7	R1	T3	N0	M0
TCGA-YL-A8S8	68	9	R1	T3	N0	M0
TCGA-YL-A8S9	63	9	R1	T3	N0	M0
TCGA-YL-A8SA	69	8	R1	T3	N0	M0
TCGA-YL-A8SB	62	9	R1	T3	N0	M0
TCGA-YL-A8SC	66	9	R1	T3	N0	M0
TCGA-YL-A8SF	62	8	R1	T3	N0	M0
TCGA-YL-A8SH	69	7	R0	T3	N0	M0
TCGA-YL-A8SI	69	9	R0	T3	N0	M0
TCGA-YL-A8SJ	60	9	R0	T3	N0	M0
TCGA-YL-A8SK	67	9	R1	T3	N1	M0
TCGA-YL-A8SL	74	8	R0	T3	N1	M0
TCGA-YL-A8SO	64	9	R1	T3	unknow	M0
TCGA-YL-A8SP	58	9	R1	T3	unknow	M0
TCGA-YL-A8SQ	61	9	R1	T3	N0	M0
TCGA-YL-A8SR	64	9	R1	T3	N0	M0
TCGA-YL-A9WH	67	9	R1	T3	N1	M0
TCGA-YL-A9WI	63	9	R0	T3	N1	M0
TCGA-YL-A9WJ	47	8	R1	T3	N1	M0
TCGA-YL-A9WK	63	9	R1	T3	N0	M0
TCGA-YL-A9WL	59	9	R0	T3	N0	M0
TCGA-YL-A9WX	68	9	R1	T3	N1	M0
TCGA-YL-A9WY	57	9	R1	T3	N1	M0
TCGA-ZG-A8QW	72	9	R0	T3	N1	M0
TCGA-ZG-A8QX	56	6	R0	T2	N0	M0
TCGA-ZG-A8QY	67	9	unknow	T3	N1	M0
TCGA-ZG-A8QZ	65	9	R1	T3	N1	M0
TCGA-ZG-A9KY	73	9	R1	T4	N1	M0
TCGA-ZG-A9L0	71	9	R1	T3	N1	M0
TCGA-ZG-A9L1	66	9	R1	T3	N1	M0
TCGA-ZG-A9L2	70	9	R1	T3	N0	M0
TCGA-ZG-A9L4	61	9	R1	T3	N0	M0
TCGA-ZG-A9L5	58	9	R1	T4	N1	M0
TCGA-ZG-A9L6	64	9	R1	T3	N0	M0
TCGA-ZG-A9L9	60	9	R1	T3	N1	M0
TCGA-ZG-A9LB	72	9	R1	T3	N0	M0
TCGA-ZG-A9LM	72	9	R0	T3	N1	M0
TCGA-ZG-A9LN	57	9	R1	T3	N1	M0
TCGA-ZG-A9LS	64	9	R1	T3	N1	M0
TCGA-ZG-A9LU	67	9	R1	T3	N0	M0
TCGA-ZG-A9LY	60	9	R1	T3	N1	M0
TCGA-ZG-A9LZ	66	9	R1	T3	N0	M0
TCGA-ZG-A9M4	65	9	R1	T3	N1	M0
TCGA-ZG-A9MC	69	9	R1	T3	N1	M0
TCGA-ZG-A9N3	73	9	R1	T3	N1	M0
TCGA-ZG-A9ND	55	9	R0	T3	N0	M0
TCGA-ZG-A9NI	73	9	R1	T3	N0	M0
1	70	7	R1	T2	N0	M0
6	59	9	R1	T3	N0	M1
10	65	7	R0	T3	N0	M0
12	69	9	R0	T2	N0	M0
18	65	9	R0	T3	unknow	unknow
19	75	9	R0	T2	N0	M0
23	74	7	R0	T3	N0	M0
26	67	9	R0	T3	N1	M0
28	68	9	R1	T4	N1	M1
31	66	9	R1	T3	N0	M1
32	88	9	R0	T3	N0	M0
34	64	8	R1	T2	N0	M0
47	70	9	R1	T3	N0	M0
50	78	7	R0	T2	N0	M0
54	67	6	R0	T2	unknow	unknow
57	72	9	R1	T3	N0	M0
58	69	8	R0	T2	N0	M0
60	77	8	R0	T3	N0	M0
61	70	8	R0	T2	N0	unknow
62	56	8	R0	T3	N0	unknow
64	66	9	R1	T2	N0	unknow
67	51	9	R1	T3	N1	M1
69	75	8	R0	T3	N0	unknow
71	61	9	R1	T3	N0	unknow
72	72	9	R1	T3	N0	unknow
78	74	9	R1	T3	N1	unknow
84	69	8	R1	T3	N1	unknow
85	75	9	R1	T3	N0	M0
92	75	6	R0	T2	N0	M0
96	74	7	R0	T2	N0	unknow
103	68	8	R1	T3	N0	unknow
109	66	8	R0	T3	N0	M0
111	74	7	R0	T2	N0	M0
114	75	7	R0	T3	unknow	unknow
120	68	7	R0	T2	N0	unknow
123	65	7	R0	T2	N0	unknow
124	66	9	R1	T2	N1	M0
125	74	9	R0	T3	N0	unknow
132	65	7	R0	T3	unknow	unknow
133	69	9	R0	T3	N0	unknow
139	78	9	R0	T2	N0	unknow
160	72	6	R0	T2	unknow	unknow
162	60	6	R1	T2	N0	unknow
166	67	8	R0	T2	N0	unknow
167	74	7	R1	T2	unknow	unknow
172	67	9	R1	T3	N0	unknow
178	65	7	R1	T2	unknow	unknow
182	76	6	R0	T2	unknow	M0
185	64	7	R1	T2	N0	M1
186	69	7	R1	T2	N0	M1
198	67	8	R0	T3	N0	M0
201	55	9	R1	T3	N1	M1
202	70	8	R0	T2	N0	M0
209	62	7	R0	T2	N0	M1
210	74	7	R0	T2	N0	M0
216	68	7	R1	T3	unknow	unknow
229	69	9	R1	T3	N1	M1
231	74	7	R1	T3	N0	M0
232	70	9	R1	T3	N0	M0
233	69	7	R0	T3	N0	M0
237	60	9	R0	T3	N1	M0
250	72	7	R1	T2	unknow	unknow
258	68	7	R0	T2	N0	M0
265	64	7	R0	T2	N0	M0
271	69	7	R1	T2	N0	M0
273	72	7	R0	T3	N0	M1
279	78	7	R0	T2	N0	unknow
283	62	7	R0	T2	N0	M0
286	71	9	R1	T3	N1	unknow
289	64	7	R1	T2	unknow	M0
300	71	9	R0	T4	N0	M1
312	64	7	R1	T3	N0	M0
314	64	7	R0	T3	N0	M0
318	78	7	R0	T3	N0	M0
319	69	7	R0	T3	N0	M0
325	76	9	R0	T3	N0	unknow
326	63	7	R0	T3	N0	unknow
329	71	9	R0	T3	N0	M0
330	70	9	R1	T3	N0	M0
334	79	7	R1	T3	N0	M0
335	64	7	R1	T2	N0	M0
339	66	7	R0	T2	N0	M0
340	78	7	R1	T2	N0	M0
342	71	9	R1	T3	N0	M0
349	73	7	R1	T3	N0	M1
373	61	8	R0	T2	N0	unknow
375	66	7	R0	T2	N0	M0
378	73	8	R0	T2	N0	M0
384	64	7	R0	T2	N1	M0
391	64	9	R0	T2	N0	M0
393	67	7	R1	T3	N0	M1
399	60	7	R1	T3	N1	M0
405	67	7	R0	T3	unknow	M0
408	78	7	R0	T2	unknow	unknow
431	61	unknow	unknow	T2	unknow	unknow
434	69	9	R0	T3	N0	unknow
438	60	9	R0	T2	N1	unknow
467	56	7	R0	T2	N0	unknow
473	59	7	R0	T3	N0	unknow
480	76	8	R1	T2	N0	M0
482	77	7	R0	T3	N0	M0
487	82	7	R1	T3	N0	M0
496	66	7	R0	T3	N0	M0
498	65	8	R1	T2	N0	M0
502	62	8	R1	T2	N0	M0
508	71	6	R0	T2	N0	M0
509	70	9	R0	T3	N0	M0
513	78	9	R0	T2	N0	M0
515	70	6	R1	T3	N0	M0
521	61	7	R0	T2	unknow	unknow
551	78	7	R0	T2	N0	unknow
558	74	8	R0	T2	N0	unknow
563	67	6	R1	T3	unknow	unknow
565	66	7	R1	T2	N0	unknow
574	79	9	R1	T4	N1	unknow
576	68	7	R0	T3	unknow	M0
577	74	7	R0	T3	unknow	unknow
585	78	9	R0	T3	N1	M0
587	76	9	R0	T2	N0	unknow
595	68	7	R0	T2	N0	M0
600	72	6	R1	T2	N0	unknow
605	70	7	R0	T3	N1	M0
607	68	7	R1	T2	N0	M1b
608	50	7	R0	T4	N0	M1b
613	68	7	R1	T3	N0	M0
637	57	9	R0	T3	N0	M0
643	68	7	R0	T2	N1	unknow
659	64	7	R0	T2	N0	M0
661	63	6	R0	T2	N0	M0
705	63	7	R0	T2	N0	M0
716	53	8	R0	T2	unknow	M0
727	60	8	R0	T2	unknow	unknow
728	68	7	R0	T2	unknow	unknow
729	64	7	R1	T3	N1	unknow
