# Supplementary material for: Construction and validation of a novel cuproptosis-related long noncoding RNA signature for predicting the outcome of prostate cancer
Source: Front Genet. 2022 Dec 6;13:976850. doi: 10.3389/fgene.2022.976850 (PMC9763621; doi:10.3389/fgene.2022.976850)
Supplement: Supplementary file 2 [file DataSheet1.ZIP › Source data for review purpose only/Source data/07.cliStat/data.test.txt]

id	futime	fustat	MIR222HG	AF131216.1	AC073130.2	RBPMS-AS1	SNHG19	EGOT	CAHM	DICER1-AS1	AC144450.1	ZNF793-AS1	MCM3AP-AS1	MCPH1-AS1	SLC25A21-AS1	USP27X-AS1	APTR	NPTN-IT1	AC009065.4	ARRDC1-AS1	NR2F2-AS1	LINC00899	THCAT158	AC010976.2	AJ011932.1	PXN-AS1	NIFK-AS1	SNHG6	RAP2C-AS1	KCND3-IT1	PP7080	ZNF667-AS1	LINC01341	AP001429.1	AC016549.1	ST20-AS1	MAPKAPK5-AS1	SNHG15	GNG12-AS1	TOB1-AS1	SGMS1-AS1	MIR99AHG	VPS9D1-AS1	ALOX12-AS1	FLJ37453	LIFR-AS1	RGMB-AS1	NALT1	LINC00665
TCGA-HC-A48F	1.86166666666667	0	0.462672078464133	0.1638084276318	0	0.182289265358983	3.475689035477	1.00519083030995	1.44757318773136	1.68186805611534	1.80845514683814	2.10540770143162	1.55146720756832	0.845115325097364	2.06504592828395	1.60715067564001	1.79618683891048	0.948404627624541	1.99833463074881	2.49316374004332	0.634709701549903	2.19201583778684	0.302478260708498	0.68545343758425	0.329564359139001	1.61447698258781	1.76957033173288	2.77106663464193	1.08976548566282	0.454622732993192	0.998484359922172	2.32111263789756	0.684200530331178	1.6663167005012	0.503369721520502	1.97924016911103	2.45394498031696	2.24575066751042	0.64807178898512	1.49998650107108	1.62078103213292	1.56412061658546	2.19115969783952	1.24412242295127	2.38974386968776	1.34966955337368	2.20970732934651	1.9484314741238	2.33105211305593
TCGA-J4-AAU2	2.25833333333333	0	1.44655957690933	0.398940528626861	0.527187368274498	0.157261042575783	3.28968418251763	0.227344692981038	1.05264722851706	1.62575179689845	1.53387453312451	2.2200063741081	1.30485628940354	1.25822855952294	2.06463060961593	1.45248699920775	1.49182523729885	1.02077052892131	1.94327183824566	2.4430879597653	0.736680010387356	1.82075439359295	0.981415848684169	1.14559883350938	0.80012942601096	1.4806647397684	1.68131878940713	2.89832280758069	0.884501943901945	0.128764212976259	1.10546934799686	2.22023021662356	1.51019507242683	0.962169893190345	0.503369721520502	1.80405370356736	2.37055591489665	2.2133173853604	0.847834217486473	1.26798045114619	1.28081340276275	1.69390711170046	2.3132058534565	1.56733384172069	2.09988261345393	1.82509032104067	2.06954533804891	1.34792029076077	2.23947946507468
TCGA-KK-A6E6	9.43666666666667	0	1.30729418799976	0.147722564885802	0.294782668631341	1.07973312146978	3.31798869394637	0.839890239743899	1.05675833357291	1.50956685745767	2.02489883265379	1.9587584750625	1.29658889881016	0.803691707820305	1.89361093868411	1.51064230920843	1.62061574729861	1.04910134787733	1.61198493864364	2.27104489240878	0.824247501287158	1.61696686939712	1.08029435858953	0.796076545504419	1.19036450798677	1.43333711416691	1.71909007526413	2.77442407771965	0.973636665259449	0.128764212976259	0.684086515292248	2.0984175499035	1.00838303241108	1.3651723510262	0.503369721520502	2.01240772268674	2.4343671619427	2.28380857407313	0.939062240324982	0.97800793529751	1.37919649111695	1.49972583965885	1.92741196809617	1.27445935732353	2.15451503229248	1.29335364972132	2.43007845491317	1.4211248599593	2.28604552036363
TCGA-EJ-7784	2.13833333333333	0	0.526057738940657	0.151331580927416	0.34835039695041	0.762543757883097	3.21031025911593	0.169930420835905	0.818155541197597	1.62217574588517	2.53271535449498	2.05149117501099	1.59717649437828	1.24318788934822	1.92115124125814	1.56246225599813	2.04083201569444	1.35810038066643	1.75958157570412	2.22876406587283	0.735986421645529	1.85998831108328	0.526181875455291	0.822566582935934	-0.10733902476064	1.1124959494332	1.12123991791351	2.87904182620977	1.20158135364176	0.358668431873673	0.734203646606232	2.07320499727365	1.42754510687441	1.42549138906543	0.503369717449464	1.93083644929434	2.25371785948266	2.2457506678146	1.13468299351764	1.02447516199154	1.45962365951751	1.6118081997234	2.42578073320842	1.33593149077141	2.08638908038675	1.46482710316517	2.06271205654673	1.6022425903682	2.31888474353232
TCGA-EJ-5502	3.20583333333333	0	1.08742633822781	0.285845504108217	0.242339880739431	0.822283569714497	3.00853701454034	0.803484521706223	0.993034971240763	1.21448070167951	1.98012430960531	1.78847181929022	1.37002818751663	1.05222375040963	1.77275846807547	1.54741014880864	1.47381900843009	1.3655929200605	1.51036787892986	2.18526631640358	0.792154968575037	1.70895417280276	0.725027508333024	1.06299369498636	0.950184503399033	1.10564434511803	1.60694724503144	2.69242862895501	1.11204478422224	0.433018197504142	0.833623486201181	2.04134990139058	1.11205381272705	1.31591519800866	0.503369717449464	1.6689509616894	2.1811082639421	1.95820679666911	1.17518706070634	0.845127777104838	1.51294828174367	1.48946799164842	1.98736400714187	1.2080077205679	1.86107012322803	1.27900686149097	2.15855543770073	1.15634324236623	2.05603310909197
TCGA-EJ-5498	4.70833333333333	0	1.57527152798358	0.274279924840526	0.654573543515629	0.953162486410059	3.0051614023108	1.1317135007279	0.52979872260846	1.07906539345399	1.89328338658837	1.57317713131844	1.27906236811456	0.965791782040194	1.73692057993599	1.32918196899238	1.57920783814274	1.21306703414163	1.25121775039207	1.91468127374512	0.89097102627554	1.23848379455426	0.631687390572736	0.86281372463025	1.20731137833865	1.14525826612488	1.54591314049625	2.7210736504542	1.37335705959995	0.128764212976259	0.642246740490124	2.15028308152401	0.780001199037653	1.27396736022303	0.503369721520502	1.83508494553232	2.15582430525924	2.05332293127883	1.1522783773956	1.0129345746511	1.34347783750299	1.6436539074412	1.73619564169096	1.10033441210661	1.80484514254388	1.36974251104147	2.04549693451481	1.28415473541567	2.1071537423218
TCGA-V1-A8MG	2.34583333333333	0	1.0919519258191	0.30999268014	0.353643991185788	0.850972336182347	3.33329954210682	0.874582695514297	1.40046102751667	2.00027029244825	1.03211291378262	1.97200022581049	1.46273552315291	0.618525408553638	2.03633703706737	1.57697732406449	1.90530893911366	1.07576257466613	1.93751104581958	2.3831830754595	0.658258736097003	1.85296155672835	1.15951126619136	0.88125327710427	0.977119182746121	1.3935628459622	1.55664681989384	3.10963986019328	0.648574006921416	0.441174255013671	1.23914980456013	2.23989153789525	2.08126015431125	1.30262044547578	0.503369721520502	1.30340047523848	2.44146758647757	2.44629969009217	1.00140834933121	1.23236490030348	1.26860442873225	2.18869947271151	2.51998831615686	1.45089613926806	2.05015391814033	1.21062366047774	1.96755792400016	1.99545365663217	2.17666771744701
TCGA-CH-5764	0.085	0	1.34062199849785	0.247922625888233	0	0.742518643625062	3.18737127648695	0.819393300609878	0.892829911502401	1.27605885963651	2.45230790175688	1.67267330534176	1.51905805162208	0.626997296320474	2.05281307657893	1.40899233497766	1.73949392986201	1.66253588092213	1.43645652899343	2.05216483780612	0.698765517370814	1.56302195895228	0.532142963559686	0.781806904434381	0.294007386165921	1.24100709383402	1.6126053976588	2.85831856915397	1.2429008424007	0.128764218254298	0.690347072053821	2.08458912213652	0.669260512166508	1.05900502088111	0.503369717449464	1.7310954930615	2.32067947230995	2.12984690947648	1.22054902975317	0.911900313336868	1.60683672451481	1.37053899827964	2.19692296191986	1.12053691333348	1.85835974578422	1.03237169590374	2.05026579673847	0.843047788349351	2.30826484272307
TCGA-HC-A8CY	0.794166666666667	0	0.854519451115274	0.107614308067451	0.322612959689082	0.778242500783837	3.37263185049659	0.680341245955123	1.37469592530101	2.04842375206871	2.25715218763254	2.0609200844001	1.30940687215671	0.95775430240993	2.04151260010459	1.24374932255452	1.82734544747683	0.826649620761383	1.9424684776131	2.51208538748023	0.496829369712801	2.1209320257033	0.530379222184012	0.934502264408615	0.439923992003765	1.37200039799755	1.50050214574274	2.81135540334242	0.725647500201208	0.414093629799202	1.0416457001159	2.31156566935746	1.7726177575007	1.24908976017106	0.639653840051579	1.7656595493613	2.40925723250749	2.13517469673497	1.15911740910045	1.49884196846369	1.31956334426895	1.68604363316189	2.29774992964911	1.16435780874077	2.2812942751305	1.70674564095301	2.4583164044026	1.72859908893086	2.26185264897001
TCGA-VP-A87H	1.815	0	1.06993426446353	0.348186712395059	0.516145417493065	1.35755081105135	3.20784234706275	0.890166492732587	1.07063806142315	1.84822089161671	1.76763993903745	1.87829560347342	1.64847863660872	0.944966332878953	1.79385447130208	1.57179536090066	1.8309852381172	0.92051925010631	1.72968101398062	2.49057150126255	0.57930279130573	1.89464605346737	0.553657328808155	0.804033546185998	0.316980595156527	1.44350596694299	1.53120761542798	3.06208736112339	0.519443312855184	0.128764212976259	1.17312221289847	2.2906568648842	1.07189033049495	1.74808911997896	0.503369721520502	1.54473726463744	2.40079130524062	2.40477811494066	1.15592462472375	1.4621712589938	1.01985413831133	1.61322737247794	2.48674834867798	1.41932595558529	2.10663041485904	1.44358119192672	2.18432537436407	1.57438152606904	2.38911631221794
TCGA-HC-8258	2.31916666666667	0	1.64903275792486	0.73214126227626	1.82637605482053	0.870495139238703	2.68198957946975	1.94836720952955	0.466950620170746	1.09830164571012	1.54458912597955	1.41330476271824	1.67400467883898	0.898325425315432	1.20039462861873	1.11921356332167	1.3076006071713	2.17449050468153	1.44299230282248	2.08446695357679	1.37860823952491	1.05438016364172	1.20911617728706	1.30073358703169	0.880672340554875	0.979740481564966	1.25535611196185	2.670482585851	1.1005022548629	1.31784568477592	0.736662734342349	2.02360571642245	1.06131539735593	2.19900368043093	1.61399125345947	1.34494270394099	1.84798980006213	2.12272305193629	1.61069604818689	0.643027780393713	0.93737009600068	2.39586623506639	1.92690890480655	1.13977553658293	1.36771456063866	1.08587911654852	1.48751221421026	0.907727728281693	2.2143110925157
TCGA-HI-7170	6.90416666666667	0	1.49928136501761	0.141624749464732	0.654476337191239	1.14069782333907	3.22084706372246	1.78994051822979	1.06329433699209	1.34170160222883	1.23866863322016	1.72305874980536	1.06222047233443	0.834976360971008	1.76077400485968	1.38450471465161	1.74631996913235	1.01547496823296	1.68364479030364	2.20457975461875	1.05579172932407	1.37224760666985	1.41729310377934	1.16049558236268	1.3527395676547	0.986815859758191	1.70564960643733	2.8838356054673	1.25770330165591	0.80358363980119	0.874830709029782	2.17680661354633	0.685764485427133	1.09607400031501	0.503369721520502	1.24621974928266	2.25583133075667	2.10663609271593	1.02589897692028	0.891327341411874	1.10933955575135	1.69693870486255	2.24855477628082	1.27054112375851	1.85442025184947	1.52604436579451	2.03656748608626	1.19812666278386	2.16111207773244
TCGA-CH-5737	0.249166666666667	0	1.37252641779957	0.316500045544421	0	1.35776247917451	3.0515420321392	0.638529893116641	0.852165916300636	1.35127962624148	1.87182890219858	2.11100932781972	1.26198541970959	1.095413031502	1.83120696176764	1.59742148470952	1.72393377938769	0.890271908781679	1.84323557045617	2.2369203855977	0.50362412877884	1.381140009676	1.39396429849204	0.660415949774253	0.39415816009569	1.31516201041862	1.60606337737093	2.77309153704564	1.17684439132952	0.128764212976259	0.728989199067751	2.21508246492622	1.31372755022703	1.38424466801672	0.503369721520502	1.8861234796075	2.30725600935464	2.24227496097058	1.10617356390849	1.09536658482382	1.40660225664581	1.89076489490433	2.29634759390902	1.45736928427265	1.96210553008903	1.6425503269584	2.07266446301328	0.907864943588668	2.36253068124968
TCGA-KK-A59Y	5.3875	0	0.533419177155163	-0.0105027864908807	0	0.907975565100487	3.63938719947896	0.580090907057923	2.01043341181222	2.01083355612713	1.98813414164397	2.00932632254934	1.26983933321489	0.580534608337543	1.94034567154326	1.76712637977362	1.93928522406461	0.783137708277553	2.15869265161342	2.58067427347403	0.571460083182691	2.27376814532877	0.461555772405033	0.736524757517509	-0.10733902476064	1.24233320027959	1.95627867315934	2.85628172960396	0.848147420687321	0.499544057865642	0.701118868754773	2.27813943428773	1.0757166908836	0.826039151617431	0.7055110943136	2.1770723879652	2.44190028732086	2.32138553434954	0.785291244229289	2.088212540298	1.53093265285192	1.5195656743811	2.357933129784	1.85163698380232	2.65434910212482	1.80579164614724	2.56120571521548	1.52360454679678	2.33043187242205
TCGA-CH-5745	0.249166666666667	0	1.32631883922586	0.40486252125871	0.302240123938441	1.17631578257455	3.17619833961485	0.858688430735025	0.0878836802019786	1.42258437256348	1.9406613587688	1.80739168970269	1.36196348616464	0.957038169107099	1.86237103459433	1.52255174101099	1.6997341609864	1.18001585425307	1.52864013153279	2.10442274923388	0.688924127394256	1.66015742984981	1.11960125168221	0.69855028215478	0.52890679522183	1.32471988067867	1.47943623408163	2.74960452788845	0.94634793190835	0.128764212976259	0.912417666191232	2.14094138980209	1.22148379179404	1.2276109070882	0.584811952447881	1.64663497718844	2.21258865558324	2.20884605816937	1.09325539999646	0.974362787232177	1.29335392048729	1.6116096180232	2.17744573848862	1.27695581922278	1.93422102550203	1.24311263439497	2.15924925301191	1.17982733206082	2.28928004808451
TCGA-HC-A8D1	1.56833333333333	0	1.27450419853936	0.3044858207102	0.256790418371638	0.743622443427002	3.33680649137353	1.07863256789366	1.19763440958873	1.4018945451607	2.17284180597085	1.911280294774	1.36808959485972	0.932326850776823	1.81983258414635	1.39887238810337	1.69760362575865	1.21263747228928	1.54488978369213	2.21572236442306	0.726427859829097	1.69662750239276	0.516896787958924	1.09072416460307	0.911732724455887	1.36243931479366	1.6359004315145	2.82011702886884	0.840397270229339	0.128764212976259	1.01486042633957	2.17617557512747	1.20049887317865	1.2529761326094	0.503369721520502	1.93728031321977	2.30820237741883	2.20445026188066	1.01116065281996	0.983452412407859	1.2540474023426	1.57336230517712	1.96270470713616	1.32935764703924	2.02094575326395	1.28757700343735	2.04168409696021	1.53134230103034	2.21724568604316
TCGA-G9-6354	5.65583333333333	0	1.23161882725679	-0.0105027864908807	0	0.802196737320268	3.39410458878055	0.177996754712496	1.37528092342905	1.66312792282294	1.65129001608295	2.18610718040887	1.16727867946674	0.578697369022334	2.29724998321868	1.1549076746115	1.85642848804291	0.506111818893318	1.85886702806518	2.48911185890972	0.629935503203414	1.76499468951779	1.04576099753879	1.40399183622258	0.469410458547373	1.57242293709657	1.7541767123713	2.90922508868388	0.670439435705155	0.128764218254298	0.784332295773351	2.32860147159352	1.43197671864436	1.27920407486196	0.503369717449464	2.02379134222891	2.48829088203687	2.34687066907827	0.755790321920729	1.20471273964774	1.57107637247437	1.38399783677775	2.08065508218072	1.49954203632921	2.18909833989004	1.56271064930162	2.57069346231751	1.7283904757592	2.3956077138692
TCGA-CH-5746	2.00083333333333	0	1.03283533009974	0.246211551127393	0.320988317397284	0.834885566309809	3.24029888707081	0.793381313468157	1.11269913203569	1.52803826335308	2.27698753615826	2.03116678206539	1.65338383712661	1.11322359097017	2.15726232010594	1.2935532963996	1.70315993041316	1.61430222342021	1.74078402606371	2.243231828766	0.666616541430086	1.74221135657267	0.809962712338745	0.733860535794094	0.431685661433791	1.26941342905615	1.74387775258801	2.79505158513701	1.09204735232121	0.335093110672923	0.828526275728763	2.19476915066156	1.12018175336518	1.31672158713805	0.503369721520502	1.91343852950139	2.31102367393743	2.21747769377791	1.2209783222573	0.842865430495981	1.55018639320626	1.47701758796376	2.27421848563196	1.42212039609402	1.99562884990456	1.33487237082285	2.03889997148413	1.4034709889321	2.31292131921115
TCGA-J4-A83J	1.905	0	1.05858651235064	0.381889498290234	0.454598951491765	1.22686345694515	3.20909085894675	0.818106571471054	1.39624636059784	1.62245099675881	2.16866667604063	1.87071753251886	1.3267813201449	0.823759744414868	1.95484270143041	1.41033560086856	1.27070936814458	0.81558112585731	1.91872519360897	2.49178656667718	0.702818841419275	1.91730855867751	0.629186074702223	0.982673842608013	0.515163140424533	1.56991074920771	1.6843418558874	2.83493943032943	0.772560762310403	0.39725110623375	0.913556366563601	2.03807267364296	1.71755449078706	1.03185525369924	0.503369721520502	1.51804070587313	2.35378555427317	2.33752351816368	1.11220057690738	1.42572239268664	1.23328897814212	2.00760939143047	2.07763644547839	1.68021928610707	2.09263338302803	1.48082221019621	2.29426379558318	1.7844337351624	2.21146271761396
TCGA-EJ-5510	5.16583333333333	0	0.953771376915532	0.163519380707887	0.372618367851129	1.2256245281687	3.13035694678878	1.18925922788097	0.509780501202261	1.36246991680456	2.18359206791743	1.85152824196609	1.23536855918483	0.766281003736994	1.73706160376914	1.54593618972997	1.73605518280295	1.11891143302786	1.53982053430502	2.04383632334569	0.76598649376938	1.22409682601403	0.661120467679242	0.766312895903027	1.35977182675407	1.47211435366381	1.6907788615482	2.72243447282271	0.953160161538398	0.460474105811658	0.621499668676164	2.1294281925765	1.0726632420839	1.28706928896907	0.567755168328596	1.88930470033952	2.2429091081561	2.08792020830465	1.18220872933535	0.913841150145928	1.5391620228849	1.49282722388668	1.96824091357351	1.32941699770663	1.87781301481093	1.34197672679947	2.30840475364139	1.04235298864424	2.33503132533319
TCGA-2A-AAYU	1.68333333333333	0	1.03767133653118	0.114301918953872	0.176684269277195	0.841936079218355	3.38809632943151	0.216528309568269	1.4744954216189	1.82927643027389	2.52329203392873	2.24982331711145	1.40764483944082	0.814212733832614	2.11064828278622	1.41541934995489	1.82976038189635	1.41694676214059	1.90702050925644	2.35157944510839	0.678839250836307	1.68919390034995	1.22237065502607	1.1193622399985	-0.107339027868896	1.49142209574135	1.79002321826336	2.81788448239894	0.987405467597656	0.128764212976259	0.900394011386026	2.13109266328462	1.36618737454054	1.05609041694537	0.503369721520502	2.05141542020814	2.4744886334927	2.208751439958	1.21567720515973	1.30243966193972	1.73335144654298	1.21025326094891	2.04367403660662	1.66249532689011	2.21911517113062	1.69029739269582	2.5002935128456	1.64219250753663	2.31606083806099
TCGA-M7-A71Y	1.35	0	1.26592116181612	0.160475026150606	0.427352203922884	1.18088491166522	3.24822857400251	0.807639863285369	1.11486693711427	1.67682233285281	1.58409915494931	1.98306718333719	1.31362808920737	0.75885215822153	1.97853956892145	1.45552658155852	1.8030033765648	0.830395189025046	1.9577241168918	2.37229271081229	0.805342146198183	1.31728657876265	0.384624957108425	1.00144644205373	1.10636044800978	1.53550746837314	1.7643586998279	2.93890695057505	0.830697615224879	0.510587640700487	1.18371477410888	2.22872770627634	2.13286498112468	1.54878336252237	0.503369721520502	1.66789314680779	2.4227892515505	2.43226318169778	0.901983544610731	1.25428636427662	1.07259021079352	1.63832351653655	2.00138538583729	1.46626938650407	2.02345832326204	1.1555259149529	2.34231406668954	1.97505539643517	2.34997460545488
TCGA-XK-AAIR	2.66083333333333	0	1.31186574900691	0.158598627661564	0.256201721673692	1.06483601150939	3.14775117577572	1.11111553393251	0.891624338270852	1.59592421020894	0.866056910865455	1.91967651440365	1.28843135369887	0.816430472269537	2.00462383903856	1.70495734646386	1.7719647027822	1.32302846300365	1.73503741964928	2.26960545959447	0.97005177889622	1.72101854650129	1.01147396962458	1.03806897817172	0.58234989725864	1.43333711416691	1.75848272455978	2.81939007824591	1.02206674931411	0.128764212976259	1.06766651739601	2.13782063589097	1.57846439772969	1.44322059934437	0.503369721520502	1.70709741423136	2.3425831098573	2.1293730350095	1.13669437777523	1.15301772735381	1.42796759501724	1.94493263215054	1.81372155961556	1.44140866041265	1.86055838146256	1.39421117162535	1.85476556947135	1.72760955676106	2.10789634544175
TCGA-EJ-A46E	1.43416666666667	0	1.78345144933345	0.285130487187172	0.519198837507949	1.50704309651424	3.15326962069437	1.82496900599095	1.35176703484939	1.95796395021382	1.03499999572946	1.58825454501009	1.43017426951761	0.845591291966419	1.70928212512109	1.31468490285223	1.84654535835648	1.24756099197662	1.52055477676631	2.22964880995396	0.900960512749211	1.44141008937031	1.05243249130913	1.39456931342266	0.70593544049742	1.23822341383956	1.64210750273184	2.88622411213103	0.897088998553415	0.128764212976259	0.815155404117596	1.81536354206082	1.63701537529308	0.795986460069001	0.503369721520502	1.42402395268614	2.27780405404752	2.17228662512145	1.16909611781557	0.850525833087933	1.19894595131976	1.76612794121591	1.9823486177181	1.40190930243176	1.94236379283963	0.871265563845338	2.01008386947272	1.83630035036383	1.96330056102089
TCGA-VP-A87E	5.57666666666667	0	1.86764191100112	0.325078568495774	0.513726341947942	0.856524876948107	3.03022952125354	0.355465196253784	0.996271694657429	1.36189869345033	1.79909409957629	1.96545393957546	1.3257315695325	0.703332243324494	1.53724137436742	1.03124792305098	1.54092854309036	1.23641954100355	1.26720884123266	2.2664089218738	0.789794314098878	1.26599277564641	0.643437132422961	1.63628386045122	0.799768065158155	1.26758341610686	1.59073588986342	2.84651298783231	0.991333442132143	0.422229964560439	0.707058242601004	1.99743091524953	1.07179171920281	1.54285399277718	0.503369717449464	1.25135568035032	2.21381531531642	2.30549646162418	1.15234432461898	0.993774661885704	1.05631564288641	1.58571764383805	1.99903493052266	1.30891771756145	1.87893603567704	1.09325427345537	1.90441900935479	1.17546684997725	2.05367965191598
TCGA-2A-A8VO	4.65666666666667	0	1.42044368179332	0.287709513546342	0.456921465621978	0.70447755915383	3.38374445930928	0.473764638620349	1.07411515717682	1.76540262339323	1.72480548951188	2.28579807853859	1.5314700271078	0.872250714886011	2.19171733734154	1.42652310684284	1.76943495545886	1.00571998261591	2.03951399331279	2.43201551456457	0.842664593668725	1.5163164168557	0.799335138135736	1.40894492303597	0.448474357670421	1.38899528671345	1.80187438230591	2.97227186601455	0.898127698666726	0.800837741844565	1.29725887382381	2.36291087503181	1.4107757148017	1.34289293135312	0.503369721520502	1.48281982633787	2.4606284697489	2.333848247253	0.99123072812374	1.37376961809597	1.26153809037962	1.56125102392072	2.51904755468429	1.50012230711421	2.02926816659052	1.40962991082844	2.23286612976302	1.45538423908927	2.32258694155033
TCGA-G9-6377	2.6225	0	1.24511238197008	0.0921399979712246	0.338973604075665	1.06564306602005	3.28793637258134	0.533581338185585	0.524977821995645	1.25997403727683	2.04985057031103	1.96787852290929	1.24084072385312	0.738899223052431	1.72751108920763	1.51026198673871	1.57786035258771	0.693644502904158	1.56516705214893	2.28290757752132	0.611846733111872	0.934331379386409	1.22846814149576	0.695629566783885	0.437230051058944	1.2831605217257	1.59461684186875	3.05987426890743	0.988838197715126	0.539427811112089	0.565422374962419	2.22640207471631	0.79802714934906	1.1700727130285	0.60845829871928	1.88412042224872	2.27826479630594	2.19735812947334	1.10236270972921	0.978362760248883	1.49790445145896	1.42544646225159	2.30280559512584	1.22653633532976	1.8247096676819	1.19525785233934	2.37890882574702	0.847402762560696	2.52160822578064
TCGA-HC-7752	2.14083333333333	0	0.898084960133927	-0.0105027864908807	0	0.264810039714611	3.37123051511216	0.014355055860836	1.83268413651134	2.26534366667142	1.37230923406256	2.01427671466603	1.13818803489202	0.629146332914218	2.15842786820248	0.72072821036221	1.49406698960348	0.410192829412523	2.53360794823051	2.59757311939175	0.707204874690939	1.72211995912048	0.461779510006573	1.27042855063533	1.86519437762237	1.80396737808752	1.6640201412062	3.00273447225616	0.589754379284745	0.128764218254298	1.59941751714143	2.35002576916469	2.20153121792057	1.34015601157194	0.503369717449464	1.82352554712174	2.44241437164537	2.31057521130126	0.536400768683558	1.14912261650615	1.530650021332	1.7323175581761	2.78442774819752	1.47855620656618	1.84165161725042	1.44343697048313	2.14664585304239	1.9534420435436	2.44387189362529
TCGA-EJ-5532	5.00416666666667	0	1.09777212001308	0.332843184077602	0	0.761015102355629	3.04126310130815	0.258757912901493	0.441846497993583	1.30188179179094	1.92495547508048	1.94854489899383	1.50555902597569	0.910740266727473	2.01911546336346	1.60568100452236	1.73921293951334	1.17859726427672	1.58277399004869	2.21668935271301	0.890502998519074	1.37495783716085	0.42739975072384	0.708512720754273	0.154352937533505	1.379020460832	1.6707894373914	2.91020369250696	1.2037928626132	0.128764212976259	0.661754779642008	2.11368941223741	1.13082676145954	1.23937061115738	0.503369721520502	2.03692347748707	2.20835901975662	2.21093006347352	1.11167173350159	1.08044773764975	1.34922598964872	1.63303905091705	2.398536682708	1.28166708458234	1.95146085593767	1.65297346656778	1.90378679604872	1.25758953584164	2.39935423472358
TCGA-G9-6373	2.22	0	0.902196856436178	0.0635603314353682	0	0.640117627484269	3.33680649137353	0.495346591999264	0.929694883006437	1.43492285025067	1.6158923316238	2.12045911986572	1.21580306988579	0.64310849998016	2.13776273308817	1.13104656405954	1.96701632690876	0.484245611201695	1.82109475291237	2.39035308651837	0.743155285646659	1.38648945723495	1.25714121543249	0.667311425213254	0.99024111783088	1.35214493285246	1.88672898360295	3.05614003436077	0.857098241491792	0.128764212976259	0.745678021598738	2.30088849879131	0.854924659109922	0.828681384675775	0.503369721520502	1.69794116069552	2.41229038357621	2.25814172446954	0.967628809189939	1.23333601944023	1.63388014532663	1.59705134977324	2.25920082813969	1.26666928566839	1.97287622297175	1.25939811883449	2.50000191799035	1.41541349775705	2.39458440646263
TCGA-VP-A878	6.44416666666667	1	1.42413117247943	0.246722448016707	0	1.24077080826016	3.25475862543759	0.760334858447365	1.13503562535193	1.64287097055491	1.18341296292738	2.04693229814319	1.31777412394506	0.802633177008958	1.88076346198866	1.53725475149088	1.66189940615485	1.21317493198921	1.82839922896441	2.47930799531883	0.860741290924331	1.63753402688563	1.20327282875373	1.53581249736893	0.912892087045701	1.2279206192142	1.6543243143027	2.95765750492398	0.874082108971618	0.128764212976259	0.933400713152766	2.07742758371472	1.29159462366596	0.867080497937825	0.538845988500345	1.83923078199161	2.40045162487568	2.31183222978759	0.996095057608118	1.09893144445719	1.16391557871992	1.67384506075448	2.2762753848107	1.44854643794838	1.96522769313	1.28884839877142	2.13462874088053	1.77233429461146	2.18187045182627
TCGA-EJ-7125	7.8025	0	1.09501550247098	0.567242248316904	0.42707157614938	1.2184479712003	3.03101594949882	0.014355055860836	0.846152199866797	1.14456949847252	1.99930085208565	1.99522954508892	1.57817416757498	1.26875420942514	1.65934878080738	1.66296201236921	1.64468018802159	1.27464065301479	1.56870038439783	2.33996045452355	0.947085703011951	1.54280563992734	0.877387638401053	0.782068539515044	0.702595857662271	1.33131163607698	1.77025411781828	2.9042842994651	1.25862802632043	0.642982272418483	0.714537407392594	2.10604189117127	0.923065903086253	1.33143340824307	0.503369717449464	1.75701138007853	2.28368568453539	2.12433553772941	1.30590310864487	1.17867418077933	1.37524967878174	1.67687620498945	0.321597933861502	1.37166076151238	2.04361457296922	1.76498521846795	1.86978922350663	1.00659043671888	2.2356929082999
TCGA-CH-5754	0.17	0	0.910879625137631	0.286141588879945	0.510080056834635	0.371005642610165	3.09566249898436	1.37268404923874	0.579507064021021	1.47006890049168	1.84330725836239	1.58297707363603	1.49844518673936	0.758240341980727	1.61797325048615	1.28666008513889	1.62729955338367	1.21845745330639	1.8144098589482	2.2092944670251	0.629997535593807	2.18446345268753	0.695532513325407	0.885985733449819	0.354595136590931	1.08255836711038	1.43289972121331	2.72273524121974	0.879614787378054	0.236332484886751	0.822858004822731	1.92820835304945	0.661683746848289	1.16211110710434	0.503369721520502	1.68060053561099	2.24909359312704	2.42287021353935	0.781979760760394	0.907598119790482	1.26316462722891	1.0760932189072	2.26250854985784	1.08000381404787	1.74156168880653	0.932707592817535	2.09479205575312	1.33405419680515	2.42337025463658
TCGA-ZG-A9MC	1.24583333333333	0	1.51834860886376	0.277513072529706	0.544944344463203	1.38512315393023	2.94209839366815	1.54096015511972	1.07097353543184	1.36209546606453	1.61085264717358	1.54487662649962	1.26249542851398	0.761957370116825	1.79805631457661	1.32446229306687	1.6997341609864	1.23582194990714	1.39805002207994	2.254406946127	0.90067883152546	1.06737543542381	1.02487200365823	0.892603165179231	0.968275611660868	1.13765233662588	1.72713515780788	3.01759385172016	1.04774017048631	0.458651418572535	0.857524824431046	1.88649639105692	1.04660830103144	0.92021746239073	0.503369721520502	1.23826243633344	2.35271492155078	2.13116325017716	0.964895624808702	0.675783265838696	1.27402138592671	1.6438027790615	1.56409455294218	1.19098505281838	1.85364735890927	1.18750115315779	1.49870722830375	1.15671676358104	2.03295516651497
TCGA-M7-A722	1.53	1	0.61674421784464	0.255875477006659	0.000114689696895639	1.84490195784767	3.38100281857559	0.0144652621433955	1.95322983154699	2.39549988909569	0.634440376487469	2.50675321566601	1.20717151118058	0.628604081988314	2.00261664371915	1.05348098752511	1.87899913529013	0.615957695993026	2.55891582675327	2.50181045535613	0.749532302599288	1.74970563893515	1.41579969190348	0.798350978911209	1.11125681605119	2.05492667207265	1.97070802311958	3.19887446424035	0.565671745663926	0.128885378480902	1.40605285904877	2.32869325011172	1.84826011427613	1.29053353377838	0.503458966088421	1.95079670656421	2.69815767034795	2.65074199500623	0.677486593220082	1.59523868059478	1.33326266958844	2.29417197558007	2.81404837462753	1.75441075695931	2.31821876366472	1.48930061137214	2.38843758221428	1.94679037055114	2.43237517650713
TCGA-HC-7079	1.04	1	1.75568738408925	0.274228461740801	0.815034029750139	1.00587138274167	2.81497994631709	1.41550011002435	0.838708591349848	1.34569812315925	0.533836203567803	1.36548328925508	1.23881192925219	0.767208870886894	1.42971681945322	1.19135292672151	1.49968821947864	1.55382534981896	1.60761872685966	2.07002070313348	0.848474784252281	1.17821460931678	0.641973632311354	1.11977082337387	0.197283969990207	1.02715044830111	1.61795354712589	2.84039504238305	1.03861643703656	0.330188208045819	0.908680204429265	1.53798507087511	0.784816802353088	0.900736733078387	0.503369721520502	1.25191806628975	2.20141117341333	2.01570199855716	0.961833964905297	0.775775892446798	1.12771095207185	1.57326409981521	1.68297139478764	1.32559822658042	1.74978892323666	0.745530230811223	1.6958211958991	1.16246395536961	1.6195497091611
TCGA-HC-8261	1.495	0	0.937592875912602	0.302174051714008	0.200745125697569	1.14413920177101	3.25181382571265	0.546993662051275	1.16088755941847	1.73018773844659	1.27689330013929	1.992638872387	1.34439075440617	0.919128436047067	1.80474101368603	1.77620091286274	1.63535045440487	1.13515066904084	1.79886718708395	2.34962730564945	0.67593145955218	2.19629549029857	0.533100594979778	1.2838688981948	0.251738831265441	1.43458256770096	1.65476080715988	2.94693878223373	0.905354049936684	0.128764212976259	0.87027876889765	2.25742499547761	1.07398699371722	1.28715501508079	0.503369721520502	1.54687583526879	2.34144493401847	2.30657551205539	1.03628839572958	1.35390255102196	1.09323631765108	2.03015772057314	2.51116457838549	1.46129780410675	2.08847880947643	1.30287738945022	1.19316059241173	1.56171916079076	2.36879595695354
TCGA-J4-8198	1.68083333333333	0	1.08083252239378	0.399482376048135	0.137650579341211	1.11574376510671	3.36308582941003	0.53716746392208	1.23074162965162	1.63839931881541	2.48060772144461	2.0236167190047	1.6119916170702	1.19931545135339	1.96816321131249	1.38369208463069	2.05631779831071	1.71928575975265	1.57112475277686	2.22203852709155	0.884132073109123	1.63718570732315	0.953100779171443	1.16465014874656	0.564889272556206	1.34961334545684	1.59677307928569	2.85096213611104	1.06176566501055	0.128764212976259	0.930249270276146	2.32960289336436	1.37111826457567	1.34705947800883	0.542026139881581	1.57521373024696	2.32595643715273	2.1863087824572	1.13474417181263	1.18035983134946	1.20852414552096	1.57189242883796	2.28026890479331	1.42355347957597	2.1973979113587	1.10792863536003	2.52671859191915	1.54642722137318	2.32276357153744
TCGA-X4-A8KS	2.68	0	2.16994704886006	0.160852787714053	0.546919098131168	0.867728208271651	3.33222872179221	0.743961981301868	2.10389276485568	2.23552480187019	0.641104940889108	1.98674417479072	1.0227925793463	0.668044246053538	2.23278110016336	1.22649728414197	1.92391462714147	0.7299435296409	2.38486383749398	2.45980747566988	1.0534207491965	1.59515140322387	0.978418329454737	1.92363762075872	1.38521650836806	1.33781414624759	1.79611978734031	3.04147846825611	0.681813547608021	0.128764212976259	1.42024300832423	2.34841473071362	1.81230384579181	0.977629674651197	0.627308547603345	1.49020813287163	2.57806431501571	2.48000361375696	0.780297658632501	1.34706559146877	1.32101505327206	1.83812457423472	2.44880516728324	1.53425935167077	1.92995393353838	1.48197573848465	2.45353888432552	2.26307948333835	2.36673633873441
TCGA-EJ-7325	2.92916666666667	0	1.16375056750021	-0.0105027864908807	0.289366151141731	1.37899973979428	3.40692063815783	0.23241851102563	1.42056504203451	2.16624867079186	1.34252866693588	2.5065668464581	1.07328212009803	0.376445515840843	2.16965921682547	1.12540537165367	2.10645886403893	0.5426829187207	2.27794249058937	2.5495002970231	0.606715638653573	1.78816642274887	1.44327589375869	0.960879839515162	1.06424442675217	1.91084118455561	1.79398602206503	3.04173238345358	0.590972340353936	0.655280903981002	1.22962907310725	2.33423857617254	1.48737992299627	1.71730515002901	0.503369717449464	2.03089876802158	2.63652748512593	2.55488854160948	0.702226616281571	1.56642972106395	1.45313742567606	1.55949767011897	2.57062611416516	1.68074867770121	2.15461136926261	1.27804100298058	2.3046741657673	2.27482338758718	2.44866318254451
TCGA-ZG-A9LB	1.59583333333333	0	2.48867157092119	0.222911937076082	0	1.40432001495992	3.46449450195533	1.79396116120233	1.97568994335726	2.05723330226276	0.462375006517127	2.03265395599881	1.18688202905104	0.451110112389496	2.17321718807257	1.15347386069979	2.24913957263103	0.650203535729546	2.16839565252307	2.38135207195053	0.901802832906572	1.96797204608559	1.50276729079052	1.91124304776529	0.793840295592657	1.782209102744	1.37275024574214	2.71666221432824	0.406480876936378	0.128764212976259	0.797503991813159	2.18721512955238	0.720833334182348	1.22528521011497	0.503369721520502	1.47314655054488	2.51061328406842	2.63638606286836	0.804803747092228	1.12941341089831	0.974006749334052	1.75278238517945	2.6514533872042	1.483667114308	2.0957666598418	1.32926150273296	2.06714318373713	2.06234167158537	2.34698036931546
TCGA-EJ-A6RA	0.966666666666667	1	1.24256374698309	0.0742927430494852	0.283580616063116	1.17266951786653	3.26385630046103	0.674359840174126	1.57345942771433	1.59742697224389	0.715040984486234	2.14407031423886	1.13039210380202	0.788958982532159	2.19798004457737	1.39123249848675	1.82544997563807	0.577104960882957	1.98417786750587	2.40255638834608	0.554940251846147	1.58539851825697	0.672728377939022	0.995371009136165	1.02375738669767	1.42955045699558	1.76393066855906	2.94100344763148	0.663033501145527	0.128764212976259	0.757796451864395	2.28536629752807	1.23649211018519	1.54806131733951	0.503369721520502	1.73354867698679	2.45099458382673	2.31525177083891	0.600313024194859	1.03440728941977	1.18836467002526	1.47381488742049	2.08921687924417	1.44153382961085	2.04746357886323	1.4357623504822	2.13029198338956	1.97720190410653	2.20340734828616
TCGA-CH-5744	0.164166666666667	0	1.04530640454468	0.0248427421843586	0.658846270593895	0.674892464380576	3.08732904120521	0.61039927563266	0.864900613201199	1.45722527928468	2.54473694074289	1.87714048824857	1.26238066879692	0.783291961897593	1.91082352197059	1.19502678035672	1.60137862746009	1.05551580259568	1.90357207651922	2.31638236253536	0.711219266097214	1.84135826703833	0.754425406682886	0.832725142666811	0.643246999186468	1.39628216774917	1.54120338988643	2.5718857053395	0.732948419771924	0.327270278808192	0.738952671477263	2.13153382656886	1.54740126631327	1.06955886601071	0.503369721520502	2.06118998148296	2.34312355352156	2.24386720337069	0.906056276621893	1.09015999806216	1.57959984470036	1.29493221095484	2.23437388504721	1.38509672947332	2.0939218727407	1.27746497410311	2.72375886266061	1.46946038096765	2.35397510653547
TCGA-HC-7738	1.15	1	0.755674481738075	0.237881626844312	0.289186635233256	0.783290168014213	3.3066241981813	0.429638329483563	0.847685443166966	1.63430134987963	2.01309430868033	2.04670948745397	1.43757188291899	1.09868346623457	1.89926070443356	1.5064226680448	1.76357796986686	1.36972652780553	1.7476898161326	2.29391472668035	0.659787276698532	1.59473347973643	0.895819316121505	0.723404013361695	0.248278953668224	1.16277087651562	1.38492882012635	2.8689018163308	1.02669082814758	0.128764212976259	0.790957983431718	2.27491250018427	1.18185849029781	1.00818505890149	0.540651471892465	1.71166419642964	2.21077874778812	2.0784142173985	1.28627090064394	1.1011220377943	1.33098082124297	1.59723774276211	2.46713003768954	1.424604655009	2.06249259508313	1.5325960794809	1.8792839437028	1.50428292245541	2.44975485048405
TCGA-HC-8257	1.9875	0	0.991533520917614	0.157016072243116	0.408074054290762	0.726090257367751	3.43761787975848	0.477920311857341	1.49880802833682	1.71801672791516	1.66695319851009	2.0652175049147	1.57286676454574	0.871151572302941	2.21382387877671	1.35823455739002	1.80642216556675	1.40814351199951	1.81980095846063	2.47467190428587	0.674308988860097	1.86391340517921	0.580594107296806	0.818061835617444	0.721082918844337	1.58254095940771	1.58366471312366	2.93032957337837	0.874834060484447	0.128764212976259	1.05037641348921	2.12045480669408	1.546522998487	1.17223297963419	0.503369721520502	1.85501559321235	2.4451061792759	2.44463640792149	1.10883289458598	1.2993710595449	1.81576162287282	1.64972246972946	2.52274585990562	1.62995944854425	2.22537065487817	1.34439549855557	2.40380842982746	1.8521114948076	2.46644047242913
TCGA-HC-7740	1.9625	0	2.17003753431968	0.747715326602722	1.75014913403002	1.2481643328979	2.70610787038006	2.2233410690374	0.508367216248647	0.956410082044683	2.01878599306953	1.41423931884375	1.44820397960876	0.836576118795677	1.26179149435726	1.01641431072856	1.27344888264483	2.3013533046335	1.30852139186888	2.06754663096583	1.61949306961679	0.997117849224908	1.24264036333536	1.55787687385016	0.547626736241696	0.937816666757845	1.34510778708165	2.61878794925651	1.03881136773241	1.5966222935533	0.572895542965839	1.77504092966669	0.657927799420074	2.20313362376328	1.58010120796392	1.18167167981618	1.68663806644371	1.79770928979753	1.82729741395775	0.703016548505632	0.817126058834623	2.25253993927754	1.34176877063609	1.15832872712216	1.25281321739876	0.988652194096713	1.32040080517504	0.974296967745935	2.08261872700813
TCGA-G9-A9S0	1.77916666666667	1	0.96589413397444	0.177436052492125	0	0.560410733819773	3.20080727535958	0.24983458261061	1.05647737539907	1.89786621421138	1.77255755734874	1.95328780039083	1.54057095566937	0.49977233549925	1.77372522905537	1.33434986416481	1.96616927082275	0.998454074489614	1.89008435659255	2.41384215155532	0.708396893936867	1.41750656137289	0.715729144296764	0.564560724401091	0.620654879368343	1.58425247197797	1.76262833332066	2.95114961036393	0.911124791440825	0.128764212976259	1.08625115442875	2.19153867611877	0.754390958643513	0.935934819774649	0.503369721520502	1.71194664835746	2.43867777620862	2.36639096952949	0.951541133990487	1.4622509466868	1.40189661981392	1.33560912321113	2.54347483427733	1.44347163117869	2.03431761264321	1.1658984233516	2.14135662233752	1.22384677582727	2.44205433337582
TCGA-EJ-7327	2.52666666666667	0	0.758814575820748	0.371889671593372	0.411402229535438	0.771947737688221	3.03843162493807	0.558737175694278	0.649650441982283	1.30936914522431	2.38259084736301	1.82324569439789	1.48168607133354	0.973741510749502	1.82079686939174	1.4996584807819	1.47197935933993	1.43778485364384	1.38351142080031	2.02635642348666	0.852826147317064	1.16690566253102	0.567603485260648	0.892729631875643	0.464060032392743	1.1136825386997	1.7346696175985	2.66114234774421	1.19521869500677	0.128764212976259	0.674524504769789	2.03572051428249	0.939452297640922	1.2630479971593	0.528808631437024	1.86082998436856	2.20057130770743	1.92302069595797	1.28432523798471	1.01869638101052	1.5503396623438	1.62119067692949	2.06114170766662	1.07785807808967	1.91371408542713	0.927686771868097	1.95357123673334	1.22996559485774	2.2757799133539
TCGA-HC-7749	1.98166666666667	0	1.09921373774547	0.0231282617726612	0.208202804168792	0.938188675382071	3.16222618596364	1.05779840404639	0.915395223059516	1.57789782497831	1.94431811342458	2.03093911539348	1.49239049438675	0.880315427005782	1.99327132169968	1.42304447679597	1.60866286082972	1.13452011514515	1.79187802748823	2.17018440354242	0.673097230182571	1.4421145684185	0.743052602515438	0.485686787698906	0.385192134726753	1.32247256334581	1.66692211290156	2.93365455419923	0.953160161538398	0.580907769043584	0.876330933734351	2.31498669711789	1.78658033743255	0.863324532349565	0.503369721520502	1.87409613172582	2.29632215626414	2.16572933925314	0.952484627643812	1.06546608038555	1.43740019672357	1.81896950881502	2.19306333079322	1.4765510212509	1.97104534338908	1.23072050122761	2.31646699297103	1.06330629440255	2.42345761956452
TCGA-ZG-A9M4	1.4975	0	0.977907611174874	0.256174252554701	0.295024791005366	0.699707548871984	3.26081213652846	1.47998102277611	0.711843842467946	1.90803544105311	0.728875344147281	1.85957989640636	1.26209669803379	0.711550631046463	2.19271030206331	1.36949611617691	2.41869936552212	1.24836067606267	1.80225794750972	2.47415040419226	0.782672302378758	2.28724177056047	0.643814454888926	0.677865603005816	0.584532244144321	1.43278607575657	1.77626293693064	2.84717564110687	1.15589260794248	0.128764212976259	0.902542970384108	1.88527086281676	1.77407891071085	0.942831448685798	0.53943434265069	1.20793153533519	2.43555972705402	2.29122801653783	0.794355557837435	1.25888959996536	1.39184476243242	1.41700957548617	1.76183556719516	1.30105146725444	2.31866496105661	2.01559879927519	1.40342677547227	0.735995191075537	1.97292018123162
TCGA-J4-A83I	1.875	0	0.733319158384937	0.225147343830159	0	0.560319718293092	3.35645887140686	0.512787231197	1.68287056706586	1.36736404227883	2.54771450263358	1.91726328918682	1.39749540344023	0.495399742104678	2.15268026549766	1.60018907500422	1.5259037038064	1.23144817908307	1.87493527428756	2.33152606157043	0.654895481009525	2.03824077525741	0.248876290630733	0.625857373371302	0.202565136318194	1.29190838708825	1.576814520929	2.8884884762144	0.680207939936363	0.128764218254298	1.02061736918408	2.06642542720806	1.13523693068115	1.22904165067196	0.522094975666588	2.00561324506697	2.40267296886516	2.14275660097367	1.22381287866622	1.30320913545409	1.43165468849358	1.43960972641443	1.97678507759998	1.05959529469066	2.29760715868679	1.40472502603206	2.35812828656966	1.69187993033655	2.2067069843195
TCGA-V1-A8WN	2.52916666666667	0	1.85274929490568	0.327479221722102	0.804057632550692	0.999738091010469	3.16130085524062	0.776626321812183	0.597863081042235	1.37374402036346	2.07704727484374	1.93130137497489	1.6541606005846	1.02190202700779	1.818360852939	1.50598701306799	1.62729955338367	1.5724786624417	1.66093291912476	2.28773195390297	0.781340180875429	1.63900917437233	1.07336524313946	1.16983010745971	1.00114236405327	1.2830277057591	1.61080987567509	2.82037011475969	1.04961251438057	0.128764212976259	0.870650819317886	2.15509329515851	1.18586487114996	1.11590312024636	0.52603411643841	1.92584548237626	2.25807601417674	2.18856403361177	1.42677175881925	1.08007683951909	1.33978990572573	1.54777270892925	2.00230719838112	1.21061167317173	2.01123155710847	1.37609507833661	2.12153806267699	1.80673220294301	2.17439072266381
TCGA-2A-AAYO	3.4825	0	1.43677384456614	0.101146934188043	0.163847533775365	0.650370652357139	3.21833891723037	0.014355055860836	1.30114522096434	1.83879085725567	1.73884742252495	2.24139411626789	1.24363111955417	0.799373713964483	2.08732397499987	1.35543933087593	1.51677102305281	0.86884341327267	2.03098108266473	2.45609743742965	0.817411428135237	1.57850828535422	1.14088905011669	1.28954195256074	0.981639842632901	1.45005138565557	1.75574534626473	2.96321940958788	0.761352953322324	0.128764218254298	0.985962208980326	2.31956354773363	1.28016641088933	1.11803771185115	0.503369717449464	1.47363858039524	2.41211101188166	2.20215747039804	1.06938360377911	1.13789706547472	1.15658109954335	1.55146534215161	2.47209779104247	1.572782435581	1.99109854131279	1.50463983547996	2.0767525233532	1.52968613630462	2.33780230952485
TCGA-KK-A8IK	5.6175	0	0.685556122989321	0.240968642364628	0.211061549637886	0.93492936465965	3.34042760788174	0.161914698402025	1.82721840929682	2.15763802012596	1.63002008157196	2.59115870344693	1.64334270210155	0.658343576147316	2.10046606951564	1.4699443443476	2.39323762364426	0.875758544344917	2.15279575775854	2.39604656581197	0.451749673723972	1.80490578628437	0.814807308996454	0.720435878974525	-0.107339027868896	1.67744146293796	1.72468699560256	3.24624794985123	0.892805024840996	0.566669606132583	1.53626071295518	2.17449626616545	1.04945104690949	1.10952691946512	0.610747159170718	1.4903524313634	2.59533131212241	2.53917408808173	0.868104378915028	1.56958491755449	1.23008059433003	1.95696021412724	2.48798642353344	1.2762621766306	2.17397881054056	1.6256200188194	2.33980481340601	1.90772088347644	2.41947353190299
TCGA-VN-A88M	0.5175	0	1.1847286378549	0.0875497126383189	0	0.385494972707639	3.40036913531944	0.152610134022193	1.47399625991325	1.71072615729707	1.75023107660282	2.29013293646065	1.53328039775582	0.709297624174153	2.11790557767855	1.12239242779584	1.73477945310354	0.690153770158699	2.00599654365263	2.40614418036889	0.720754104014922	1.78007908974337	1.18115510397979	1.02444837405259	0.825506698453137	1.65664689265488	1.69352182931696	3.02096640089035	0.600430125462665	0.128764212976259	1.43696910678543	2.30722983928897	1.48995406569416	1.37985474066082	0.503369721520502	2.11139132006701	2.49689667014068	2.51450520983301	0.797234193489151	1.22579228824117	1.42187579254467	1.3938877259727	2.50145839879892	1.55431878335737	2.11669404353288	1.2844644849658	2.6330100935283	2.14155973073638	2.37187942031872
TCGA-J9-A52C	0.4875	0	2.24505636801782	0.119002940802901	0.380267989312539	1.29695456618547	3.25624343773694	0.896573060611942	1.39876664492684	1.64315101740842	0.429591424118585	1.86649847546546	0.995683323932415	0.614403936782514	1.52823428894838	1.53207539929155	1.76777080659189	0.85935019309539	1.87200998638821	2.27030776999603	0.947484427485132	1.56179934591474	1.28435648828546	1.17386944685049	0.645855086040441	1.22212765219722	1.75595494942505	2.79330089937004	0.80712065058281	0.128764212976259	1.0464149875436	2.15842763229272	1.24421073319462	0.651751328226245	0.643353795137642	1.70641072485959	2.35718107030272	2.35031364821496	1.0728838911416	1.0771207817598	1.14332218999002	1.78784768527877	2.07783949837415	1.36844377463158	2.0815773900463	1.07751004373375	2.11967880991745	1.93354558558703	2.10503140851047
TCGA-EJ-7785	3.2225	0	1.76976307882243	0.281833170267287	0.846622975175464	0.96424002129974	2.8511078976998	1.28745338215556	0.742123019149818	1.06025437652994	2.16805078167862	1.61513558007312	1.44154151023924	1.03574001034088	1.8035375007631	1.42533505361571	1.5363346211239	1.6344118909957	1.6215215554653	1.95672222082224	0.978695418624743	1.39556452877452	0.903060026098685	0.946099087112563	0.831111493767701	1.02277567317624	1.54530370178945	2.69151418814445	1.2096947512053	0.649567655059803	0.678092661738221	1.68482706163279	1.01172448393134	1.60656480699228	0.503369721520502	1.85666194017195	2.1284621719382	2.03847743905386	1.25258705972121	1.05165338764872	1.32904936664547	1.59536566694954	1.75985382277553	1.08094361604264	1.76429744015275	1.39999686121296	2.15471148215277	1.60664811847642	2.22402803657945
TCGA-EJ-5495	4.81833333333333	0	1.24681245949259	0.115075697253209	0.441818277715333	1.10011242371034	3.06090416617582	0.975120343955594	0.594347494554334	1.10345983203738	1.91595211511736	1.6634012557061	1.17401103906862	1.02024558171939	1.74473158802729	1.29954896928207	1.77625913789626	1.4500419939325	1.31473198506968	2.08147013908707	1.05573935338863	1.45976481648108	0.890623369686003	0.93269692857054	0.892890203351147	1.25523045403978	1.5084299152064	2.80661688548213	1.40286576805581	0.377468977097049	0.784943383113699	1.97904294218097	0.774566355438581	1.21190793180309	0.528910804825971	1.67427165607447	2.16550199456041	1.833391134566	1.09030542738453	0.945911199012059	1.32670894271334	1.59991927689012	1.83876819929858	1.22890743159336	1.63636137007483	1.04546233937126	2.09592774072435	1.45290434499368	2.00227660057874
TCGA-VP-A87J	4.85666666666667	0	0.802998932037546	0.383227379965652	0.314038634331253	0.487296965186667	2.89201972850045	0.130670766014495	0.725125737090241	1.46363422120257	2.49529565728806	1.98233838354446	1.31619032030201	0.62170704533068	1.88404692312237	1.45457062688572	1.68492322707162	1.16773714096804	1.4834386503714	2.15572488213716	0.678227933160602	0.939480108633071	0.594019365600123	1.01829015788469	0.573153994430058	1.50985836206517	1.51370332910463	2.68170388357994	0.862618018187378	0.128764212976259	0.823523907329113	2.22274225925739	2.21248790131965	1.07128836883524	0.503369721520502	2.09615563764274	2.32289735262218	2.17464304713272	1.14319493487459	0.996810544720768	1.40645873753452	1.96868868006638	1.72594595886254	1.4502275781705	1.85171694452934	1.15896324840709	2.35175983900769	0.809701283588309	2.37530089213145
TCGA-EJ-A65J	1.235	0	0.794221519170964	0.404196874304727	0	1.25319820510442	3.00344416656815	0.014355055860836	1.02882726614469	1.72703189110854	2.02888459020781	2.00597887523245	1.44018081528436	1.23921170311626	1.72999787146985	1.6658266308983	1.66124318699376	1.00473026299637	1.80362408794311	2.3997722690709	0.731090844425236	1.31098031059995	0.764561800040508	0.772726885274733	0.587303007009082	1.25119599970425	1.58705161170192	2.62761744189923	1.10806028292661	0.128764218254298	0.885152972631936	2.26400216501368	0.694203955578968	1.31416856855331	0.503369717449464	1.71538345748995	2.29425727775277	1.93302716772688	1.01631504025824	1.25821272670434	1.29157497376256	1.72214367115267	2.10380225706434	1.37066177831823	2.00342595160193	1.30865860144674	2.03579081883588	1.23708561880809	2.35906154290621
TCGA-G9-6378	3.16166666666667	0	1.10165689963592	0.125233783754442	0.166705548494336	0.706242183628175	3.26461578455008	0.361527897692061	1.27484102667161	1.45442099888778	1.03320008242579	1.9885765010355	1.06869091540036	0.882618995767123	1.78498379082674	1.61070761099083	1.71308411003784	0.880557159848408	1.62121155544082	2.25413534607424	0.852028450022523	1.45197116142358	1.39322030576129	0.895565346305032	1.52377524337914	1.28252039795737	1.80076638842569	3.02260240191501	0.98341654143653	0.759941877767869	0.769273394552432	2.28069083054954	1.2123015361016	0.955680342522762	0.503369721520502	1.12722088071866	2.37478893549343	2.16533102753426	1.00134298546789	1.09930255078483	1.14528114052803	1.75563434699806	2.33000779639234	1.40911950742033	2.12265823217181	1.30971205672187	1.93723951608606	1.68414989001806	2.21407151171119
TCGA-YL-A8HJ	4.41	0	1.51887359632273	0.298391052080196	0.156036007803795	0.892420854903708	3.25771454048327	0.0876235179788789	1.21083146825361	1.43781653453367	2.27989405774833	1.68701420772048	1.34502455388306	0.949935507743892	1.84517886896355	1.34857798434327	1.71408666627349	1.41179984451717	1.54122524053771	2.19007237125942	1.02105608853163	1.83679436298993	0.719183344083029	1.43837276721794	0.853702209481949	1.13010384340111	1.6025121287459	2.89238198499615	1.07607514677797	0.526779113996383	0.960172466387864	2.04783980166847	1.136587948206	1.05130305257959	0.503369721520502	1.66158460606954	2.27247846821168	2.15536283264469	1.3215780661532	1.05165338764872	1.10713003767235	1.6246413137791	2.03361413121195	1.14262116446872	1.85312751417278	1.11761672946184	1.62098814625441	1.56984761425965	2.26377050944804
TCGA-HC-8256	2.35416666666667	0	1.08103990301532	0.379532967172752	0.288112234581452	0.385751326875908	3.28430157176918	0.201848129379051	1.06264229407552	1.2190351465328	1.41033563343516	2.04001436331989	1.50293969476997	1.05071765542916	2.02576774715319	1.57987649563737	1.81860759271865	1.00179373413028	1.87686716241542	2.3701277299425	0.644035100565582	1.58032318552259	0.754190343191715	0.714847294405983	0.363224521741509	1.33256007953586	1.74884283118939	2.9157527764626	1.07916581408245	0.128764212976259	0.762913476115454	2.25841771844107	1.67949516538553	1.11399657460544	0.503369721520502	2.0270794725778	2.33346799859396	2.23815922103916	1.21329500467317	1.04951774521648	1.39435510199089	1.45923358859466	2.38607889509751	1.41637991361062	2.0336810125123	1.72504832207326	2.36995523088285	1.51342828640526	2.47747215241711
TCGA-G9-7519	2.32416666666667	0	1.27239799017875	0.149308044253145	0.370265237755461	1.09650111950671	3.24249514194975	0.271797035609305	1.18524345188568	1.57594605261951	1.77373765876297	2.25335817446488	1.38321757396725	1.07929458344247	1.86503198317717	1.37902551956889	1.70592414177327	0.912839131005696	1.75158162142493	2.38108144752575	0.879615634230471	1.36795884971552	1.05442939221503	1.12015801956328	1.1821966434579	1.47678358482773	1.84059214310912	2.90144218922924	1.04649193328445	0.128764212976259	0.701352038548503	2.38835012070787	1.18956999600527	1.18246966041813	0.503369721520502	1.62979270390107	2.35032594092287	2.28807328202263	1.05805158345479	1.11319195287789	1.27809918268608	1.66177122183541	2.27244333147713	1.54900683277525	2.09845372804974	1.76017343363727	1.97527741833991	1.43846210544691	2.36681874324608
TCGA-2A-AAYF	3.73416666666667	0	0.838030583838608	0.416527740234665	0.199344093785667	1.1037290499057	3.21215548125335	0.318387384866726	1.13161797579231	1.69637032964321	1.87284404709745	2.13987823128877	1.46865190268873	1.35322416811491	1.97802479568673	1.67103672659439	1.86266811753464	0.921224519399793	2.00193272768887	2.40775605380437	0.605563408987367	1.42309206355647	1.00084952606362	0.687611038718804	-0.107339027868896	1.50090307895563	1.7381354238698	2.88195447402778	1.14545405980335	0.128764212976259	0.926491179847063	2.31589086683267	1.1102387880043	1.51652055156936	0.604513451436234	1.72848336817413	2.34620934142333	2.22504863176077	1.15427320563625	1.27695600973484	1.44525287182423	1.59169526543289	2.37702158770725	1.62720169675943	2.00681543039797	1.69090558021515	2.03310931540364	1.53526526729847	2.33848969757482
TCGA-EJ-A7NG	1.1825	0	1.74947664452773	0.32285713367005	0.258755380687984	1.05683997929557	3.20784234706275	0.94437759974036	1.31064804496665	1.54019098700264	1.39173265830177	2.06280426715518	1.24208057204179	0.865823961656466	2.04889331681035	1.46964613563238	1.68477593173002	1.42693367727379	1.75718364991261	2.33843719430933	0.806550861333772	1.69945028940904	1.07004555453809	1.49569882051643	1.12852983578817	1.25496450688079	1.7583543038371	2.92197397157734	1.07637987240819	0.128764212976259	1.04138448979508	2.19862878003589	1.10445483518414	1.37692664602763	0.503369721520502	1.5825429873894	2.3359936884703	2.29222103253943	1.21217529701146	1.13809564165305	1.13903565863319	1.65232173719435	1.93411694522879	1.42853143728346	2.05123801360561	1.43054985343938	2.10216044170285	1.80099349221041	2.07258717545982
TCGA-V1-A9Z7	2.3925	0	0.934419867787114	0.10244152744616	0.166142536955434	0.499824361721318	3.24249514240706	0.122860555759347	1.37882478060079	1.60745088688382	0.429096327961877	1.91873260722407	1.53365141719981	0.691859378721869	1.71066843653496	1.69587235044031	1.79591748133335	0.721620599712349	1.57597698934521	2.36784535419559	1.16757938241521	1.79851102502452	1.07618142694569	1.23312446881029	0.91362820377006	1.25236173863012	1.80937411077576	3.19391408480794	1.01093065658157	0.128764218254298	0.725653136117639	2.07650486957462	1.36900958942875	0.943216607074572	0.503369717449464	1.47493063243968	2.43144361983521	2.38461712460742	1.20529156522466	0.974815077295611	0.845974754387553	2.17553471253433	2.41747775886394	1.17899095765008	1.93942744595578	1.09782230448413	1.26313635208019	1.15136118162124	2.52796008228881
TCGA-QU-A6IL	0.265833333333333	0	1.86039731223674	-0.0105027864908807	0	0.873696690027177	3.49581880959175	0.014355055860836	1.91372236300858	2.35999763651367	0.612527503679149	2.42124691896294	0.985579339922394	0.769598252567094	1.91847732478582	0.399002041081254	2.08189496666764	0.719061028146362	2.56449068243942	2.47930799583627	0.66394329806261	1.73761717511076	0.914830222022408	0.621341149274504	1.64384375622904	1.77566910435849	1.56989055380854	3.14638569023662	0.663033497500996	0.128764218254298	1.00187447355861	2.1943671580883	1.96818946256438	0.651751328226245	0.503369717449464	1.7919695650992	2.61604334039182	2.63842463895703	0.39417730989846	1.10282131428885	1.36991331516559	2.06832548547291	2.58217853594476	1.36639134387785	2.27521846105355	1.10648103330351	2.46686449359965	2.20063043937023	2.28539952553305
TCGA-EJ-5497	1.10833333333333	0	0.720787158693963	0.29606287288248	0.47845666965208	1.000647127186	3.0340337115417	0.787420035219261	0.703952728029673	1.07769168252339	2.25127311049801	1.92854494819744	1.383509170239	1.10429349239126	1.90059731104014	1.36502903044203	1.62061574729861	1.34826680325022	1.3882535765129	2.02408307270275	0.842223896684723	1.42174253020297	0.680094002400904	0.989081698167526	0.429650786623819	1.16919833495207	1.62422814103733	2.69526857195352	1.19903815768095	0.39661869948302	0.689134688399869	2.19304429666966	0.64648372017539	1.13372505382844	0.530886014179878	1.9077415154557	2.22094997616581	1.93670386288894	1.33455666312561	0.951030377181965	1.37333819276237	1.52500716866188	2.12606561196638	1.41606293602154	1.85810663744988	1.41960022767047	2.26387275274327	1.27001777001312	2.18227167153332
TCGA-ZG-A9LS	1.4125	0	1.21736278657941	0.212365610324365	0.732713294501176	1.18386026777111	3.2292594199806	0.460637910223957	1.28875701586081	1.47316839658155	1.29323074026735	1.54441548035424	1.20884160186857	0.709093983428348	1.59161917574078	1.32192959528942	1.88035417861467	1.32999897908072	1.86833305230733	2.21791394199219	1.11431694623882	1.30060373260592	1.29315470540299	1.83481273881206	1.45248401554822	1.36625308074152	1.81490605163383	3.04248520322114	1.09979397074488	0.128764212976259	1.07595452097911	2.0894839916127	0.788622397669427	1.1541082118867	0.503369721520502	1.52044782077661	2.44815084805156	2.32128902989883	1.20011336288182	0.787309270152182	1.33361566237325	1.71500312656714	2.13086781806402	1.41688482137604	1.8761607546027	1.11817605140772	1.81571668310429	1.29106190353256	2.20224037124636
TCGA-EJ-5542	4.14166666666667	0	1.05858651096536	0.180705607723432	0.617952517768331	0.908095729670107	2.80443346532165	0.675237970674438	0.78315178582192	1.14262010784228	2.22237259032632	1.86739887053756	1.34603699243066	1.12938009468905	1.94619221220448	1.39093099189103	1.62033503542039	1.25641045056317	1.51693672715712	1.96879909238895	0.828769607532676	1.33114800565426	0.975668888724766	0.50171160012821	0.744033789127205	0.961260825157438	1.68362066513149	2.68492719071273	1.36573594615776	0.414041812687073	0.565422375937332	2.27117579479303	0.614454590999673	1.18929929951107	0.503369717449464	1.90639332643023	2.2213246368157	2.10238770902893	1.19775544550084	1.19843026377893	1.59106613259341	1.62311375030097	2.12760168468865	1.28364672457205	1.91034795857329	1.45877546761919	2.21545708631441	1.02885639954154	2.32577192195928
TCGA-V1-A9O7	2.2425	1	2.28627055164792	0.393195819798455	0.64856021140324	0.830848313850509	3.19389292784374	1.42535516485099	1.31958586624726	1.61791376826726	1.58029398751808	1.61551371826559	1.33970063881303	0.63771148866	1.43465361084044	1.32622570846121	1.79311243728047	1.54810709031301	1.57339269090927	2.21834176536997	1.03833618692206	1.34274533247262	1.16294231148333	1.49363045803324	1.19985920865407	1.33767800251776	1.40522021324076	2.98274231722593	1.02826579367274	0.128764212976259	1.00779726682051	1.96659110769746	1.54278666534958	1.17174162092403	0.503369721520502	1.2020767381988	2.26541136360165	2.4633016883264	1.21899709409431	1.02980001670056	1.08113418559638	1.66636144381031	2.35563446588084	1.15720021142551	1.86280528381051	0.970579074513436	1.68415537164838	1.55897503760363	2.17808795959731
TCGA-V1-A9OY	2.92083333333333	0	0.956412887173432	0.181757636870443	0.423177366091747	0.933198674966985	3.38663989421494	0.491559592809939	1.56691870292712	1.81910823560421	1.63423128081954	2.08229272875376	1.24503123620066	0.854084065908989	1.97472421732936	1.44368622558142	1.79605469353131	1.08164372724134	2.0700918959559	2.42266184532995	0.734300100059633	1.9405954350756	0.659764392100469	1.04526083998574	0.889845090871417	1.41252292244411	1.71902531156328	2.91052822405414	0.780937658774445	0.128764212976259	0.923400014517176	2.21741330331972	1.11458468555821	0.785685579165161	0.503369721520502	1.82389983696437	2.37200622942803	2.28526152630062	0.894325601550203	1.4527673565992	1.17979049202612	1.43438845281182	2.34456843061734	1.49242680297511	2.25634348312491	1.4610366915929	2.3117740574492	2.04047104255959	2.23472579147446
TCGA-HC-A8D0	2.12166666666667	0	1.39238037786874	0.162699670182338	0.399395387429073	1.24048204471488	3.25847864928945	0.571153141619162	1.22605236260838	1.70759013034173	2.31731626637797	1.82528231788334	1.26740148784502	0.962612000415504	2.08066862505739	1.33022476906154	1.82024287877323	1.06817382582263	1.8100739241152	2.34266794367278	0.826114947589551	1.68761126713302	0.990915908919777	1.11066758716739	1.27033991751242	1.43471848648643	1.84692653480819	3.00227023930885	0.880161726988122	0.128764212976259	1.09543329364166	2.12888205688992	1.10743154223072	1.12680672537929	0.503369721520502	1.3991388099093	2.49109737506802	2.35144788200742	0.96953419970471	1.25375078143076	1.18180236962826	1.52002690975301	2.52475022720618	1.13339621207453	2.10612851122047	1.1647928609875	1.98810548954598	1.88188994403327	2.32680746002054
TCGA-G9-6353	4.22166666666667	0	1.0036731968228	0.0760828929814922	0.245176640435499	0.726090257367751	3.14423031782701	0.236992094724748	1.15730403165259	1.36144145933468	1.45608859136091	1.94629502556433	1.22625133107934	0.921355472110308	2.01642159805367	1.65999077475895	1.66935214728124	1.03504249909041	2.00577478823554	2.40499536886522	0.790204021246281	1.42711586813644	1.33800299785869	1.35461712166168	1.75086545500103	1.44978842175946	1.83583834652557	2.88210324350717	1.13404700400864	0.800086540330643	0.615683425374183	2.33170193790334	0.997388184231225	1.06116756637124	0.503369721520502	2.15886191882972	2.3190762467663	2.24778094640614	1.05082740850526	1.06321021118478	1.44503464224078	1.52602230904985	2.19594275105043	1.36632402731888	2.04211971733594	1.50493047622747	2.10195818900256	1.89478414302989	2.2696669609332
TCGA-KK-A8I9	2.57333333333333	1	1.84863161685259	0.220056411305804	0.552571578330402	1.35950946464716	3.36165917779692	0.678018542442931	1.20792467177195	1.57452301387065	0.975897476439631	1.88553089154707	1.27424418478336	0.642183707315113	1.69130339118766	1.43849909431503	1.76512629128411	0.960439714429816	2.13342811384273	2.51077476934398	0.566501939530371	1.70436178862973	1.28093019665851	1.35846829925566	0.760300900433083	1.17478123403981	1.6147021136045	2.99752566994629	0.650383949855464	0.128764212976259	1.07941611140185	2.1996613873787	1.71566247255544	1.19727763440735	0.503369721520502	1.46609380243543	2.37340915651786	2.50131463361165	0.627814421875303	1.12225390876519	1.12880068376853	1.96338400820869	2.54821764149625	1.43348868307791	1.94155065269695	0.969129406117733	2.13851220180104	1.58667803255605	2.28902292605352
TCGA-V1-A9OL	0.2875	1	0.72927061196664	0.0459153201348099	0.123634336310669	0.561273927180437	3.30081567434101	0.709823187487202	1.33381236174083	1.79886554929137	1.79860653491237	1.97063256646794	1.6399225881118	0.594641433190652	2.02571385524507	1.4901887670183	1.97382987271369	0.913141730469816	2.09222916632829	2.39649140230161	0.54354166290227	1.81449479813887	0.274040559315249	0.592494629972512	0.302925343905051	1.6035653852711	1.50756301927165	2.73936917588432	0.574175174505491	0.128764212976259	1.10610443451397	2.15906415740046	1.34652551650101	0.978661310667843	0.503369721520502	1.73220925856523	2.35378555427317	2.449045900365	0.679858396888941	1.20362717247916	1.36751665307288	2.05303879314798	2.25608347632167	1.19360262755219	2.16263579092221	0.945224132018598	1.8575132712123	1.97505539643517	2.354674855559
TCGA-ZG-A9LN	0.315	0	1.77565277309079	0.166498889506665	0.293405494592279	1.10455163890883	3.18196222511855	0.849446191069822	1.14262573860022	1.81753517470916	0.962636525877498	1.73227055426636	1.16568933360934	0.863486506945964	1.42754762713651	1.53369380779475	1.77168016467461	0.980250043283192	2.04119350703831	2.28066672756274	0.957281330070576	1.50351270964049	1.14161858971488	1.31651585907355	1.11661930868697	1.0004291235209	1.70464993165137	2.96069390002614	0.711353070641386	0.488519913906954	0.682654059043054	2.16689427665727	0.747983046345357	1.34753261044178	0.583874519736603	1.65510337971483	2.33460055574955	2.27853494277992	1.00898471858507	1.17802834463011	1.05794870522838	1.70807492440798	1.77530438710811	1.47259131945771	1.8774169978235	1.23064715485555	1.78969848607149	1.53888719401096	2.25370118843469
TCGA-CH-5771	1.08416666666667	0	1.30703900324196	0.15398539911891	0.344973293145814	1.27358056037737	3.14244650347697	0.806783732595341	0.969526294437126	1.4936880936329	1.78569435793735	1.86184482605367	1.24258155659501	0.770615870770241	1.65849149725308	1.49311401716978	1.6020425269	1.37698892096449	1.5699304054221	2.29169497591361	0.876368688341693	1.21428477395192	1.04001843619066	0.600769927962064	0.913008681563117	1.12387621611254	1.72395328824252	2.81813905462493	1.05790005950355	0.128764212976259	0.797774793651987	2.09672862569269	0.859709513782439	1.18843714028875	0.503369721520502	1.62697427145634	2.22754620028598	1.98694842060895	1.19509730997289	0.958993576035732	1.28828922256591	1.61352896082761	1.74453038684561	1.23687001171434	1.98341626780385	1.27994007901863	2.1859133544572	1.54277159246434	1.98861869661899
TCGA-J4-A83K	0.898333333333333	0	1.22607653827342	0.251996233072616	0.249306641515119	0.803078294763066	3.31486521541715	0.390313989342055	1.15064131000948	1.61584546815637	1.85804754063772	2.06313883330476	1.52862821044044	0.791427597962025	2.04293020081817	1.38110199135222	1.72023153200212	1.30807289580607	1.82221765651129	2.36711839015587	0.880644796220104	1.91219099574779	0.643257566444969	1.2775499635671	0.759473728697943	1.31189820983867	1.65801437600459	2.92551743045107	0.915642147052491	0.128764212976259	1.20418904374999	2.00510943240343	1.41216351853779	1.19931614244751	0.503369721520502	1.84672126884415	2.36968668059842	2.33253543857607	1.1375572828117	1.28501092466392	1.21289026311453	1.43540195846138	2.41463003819026	1.52293869260529	1.98352613627443	1.34953004003948	2.08105114823812	1.88385066738453	2.35579948067379
TCGA-EJ-5503	3.80833333333333	0	1.10227887811323	0.281750498894078	0.277715125535835	1.06811359924707	3.01807218286312	0.847476083803428	0.92212452641112	1.32304977827122	1.27157456959805	1.78392277217863	1.42553743806764	0.958102835588413	1.86898272328702	1.47396032014842	1.63020494576972	1.22280186170716	1.7250148473015	2.22560402518682	0.93913799466178	1.49348746518303	0.844638712701944	1.01351642408278	1.01611854820392	1.21742346167389	1.68672072514191	2.72168251206378	1.12996016556993	0.305500053928989	0.768002442039973	2.1196784570424	0.819640415640996	1.3376861468449	0.503369717449464	1.92321285584114	2.23858970825832	2.07748960793876	1.09575881610135	0.964448765770356	1.28566762370136	1.58889527457387	1.92792461273793	1.3236162309246	1.99053849587704	1.4382444592623	2.11737435376347	1.58805602324688	1.79361119689672
TCGA-HC-7233	3.70916666666667	0	0.853436459571679	0.245648868776482	0.293533568394337	0.899715940419968	3.09818693543084	0.478514531515802	0.73492776848251	1.15862521420544	1.61671014490156	1.82393036235157	1.52970645570305	0.962612000415504	1.91451670711922	1.51314872821382	1.67660753453389	1.15542818436137	1.54912722176587	2.12461425327774	0.809961280477511	1.32146055131767	0.871037161577725	0.650656931890203	1.0814948247274	1.2744896710684	1.59537380255699	2.8028962968592	1.30760747239862	0.128764212976259	0.848256448090499	2.01083971830448	0.865856094545211	1.26357687739289	0.503369721520502	1.34185846574863	2.17454932902805	2.01945354672222	1.30260248452877	0.943625722835954	1.44428486633802	1.70090323707676	2.3077195617451	1.19677926969755	1.82284720234982	1.28884839877142	1.95285748267073	1.05880933855656	2.3291201395614
TCGA-EJ-5512	4.74416666666667	0	1.1080804364844	0.138619200476446	0.570385752063331	1.02963942576882	3.33008564204965	0.598964961624754	1.13848197521178	1.60197245127041	1.78465510831243	1.96811514029918	1.25713307306875	1.02957884090589	2.11758886438567	1.50411346615473	1.59880388372024	1.32291503960966	1.64811118684142	2.11712207260148	0.789145437420764	1.60405668783309	1.08022579974676	0.703659564778993	0.449926844515589	1.25411556457007	1.75114625905221	2.91656157941375	1.19884277224582	0.128764212976259	0.80967007291115	2.19231816227665	1.03384244015473	1.40154555695065	0.503369721520502	1.75375750433026	2.40482527008449	2.16022336145733	1.2408803776072	1.11794113082785	1.31720472624104	1.61180820161153	2.34339305698473	1.54470740174904	2.08219658668831	1.55586373867764	1.80562168685946	1.43734060886918	2.23283279865894
TCGA-CH-5740	0.085	0	0.874741562198294	0.140857167662268	0.353765201994401	1.13034398202234	3.36562275486443	0.249612144004922	1.11088920660786	1.55960801705991	1.83467009416322	2.02142367086755	1.48657371563388	1.00426045193249	2.16362154613154	1.33741101460216	1.83902274459214	1.13581248796886	1.64108302077888	2.23815025222776	0.583063164473444	1.55607017460982	1.04235697436335	0.715505279500762	-0.107339027868896	1.3392323943791	1.68612773368641	2.91951061360119	1.06563527734424	0.128764212976259	0.766561367712678	2.17313528990942	0.926912727431047	0.651751328226245	0.503369721520502	1.98808093867209	2.35778120461381	2.24997514219381	1.11666629369167	1.31257439242735	1.51905077631049	1.27554006061206	2.4221271686603	1.52213288004601	2.09228089728391	1.48800212352076	2.45086063055915	1.31388297589833	2.42622870163806
TCGA-ZG-A8QX	1.21	0	1.6605941878427	0.3161086836749	0.271775729211634	1.28467533770925	3.25847864928945	0.184897426384593	1.30765536313842	1.55812747763018	1.80542916047433	2.18809065483462	1.16132189313953	0.959655447123822	1.955795508413	1.55136516228599	1.71751348322092	1.14741813045625	1.76790833437814	2.40994529160797	0.795021165936075	1.70029474886001	0.783548749216568	1.06794738342328	1.010685305122	1.30627468313768	1.77254650672146	2.99028133481985	0.86063764348753	0.128764212976259	0.786495746084702	2.17585653764834	1.08094553925352	1.29188466169482	0.503369721520502	1.41193603444671	2.39927781922053	2.27234674658515	0.910532550827383	1.48275987593055	0.97923511600608	1.70314241575106	2.31061595149561	1.55040222343235	1.97565086366111	1.39759799700564	1.35859605913364	1.35997358622117	2.19755381356523
TCGA-VN-A88L	2.0425	0	1.21786428940925	0.253881903948479	0.343859646267236	0.847075451565522	3.13718043864658	0.298697643129879	1.34823655579021	1.42895062060583	2.35625694745693	2.05982077626007	1.34018504539638	0.914924195721927	2.07338273565805	1.36370554078457	1.75008794178035	1.01807766078293	1.74487788523246	2.34556814296348	1.03550749010006	2.05210396979879	0.640836270520167	1.51284156364541	1.0726303177558	1.2756335478286	1.68934672619012	2.86541492320806	0.782789117814414	0.128764212976259	1.15768952419426	2.04042024326339	1.20799607871155	1.28060384353376	0.503369721520502	1.87575924801304	2.37106302279302	2.21178846613227	0.679086763563157	1.21765444643213	1.32144245971713	1.45509051932703	2.19554976621147	1.11054625155089	1.95151704955168	1.31249978267238	2.24232802480761	1.58162218805732	2.33140737268926
TCGA-KK-A8IM	5.2425	0	1.45269893921975	0.181333248989275	0.30067197924634	0.712867443726287	3.26000482708969	0.642486202625354	0.858646264407226	1.49409544762994	2.40030437715292	1.87908405031811	1.55326821705595	0.779809541937148	2.00552312001302	1.21626782883442	1.71265074927219	1.57099423557018	1.84814246313409	2.24361017174748	0.875549960412149	1.56805591269232	0.412153603687549	0.905064396420521	0.779056160970938	1.26459684577901	1.61727010830537	2.86765764262413	0.87069580007874	0.391975587219182	0.909992753338057	1.97976083676503	1.17769453819038	1.35830628201968	0.503369721520502	1.75198360185653	2.28153247528558	2.22861880144608	0.974933049074335	1.01490567612595	1.40286298006599	1.5497106152731	1.96786326581279	1.5770186491471	1.95647333774813	1.13430646045075	2.23871626055602	1.69623301349	2.28848632290872
TCGA-J4-A67N	1.21	1	1.73102194620319	0.0694031630467317	0	0.783345115158818	3.43392474281641	0.627963517892062	1.87073864529657	1.93547386163127	1.23403718002617	2.16473436399681	0.988536525516435	0.308367073309839	2.09347974400978	1.00792325436507	1.94788380313546	0.410192832669506	2.44005578013626	2.53051206296979	0.555146815043938	1.52617506625191	1.11364307022559	1.32297083264719	1.04769623902327	1.90931100297677	1.81629617416489	2.95391424431128	0.744646129924192	0.128764212976259	1.12900182394342	2.27547762317588	1.83748364913667	1.4640768080826	0.503369721520502	1.92273781013833	2.64836938901352	2.5873774350277	0.453296486874115	1.37332746728957	1.57959984470036	2.00869613198073	2.35591088352456	1.47600682332802	2.18716324962784	1.27017262297301	2.81479623283306	2.21795713968275	2.34429587382382
TCGA-H9-A6BX	2.57583333333333	0	1.87780527760272	0.175804087996898	0	1.09201431245521	3.10984933957839	0.882517033494001	1.20671690081284	1.6087663348679	0.45850146779907	1.73539402302633	0.990168586069102	0.772095550349623	1.93962992671037	1.60467082870866	1.70273847830695	1.236363500199	1.98265821552855	2.31201344686578	1.08701720030919	1.7111832640796	1.36085042920961	1.64752712387045	1.64041975568166	1.1727677705228	1.73829776368304	2.92214986752029	1.27306289291186	0.128764212976259	0.998515128519592	1.95779807170066	1.10060133436734	0.910125213142439	0.503369721520502	1.7518384561281	2.28564692357766	2.2861591821131	1.17281497139955	1.16984210500971	1.11595084747307	1.69960143306994	1.76425296208763	1.31500022811708	2.01984916855597	1.24215347362775	1.60099645655272	1.93052346227379	1.70467725386873
TCGA-EJ-8474	2.09666666666667	0	1.09637227101079	0.127189706618035	0.476678564436721	0.918410042534728	3.41017657073483	0.395061351336277	1.06629134308817	1.66863930903632	2.15367279332567	2.15776728606586	1.47463693963749	1.11362472901821	2.1794748327573	1.45711205223717	2.02339257748147	1.11289076938442	1.76262011886295	2.24294745247349	1.01738120569983	1.78447830733594	0.843449915945263	1.07145835346779	0.894280916869177	1.35149126090959	1.64751807983407	2.88136473074326	1.04718462337109	0.465658723890365	0.78554198970064	2.32148580932945	1.36820544018079	1.02041752714167	0.622949920851993	1.83105659254942	2.44142419294714	2.18396298723995	1.04932387315298	1.44631877002581	1.25242494229483	1.59536566694954	2.17585414621306	1.5417827068544	2.17683227000163	1.49799251772136	2.4473061006647	1.61450154395671	2.38617359517025
TCGA-J9-A8CN	3.38666666666667	0	1.63391845905794	0.300793471711895	0.228233097548481	1.06430454738149	3.29055326304058	0.271045361677375	1.31093295227152	1.74667978349722	1.79976420652125	2.08858114134133	1.37181226402787	0.798333425349407	1.90764262845728	1.36709260981855	1.84225088643578	0.770731484841465	2.09925963313355	2.40775605380437	0.80508508063234	1.2264659820083	0.696743979762512	1.05247979146631	-0.107339027868896	1.60120109028275	1.47031228956079	3.02966223542	0.688417500700456	0.128764212976259	1.06165005733136	2.30806244308472	1.4747027464981	1.47145132065994	0.503369721520502	1.80511888832779	2.56807838218262	2.39265853997926	1.25923726526115	1.36417086457915	1.23571568976355	2.16136581275591	2.5720827604825	1.48092246373723	1.99743186081478	1.59086805340321	2.34158051212223	1.74506331604558	2.5401565776563
TCGA-EJ-5525	1.495	1	0.939668648057334	0.157941356459498	0.294782668631341	0.693640711882741	3.17208987630083	0.63425684199054	0.872321456197377	1.30563338401039	2.11103719002323	1.53881104804602	1.65176917040781	0.975725086302397	1.8314813210771	1.36799492430716	1.94074662553251	1.50946337577507	1.38023117837455	1.90194466320035	1.04413919623143	1.85452995199927	0.719751704387822	0.711187586484086	0.356486285663247	1.5370831488591	1.64393461023745	3.11943443904764	1.24125178562698	0.128764212976259	0.794077082819664	2.0755876544727	0.408466239630508	1.10374009280795	0.503369721520502	1.76077510322873	2.31792062793695	2.19574772375495	1.26424084189698	1.23072749079288	1.52368021707668	1.57817310654105	2.31386419420303	1.31044136167466	1.78072489298227	1.17820482966409	1.70865913977163	1.07684924671873	2.31211710380593
TCGA-M7-A720	1.05083333333333	0	1.4876482935821	0.227868929175705	0.292300868888585	1.08975011911639	3.17306264190303	1.18167112458961	1.05244387826811	1.58857827444642	1.11788745344468	1.96496729500952	1.26939925719623	0.813154811220475	1.94185321945039	1.83718485489711	1.73605518280295	1.20606573035999	1.61037745570709	2.35848497034485	0.664971271510009	1.5578808468634	1.1129515033787	1.23545412880562	0.49858040782502	1.34708308670959	1.678256828731	2.91393193334191	0.956255983400518	0.387637376738689	1.05296047481641	2.11734149252882	1.19547702557154	0.761882442522486	0.503369721520502	1.76457689903364	2.34161294878203	2.14416520427835	1.13715011198932	1.28155880113534	1.24354347329902	1.65789739470874	1.79752949473669	1.38732899888936	2.16776364632912	1.4575430704143	2.00256459466107	1.95017015791392	2.09084545835367
TCGA-G9-6364	3.28	0	0.747785894542318	0.118292271903824	0.266214880990145	0.571378383665363	3.21400986073147	0.503486901587373	1.136927351074	1.32835150222944	2.15629890775439	1.96312439524607	1.24175638220465	0.801658311670292	2.06204411383251	1.50528191735115	1.65427976032539	0.861656837871112	1.62141626233727	2.13271917552758	0.944152091307086	1.61221873926857	1.06453790348076	0.782949101038031	0.762754100522106	1.16946153335822	1.70665584529979	2.70856689346165	1.34237805230149	0.128764218254298	0.78115376549267	2.23098607322203	0.767037823316711	1.38136712281204	0.563899872590781	1.97749258837062	2.22933788879202	2.00066925776731	1.23197217095226	1.14682902121514	1.40255887405919	1.60441041823311	2.32699061680854	1.45415290465758	1.96404855882984	1.3521197758857	2.23813151325606	1.21011517906429	2.42731021564069
TCGA-CH-5750	1.08416666666667	0	0.865243982093888	0.518113316881756	0.395791752303557	0.335675533826838	3.0183363240694	0.413933953021772	0.822055057515796	1.42445938981097	1.83590625261732	1.99003681833152	1.60332026238273	0.954197643250323	1.96094517633628	1.45799033384062	1.92404224511588	1.34791619297723	1.62342270836433	2.00782582859663	0.586249301167537	1.40393714659176	0.86980736567472	0.737862313953487	-0.107339027868896	1.21652905454749	1.53342248048069	2.99602839468876	1.09385046398068	0.476975152186421	0.786212169140121	2.12188116609441	1.17568315310492	1.2235401788477	0.617302367014574	1.81036702049853	2.21049589049173	2.39240694128969	0.98064988671241	1.0248322271943	1.22648025517496	1.56231175008241	2.47061900201413	1.16446213083089	1.99596484640806	1.16655594283904	2.10601682341022	0.827660799030256	2.52136421002563
TCGA-HC-A6AS	0.120833333333333	0	1.27164619914029	0.108732644813706	0.167679575618675	1.16813587400079	3.30081567434101	0.205535036211568	1.45395795079394	1.87600812451368	1.00359996290467	2.1846127235226	0.890538275128325	0.687709343065991	1.86795265290584	1.24626973999283	1.81413844906483	0.410192832669506	2.14592248388248	2.46460978701107	0.898907480881999	1.6492697594121	1.51481126062186	1.54598696097673	1.84643552677223	1.33076902386755	1.75114625905221	2.98984548783162	0.572297299900176	0.128764212976259	1.03294154475504	2.31342443012514	1.28502371849308	1.16249246231397	0.503369721520502	1.91697927971997	2.47931577756787	2.51356102914868	0.540284569923751	1.3604938857029	1.13993124072195	1.7045844456303	2.43950239821025	1.423418306674	2.26941198674063	1.21481886074338	2.36385482822442	2.1887327316249	2.07885170492259
TCGA-EJ-5515	5.015	0	1.17709047150882	0.294049950673996	0.475490285564729	0.956344686724985	2.64781453030155	0.564468117735753	0.760907110030485	1.30137064660896	1.44523844536058	1.88011878054285	1.3427836470667	1.02914977667278	2.09492222067158	1.43908205072518	1.50790203612747	1.33991273061374	1.4480777301406	2.1253292760121	0.73039007145066	1.37985797261311	1.34807816275359	1.12300810726184	0.676251952025961	1.27678332999324	1.66707523553204	2.79528474860863	1.31893985848672	0.128764212976259	0.645749314218527	2.2076568830058	0.838904180418765	1.42265874822128	0.573184607576474	1.82502821930315	2.15455170362443	2.11985111417046	1.05919657935646	0.975031040819905	1.4694177431542	1.71213250742601	1.4382496818776	1.30500826536271	1.76008949871592	1.55505478534602	1.77788588556219	1.43272435707734	2.04812897366135
TCGA-FC-A5OB	1.86166666666667	0	0.526612204601709	0.508103819419239	0	1.4932359125486	2.99063545772855	0.537662159490921	1.17551729418426	1.41904560503747	0.280543703421918	2.10989348579168	1.52481639463246	1.32191008417005	2.26077466899065	1.81852361520763	1.97616232265043	0.839157967878823	1.79198488447548	2.37473131387576	0.471509620236097	1.40224692590213	0.79401856569971	0.554479296009648	-0.107339027868896	1.68061918567414	1.90910316952748	2.94330107247852	0.850926064353152	0.128764212976259	0.565422374962419	2.25085898699447	2.00024491636725	1.31138468406118	0.674775912870216	1.88961948293024	2.41364826368862	2.38726121221653	0.985243520278087	1.33785293447064	1.41463957616471	2.24736846559825	1.90249900257052	1.6353869969712	2.00813019413768	1.71016036274248	2.06215037896841	1.45445420644108	2.31782931172653
TCGA-KK-A59X	6.11333333333333	1	0.872407309706301	0.364752505255677	0	0.785395978615195	3.36987069780899	0.014355055860836	1.75345620617045	2.05030370848937	1.582873376426	2.22731769021924	1.03544214615235	1.09874824484042	2.09973058103583	1.61078052722234	1.87778030431226	0.510686386811065	2.07947939951887	2.635059876019	0.796210817367399	2.06788693474295	0.718557357723372	1.09839738892707	0.252446004723361	1.63393843599728	1.68686732109119	3.05456382966403	0.705397858389995	0.128764218254298	1.00540333019184	2.38374528309089	1.67962924974142	1.44322059722219	0.503369717449464	1.3816304536997	2.52662394256756	2.1936354349142	0.731690213730077	1.86662919246653	0.638544314971757	2.29020486040845	2.13002190272739	1.72351423324878	2.15300647333362	1.59999651107589	1.76511708595183	1.93092599946505	2.12419128888754
TCGA-EJ-8470	3.1725	0	1.55163128097349	0.377527513935129	0.359104910291687	0.814598122867508	3.28171693899796	0.940510309718284	0.855764746876508	1.52583469536495	1.40242144944453	1.90029907559014	1.50975591455485	0.749682884419354	1.89397865933219	1.37640330481611	1.69573642938667	1.37970269212954	1.77719765016813	2.29635512731319	0.71809731883038	1.62596121825823	0.616990452437213	0.698675648968099	0.432219350045386	1.20685154335759	1.73975030280239	2.94084546764035	0.912593267224613	0.128764212976259	0.912679868043839	2.08032034022959	1.30146939929121	1.32078622897378	0.503369721520502	1.47097673607022	2.26852892323663	2.17040698945293	0.973196785073021	1.18323031607792	1.33796132022281	1.63025977802213	1.89540042653659	1.41728727538237	1.99383232322855	1.36010473104387	1.80000457674756	1.33352162184273	1.90825758035983
TCGA-VN-A88O	1.31666666666667	0	1.47099802950731	0.436356616653332	0.326914539420727	0.605463986208458	3.2396093894633	0.217136179057038	1.09966081874383	1.53383352150702	1.80284110647486	2.1897480091104	1.49674655424112	0.819956816238701	2.04954345519985	1.45309565584792	1.67540023287903	1.08814184116355	2.05976674700163	2.4511543734613	0.621515071984055	1.48125569156826	0.269658241521697	0.892086555405609	0.434599368376982	1.58789541919071	1.65300960492687	2.96378356459483	0.815294746552724	0.128764218254298	1.33473591772947	2.24366686513667	1.6218970422282	1.41423450929602	0.587716449127555	1.67357544120853	2.36623493166834	2.32851516921542	1.21401476954206	1.23361170792296	1.07355137007249	1.87305949193213	2.48004005027765	1.42801417842541	2.01321768520519	1.55630177868749	2.19499004032615	1.40408060057908	2.36098035473162
TCGA-CH-5741	1.08166666666667	0	0.51981465735248	0.219938169736391	0	1.14976155451073	3.21833891785041	0.514685206733774	1.39019328443459	1.82256667674723	2.55109886649821	2.16806650172994	1.28853434468717	1.30684791452304	2.33317206740341	1.72210305794864	1.93842574815933	0.738722162621615	1.64585079851822	2.34338881839659	0.636928756736532	1.70742151038087	0.901535819950489	0.68545343758425	-0.107339027868896	1.38947325381033	1.9621558530003	2.75219268926647	1.14099852407203	0.128764212976259	0.737237877159275	2.36827625449122	1.2562986627068	0.913032540251046	0.503369721520502	2.12127391206703	2.545382572824	2.16603845010824	1.00607622503279	1.62799411941406	1.84525543911746	1.46775876170321	2.22042295308172	1.61890188907663	2.37088968723714	1.64181339304066	2.78277088961073	1.3383212730208	2.32814387618288
TCGA-ZG-A8QY	1.10583333333333	0	1.41309855287909	0.149308044253145	0.688604844683765	0.923078293617068	3.40202821497672	0.336097716778011	0.650030242654238	1.72690175481423	0.41297704671137	1.98519898848962	1.28169887316493	0.930810036208888	1.87929843362198	1.59348761627219	1.75851564662639	1.32799382097826	1.8389834716166	2.36620487727256	0.891517605622384	1.88050055852898	1.24816523785036	1.29271316953075	0.959653637119705	1.33529478883858	1.48623486558523	3.11393167852192	1.07961207756787	0.128764212976259	0.830595899557845	2.11015390040595	1.0146735292572	1.1785518201482	0.503369721520502	1.62271461909423	2.36770200877094	2.31319255817093	1.11697773191765	1.1851418767694	1.08446806080792	2.28950297012289	2.32615526810643	1.63238196984562	1.95775700390799	1.30260411043939	1.64780043516383	1.83553944170803	2.24200385154058
TCGA-J4-8200	3.33416666666667	0	1.41925511920046	0.309061652275013	0.266052418630149	1.00598578623935	3.13242680116394	0.322177648003152	0.971295095643298	1.37953557881839	1.77790502330064	1.94370729310218	1.4040183775147	0.679963129207863	1.85607559488639	1.59661129850656	1.69645350095016	1.00384329411944	1.4224246510657	2.25553932132564	0.806139042317447	1.45415187790533	0.729670252055002	1.37371592245997	0.962874015606081	1.07059162764171	1.64932500554433	2.85162558240823	1.14610982723366	0.128764212976259	0.88945387034477	2.1751249279898	0.998515691749946	1.09692838207468	0.503369721520502	1.52898972476586	2.29469406019633	2.16523062991842	1.07574850927935	1.28501092466392	1.24411040624999	1.61414169905808	2.26071328412438	1.25149567189729	2.01510811905617	1.380412092716	1.75846103762807	1.40860509221183	2.35742607788425
TCGA-YL-A8HL	4.28416666666667	0	0.89321399584644	0.728081025751373	0.483649414456764	0.606745915453304	2.91241977021909	0.893187368054505	1.28052066696307	1.47719802973246	2.56190673705458	2.05748338533763	1.65270589178664	0.994066591065553	2.0842681263312	1.41483065788754	1.88981078613148	1.21943111121283	1.84550546637216	2.30152088602818	0.544129668847588	1.71310765598926	0.530035743457571	1.42454065047578	0.167104309720791	1.40910834934167	1.64180149296304	2.64350934035405	0.970549184118255	0.128764212976259	1.08237097657939	2.09604645165151	1.5288327855273	1.463430436952	0.503369721520502	1.84249388813785	2.13953116680526	2.22975910111739	0.964366994228708	1.20885678693794	1.66292238425075	1.4357368374536	1.93282752048901	1.11283094673554	2.1175942034052	1.37983355816652	2.51721893432818	1.56346496462129	2.29214690030086
TCGA-EJ-5530	5.015	0	1.00125692693942	0.236614127219779	0.475007390499451	0.258138943876158	3.17883074676705	0.165678542634878	0.903075918561777	1.36364529112695	2.39318385129529	1.89966893236607	1.55007009799215	1.05541078582706	2.0389557287268	1.41121789684092	1.73246988190063	1.24772882091266	1.70006587852208	2.21658878200496	0.875972333594303	1.73582493818782	0.681407938200715	0.601826738192951	0.995573324651981	1.19708370933076	1.57446859153819	2.63882724173955	1.224544425329	0.70942992186738	0.851537948322219	2.18815007073331	1.07625561841033	1.37921773288205	0.503369721520502	2.01027839182176	2.2838621080798	2.14304719565266	1.28947811975185	1.05603798246606	1.52412542039909	1.41437117919144	2.17160292159405	1.21397593890586	2.03163373648389	1.4004148635409	2.37553640875873	1.21873744307929	2.34298502654132
TCGA-J9-A8CL	0.361666666666667	1	1.02334451626129	0.13429097088184	0.367939793649872	0.418225410006699	2.94915688151299	0.014355055860836	1.48059250480416	2.19628197117705	0.400404866525613	1.82446859717915	1.37504204057153	0.759152044856179	1.74142597854663	1.72047971000082	2.02856127003917	0.849166731933966	1.81418862811238	2.25216234098992	0.886057799776963	1.61869413837694	1.3236233097144	1.5027591249273	1.39494434664929	1.04732712142163	1.64605432328626	3.17595994459489	0.591746248450927	0.128764218254298	0.986111714212821	2.08171345725248	1.21198872699267	1.85239967080816	0.503369717449464	1.37263112049223	2.27780405494002	2.41511733094452	0.587000045197381	1.35864250347029	1.29980567675891	2.33876377974989	2.04837848815227	1.48863013975726	2.04050392805663	0.275457260251944	2.43985073752219	1.43539720668038	2.20039230419572
TCGA-KK-A8I4	5.91833333333333	1	1.67685236208717	0.17950647695283	0	1.04868672727831	3.14244650347697	0.470078138788872	1.07663040040171	1.47144298601083	2.26394050641287	1.74159369206826	1.25735183860998	0.554016581300601	2.01406870742641	1.27109179161241	1.56954965893888	1.11817347934616	1.88709417195135	2.27551160146676	0.862581774515405	1.7594467983911	0.822566036383026	1.34971104698633	1.06034169111472	1.31758560378446	1.50827753435559	3.00838771551155	0.692465514704116	0.128764212976259	0.926633108448141	1.85797083055898	0.914238284459899	1.1041220580651	0.503369721520502	1.63009026689928	2.25529038949564	2.47460317073305	0.665513393861303	0.939665684572167	1.1810845511519	1.43045236967686	2.21630595953616	1.28629971914296	1.89838091599478	1.09208299689963	2.35278936132905	1.9065553089479	2.13686407142292
TCGA-EJ-A8FN	0.900833333333333	0	1.0294714454578	0.443615668291443	0.169762192135685	0.94297373004423	3.2273098676578	0.127506924479708	1.11953170698572	1.68516858569972	1.98576905988411	2.15125902242953	1.32696053988701	0.997691313219239	2.13369590041795	1.5213202493842	1.88144613920682	0.959686328114672	1.84440629894177	2.44317692160407	0.870289178586625	1.50713005854798	0.356282369921524	1.13584701497202	1.10003391072515	1.2528876792939	1.73860109268332	2.94567269228272	1.05483994232679	0.128764212976259	0.855365552874047	2.2332003742139	1.13383550138106	1.12783387632146	0.503369721520502	1.52840150091993	2.29604791754939	2.3261393527417	1.16895253454974	1.36531707412613	1.19162908009843	1.47147541907487	2.2762753848107	1.38809656231708	2.08858852558951	1.66489028273419	2.006687899276	1.54952515029414	2.34654116033271
TCGA-XK-AAJR	0.358333333333333	1	0.997163001934672	0.181291695238888	0.222471701433553	0.85202362248027	3.20080727535958	0.606443128335129	0.904910791214137	1.4706216152429	1.1697461410543	1.92979979775285	1.52584956046498	0.743558577841007	1.89459520546166	1.5272156189011	1.81588147726658	1.25043531213137	1.90770473834317	2.31565979669433	0.872094032914885	1.44798693895933	0.667465769121147	1.30343454748948	0.828749721877045	1.57340698187153	1.52346845133408	2.96628112328925	0.977737900522358	0.128764212976259	0.989543479446576	2.11225720241754	1.79506136304652	1.40365016309925	0.503369721520502	2.07295325923404	2.38005367240228	2.27954666149118	0.764477474608281	1.24754541290317	1.10920536856018	1.77583860887326	2.20696831255819	1.46757389586543	1.84900336418837	1.15060361961725	2.00150890805019	1.50384029745756	2.24399231079753
TCGA-ZG-A9LU	1.585	0	1.92940243254468	0.155865355889796	0.252276203075954	1.18399761277173	3.23960938915782	1.67686975213484	1.21564744399761	1.90711368056805	0.653114081604252	1.65576341430146	1.18597150627692	0.459665022567305	2.00183875442398	1.39562500092462	2.03457227336473	0.802324056726609	1.98553736428243	2.36358386438353	0.597116343043085	1.52100960693898	1.07702122393356	1.74670970880742	0.861932796804673	1.52991233180744	1.64797817160681	3.07823292920435	0.54932569203686	0.128764212976259	1.10260302910203	2.16270040803974	1.13565028074808	0.651751328226245	0.503369721520502	1.55975574718864	2.55957776296454	2.55348707891152	0.762106328942712	1.05075112543102	1.22978679792503	1.50181498927629	2.40084301366293	1.31463613709287	1.97185503025664	1.27477895846146	1.9076110553234	1.6342768816319	2.32452464213941
TCGA-J9-A52E	0.884166666666667	0	1.61192005576648	-0.0105027864908807	0.25758216835869	1.03141037343223	3.31691680474065	0.506607017560291	1.50586266736207	2.16010228283234	1.12261708637067	2.1997557217994	1.1147603046536	0.420754096350861	2.09097285119428	1.31144841001595	2.05208212867194	0.624497685329957	1.97039970334044	2.36287936273221	0.884688243179535	1.77552853412127	0.619811164838713	0.903734517979041	0.836401861796293	1.07017870927	1.77584700835316	3.10212083736104	0.802029802358784	0.128764218254298	1.07996536380901	2.10382890084948	0.795783010972025	1.20288114015182	0.503369717449464	1.46380719420703	2.426380050551	2.65891336270687	0.550791381036864	1.67075497873309	1.18761255968523	1.72731228040942	2.42414331572216	1.23072884259671	2.43007476011592	1.60419739499515	1.7632781999662	1.86833995379419	2.25468340089333
TCGA-G9-7525	2.72083333333333	0	0.598538469835357	0.132590184494131	0	0.707383548293646	3.18355121990562	0.014355055860836	-0.00556162120611063	1.59007529637334	1.10644784125756	1.92335839811729	1.19111555757155	0.916865906328186	1.94320721959854	1.38349060546254	1.85788381430452	0.633552730148686	2.04063699807381	2.30077225460357	0.910380472406648	1.37370799181537	-0.139791478606658	0.312302150695208	1.00495777257312	1.42102272232319	1.81005671050833	2.8878815624748	0.824258680307489	0.128764218254298	0.731395691453703	2.16574290947373	0.99091122320252	0.904532237929038	0.664970617284869	2.16603633776846	2.4912722588883	2.17347424574918	1.32378402307734	1.27346389266325	1.67453408973866	1.43467134999763	2.26414079878385	1.65205359714216	2.0495188677486	1.30710180666661	2.30111603738388	1.19920588550358	2.4655935664977
TCGA-KK-A59Z	7.19416666666667	0	1.80643784740733	0.287548275451096	0.557745876868543	1.57568670504325	3.22531368866555	0.932358964884967	1.62626661510075	1.86310133350413	0.507512318694133	2.09182112711384	1.10054124214255	0.647878940773161	1.84200716371389	1.17315534664062	1.88055863695404	1.29506662235145	1.90447335785189	2.55122751375795	0.950598388959324	2.05113722089876	0.526691971415196	1.3135213831305	0.735218902189082	1.40924448395581	1.40713829714449	3.00317853300525	1.00626133032129	0.128764212976259	0.898372587846279	2.15745416642	1.1462477498483	1.11134020975109	0.503369721520502	1.4015988765689	2.27725789212302	2.4378888111155	0.856855445081334	1.55920236412746	1.02753189892519	2.12934091814241	2.34176084854346	1.39005664470644	2.14795625705219	1.2715459275419	0.670335684975266	2.12365209385879	2.27660447812793
TCGA-XJ-A9DI	4	0	1.64195742520154	0.188676675198002	0.286229978805888	1.52088806512108	3.28254664203355	1.43784000318603	1.43166870271632	1.89269097426164	1.25248596326918	1.57768091236176	1.37921342354664	0.577630437151583	2.02108804650429	1.39782879326388	2.02677371177431	1.25415561722268	1.79766976313263	2.355436307627	0.801501542091875	1.67802824489333	0.708702708158433	1.33822428062999	0.489539411105412	1.17177109141306	1.79681852265342	3.0178224066981	0.815649815907844	0.128764212976259	0.980316011481994	1.85628857124005	1.40267420261831	0.651751328226245	0.503369721520502	1.41716740180319	2.44535719051882	2.24659302920013	1.05430503938513	0.868532524602603	1.07801931550408	1.69099807062049	1.83580285449031	1.41688482137604	2.0759875782552	1.1181153641541	1.60696090811957	1.53776003577183	1.41914497929916
TCGA-HC-7075	1.645	0	0.808937843966543	0.21535488723563	0.279032935031478	0.381469598291507	3.19905605249767	0.269218230560321	1.03237960558627	1.45536424752243	1.91157587021404	2.11582613762861	1.52145445908014	0.885390156180779	1.97993360847821	1.60641400409737	1.64912203046605	0.954152429451795	1.80104685842039	2.31322457695876	0.680156661370632	1.70126370112631	0.839781907445336	0.440121221477433	0.163863198601185	1.40436691529077	1.80486421502111	2.79111805345578	0.888165482511085	0.700814743469634	0.796420010047206	2.31920342351522	1.05641411272876	1.4702868075182	0.503369721520502	1.54974567219196	2.31084482724227	2.17739336252951	1.34912902543139	1.18118080728182	1.32978275014412	1.56887456781577	2.42405857700754	1.46725408045534	2.00980640008522	1.63346305392246	1.89339647776214	0.855128007613806	2.42194095457625
TCGA-V1-A9OA	1.74083333333333	0	1.44226025413547	0.210251059913441	0.488862324514169	1.1613896457963	3.32012085493124	0.776474079281926	1.7083501509137	1.73778344253059	0.47367026545934	1.95096703386905	1.37002818640031	0.705093989644017	1.97761904796112	1.26310607594094	1.75232784960563	1.43240975332512	1.81691126634999	2.17659057198937	1.02025810757746	1.67573533216414	0.837888930967053	1.3014516698457	1.0883249893462	1.09730870241121	1.6684381892125	3.13383116391495	1.12108945740603	0.715655651035473	0.83296916684886	2.15863506932633	1.90630552763034	0.933771036730282	0.503369721520502	1.67455821096567	2.32651992122199	2.28389989176064	0.978125997826417	1.17918226942696	1.18064544782832	1.84170036945625	2.57101108256752	1.54669270177482	1.95238444004433	1.18704376696545	1.85356459809797	1.47609303154058	2.29475074364173
TCGA-YL-A8HK	3.76666666666667	1	1.34352978243926	0.289208028428795	0.669686751852474	0.901066263261304	3.16758842257319	0.672547043723315	1.33220732684267	1.55664391164017	2.18972127877182	1.68102889067485	1.53877682176704	0.583914685232566	1.87000191779606	1.23946831089703	1.70245139391357	1.63742468001604	1.87949432931954	2.34130827843643	0.941323713216326	2.04521819967838	0.933898680708951	1.35183909868747	0.403740706955706	0.988048346568823	1.61873640759328	2.78044074627853	0.847572723919629	0.128764212976259	1.08800422893233	1.83777883792849	1.04456203579143	1.0178875607598	0.503369721520502	1.78868410715419	2.30505555641722	2.28978254787397	0.91530770649177	1.29036658873797	1.3312704108535	1.37878502689791	1.85258076126119	1.08607678784644	2.04756605585725	1.10752658640846	2.60840621091434	1.6945447578463	2.20331122927909
TCGA-ZG-A9L4	3.03333333333333	0	1.93561104746423	0.28309658733876	0.574917171783855	1.08541668809407	3.19171172727601	1.0761926560471	1.07697640391545	1.40441157955743	0.9799292343957	1.8202867545189	1.34153422400766	0.958216935036382	1.76865696001241	1.36339693865381	1.73520846749663	1.19570035397957	1.58390687937301	2.22955116584801	1.26442931629868	1.41600929408895	1.20747213540353	1.27814439870005	0.641832172217557	1.36379700086476	1.69134808992519	2.85845776983221	0.98778844893325	0.128764212976259	0.843597334865449	2.07396754857894	1.41984730404906	0.812349138458462	0.503369721520502	1.82672255402564	2.29003477051059	2.30967168093516	1.20145715156831	1.02069172257628	1.28017679265861	1.58850247591179	1.92091382672753	1.40331856758007	1.96692328793214	0.994842317877687	2.07041025025277	1.22553767019874	2.28169035493789
TCGA-HC-7736	3.02	0	1.24989361918223	0.730926649347769	0.651744530140908	0.902025178058496	2.95852538123095	1.24537717867805	0.384298058327118	1.18986324503913	2.33206537185366	2.0048233388769	1.59479697839884	1.10596588628685	1.93228865802214	1.40538546281772	1.76498674788201	1.32653803152165	1.46988431535131	2.12044025097175	0.913954537132521	1.05326080026657	0.815599534783771	0.65734277849936	1.28966751770533	1.0820826660597	1.3586119540611	2.80723202744154	1.31377909349168	0.752427296129826	0.808054919318855	1.88578846043702	1.30033537071462	1.41626442578402	0.519361596184669	1.64577577265457	1.98381473473389	2.16012318134314	1.21624281327995	0.904166678168447	1.49745430911218	1.44009692643354	1.95224831958652	1.321157094456	1.68820109698322	1.19056412954583	2.11675350696408	1.07196088486406	2.27449563742778
TCGA-KK-A8I7	4.8075	1	1.45572752472117	0.140780958858755	0.435712486596211	1.05697702525877	3.16318003376652	0.708758867108245	1.06020178183383	1.49126042577269	1.21973502702138	1.76495790098352	1.18597150627692	0.615514429206149	1.77591964831133	1.42057103343782	1.69273066332001	1.29325627074113	1.80440336597146	2.23475218850602	0.876635583033577	1.50713005854798	0.809211415386202	1.91967598817621	0.464354195744766	1.60468494599711	1.57432513150386	2.92100574319953	0.944494398552898	0.128764212976259	0.79892998569781	2.02514863245433	1.81816270821778	1.07891499526595	0.551378831417227	1.82415702299621	2.4019035262038	2.3473301467616	1.00257727857428	1.0253408153306	1.13299108835944	1.90083881821817	2.19524987289834	1.33484960808938	1.90949227825098	1.06158966838505	2.15288624115782	1.53282636393819	2.22907926616117
TCGA-H9-7775	0.506666666666667	0	1.05243244957301	0.0516362108168356	0.333061743609227	0.706188738643436	3.25110022319983	0.295958749290364	1.74658767791458	1.58449666104451	2.20190191723063	2.06169890852893	1.3646967340277	0.812487726993517	2.16699338600436	1.53917292897339	1.79423274111514	1.19408161677772	1.67228391245358	2.3024470144443	0.814103990497479	1.30960248221134	0.866360460982802	0.662660471698675	1.05126804989754	1.23752830516508	1.80062186540823	2.89433293825912	1.0767609283459	0.128764212976259	0.831455150627388	2.09627759913187	1.07447218412036	1.19649705014118	0.503369721520502	1.77982796094586	2.30217466307438	2.10103798407249	1.17177324948475	1.41480206109215	1.38374370740082	1.44589430363628	2.21297211669255	1.51277862639154	2.15748293744807	1.52693126041625	2.26675246421032	1.32042367628907	2.3220689239035
TCGA-KK-A7B2	1.89416666666667	1	2.00672536820963	0.0745943381649725	0.379232757221059	1.16974137635613	3.24749515648487	0.878643543942784	1.37682386511651	1.64150450014314	1.1429642886204	2.0541396288567	0.987435047175606	0.500226287566348	1.82911555880368	1.07136780275774	1.89604090222666	0.563337150182468	1.90102529049319	2.41775577041854	0.707796845339753	1.32760401882803	0.524497051248421	1.37232389306428	0.505974430908804	1.31710448560294	1.64534005424653	2.9533546218679	0.627102992799029	0.128764212976259	1.05300294601208	2.17983920855255	1.01643836132915	0.79732135363532	0.503369721520502	1.45063634108575	2.4606284697489	2.46452117256382	0.501033752685045	1.01711976745722	1.13897041174578	1.55825478935884	1.96654767597959	1.30512506698683	2.02434175566522	1.11907219881751	2.40510686119163	1.93039446328671	2.0967671767912
TCGA-HC-7212	2.38166666666667	0	0.35708510955627	0.215908378352525	0.459780614190906	0.503171529782909	3.2758563019364	0.250642338907582	0.693431735373155	1.46336226703627	2.46915973770404	1.78449087926256	1.49162646383996	1.08508434541128	1.84826640486801	1.67954504155922	1.7290885710533	0.925050914493367	1.62363758993812	2.1216865855351	0.731461863391226	1.69239412106989	0.41389187288596	0.52926638539821	0.145087854429778	1.10269004161127	1.64122743112457	2.61717603431075	1.17982630679341	0.681281214727355	0.565422374962419	2.14826231260559	1.13511621732821	1.09572728882968	0.503369721520502	2.08643259969004	2.29721895519391	2.05892222066272	0.951670743665134	1.19947855923105	1.40470128872087	1.25526357386943	2.10579720928415	1.23751001700282	2.19911767174468	1.46446592006157	2.44625960764501	0.989508733266091	2.34698036931546
TCGA-YL-A8SJ	2.05833333333333	1	1.5099683652247	0.115210724814798	0.624986626984203	0.865629051127331	3.27249853998957	0.946842633801204	1.35932032610171	1.77814120979969	0.438566330824563	1.92476224422221	1.40086879888536	0.731465156615377	1.96561074086346	1.54650840414869	1.97764341853414	1.73094113094653	1.58631163114289	2.20806598651606	0.963463329616224	1.77465734982082	1.0143258674118	1.5703508870756	1.13602421301086	1.37701753287206	1.68261466749539	2.97968500349967	1.07332937989947	0.128764212976259	1.12434266114749	2.0460953526657	1.93807148540563	1.06155691892143	0.503369721520502	1.70486306485919	2.43170220815804	2.37444815425951	0.919860114118487	1.40574123266555	1.29279564614172	1.72797582250316	2.39285673327309	1.20061065271463	2.09350258890074	1.3717623198403	2.07512144385112	1.49129045097886	2.36226644388512
TCGA-EJ-8469	5.27	1	0.724569993669531	0.243309166520788	0.294343454268347	0.376435534719265	3.39882716766266	0.342587990795445	1.2492052967117	1.58012250244608	2.01079639922211	1.992638872387	1.69218610681883	0.743974833770589	1.87064431391548	1.58293293311512	1.70098967075533	1.33910373494836	1.48684339902252	2.10997023084401	0.731198146446985	1.65491523051662	0.209954506709176	0.312302154180855	0.632441254065099	1.37876086613274	1.60434627324369	2.85518697890168	1.24896353703188	0.128764212976259	1.02564135964101	2.00889385973168	0.885685363673666	1.52048246454356	0.503369721520502	1.81933289163602	2.36623493222796	2.23049317435975	1.35138111072008	1.1075045048465	1.60800321324715	1.36061833707112	1.95199683858711	1.4086502558208	2.04392979412537	0.826133118435561	2.19008656328979	1.26531903913368	2.29369493637971
TCGA-EJ-A46I	1.82833333333333	0	1.62541811839303	0.373446094601497	0.562130819733362	1.04136082555459	3.18355122069958	1.20740207074158	1.0020620340296	1.75774269447333	1.76885577295682	1.91432653189211	1.41947474274252	0.784011012109446	1.9724953754021	1.49167104109464	1.67698247101949	1.35380968254234	1.67676942031726	2.3498070692718	0.796795099902934	2.02768382963394	1.05937983922119	2.04782857370316	0.99818791950482	1.3593682287755	1.63818294019918	2.82842890169778	1.04505657171955	0.128764212976259	1.06084000466411	2.07362275217768	1.18086511483083	1.0303944772017	0.503369721520502	1.83312701784879	2.28863215805661	2.08728788774464	1.13233945785852	0.836534677839095	1.12441084273516	1.55725287894434	2.16792634743176	1.42646176910455	2.08878796740013	1.33502134919307	1.89555601699473	2.16852847019616	2.194176423297
TCGA-J9-A8CP	1.05666666666667	0	1.72763899596065	0.197192337262882	0.428373546781293	0.665020433087264	3.20909085894675	0.443099529306213	1.1129679588159	1.68798971326013	1.2934214573518	1.90771593883229	1.17213020902656	0.908578499739533	1.75500051526044	1.65215735999477	1.55267731520477	0.879336820420247	1.83619061279737	2.32753473793536	0.7675524119818	1.36089534903661	1.10132965599669	1.59703703836641	0.973576665116606	1.60147346856876	1.61795354712589	3.03646821630323	1.01742834350691	0.128764212976259	0.775393594439897	2.11214484015259	1.59991945774675	1.23625015789024	0.503369721520502	1.57521373024696	2.4924145737334	2.27207215025324	1.05134164643791	0.882792182087368	1.12533488405956	2.27657316962567	2.15872514847373	1.49190847423806	1.95670791195216	1.30880445057971	1.9645831153176	1.55510031242752	2.31363826952053
TCGA-HC-A6HX	0.104166666666667	0	1.55915519893629	0.114790442117941	0	1.16502383995518	3.36562275486443	0.878805243584462	1.7186170830277	2.13245888889221	0.280543703421918	1.96299761929936	0.858741852906932	0.626349558324679	1.86833347115495	0.853148578464704	2.02452330186842	0.514456699357592	2.40261873452193	2.48573630100996	0.832271545560829	1.45313191523891	1.15391405607431	1.74911735974356	1.65041648303286	1.43985702400769	1.81114773197302	3.035982239472	0.525671605089045	0.128764212976259	1.11656740517754	2.20292887010253	2.02483055386447	1.69032988751316	0.503369721520502	1.52826094353097	2.54629994828764	2.55909849487679	0.51166306065115	1.42171311691912	1.04350334658653	1.87107925521012	2.22924964953945	1.42060560060576	2.27347983828687	1.01781314962735	2.24551192423185	2.31564758466469	2.08616118770922
TCGA-KC-A4BR	2.7975	1	2.36343750384991	0.23335170975907	0.177034445793621	1.15405765920618	3.21155534692621	0.10716987894115	1.49793311789589	1.34028204850467	2.05421963047863	1.91203339012474	1.32215626503246	0.629010023864671	1.78252642074919	1.13607283494171	1.85602023270191	0.993133843066326	1.68091112854566	2.35921389876319	1.02863877469659	1.47785237775722	1.62946374976134	1.98599478560431	1.23472356922206	1.31542931559876	1.64797817160681	2.96031444181804	1.03114537101173	0.746382994508707	0.988203743409038	2.07500733294143	1.19820394473201	1.22682128945277	0.521540164824947	1.48490118338212	2.28628817584162	2.48393371816289	1.12758251049314	1.04633474055477	1.15028214554209	1.57807888593608	2.06046545209327	1.2920950160717	1.99664781892041	1.18743535691312	2.09825018343024	1.55394324916859	2.23235166770897
TCGA-CH-5751	0.999166666666667	1	1.05602942221932	0.682452437586884	0.57244779855894	0.466587613016236	3.0956624988156	0.014355055860836	1.41998509742837	1.61998783997249	0.431631878455883	1.71955381611542	1.47028536470253	0.523267981634958	1.22050435873776	1.37419475072559	2.28039095901361	1.36128319437761	1.51812926814672	2.07809432579881	0.796658640806506	1.8179425051282	0.754425406682886	0.913671881199653	0.109501449164772	1.22759988748393	1.4713605473905	3.19097359853316	0.886341180786486	0.128764218254298	0.849941922704418	2.11412386703316	0.8468492375265	1.60248301768576	0.503369717449464	1.07990504123428	2.10718598691789	2.47679949868952	0.894383854107474	1.04809639582323	1.08859840624465	1.86681044628853	2.55799884521959	1.25171400037574	1.81574938116615	0.531759168708808	1.67783699449731	1.04377990347307	2.67740549887459
TCGA-EJ-7781	2.9375	0	1.13877908247414	0.314603424598866	0.435454948187339	0.536029816934889	3.07036506636579	0.980499559928202	0.682010977156867	1.33650420329485	2.28761924630814	1.61317317410184	1.61159914214159	1.09271242154234	2.02241985919984	1.45173807577173	1.74898872069075	1.31811298967219	1.45954364086951	2.14813380653932	0.795929865059524	1.40657960756649	0.837506097586701	0.733019509733737	0.489846588935288	1.19580321010581	1.72302980258603	2.86334958583665	1.26136468062286	0.576378446562133	0.752300618566291	2.13153382656886	0.826471918446166	1.43466716153106	0.503369721520502	1.81698516690626	2.18258324280924	2.01841799223701	1.3268654549204	1.05177665395267	1.54141106179673	1.64159988407316	2.211589576605	1.13128071059821	2.03465232163645	1.71853559179239	1.93893969929976	1.29778855990859	2.22641916318073
TCGA-G9-A9S7	1.99333333333333	0	0.843722214305108	0.0470826289547679	0.143077806878633	0.894688104054417	3.30362692457973	0.435477596514142	1.47161588630096	1.68952423471881	1.95410428026189	2.10113259628496	1.51899715543275	0.685567515084074	2.18929364745352	1.46897373799312	1.9087831237518	0.794713720153762	2.17198714191879	2.3466580057385	0.609597448335646	1.81004188217843	0.9149556206929	0.760293975864036	0.481351109118455	1.40204520636225	1.68612773368641	2.91246983866149	0.537315382423828	0.128764212976259	1.12723279538767	2.14125080433434	1.37862875423839	0.915899986228194	0.503369721520502	1.98151619583783	2.40582983500844	2.36008683660971	0.829682051400088	1.13770207082861	1.51520141915697	1.24912977050999	2.19712402733085	1.33502914940252	2.14171971875479	1.35372237970425	2.60732488743043	1.61092730885893	2.16988257596634
TCGA-EJ-7789	3.025	0	0.35708511180901	0.167468226101081	0.131328420482405	0.372948712309224	3.34639634614748	0.014355055860836	1.64642525814356	1.99495893953019	0.865317278878353	2.3181600897525	1.62106845701087	1.68898160160695	1.94512865189763	1.68762745892183	2.01847814279046	1.00254413599053	1.81327537703162	2.44473529219582	0.455299854906844	2.07916786667111	0.837823965830435	0.507633337495624	-0.10733902476064	1.4652189541067	1.47150256832891	3.22064856319853	0.935916444454549	0.128764218254298	0.691228382111094	2.03392602542495	1.05996298111939	0.950019671062525	0.503369717449464	1.43345318452969	2.20313735457642	2.39659287681809	0.82154970332373	1.44514149980943	1.33986389258691	2.25184298639052	2.28625750002327	1.59593578176703	2.27549898462785	1.61493122157942	1.82321463756706	2.04318967145112	2.29271148208521
TCGA-CH-5792	0.249166666666667	0	1.03303919977674	0.206556072069174	0.256790418371638	1.18357971415376	3.09284099700804	0.819975097500775	0.667172055492294	1.37086499224676	1.99708165578264	1.80383122963724	1.2956748947254	0.918653276245523	1.77550395912206	1.56156918779027	1.60464457663631	1.04051239260258	1.66577956794584	2.22886115357972	0.824112091376075	1.23671339735304	0.902017568845453	0.910409953254195	0.946130566647238	1.1022167167247	1.62764251754445	2.7741009694365	1.05009577026616	0.128764212976259	0.696060006358256	2.09752080066014	1.06591706279565	1.240554099064	0.557286336355344	1.59742630954537	2.29882072104287	2.09734299341532	1.2211827132731	0.886459833153597	1.30175938439711	1.72687351657967	2.14404379430584	1.30868350276656	2.00005931158065	1.21943733166526	1.73668975047388	1.18197189508184	1.92090331497469
TCGA-CH-5748	0.085	0	0.833668448802577	0.367456897858304	0.243803412285048	0.737567009723432	2.98436685687233	0.014355055860836	0.730462724915639	1.38950648602549	1.86491832502247	2.01509489417077	1.60385351959889	1.18573745859889	1.94464710998064	1.45367826344814	1.63899079708428	1.05441261517701	1.8639516692549	2.15535662472534	0.558433624083981	1.52287627764767	0.821713536290326	0.865675823663529	0.31946909657656	1.18184846186924	1.63618631616845	2.79930006365164	1.04088668930522	0.663583790407102	0.68413261354288	2.18586440726741	1.12293390414458	1.28260871646961	0.554959807684407	1.77563214206048	2.22465687634352	2.24277957905704	1.29105800124609	0.986116425012493	1.32509512608191	1.5192738045881	2.36989836985144	1.31790440272526	1.85732344359648	1.36546767422482	1.89953257134598	1.06553567094793	2.35536520024832
TCGA-YL-A8SL	2.70166666666667	0	0.811387475105173	0.535217447402118	0.25848852076127	0.485805454015038	3.27083279278736	0.178372611010194	1.61453083518642	2.04364973103776	2.48121149101205	2.010786339816	1.6958364038223	0.999526848289313	2.05892301355202	1.33763443746397	1.90171391258605	1.15282892690451	2.01923981869307	2.57844781145107	0.420386321644195	2.29793934882938	1.12030143188239	0.961192722346522	-0.107339027868896	1.60624092377982	1.77541678567268	2.831996639528	0.933985114538447	0.66577738083734	0.999973201690725	2.04253307751933	1.48371738565369	0.912525002189355	0.566819614792717	2.0497093053473	2.5252625582122	2.50303497212917	1.14278267480178	1.67891792388217	1.41332356797558	1.25677219767814	2.44958321625657	1.67502585401334	2.31687270637688	1.63601024674566	2.63525985559074	2.23931677845624	2.39301683939649
TCGA-XK-AAJU	4.31416666666667	0	1.4090147897483	0.234623034008199	0.259005566024381	0.946488452039734	3.17723919771189	1.28617010826658	1.420337982548	1.68324792536334	1.11309388638939	1.97829741298642	1.41226291805726	0.780591915747672	2.02877507514493	1.38805347371206	1.88119673050381	1.36966903023686	1.83552238739614	2.40458802940223	0.923001240060041	1.45011657264601	1.01078863809219	1.42712097560891	1.01049288215847	1.38555419529541	1.74795730093469	2.89238198499615	0.857098241491792	0.128764212976259	1.30677213909739	2.15236381119272	1.12141289988446	1.33545382544769	0.503369721520502	1.2737865837172	2.3907212849215	2.28497975662144	0.927884934871971	1.19302733517043	1.20416359057886	1.54463550377801	2.01682110722834	1.4060246157987	1.9675948074557	1.24077715714854	1.99694114226005	1.92853191855509	2.01323241794571
TCGA-HC-7080	2.4475	1	0.479509324222644	0.178332973558963	0.109989377200903	0.497741324912388	3.3941045880944	0.0192953124479197	1.69248724812826	1.99888252101521	1.01334235123283	2.01277111929011	1.6174103249904	0.708228951049585	2.15983269221128	1.53619461070645	1.83042554889398	0.712895442532218	2.00712176057687	2.47467190428587	0.52555746600306	2.00866535388947	0.563737172025556	1.16521796031387	-0.107339027868896	1.56574597535028	1.40948093577568	2.97645808425389	0.886341182347437	0.198749830605003	1.16104453461794	2.12954264571352	1.88915084896432	1.2377988131779	0.50436536747834	1.76723483871526	2.35235655646466	2.38479816410943	0.987934555733936	1.51846726273816	0.982688115265699	1.31545496056408	2.54212003731107	1.61112876796518	2.2166731262982	1.79807945135125	-0.355624219657331	1.74492651997768	2.3598469207265
TCGA-J4-A67R	2.49083333333333	0	1.53291678128852	0.0698621670025397	0	1.18012184657288	3.34395253795365	0.719235240738688	1.81742578918296	1.89064236450285	1.223366336251	2.20197132765716	0.754400203592826	0.483363782809641	1.94452798957991	0.889958175504989	1.86526153209957	0.49872570926249	2.23793776407464	2.38636185637023	0.841274234558096	1.55016160379004	1.3215587984862	1.9858742220514	1.85118850234539	1.44227346812167	1.87233644966283	2.99112172247339	0.708932352853455	0.128764212976259	0.943780983653214	2.11181958660949	1.18915593576413	1.1116974565917	0.503369721520502	1.92512523744315	2.55901851447234	2.35771049531555	0.526712660994511	1.43520991173881	1.29249956581417	1.58864966562705	2.3187021738513	1.26679013805987	2.24602499705448	1.18524221475521	2.42023339681511	2.0613172819262	2.11130837006044
TCGA-G9-6336	5.66166666666667	0	1.09254247323518	-0.0105027864908807	0.238257296994972	1.05991330090441	3.22531368851128	0.697420979659647	0.664052132974231	1.25367243799468	1.1035129216151	2.08835302882706	1.20863808154831	0.824318612068009	2.00676686974253	1.50321227062712	1.67092760722972	0.926351898027039	1.5846330530306	2.37229271164821	0.6588116497637	1.38748386164486	1.06092526457935	0.828870600858692	0.892090110330206	1.32141777938325	1.68801941647472	2.84558475246063	1.10565725855543	0.128764218254298	1.05904835105971	2.37490020031609	0.979381746184675	1.13093698381015	0.503369717449464	1.9251252359236	2.30890031612401	2.21093006378513	0.89791604817167	1.10897020660369	1.48262061660324	1.50788593232069	2.21935043775558	1.36383531931718	1.92363817672596	1.37754443209372	2.21899002670395	1.14274722287883	2.24219099915664
TCGA-G9-6351	5.60666666666667	0	0.983619922268418	0.303202286095673	0.489049667464909	0.971115978694534	3.14598715032046	0.466147924249806	0.779313412426732	1.28113020153689	1.8477175669407	1.92792231053548	1.28781973887913	0.889551887505851	2.13038219422084	1.66519163523595	1.67965842349469	0.930808798107292	1.50765058165062	2.36908844188147	0.74057911936926	1.48340791128356	1.2701801256245	0.909292321507313	0.828334355081792	1.25119599970425	1.85181136889225	2.78639590514329	1.09008491889226	0.128764218254298	0.767014861542487	2.19611576906139	0.864728460778608	0.814664707452146	0.503369717449464	2.00294838578312	2.35778120433235	2.1377120787691	0.914022155734374	1.16957491113822	1.49401463036703	1.59773291336251	2.25310949030746	1.46077195935163	2.11981895523724	1.56315537097128	2.25441532219684	1.62074948019877	2.23329525510842
TCGA-KC-A7F3	1.82083333333333	0	2.12881564985344	0.168113558135635	0.301942628814186	1.17464333472964	3.32225921887552	0.932662252217559	1.20811690164551	1.74387619330901	1.66187488176544	2.04261077334824	1.4870682673733	0.817073922006864	1.91797330504335	1.47350710293126	1.73989661790364	0.94159706688518	1.81144336833408	2.38054549315843	0.66357156124384	1.24207378364505	0.644289717969208	0.699692057481867	-0.107339027868896	1.39751726353233	1.37608606858092	3.00510450683637	0.78059593854234	0.602940871016481	1.03233133144272	2.18970651392831	1.04623091159522	0.651751328226245	0.628332419953783	1.58442279336523	2.37671532114711	2.45747464800141	1.26670453033171	0.932801202023707	1.04627378394847	1.86316922948401	2.49394804512018	1.54656332846942	1.86956749246437	1.12209099835078	2.17526978922324	1.91377336913885	2.36449693955186
TCGA-YL-A8SR	0.7475	0	1.16363535032255	0.205599167693703	0.508407445519537	0.750720861217078	3.21770276171408	0.203273048044992	1.0584408772131	1.53903587956602	1.18456036274544	2.04881555065044	1.40112273098035	0.791115992062365	2.08638809148944	1.6514498418848	1.86996576442613	0.99590669730584	1.84498311677882	2.43620215530656	0.960578038463389	1.49491938783318	0.901960398099085	1.4802766480559	0.177649939367296	1.52206273154695	1.61051902419923	2.96665560319474	1.16253682967746	0.128764212976259	1.02719619202457	2.0767346465503	1.57322834436423	1.21936248619458	0.503369721520502	1.72380126330269	2.44432392220324	2.33367498695663	0.852491371440062	1.49571281250863	1.35087859432914	1.89181944224985	2.0370144618653	1.56889358653154	2.14688385226939	1.64611104646998	2.17365235421212	1.85764037143415	2.26828972754921
TCGA-HC-7230	2.74	0	0.59669896270102	0.480138947426336	0.413584716775158	0.463985939869592	3.07712161086664	0.487928244397072	1.07398956970725	1.41262032896088	2.19902885970357	1.89812887378818	1.76474403934108	1.09802689211337	1.95923543006183	1.4693444629808	1.85172951875966	1.31937471034184	1.83865932248661	2.17560911260019	0.722058538483521	1.92615732655398	0.0822455163732479	0.73926728463069	0.189492735962543	1.5527216550092	1.67678319870096	2.68404300214521	1.16947590650471	0.128764218254298	0.86001570259582	2.10849186304362	0.703564286739851	0.95074358618438	0.503369717449464	1.89819072694445	2.36892407996371	2.28118109581334	1.20729021762374	1.08552364063724	1.47444695395731	1.22229389632793	2.46238244505581	0.948626677483439	2.03802184568063	1.43388470194705	2.25232509201402	1.37807880031668	2.49056370222431
TCGA-EJ-7788	2.35166666666667	0	1.06386546879692	0.0690372602480414	0.359543940765888	0.678114283657032	3.21710837669934	0.340102812148301	0.956987009652611	1.33026930431391	2.10871368246751	1.97926399274396	1.63034852677517	1.18478388325745	2.14112990108532	1.47664415382252	1.86406315888591	1.25078152850617	1.7297862582497	2.18614629004912	0.847645495382909	1.83836857043197	0.649354853764794	0.312302154180855	1.09331109709263	1.18332480286428	1.67664412547778	2.78731789485247	1.1882717409565	0.344152498499328	0.713660741093067	2.26381790706751	1.1404584270033	1.18122696391848	0.503369721520502	1.89647572238198	2.26071041515864	2.14574720822213	1.2720374307505	1.25618410960743	1.44049039263337	1.54867316290017	2.19086939047098	1.30211377440408	1.88735512017282	0.879322672049147	2.2154083291999	1.30897680465813	2.41854775132403
TCGA-ZG-A8QZ	0.843333333333333	0	1.59137764001181	0.184041698322657	0.406041791549617	0.925318480466142	3.24891991782951	0.945627043854409	1.07457349352013	1.55363687462057	1.97679794804818	1.92349341189715	1.27507755898723	0.878752496452478	2.10962148807849	1.56737844748775	1.77472750602878	1.37519948027128	1.58132851580468	2.18890889298006	1.07556941856618	1.54378017769304	0.79691141683385	1.09709409793729	1.15013073597226	1.24414294795208	1.70375931499566	2.93520754644118	0.889866556223204	0.615933371210456	0.905670513942456	2.10426877102801	1.09351617802505	1.11414044073296	0.503369721520502	1.71884789873458	2.32868078317709	2.27133190982096	1.04306008882136	1.08810911890013	1.42452807926271	1.6038869221703	1.84648404898855	1.41186938876367	2.07430544551478	1.22995562468881	2.27494884669643	1.52234553498449	2.16441701485671
TCGA-KK-A7AQ	3.33166666666667	1	1.19661982812905	0.0576648391350149	0	0.911846537211226	3.47108750248469	0.320278440202308	1.82069281963732	2.02285856547725	1.04467973421032	2.28608116744577	0.993498278815188	0.329251788046788	1.8814025183118	1.2411223175878	1.71423184799715	0.564712152220423	2.43889093230722	2.64268863025778	0.644861155739887	1.97703135183747	1.05994120847908	0.935657389145009	0.887475134268168	1.57368164818156	1.4025182098741	3.01422135895137	0.505408653711476	0.128764212976259	1.35253237023438	2.36613434738158	1.81604854295583	0.918462328877953	0.503369721520502	1.92619916104299	2.46264166108274	2.3796452858443	0.54308465426122	1.59974961387319	1.04655053390532	2.14897161736267	2.52674649122233	1.75285473475326	2.08535277466311	1.0716143564702	0.963024939389654	2.22971895594992	2.36002259690975
TCGA-EJ-5531	3.485	0	1.07275267585668	0.163691525287712	0.465938074184325	1.11664920175927	3.04718001391524	1.14098791971432	0.738604646334059	1.25483383336418	1.81137723586232	1.75733475390522	1.22640080455717	1.08356489019971	1.83321386639343	1.64602111399547	1.46567314086757	1.08296362676192	1.47128208454914	2.07626398627239	0.929988447883411	1.15488993869567	0.760925346274576	0.604367937851604	0.448866220354159	1.06712745383716	1.6507938400156	2.83097962595783	1.07473263266653	0.554760491481324	0.716405552741294	2.13467111525039	0.516121963014965	1.09143920148659	0.503369721520502	1.63671842080085	2.19298789954495	2.08690873996038	1.24809643554999	0.975965961710305	1.14692712561326	1.53887422028572	2.06399832980233	1.16511549292929	1.98509584334715	1.36097046880325	1.36983939480306	1.47730650469657	2.13443896741551
TCGA-KK-A7B3	0.805	1	1.17788724818524	0.0257626737256221	0.355454296485038	0.616980612890967	3.33797242029961	0.518581737531214	1.69367356855738	2.07797368932404	1.74883696748631	2.27096745203347	1.47797110495788	0.703228613484445	2.02798735652735	1.21128188058254	1.65893676861012	0.791104036339317	1.94246847723775	2.48249619671056	0.664940479841056	1.57753301012033	0.579751251538315	1.23823384073369	0.561508834482413	1.39816608110241	1.57416673920353	2.9524549172685	0.530192766685171	0.128764212976259	1.20437477255887	2.22937937209798	2.2011378212561	1.10865737597606	0.503369721520502	1.71855268823729	2.40027849712164	2.36929760516067	0.839167540086176	1.20593092064522	1.16749584433366	1.43033541044331	2.26876158593729	1.57981859252647	2.21441193838509	1.31078967694271	2.65434409775432	1.88472373960941	2.4508307468375
TCGA-YL-A8SB	3.78916666666667	1	1.4409289925051	0.307016852451892	0.370422491472551	0.809391081030886	3.27003379773959	0.196645024493118	1.40279602850064	1.61529519337542	1.54617783618251	1.87584195217894	1.46774243040718	0.924212476087094	2.04829522820424	1.51018567723069	1.80849457186972	1.29745138351955	1.82974267064742	2.38848154931328	0.824501216017962	1.87503281299927	0.889119433288034	1.4125566099381	0.597484778407934	1.42881224425279	1.74132330300009	3.07041611539813	0.939364460432492	0.128764212976259	0.759678382603377	2.29985180731972	1.29437390599453	1.01543902116481	0.503369721520502	1.69200614824228	2.34550215779404	2.32524215233558	1.02476061970476	1.02955983738435	1.23116416389242	1.77749579732705	2.17784712869694	1.30158557473945	2.02050450913881	1.55939645268357	2.06478429738942	1.53783498015557	1.98766755501039
TCGA-HC-7750	1.42916666666667	0	1.16404836522817	0.313512815655419	0.420563418202024	1.18427841526422	3.25847864928945	0.885604607940178	0.916171334041972	1.52299635892724	1.56208126816904	1.99769611785478	1.41750352608899	0.825515653412067	1.6908816959137	1.51226814624348	1.73776794803259	1.31640461040253	1.62660525551135	2.27197434270205	0.954014672024319	1.58210812481328	1.20413808686499	1.134153226808	1.18024197070185	1.19427661407818	1.70288455387193	2.87874909916666	1.09204735232121	0.128764212976259	0.866397124222229	2.24676885575578	1.31346901973905	1.05433512651444	0.649762125986957	1.77306644899922	2.25736614439607	2.00665898108068	1.18874646533882	1.07154199283468	1.17831111448577	1.7100320566072	2.36827108806732	1.36280790969822	1.88032570182844	1.35483314651114	1.904356005944	1.78334638088837	2.2701331889983
TCGA-HC-7818	2.5675	0	0.616413662691376	0.320855463356588	0.404556861026811	0.897353304590168	3.1560577714638	0.552465757960446	0.814862810735534	1.34737643696606	1.80638944020891	2.0532487829428	1.34451654067682	0.862235176188248	1.86198504406531	1.40523250009184	1.62933135106925	1.13750903876907	1.5346857254309	2.21293410564351	0.754315521577215	1.60150676987854	0.974047586308488	1.52039582590629	0.645415269252236	1.36689940174288	1.6057673779924	2.78547930072241	1.12154247273421	0.128764218254298	0.81361832311876	2.19043038760876	1.05614945670683	1.18181893642264	0.596916326659658	1.79819161568073	2.22736285782688	2.14926318688021	1.10107341999161	0.985816308775151	1.47830232410171	1.40691313618905	2.19883349437735	1.38360261147642	1.9018142113469	1.40144155181238	2.24484605160821	1.24963586194738	2.37921643065438
TCGA-J4-A67Q	2.66916666666667	0	1.99465540127011	0.155646906486181	0	1.19538926577727	3.43576048261744	0.24313863463071	1.75482061513354	2.14483947065045	0.74566305046848	2.31990674485962	0.827886752479797	0.45394253681981	2.13693239529847	0.841693180761857	1.86944105178685	0.483345062732161	2.26759856816966	2.63212125789043	0.86816206934315	1.78978712492274	1.59494908067672	1.72956705703386	1.95653593796418	1.52583532664632	1.9250985159647	2.93348163041404	0.630334332188057	0.128764212976259	1.39514895820338	2.24939067844386	1.51453839841075	1.18208605393116	0.503369721520502	1.41852734527789	2.58187998176672	2.51212382307163	0.692483824544254	1.5724816262633	1.17194112092007	1.87688115419756	2.45102763288456	1.37941763418308	2.27866426913704	1.17944706070947	2.14387510632794	2.19014621634562	2.00844742908863
TCGA-4L-AA1F	0.958333333333333	0	1.36207616514377	0.137474341668743	0.463712028798859	0.238300283658408	2.96634065046843	0.586216869104682	1.16401967654826	1.39109160064276	2.20433842571491	1.35721915829573	1.08018172740885	0.997376759016583	1.61257130466955	1.35177060166728	1.71576854238197	1.14319349785903	1.3790840875788	2.03831448863876	1.05541588100701	1.55969456430013	1.12982000845085	1.16572133306857	0.868398687406758	1.15639714086091	1.49146777733534	2.83599403720567	0.996199404705778	0.128764212976259	0.939193991638052	1.86117762725325	0.715132094295941	0.757988103848614	0.503369721520502	1.32437170396589	2.30095361109583	2.08088018274651	0.973942497173385	0.636976433999929	1.09750070940146	1.75181523831038	1.7853609530416	1.2018049609277	1.80418004125604	0.905099349587034	2.15693752258888	1.26978714964724	1.97171330698103
TCGA-HC-7745	1.97416666666667	0	1.39421213325781	-0.00327443262103243	0.00384238476161541	1.10175482364922	3.28600996513799	0.990113763233112	1.27289604519458	1.43398437821249	1.36783212651034	1.71843197686444	1.34485044169889	0.748853071578849	1.98457624046106	1.43466729122	1.8912975598053	1.2717107833865	1.84083083588349	2.30806270819091	0.671787762088237	1.5898694027952	0.820077339993682	0.636246258304936	1.04414151824217	1.26040591110018	1.70665584529979	3.00661254273905	0.755451843321349	0.128764218254298	0.587760654722479	2.15540414090874	0.76629329163456	1.40687294276294	0.503369717449464	1.69990556330601	2.31436867300487	2.1607279911082	1.19723300016123	1.00995091591614	1.34435260576442	1.74062128973017	2.44671029579566	1.3432093483894	2.05827201729254	1.2298842716959	2.25584502696188	1.78403713253022	2.12260191239669
TCGA-J4-A67O	2.29666666666667	0	1.7379964391074	0.141198547823453	0	1.51808793442289	3.43576048235079	0.014355055860836	1.93369023162001	1.77142858540234	0.418367185842263	2.25735058575311	0.77116426277804	0.614667120866048	2.00339284470116	0.821049050481968	1.98699208320474	0.410192829412523	2.43563218478491	2.59162478160485	1.14797400875253	1.64417239664235	1.4487317685856	1.52345260165024	1.87745355706724	1.65412699017631	1.94563342464661	3.0574602495337	0.511830859537116	0.128764218254298	0.996819585830254	2.30295815065195	1.28577912231219	1.23229399121479	0.503369717449464	1.85907466587577	2.60966604531454	2.5975515279393	0.52245357372428	1.70213740616681	1.21663587189468	1.85603544874695	2.28700251502035	1.42098569105118	2.16437318770875	1.36342282997257	2.37928331776993	2.25588330659498	1.99053587866949
TCGA-KK-A59V	9.4175	0	1.90636166821449	0.11331693397112	0	1.15712378073306	3.38955702673302	0.313524494341914	1.05407663183922	2.04008723825523	0.37562909290262	2.12296128859953	1.20758356962782	0.840200739198011	2.12764688127175	0.889154408793245	1.87035507199046	0.410192832669506	2.10180852183006	2.27169884790259	0.58603675458653	1.43538642496566	0.591035344876968	1.30682381890576	-0.107339027868896	1.12046350269846	1.53314310644429	3.00448162582916	0.366558275100325	0.644361076999639	0.78899911094163	2.01446104864618	1.78504702922162	0.801964907641664	0.503369721520502	1.40202876361736	2.59730465153243	2.51338009093023	0.854645451892115	0.770444115355359	1.32597615833806	1.55410019749292	2.18474280321895	1.751473276257	1.98931378818804	0.776882353188782	1.907309916495	1.51678402969057	2.14203126096558
TCGA-V1-A8WS	1.2975	0	1.1774319318575	0.295281204260056	0.489368342537466	0.733429046418571	3.24822857400251	0.294139892939845	1.08709453020716	1.66270779371516	2.01499612503845	2.13769310109517	1.9055133765601	1.20750188452333	2.20227676785099	1.56572603298525	2.0490825021698	1.257631730701	1.76631202651157	2.37076127369176	0.656154247661648	0.568249762568588	0.705929921601336	0.827005180129752	1.08217428094974	1.17111115280824	1.71687452620864	2.91085342692211	1.07327202154363	0.128764212976259	0.828881448477195	2.16753290652867	1.02872938852798	1.37069434149	0.503369721520502	1.90041255724258	2.45561095826707	2.43336233847485	1.02751906804791	1.2183334816611	1.43277470377131	1.21994808550529	2.59310712673904	1.52908314227722	2.00858221570234	1.32940118143446	1.93133292940424	1.44183108152685	2.4737303558214
TCGA-CH-5788	2.2475	0	0.661848396415622	0.338120981898387	0.32830046549214	1.23348830711641	3.01703995766421	0.257438003101392	0.650458702916675	1.21385510188675	2.14005781193343	2.09930484696272	1.74660737294179	0.49746909805717	1.61382017721729	1.8018123944756	1.68185898649581	0.61899274832045	1.50382571764699	2.17204471812367	0.654732106097718	1.53528419671024	0.490194796086686	0.582616908025941	0.690282506257704	1.46399447041476	1.56018900360878	2.96031444181804	1.30760747239862	0.128764212976259	0.883171250953377	1.98896425261899	0.774488756899912	1.58694257232596	0.503369721520502	1.47905581272479	2.21682032746389	2.24218128113882	1.42230392247398	0.875686556103003	1.55496406566446	1.27089522380851	2.42988792039063	1.59917606932736	1.75231032656143	1.08799002449624	1.52924866143318	1.12269800800305	2.38817958293934
TCGA-EJ-7318	1.04	1	1.20028884961065	0.0930642338043006	0	1.22945368741102	3.27249853998957	0.695240734608505	1.11885589183302	1.56278229234888	1.53011601056771	2.3001588878182	0.966979960055435	0.767002332237137	1.88012695998356	1.23837681306486	1.78513246321486	0.53610208037841	2.09320659142523	2.37544702167603	0.825218457483517	1.35731572671598	1.24511210199703	1.49198537706476	1.14638866382253	1.55481213657809	1.66344545191338	2.92067985257525	0.801107156964186	0.128764212976259	0.842164161758105	2.3979955912221	1.74623508240876	0.839421805305483	0.503369721520502	2.02128004957392	2.41202652873871	2.36779228787809	0.718966728562817	1.32036809083927	1.16923913510058	1.5655529828938	2.39552200537707	1.48320978386092	2.1092806422502	1.27146688853246	2.45171450774935	1.74141992195495	2.37802989909805
TCGA-QU-A6IO	10.1733333333333	0	1.58629646713669	-0.0105027864908807	0	1.09418152007576	3.42477329193244	0.887370087676849	1.83618088869531	2.21330102920007	0.511514261452213	2.17058567916983	1.13504824421521	0.664375795703254	2.01509776380238	0.366873001617823	1.9099234656359	0.597371176729541	2.55165871470452	2.55541666068096	0.780556114060653	1.39522677415791	1.312462023264	1.03573007410437	1.3577617456885	1.89822581762466	1.83062850224209	3.06457886899146	0.388599141561833	0.128764218254298	0.685942054102504	2.28078798810609	2.07833630261426	1.45166655564314	0.503369717449464	1.98980112547401	2.59711243585193	2.59801895627425	0.464208952700251	1.18568700199807	1.31383505931436	1.83619381280333	2.46812367465676	1.5101102748938	2.30206978494591	1.2756181074809	2.44224818253037	2.25059713820145	2.24892339551642
TCGA-TP-A8TT	1.44	0	1.3630693591868	0.170584509839589	0.589971861326269	0.919497018530106	3.13585903882823	0.500245624207169	1.39402066299739	1.41104311430776	2.34269900122688	2.0048233388769	1.43302509222033	0.801174651084224	1.92953487351683	1.38992378505963	1.82734544747683	1.50473322530133	1.89770511038708	2.36881784203854	0.982999842340998	1.65344241317957	0.896516581988772	1.26496577860392	0.244656333649738	1.34124744938722	1.54951097023373	2.85029558040465	1.02734315958097	0.567717970804811	1.27690799156369	2.11203495939345	0.874057449373914	1.0031642464182	0.503369717449464	1.73569677788778	2.37962749797063	2.08066181032012	1.33936720561075	1.54760912191671	1.5345419657941	1.44747759497486	2.15495813369979	1.5675347914227	2.05015391744363	1.16236501714334	2.34426933665543	1.70573624671866	2.05878096619393
TCGA-2A-A8VX	3.7725	0	1.22929002621687	0.135672605430871	0	0.908501152035428	3.4804046973405	0.244735683862065	1.59861559695544	2.17600551401591	1.43633852931364	2.54011724388854	1.37138935898696	0.857525485294655	2.15317804560107	1.37127263140171	2.02521658429846	0.699795963862994	2.10413499385997	2.28913077471096	0.78572060187962	2.00902822471601	0.853666954626557	1.45551002177731	0.843129901696753	1.57732188758815	1.80337019097886	3.23211910730978	0.698024179245015	0.128764212976259	1.0865741322132	2.45262629655569	1.90955194306236	0.990326136652496	0.503369721520502	1.60261519451803	2.53534499512617	2.34477402571148	0.908102212134016	1.40992960646013	1.01565743021714	1.47295413108213	2.63077817081489	1.69315345595679	2.07608952717485	1.53728172208279	2.27561536394306	1.47646948578626	2.49601367913001
TCGA-EJ-5516	5.17166666666667	0	0.881300505269323	0.343858429951202	0.27434716766822	0.981656404197811	2.69859561476471	0.674695278331769	0.864787860506145	1.11551894177669	1.98198395447771	1.68160545024465	1.24307368192257	0.972888038654371	1.87153996866183	1.47656951345668	1.59197586174382	0.971629166796961	1.46623271121928	1.87073412059238	0.992623182490404	1.13026876463685	1.045627999912	0.644120088805245	0.540630683704455	1.02828679480588	1.63963144042222	2.7218994565152	1.31384547029522	0.128764212976259	0.615018936385013	2.065051803211	0.851698621403599	1.04748691985674	0.563326078646378	1.85027819489371	2.16438529863123	1.86885036287823	1.12560014360905	1.02807612594129	1.5023600562269	1.55257758340883	1.61493666740773	1.25564329156697	1.71971437285707	1.39369134071628	2.46763708362862	0.891608871274632	2.08091272496917
TCGA-KC-A4BN	4.96916666666667	0	1.54945586771245	0.58013539999805	0.685336166164282	1.19357547306609	3.17157692379222	0.43451788343171	0.719436333600933	1.48320215676012	2.14531766576915	1.94903900891209	1.57010736732383	0.799689721038319	1.85334174863615	1.42951365039894	1.72336259064128	1.20559415713336	1.52980762121114	2.29084237098526	0.493093726752026	1.39358958255561	0.981963214279229	1.08432520566724	0.903334563074741	1.20291083994828	1.50281238038879	2.73968795682137	1.2019790693341	0.574414598292975	0.962159414896889	2.20507412461381	0.951800886170525	1.00591246128634	0.503369721520502	1.73841711661486	2.29758590669797	2.35065574530127	1.18814868730271	0.699221205084889	1.43371903732976	1.35699033927418	2.42239986455363	1.39674125145177	1.98425272478052	1.25117248255564	2.40239850813942	1.70602449611061	2.30206913960665
TCGA-ZG-A9ND	1.1225	0	1.85102102198273	0.318246687769428	0	0.843545897535746	3.31592311553413	0.966524542131614	1.0443680282013	1.83213081308471	1.74460446882409	2.21130669444721	1.3100295121665	0.867285430339141	1.98073561517043	1.65556245129309	1.5814630860493	0.971474799559495	1.85050641068708	2.56146607780709	0.678711688650206	1.88149444565537	0.476511666849928	1.2533172191224	0.401691831694738	1.54650049202945	1.42139197660793	3.036232974963	0.905629752590766	0.128764212976259	0.831557502921118	2.21620957837658	1.42847734577287	0.957963422914655	0.503369721520502	2.03142607554782	2.4339346546763	2.39911645088128	1.05173412576241	1.32551427690878	1.13115493129307	1.61414169905808	2.43154001372912	1.63318731033924	2.18493976479387	1.6991045010083	2.03612907067628	1.68685941834278	2.2997273083234
TCGA-YL-A8HM	4.0325	1	0.841821517315864	0.154725890252686	0	0.783563349080745	3.47795362900799	0.114646340988207	1.71848405136055	1.96069758413702	1.65361535009376	1.88823652340525	1.47610427458291	0.909768926751149	2.05635295617708	1.87985030689158	2.14591200367073	0.87670290398703	2.10159015191309	2.4855503706769	0.492606230181756	2.12022518799906	0.4303178737701	1.0246487591269	0.353364544310731	1.39655775934535	1.31913931472158	3.22635151566118	0.749276906535002	0.128764212976259	0.712531591745002	1.81989667113134	1.48450933181	1.10212021319228	0.573848104494407	1.76158552695898	2.39790901931885	2.36245377143508	1.19619520037045	1.6384398482525	0.959324067252329	1.09057437405161	2.07837027073369	1.90914163570375	2.16864835375349	1.5110658908155	0.0202451478291146	1.95818965740545	2.29415227074053
TCGA-KK-A8IA	5.28666666666667	0	0.623391960086365	0.108331784828255	0.289340374655006	0.360231998803867	3.41646759450005	0.54956116882481	1.56035296377617	1.95249914768922	1.65988634610935	2.22848716186625	1.65137029768995	0.734153109561375	2.06598558521341	1.29984575182648	1.98757587476018	1.11110265456619	1.99312835060649	2.38821773764141	0.629935503203414	2.04028325089798	0.597246507713481	0.91829270202931	0.254673751848431	1.4988104245811	1.54943769360653	3.07823292954599	0.887766803682112	0.381118720867429	0.945371993549906	2.24890432003656	1.54713316453823	1.14236583697494	0.535031185069983	1.76925639058592	2.35865040541282	2.31425310761943	0.79974475240298	1.17442750205014	1.23385313266886	1.41107291573531	2.12786606735523	1.41920829310286	2.22930603688881	1.36589428877811	2.35831778739657	1.87181415455455	2.25166653574509
TCGA-XK-AAJP	3.44666666666667	0	0.861725475096969	0.344534111736932	0	0.472374784520903	3.13585903915648	0.467803566193947	0.948469952487298	1.69422064018755	2.02477555624693	2.03358360177993	1.58309391958654	0.680548346556487	1.8206606736967	1.67132567761763	1.61689355914461	1.13150574500684	2.12233905494386	2.58496919000165	0.54164173751827	0.721187247577975	0.802283594042855	0.644373602079083	0.107585919725807	1.64199652350367	1.56269538316526	3.01669086736205	1.01925688379269	0.40854140102344	0.873017642727342	2.3154434047348	2.44980524803419	1.27965940724754	0.545913002150322	1.82208878404401	2.33451398480606	2.21027176073756	0.919978487722323	1.69631555611046	1.25814431807676	2.03740601836741	2.20886097481839	1.55027060113026	1.90205892647279	1.47656809298165	0.171228762366044	1.7150859732555	2.35277158775473
TCGA-EJ-5507	3.98833333333333	0	0.539917713543914	0.120010218746575	0.0991185416585018	0.724164230812735	3.06943175968854	1.08072706110561	0.896744425036325	1.44160344775426	1.95725470719517	1.93603783773922	1.41828124646464	1.00693226808826	2.28569387124416	1.53091088739398	1.52455850152261	1.06175077137434	1.50049761738284	2.20154239767742	0.661244139396997	1.37576136856977	1.01161280295863	0.396839993390315	0.284212355738567	1.31063552289806	1.57489730736448	2.46800063205835	1.08889877910164	0.128764212976259	0.700207296785929	2.24205813300581	0.708390660444036	0.881649060837286	0.538381042852885	1.69145908029156	2.30024206757773	1.95914994120268	1.06300996029139	1.31116068179659	1.77824592615357	1.54486390430498	2.1662167293122	1.14473076279092	2.14746647736378	1.50241943192259	2.75982036464407	1.12999531148899	2.19232460806112
TCGA-ZG-A9L9	0.14	1	1.55626296899464	0.221384824398858	0	1.38250431223318	3.33113916448799	0.014355055860836	1.2437646953366	1.87716846362702	1.67976925631188	2.26232460111911	1.07163756670472	0.827103722488473	1.8347905990579	1.28062904616885	1.82045561098994	0.687111750775928	1.59765240414017	2.55426468601006	0.705487209067224	1.79690324539201	1.26640942293854	1.47682306657787	1.41822317516468	1.20034823173618	1.79625750949569	3.12693554073879	0.930591750651527	0.128764218254298	0.742248974666614	2.31342442925441	0.988643987202994	1.06367809694022	0.503369717449464	1.5819790866403	2.4191496451895	2.44577510246753	0.694675330264308	1.23174953731473	1.20501316320328	1.61881538946098	2.29524368632693	1.60766462276973	2.07377942534853	1.00588580921727	1.97654989891911	1.68036399687771	2.32689654685281
TCGA-V1-A9ZG	4.15333333333333	0	2.08399289725492	0.218627598592927	0.432966727599038	1.39445082441825	3.29687967269926	0.851573750939369	1.57164557267638	1.52919202425789	1.38515974636412	1.90632174616019	1.38601172586724	0.870261050944986	1.7581859272751	1.71273180774126	1.86657406091079	1.05100590655763	1.76184632581089	2.3579721378691	0.956718273818228	1.33849883681577	0.685425511128734	1.56768355328627	0.678378607508792	1.41399039543518	1.80937410995252	2.76069727234553	0.930066794956595	0.128764212976259	0.95457396782187	2.12331778888821	1.51220482992792	1.39489113053664	0.503369721520502	1.76579356385228	2.35474931838191	2.29976117149674	0.859877936164462	1.55683628513737	1.33651963911486	2.19440714924536	2.28520282610903	1.4217976556085	2.2844305392003	1.18333648543045	2.0683433866307	1.41074438409241	2.32760464249903
TCGA-VN-A88P	3.44916666666667	0	1.08807422428762	0.210136807220325	0.35289500973664	0.722437327669783	3.15840732661981	0.014355055860836	1.03554544891462	1.29766243492833	1.62137137765777	2.16328899909426	1.47650588258013	0.698749116342709	1.89773315210742	1.30996986883223	1.79716644087362	0.898984940008039	2.03889935674518	2.40849224194816	0.639203073777798	1.3867018326718	0.994178602856744	1.44013616335895	0.961676848872627	1.48188868174423	1.61000708749712	3.00317853354507	1.05271761471773	0.561733306888534	1.02620872988876	2.22384822149463	1.26014590726171	0.851443538844636	0.503369717449464	1.69919643174959	2.3558716184397	2.39161875620198	1.06490781233786	1.29668430012876	1.15378487754569	1.58136577576989	2.46330250767454	1.52360075474847	1.90840070066003	1.29237515873111	2.0090672221268	1.38293432219319	2.36072294297667
TCGA-V1-A9Z9	1.47833333333333	0	0.892631559957467	0.301530054706407	0.853212236679261	0.916182824484037	3.18737127601184	0.526302188788207	0.806146608393516	1.62754364296766	1.04520051611211	1.89323214099135	1.41383702392871	0.904874461965777	2.06941956592568	1.4897554657535	1.6346258158363	0.978433244688265	2.04284242824824	2.40128824734926	0.878035735190241	1.58580028050012	0.520339478831975	0.312302154180855	1.18829282920743	1.43499587221817	1.84377116145979	2.87059053769185	0.7948186875073	0.128764212976259	0.911851276019539	2.18390651974274	1.3171556460803	0.978049829558845	0.503369721520502	1.59911661656078	2.37962749907953	2.41503163651496	0.782803054530601	0.952769403194528	1.22459701248166	1.91326344882235	2.47209779078245	1.4544617817413	1.94213654573901	1.37003347770172	2.17375008271638	1.74665398042571	2.32101029224379
TCGA-EJ-7797	2.69083333333333	0	1.35671828294745	0.12141599667644	0.45081937898642	1.070306583523	3.18684521029418	0.965430445360248	1.10774938505497	1.34324161425534	2.44281980481826	2.03324101401362	1.44423456981739	1.13651434185768	2.12672513601109	1.42652310684284	1.86406315888591	1.36354923517607	1.52785297297077	2.27391996675179	0.623064693298711	1.67281090981627	1.09488296844855	1.24424939919889	1.21781033358776	1.31384729249931	1.71731079713082	2.83558484141366	1.03152353678321	0.59310122106661	0.771758455217039	2.01265768521986	1.11605795174026	1.16039822012926	0.503369721520502	1.87335071784402	2.35778120461381	2.26866613742308	1.257478452411	0.90371125765428	1.54497147822251	1.37073703117627	2.30280559512584	1.17506069247097	2.0174345153525	1.31194259968639	2.26321035580915	1.16621479755256	2.34855133518855
TCGA-VP-A87B	6.77	1	0.712509194137223	0.249788209684754	0.645914022043681	1.47149405969269	3.43761787975848	0.33719311301617	1.27996124735942	1.97339554755526	1.98724762682997	2.12812955078288	1.47304018409675	0.991062294531553	1.84750382535456	1.42800274678045	1.7396323561458	0.844556436131181	2.21127062775147	2.59095092334233	0.571186176264478	2.04039804672355	0.340385910497613	1.03403885460016	0.659334704279796	1.55356017620647	1.47605593095366	2.98669506995196	0.554299733635717	0.715392842026537	1.16748995462934	2.2440599508477	1.36197548636704	1.680498712096	0.570879901923751	1.61814583139614	2.37696535223623	2.43147946659452	1.33623938070927	1.50637531962154	0.855455458499903	1.67666034469898	2.46413407823236	1.58876347264334	2.21041123415014	1.41828535430332	0.249862658011382	1.54642722137318	2.33652588309136
TCGA-KC-A7FA	1.6375	0	1.63364381190065	0.15708158330455	0.222986941032093	0.411970337447397	3.27502418342576	0.214806480613125	1.45650080165396	1.85251708516375	1.04166178179654	1.88207052289616	1.36399453204986	0.493532093081642	2.19026878679809	1.3207442080744	1.82949064897207	0.660708952084892	2.04251700239632	2.50402160259271	0.760470057416794	1.71793974969626	0.625572782047392	1.4508710840423	0.78141887644825	1.44145287032603	1.71460807231816	2.95560181814748	0.771948802236837	0.410210051148442	1.11485477932407	1.9923282343358	1.46102255782854	1.46358354017753	0.503369717449464	1.38817780373988	2.459919741693	2.45165775515225	1.15792724810933	1.33054163598912	1.29671645190876	1.45987884615389	2.45139448831653	1.22005091810583	2.08837544855297	1.80066843777165	2.19249142611993	1.69397341101292	2.42739452408538
TCGA-YL-A8SP	5.57416666666667	1	0.883348125062923	0.188361485757412	0	0.135667549577086	3.34529174923817	0.284362358006774	1.05113396255389	1.77801661788992	0.548502784926966	1.78657052278215	1.75723951930731	0.67987520139992	2.13060032963413	1.4651460962785	2.08944235719052	1.40714889385478	1.97660954386662	2.36775721448151	0.78931657531871	1.57781735527572	0.786268812027211	1.39597516642976	-0.107339027868896	1.29184082884969	1.69598098019138	2.94312635977439	0.769167457722903	1.16950333303929	0.890630948966954	2.36738666400535	0.943267771740573	1.04958228678102	0.503369721520502	2.03533268818025	2.50002879582831	2.47529639352212	1.06069515014648	1.32628994614575	1.51061869926969	1.66861314271733	2.37965224967999	1.33991888583182	2.04414105020234	1.21441015713453	2.17315096745149	1.6560760857973	2.61913072891392
TCGA-YL-A8SO	9.52416666666667	0	1.44812015204033	0.181829663942158	0.511607879289447	0.884223916584156	3.60300432790804	0.415739675599216	1.64306846178213	1.97775567243724	1.32580611683803	2.26918284673355	1.25341490484685	0.452217543542806	1.82898123039627	1.51041121088517	2.03036896508602	0.824293235317522	2.0371775978393	2.56753243461208	0.709750627684298	1.82208379814914	0.560599182110723	1.32532278153943	-0.107339027868896	1.50869603089887	1.26490941777937	3.22810285925194	0.563511422929974	0.128764212976259	1.37819367927183	2.23812047097062	1.42441242326259	1.21920632671018	0.558316082321879	1.32905232396055	2.45881351438371	2.46857503875462	1.1813039350166	1.66182914647254	0.627224991665188	1.6080464040525	2.47871209655112	1.74605158273129	2.06470917981973	0.986177237957668	1.8751879216313	2.10134378013095	2.36517818379965
TCGA-J9-A8CK	0.879166666666667	0	2.05739640016543	0.162595631733028	0.26231671499409	0.788622965585774	3.28344149414329	0.482510668413353	1.2602317388122	1.65768331741797	1.79961985243905	1.89724950774721	1.1717434844604	0.704215725317339	1.96142352989515	1.31321898315648	1.83432558410059	0.965458026032965	1.68123811937284	2.36994839591084	0.962393362629831	1.88251722130527	0.81926540692631	1.43015704675411	1.36908162988998	1.34396093223931	1.67108760730045	2.90987876928483	0.901501375024323	0.453254991407082	1.22227477712532	2.15509329515851	1.05980534349016	1.00670324309609	0.503369721520502	1.56019819616398	2.42821468743504	2.41592059562706	0.818514473585065	1.15603040130465	0.83209639261661	1.6762455780844	2.43374822554961	1.27529776298865	1.99896581939873	1.16682021488122	2.30850601702254	1.81356744415287	2.21753287179051
TCGA-G9-6348	4.1475	0	1.83228224528629	0.165640561364065	0.388059906492009	1.10064600497701	3.22334944329585	0.460288702574464	0.978627743668414	1.36890273553044	1.35095447500491	1.94395344233124	1.08247545937446	0.833673768808103	1.78701467443804	1.38805347371206	1.53035774404869	0.812572409783029	1.64468527262751	2.24417888122665	0.864492449913814	1.09239898848486	0.874154980153561	0.779835262942165	0.873367480425724	1.05420840342352	1.73440262324104	2.85162558240823	0.921575101644932	0.47612581140225	0.640541026984261	2.24646083510456	0.652389570090169	1.02726104623847	0.503369721520502	1.61322448176065	2.29184785256496	2.24621155112739	1.03066988326809	1.05203415551449	1.28024404038307	1.55304541087557	2.34198665780508	1.44964521619852	1.93060554962953	1.15099362206415	2.18009238381976	1.38133165352072	2.25083070060899
TCGA-G9-6362	3.95	0	1.35529767566741	0.150297582666352	0	1.10606229311118	3.37820994651564	0.014355055860836	1.47895678281175	1.39408734182033	1.48225082891465	2.25062486589929	1.07140948699678	0.484696292304151	2.18890914990324	1.24773267692713	2.08502957975063	0.537825446241655	1.90205600669562	2.5185594775206	0.797278436700508	1.6904476512887	0.556573310389821	1.53502429702939	0.333257818835448	1.55138738969429	1.8189437634269	3.05015095750452	0.681860142122294	0.128764218254298	0.948180476116911	2.3630850481492	1.40647852477712	1.44228874820181	0.503369717449464	1.84393288426605	2.49398396930746	2.37876520927509	0.509955786333481	1.39371315310335	1.55228059569294	1.41508501942817	2.17495361168811	1.72737025407114	1.86813702617925	1.29703508276859	2.54340502418433	1.77396269305108	2.48141422749711
TCGA-G9-7509	4.4075	0	1.05721576882521	0.150020839840865	0	0.50393529154107	3.22143266874757	0.478165616620976	1.15618977017417	1.48947336297654	2.10638922097147	2.09127528594884	1.49844518673936	1.07865045090831	2.11188889661213	1.61544298499087	1.81385514969171	1.18402520211552	1.57050495315746	2.35123106688778	0.74990688751774	1.78278570489167	1.31490457772763	0.801531820823383	1.35367992872363	1.46659924985345	1.73440262324104	2.85055794048347	1.05913040319324	0.492919921662128	0.768768798046293	2.2451971504437	1.11178263393208	1.42034683872796	0.503369721520502	1.99845508184791	2.38633542699783	2.19056721414248	1.28460021858682	1.38236586813914	1.35262081283113	1.59981798886046	2.05794474156404	1.30934536528232	2.16437318803059	1.61418621921483	2.26263209931796	1.49083254358911	2.24313000450596
TCGA-HC-7737	2.98416666666667	0	2.10044869374048	0.42525684059108	1.03405117673004	1.30710125569455	2.99151152257788	1.02094189279864	0.629077189332049	1.51716135163162	2.08619938008238	1.88546214605458	1.29818157270698	1.06516582515268	1.52032963144688	1.16012988975773	1.30471189536809	1.32743393914495	1.40628599717194	2.14349415238619	0.942473720829588	1.39710970491601	1.09860042233106	1.27219366790648	0.597939804858656	1.10540912293963	1.4920050470754	2.71870412978259	1.25987481867724	0.453699767386665	0.819355751018202	2.18835782352417	0.642541422640105	1.55943348749982	0.503369721520502	1.49137320564883	2.19847082830913	2.1571533475679	1.19537200423189	0.591341296524567	0.908813952780583	1.82976313353283	2.16176642641994	1.32263720717756	1.91384048395258	1.27334804392912	1.6842258812458	1.13413101663544	2.20176651715219
TCGA-EJ-7317	2.11083333333333	0	0.664452010962075	0.24799533977687	0	0.678657520427372	3.28430157176918	0.308930873534234	0.812469900998576	1.49146637145365	1.27304956275833	1.93428660694085	1.46774243040718	1.31240778867337	2.05591888243856	1.60164000070731	1.55669829942728	0.961343703557615	1.95483410121184	2.3746423831946	0.756079645924817	1.512873276429	0.771840991579061	0.763025713498867	0.66558779458331	1.47899870748641	1.74487520788495	2.89089378686889	1.11463131047141	0.128764212976259	0.7230832784483	2.31598210590251	0.788987588541285	1.36391510836895	0.503369721520502	2.00982679041967	2.28800259050007	2.22085939181605	1.24880466652527	1.31646767650546	1.3711335798592	1.95163067220806	2.43737648919199	1.45671831297003	2.04029757408805	1.75914245524568	2.0552769719071	1.24860728481293	2.34403043186564
TCGA-EJ-5521	6.23916666666667	0	0.868261478946893	0.22129356380904	0.384926389476137	1.08907955940611	3.20784234706275	0.909097422944544	0.980561963420295	1.3312573555429	1.80493830170872	1.93366516038791	1.04403965898222	0.815667807570313	1.72543194826184	1.29222979808312	1.76790224688079	0.847792782826728	1.77216995362797	2.1129878725121	0.674169298986379	1.45372569683263	0.84519720682147	0.827361182808113	1.01390778099474	1.35763739837715	1.57874343502777	2.74745629931789	1.00795293276343	0.477641438460949	0.68200495233117	2.14051795588273	0.707579493890017	1.35383642665833	0.503369721520502	1.95199235287661	2.35040973224594	2.0847273607998	1.04095908407221	1.10376854215701	1.52635908476598	1.32932458918591	1.86827243271068	1.36856010554306	2.01641768980403	1.21986093465021	2.51274484621983	1.31433087865157	2.30284996446927
TCGA-G9-6363	3.7725	0	0.778849323810629	0.253175917140357	0.382769746569867	0.841012698442714	3.17463686538302	0.014355055860836	1.37111342678625	1.27796429539092	2.18451992758907	2.23918171825041	1.29493623624684	0.686354852339182	1.80970835651541	1.64172244418275	1.96089362123178	0.410192829412523	1.78491267802117	2.29986647950919	0.695619887564554	1.79810210403896	0.312095053507289	0.629303048524693	0.764806190686969	1.27949292372454	1.74510782114506	2.78742548443879	1.16725408400238	0.128764218254298	0.861471991848528	2.23511372466698	0.531776976618748	1.20950763988724	0.503369717449464	1.68073099368801	2.52112562817222	1.92616291030076	0.879707808007956	1.29600254298372	1.40234801469821	1.46584418521818	1.72781395817986	1.33519892618109	2.16074935452193	1.33531489106883	2.27864668387166	1.16260059151623	2.39310432386473
TCGA-V1-A8MF	3.96666666666667	0	1.40755244112267	0.354255473477987	0.415526107833781	0.939126040764289	3.18145344722491	0.7194200887849	1.19180584811986	1.8267026214253	1.66774343484746	2.18903245129803	1.56036070734641	0.512555788546947	1.80413418155342	1.4518895538233	1.95979505539377	0.842725755855492	2.24584216312647	2.43782734496555	0.862887587629131	1.41665037981433	0.860127814711284	1.21900417167595	0.186861858065342	1.48482251539608	1.67339918879802	3.14330466638018	0.63269345001474	0.128764212976259	1.23675667246283	2.1634360284311	1.67751446179477	1.13949163627576	0.503369721520502	1.70528231742702	2.39661066085853	2.42433526214949	1.06586541842467	1.40113325725505	1.14664212442211	1.44860931759642	2.60141981336251	1.19421726081752	1.84315568028024	1.21319427172754	2.48281673957732	2.02062995368085	2.34264042855079
TCGA-V1-A9Z8	2.26416666666667	0	1.58108452279957	0.191943386043247	0.210066136000601	1.33246815856403	3.16417172616718	0.595791492891906	1.64291747248989	1.74144535282456	1.27256131250836	1.85650938041788	1.02042525086872	0.946624310089537	2.06037765037482	1.64157932166586	1.82241591819647	0.858559533148039	2.09212240658314	2.32516301278942	0.94936109693446	1.73582493818782	1.14431921554616	1.23112269346497	1.25492205863053	1.20538038203806	1.91218048540879	3.04173238327838	0.763426413542684	0.550492309392245	0.855842702310473	2.07570289336253	0.920764155618432	1.17469605347057	0.503369721520502	1.57811362748042	2.38777917191974	2.29113954322036	1.03066988326809	1.58417193734026	1.22013575381858	1.55333591586654	2.02065960649394	1.42047007036116	2.29649372905603	1.46432698744618	2.37450846915622	1.68734428445239	1.56231069490436
TCGA-V1-A9OT	0.799166666666667	1	1.74616907458404	0.0890769959781938	0	1.02831285304523	3.40853691210153	0.470486980950487	2.37096710806136	2.36620820990298	0.813149523393781	2.12411149609173	1.19419415941943	0.547311702867134	2.32760366531854	0.789210647527944	1.65566935603558	0.661003190531564	2.51218593160104	2.56446616418129	0.868651930058006	2.14518531281469	1.27686727601779	1.88293899156174	1.54188279623504	1.65846676405012	1.98871875123987	3.10308333958891	0.650342146012325	0.128764212976259	1.56554024676454	2.18246180698349	2.08030942704255	1.33923281632529	0.503369721520502	1.97640845207397	2.57565671849675	2.49969539769291	0.803441969583432	1.6863794589794	1.48187277407675	1.52012277053121	2.626094526231	1.26794189476831	2.05624036196141	1.57356140540097	2.61773192689149	2.44558252991889	2.43061941758867
TCGA-EJ-5508	5.37916666666667	0	1.14689737125682	0.394526104915828	0.290853491689232	1.02900039697829	3.04180158892249	0.583736766595601	0.746504083912801	1.17678906440852	2.08360421331021	1.79427464896813	1.5164170934389	1.0734340122305	1.97472421732936	1.50684719067179	1.64482648555196	1.4457618964176	1.73695483739188	2.02248489296805	0.772994730279691	1.55231971139044	0.9137241634088	1.13183287825297	0.539510733648385	1.00183899216544	1.69854759300041	2.76991965233161	1.20014364087363	0.128764212976259	0.628544219946537	2.18648381379096	0.89201458204037	1.5295597488668	0.503369721520502	1.67036492035298	2.20737394708498	2.03381665776056	1.26788740127496	1.08966175999269	1.48815914999694	1.50564836385545	1.99985750518742	1.29245707687057	1.80868966296461	1.44249105942573	1.87041253044467	1.26748478299073	2.25454193637333
TCGA-KK-A7B1	2.91	0	1.82307416777084	0.275822392834375	0.455204547045644	0.763051412437708	3.20606649795822	0.842380332048767	1.37520837321145	1.67233220083615	1.77435094405527	2.03380354090519	1.34370596173104	0.754170807011031	1.92745067740886	1.37149059852204	1.84613287097718	1.23678729299694	1.92993860702653	2.36197416174717	0.976286274407394	2.07532739790686	0.918513056269351	1.44206028823247	0.335625586103552	1.33090441030812	1.61558286148039	2.89388923021164	0.796664829087473	0.358195677391408	1.09800824480804	2.06955885569981	0.975534891163676	0.84068232559792	0.503369721520502	1.96519668666918	2.43410454871906	2.355233337396	1.12864504971481	1.4671772724618	1.16363621972134	1.35392703009666	2.37801711304961	1.39785899318825	2.040825504172	0.98519000617275	2.36115574357468	1.87162980239379	2.34455278242261
TCGA-J9-A8CM	0.941666666666667	1	1.18991920921807	0.11612146106157	0.42815715560788	1.15995700973886	3.47108750248469	0.504698201776289	1.14943208179185	1.73360654071231	2.1181554083244	1.90848480811316	1.28092023412985	0.545900669546171	2.09307829369001	1.55927065153948	1.9118192159141	1.0909899720272	1.84013380053116	2.28948947820398	1.06469370959077	1.58039859488522	1.17857610393494	1.31747356349364	0.975496203467436	1.29442369674083	1.69969167552462	3.0585141624441	0.935517122551884	0.128764212976259	0.825890523248976	2.17858671601261	1.2000806667092	0.960606883336007	0.503369721520502	1.84066351941522	2.43126800237384	2.29798127177459	0.677579753966568	1.13241204030605	1.35981164239222	1.5872947220551	2.29377811009969	1.58217956705467	2.15884840488171	1.28543632229024	2.40474494005057	1.76241307952588	2.34533234408712
TCGA-EJ-5499	3.87333333333333	0	0.989000967191573	0.149639242521791	0.215644977849978	0.932096618257809	3.14645553774332	1.03148027324847	0.622924308451021	1.1955532086631	1.8184998673198	1.77131253102082	1.28103636040557	0.979236294211714	1.90629980453179	1.43952161612255	1.77070394785123	0.962920488965378	1.53617134561556	2.04220087164393	0.735986425110348	1.41010577632462	0.880986843697625	0.489284203518605	0.462567994028874	1.14084813901355	1.72929961698587	2.85299741389086	1.2735666680933	0.128764212976259	0.565422374962419	1.96090613246614	0.80600667494693	1.36231481840329	0.503369721520502	1.77489091093377	2.27618923313435	2.24319612176798	1.24145114026957	1.03792114453309	1.21897525997	1.51124197235331	2.10432133361485	1.49177075392369	1.83163337269944	1.17154729402085	1.81682583458771	0.944102357955114	2.35346428442131
TCGA-G9-6370	3.165	0	1.03353901158019	0.142016944522102	0.394535466685875	1.41692554459441	3.07582181547501	1.85177951081357	0.712469698137305	1.38194233701516	1.02725614086448	1.71548775592761	1.19444639480174	1.00501759234034	1.6576158244303	1.77946593221797	1.73477945310354	0.943298607867617	1.58567044500214	2.14624757060113	0.909132355362041	1.27690241531769	1.09095455779711	1.16960382819099	0.880838190165728	1.13815009312542	1.7546137360271	2.87386008420194	1.19884277224582	0.128764212976259	0.720466734502701	2.13021220567134	0.974470737141923	1.23874385318505	0.503369721520502	1.36577314560094	2.24169757541461	2.07204435511608	1.24203410168597	1.03064682648869	1.3172745483889	1.70239361464809	1.76247589478875	1.24345241065034	1.94260957088395	1.28572700915749	2.00849949581906	1.52954031442628	2.00774771822325
TCGA-G9-6379	4.8675	0	1.08941996658146	0.2182583556745	0.32278242517307	1.28917611561513	3.40525250297266	0.900201976842268	1.96428426197157	2.18471342516523	0.454323567052823	2.14676625128035	0.897200130249101	0.606227461422898	1.95176517423086	0.988239517368325	1.78665246281935	0.410192832669506	2.50871475952204	2.51913465435389	0.711678978388883	1.52143497042602	1.70951705048664	1.76852020649399	1.78900828287351	1.58156328003683	1.89752752236741	3.00817179658149	0.181609068882204	0.128764212976259	1.10260302910203	2.28846221101452	1.48378020044948	1.45182659548114	0.503369721520502	1.82566913276763	2.60398071815149	2.52961461764075	0.345870132925546	1.21591924726416	1.29959415684245	1.80630276845781	2.46069995844977	1.26731963829361	2.22730554967199	1.06032461049809	2.41478249482191	2.0869133006208	2.01970381787371
TCGA-V1-A8MJ	4.90333333333333	0	1.72693801174007	0.213162380932795	0.189562918023493	1.0095290278083	2.81074199764822	1.08957716470307	0.738604646334059	1.51044121489488	1.86850640136636	1.86158208846932	1.21622735616148	0.67780244763469	1.68386777567781	1.35702991635335	1.78443676726972	0.868809073182033	1.7815743999508	2.31055069218162	0.704946531276043	1.20728236256342	1.0798094845514	1.53726768511078	0.909102355173533	1.08427227688951	1.65330979961733	2.8714251885272	0.9710845333181	0.128764212976259	1.09619801677667	2.10382889950696	1.44206292715796	1.2502660632713	0.503369721520502	1.71632816448961	2.27293949324787	2.27545067358789	0.966229000147801	1.04803306389108	1.09323631765108	1.50089961774533	2.11756420357703	1.23622342693795	1.77766248659192	1.2078833148335	2.55265257347069	1.64404955796692	2.21666792747521
TCGA-KK-A7AZ	4.15833333333333	0	0.814235141178119	0.029065650872305	0.117618544562667	0.690976149424731	3.35508437186126	0.157157465075978	1.503268170995	2.07732273127049	1.36719333480292	2.21295996528969	1.5545485489683	0.517840101171494	2.18164362375273	1.32810774794085	2.04395936722046	0.690531085169863	2.20724477989408	2.34520442059146	0.582253848393479	1.83280095511659	0.859068603977245	1.1682706670698	0.653199077947201	1.66449068186878	1.66094941174765	3.19344263579463	0.517347994989286	0.128764212976259	1.51329723966636	2.33696076411856	2.12414725735444	1.18693314916455	0.503369721520502	1.73475073143656	2.63910914683205	2.53604492310954	0.75089426914288	1.11845441839735	1.19945292858611	1.71827105328459	2.77230590974066	1.6129369938674	2.02532389292402	1.3441701825294	2.35401599113107	1.3467079955721	2.64343638061801
TCGA-G9-7510	3.24416666666667	0	0.990889347851727	0.0991321049255864	0.137176834376256	1.02541366269545	3.1710641219974	1.08931909774845	1.08768184270735	1.54288187738386	1.49192791960734	2.06917591311222	1.30155062183265	0.918714162213493	1.87566020433194	1.29497753746937	1.6783706518135	1.02094087613663	1.88482459677385	2.27514797761402	0.953967732154735	1.27634007783208	0.868062447378093	1.12005475705148	0.326755841218456	1.45273688778564	1.6236552588644	2.96549859260197	1.1970215138924	0.128764212976259	0.736675326464553	2.27901499904492	0.93648997332245	1.34198372119392	0.503369721520502	1.80640784882963	2.33417223813461	2.20949457464945	1.21920960473353	0.969474036066069	1.35154147647316	1.84128952197327	2.36461078506336	1.35195920085356	2.04434852947484	1.49312575360345	2.03288905888333	1.60466507928951	2.29442844632945
TCGA-G9-6496	4.725	0	1.08433488082972	0.238170892947851	0	0.544460894338646	3.27920936105768	0.621787255606687	1.5406611418683	1.89862640063221	0.706106206289084	2.14049272847635	1.1189021132039	0.680161964613038	2.06128458158646	1.13393453472505	1.63476258119195	0.410192832669506	2.27043113181649	2.46532647450979	0.584821706051146	1.34181885162132	1.10806292127036	1.10554108240118	0.59413647228826	1.43706363100994	1.69121163516247	2.96722429042788	0.790535049483358	0.128764212976259	0.812226229603044	2.17429235354078	2.2008433833519	1.36975246488482	0.503369721520502	1.74819268210262	2.42973685631142	2.32993748307436	0.887107054720453	1.5057831299675	1.40690752740309	1.98033982832468	2.70087045588955	1.49334601696456	2.03868835380674	1.59147942179968	2.80684354855981	2.04418498511769	2.41337774316611
TCGA-V1-A9O9	7.85666666666667	0	0.894303449546773	0.303372417196537	0.494537308816265	0.879621711166103	3.36436941401165	0.720038480647922	1.05754932517806	1.38871335392966	1.9909470752669	1.73596729918324	1.47954207828994	0.726793200863503	2.01955623936167	1.17845473190697	1.69001731416241	1.40156745514786	1.89943623966287	2.35176585061868	0.761088678936909	2.1148588867781	0.515002524228666	0.730636956412119	0.611647989597883	1.22572555050703	1.53749456131412	2.8391182550395	0.941523775502596	0.484557475494518	1.04460813297662	1.91352295803415	1.17118666670315	1.25367757413986	0.517011866314719	1.6535775513204	2.32674072619346	2.31826284086367	0.886941617645431	1.12691228029042	1.23413673801975	1.24931171494053	2.29748115929874	1.16073772991898	2.11240261335254	1.07967914341035	2.52203907669401	1.30347718197088	1.99124808422319
TCGA-YL-A9WJ	4.04083333333333	1	1.87550365238678	0.340351452094832	0.277815254884829	0.734824515405762	3.09746910724059	0.978974101446436	0.671430279330133	1.46458329185392	2.06273809742333	1.69071659520018	1.51667676352336	0.640850926557767	1.67165583974411	1.46828987922584	1.68136773893474	1.49391864886459	1.85224049826362	2.32681072387714	0.987403946761634	1.12215711250458	1.00915955236953	1.59756671855041	0.586400093476897	1.04245547906813	1.40115048041279	2.90510878109593	0.801930459115796	0.128764212976259	0.930472811023375	2.0572556156631	1.46911282834935	0.751570323263877	0.503369721520502	1.72339224769989	2.3143220085143	2.37947023358014	1.15221242845579	0.922712079425161	1.14076579251252	1.55343199238749	2.49461662896963	1.41662411043231	1.66072953567189	0.929984904105417	2.19625674202824	1.6473615546854	2.25982024553878
TCGA-VN-A88N	2.09666666666667	0	0.755209484313074	0.452801561437078	0.304112604374746	0.413664439154436	3.1824693505404	0.130896903510484	1.5300612457836	1.7998042758411	1.10411574951605	2.21804388157664	1.39436015663634	1.01876856069082	2.0402813207621	1.39710324662831	1.91497874328043	0.733086299857825	2.00815418741765	2.4063234147571	0.706225833776032	1.60391081017086	0.91136338846039	0.806951001591035	-0.107339027868896	1.59321541861769	1.65959307026761	2.54568430808533	0.890740050405268	0.503661849976916	1.27014260120988	2.20292887010253	2.34484818340254	1.44695572238059	0.587079169778871	1.82062586820024	2.4042176437647	2.23432137712648	1.01440226550586	1.38476516193245	1.39555532722227	1.73868834049224	1.48387661741337	1.57559489695662	2.08722504514353	1.64269885508229	2.51086832076769	1.90454592388679	2.26240430945584
TCGA-ZG-A9NI	0.361666666666667	0	1.40580652314196	0.164850496591424	0.334958448455568	0.610307571134552	3.20909085894675	0.271349080937714	1.24369507726871	1.63046267954385	0.280543703421918	2.13884480317937	1.24740782488212	0.634433731471987	1.77757915067881	1.62802745547678	1.97740038304874	0.627990777363611	1.86476411342594	2.41809985564286	1.12263590727002	1.60523448785609	0.866242369421846	1.74512150736314	1.43105998756287	1.53869038103273	1.70027727041213	3.03012432393669	0.893682985429339	0.128764212976259	0.889279464604566	2.18026545574832	0.721647758144216	1.14374509560361	0.503369721520502	1.865585487767	2.34691406303217	2.22871401859655	0.857254848269121	1.28571277770046	1.42781519288832	1.80138214267158	2.0674584410047	1.17594382391969	1.8215605465364	1.19746627437687	2.07775251191433	1.89528305949696	2.22991739174285
TCGA-EJ-7782	3.195	0	0.792214810973478	0.361785224818553	0.19599166763892	1.23803177917949	3.40202821484024	0.675810778100217	1.2816433759083	1.9365753181307	2.02682007106681	1.97914265533092	1.59888214782396	1.27973212737439	1.95437095340831	1.72623829617575	1.85461164620256	1.54393453509822	1.67239161351708	2.36952343736279	0.827719144398263	1.83625775890899	0.350379176616765	1.23610075889109	0.632958279492701	1.29841541506161	1.72120250680598	2.62448617520549	1.321924159787	0.128764218254298	0.636982433671589	2.08275208048212	1.12676197418713	1.23924866815168	0.507306590632613	1.74477089808805	2.25148422515308	2.04819840824441	1.00147371527751	1.50791909343663	1.56811691133772	1.71009016308883	1.81372155797402	1.34469612763102	2.30112127961163	1.80329973279187	0.385167081309385	1.43539720668038	2.08528472130496
TCGA-HC-A6AL	0.183333333333333	0	0.95865882243068	0.059500661275733	0	0.911591561774204	3.37263185091445	0.49248971142771	1.56699420266003	1.92761944864734	1.29139564880894	2.35100684991278	1.06805914339609	0.506710513423243	2.025876800275	1.14497529665924	1.96809510317006	0.563931285852109	2.20365996376197	2.426081487241	0.808119405551555	1.623678554924	1.18935978602182	1.35505246085996	1.22093131571644	1.62828212280261	1.76688940758819	3.0752841393473	0.662589310316391	0.128764212976259	0.829315464976623	2.26284403567483	1.89418757676259	0.955111392432189	0.503369721520502	2.13221280330498	2.55006435836432	2.47929961020897	0.444201110287951	1.2892576613097	1.30611271206862	1.45458987672963	2.5521762996914	1.46692082833385	2.30141355870217	1.39753219159768	2.47037185351156	1.75039788419561	2.361417966521
TCGA-V1-A9OX	3.10416666666667	0	1.24602097346102	0.168696263957335	0.132869405376332	0.93825209284467	3.27003379773959	0.954565332501977	1.47384987978827	2.03621386191959	1.05652746331539	2.22300518925823	1.13363907127145	0.858468444197736	2.05270408091528	1.17991511390088	1.77432850325612	0.745340247160188	2.36568417043777	2.51819585929739	0.869980754765224	1.7481191706815	0.729614779449607	1.45941926911489	1.19653797939639	1.36730156297957	1.60501356085107	3.0184755918047	0.69485179760763	0.128764212976259	1.2465479656357	2.16658693656436	1.75342123990082	0.896651926111466	0.613371816084037	1.87335071784402	2.46123520785152	2.3967729726665	0.788316350107735	1.28182778272162	1.24969971236808	1.64720864201334	2.42359752689837	1.53259444881441	2.16105685383525	1.37438581963215	2.35831778655251	2.2179113463683	2.26550923903027
TCGA-EJ-7218	6.95916666666667	0	0.982848974050246	0.15080977402582	0.480658815488782	1.32802665649526	3.29055326304058	0.436315089532554	1.16061121447202	1.64202881647845	2.04186755570104	2.13043875443057	1.47927915561435	0.960609003496644	2.00642584083924	1.59174272851038	1.71736663077727	1.06817382582263	1.76607987600494	2.37758483797708	0.777166784827887	1.87838639485035	0.885218195336415	0.821924958594686	1.14687666598017	1.42881224425279	1.45664359643189	2.92586690093075	0.938516725066652	0.415421453927797	0.935342660336535	2.2795692559178	1.68455013344099	1.04899078706222	0.503369721520502	1.95547286005532	2.40482527008449	2.20119009834025	1.16676364110037	1.12588201356469	1.44011917980349	1.87983557163329	2.36616664800916	1.59211713236457	2.08743233726283	1.58500643492517	1.97438209868534	1.5968410612953	2.38657983745677
TCGA-CH-5772	1.33083333333333	0	1.34802648844147	0.28146792388312	0	0.748798376342181	3.06419104950105	0.014355055860836	1.13155540247754	1.58274327916825	0.483446924262699	2.13118183872486	1.53831331363322	1.09144366254014	2.14272780853251	1.5125543034526	1.87797552153195	1.01226730003926	1.65309401981035	2.24922203284111	0.892697559727372	1.30973584284199	1.2925630630725	0.312302150695208	0.403256850541228	1.2575464943655	1.77809372993686	2.81485431695252	1.02551132753497	0.128764218254298	0.824719341936029	2.34559785176807	1.48265834841003	0.651751328226245	0.503369717449464	1.58106037100938	2.24687892947813	2.19735812915878	1.17218268357768	1.41382796525764	1.2954285501273	1.77300678256636	2.30158428479792	1.50686742411975	1.93350459130264	1.59118018871996	2.08256952318496	1.06743413564767	2.4887548278201
TCGA-EJ-A7NN	0.539166666666667	1	0.984911690617137	0.0845582624237102	0.274955503019904	1.08658870384658	3.14688422526484	0.983084378826041	1.42690874811305	1.67860060555024	1.99583269188668	1.71306073531762	1.20416851218645	1.08203538274567	2.10191005374373	1.36113038437783	1.86931536212686	1.16634674268342	2.02239669149898	2.3714766475607	0.79972638619501	1.85283505012533	0.749393325032585	1.34354203928403	0.37141749108631	1.47913193400166	1.78107211954118	2.87357925416571	0.847572723919629	0.128764212976259	1.03973563727953	1.93410484923232	1.98714445702176	0.93450581295955	0.559540083333875	1.31536870842713	2.35457580276584	2.10344753140749	0.802120879743447	1.29531786123585	1.51637789379916	1.52327103926277	2.08282917379555	1.40676989884153	2.04519535326685	1.9083763178974	2.66059734341101	2.03782276539704	1.81172720329644
TCGA-2A-A8VL	1.7	0	1.22280017855881	0.33769645676193	0.534881921890444	0.621564681033119	3.28171693899796	0.0980035337440097	0.937022028684218	1.506295437217	1.56927794815943	2.21804388157664	1.40256107599906	0.833831627725364	2.15218589549008	1.40286911254529	1.79523044138923	1.25289192290079	1.91411646841431	2.49196540929333	0.65317029075579	1.55491544086639	0.90285705777849	1.03284080883504	1.03785176478689	1.53661304469187	1.75907195899672	2.90494586174741	0.761783670317648	0.452471063442279	0.949264753035106	2.26284403567483	1.68223751482388	1.30111072927224	0.503369721520502	1.99598494142897	2.37435608981848	2.26306132086208	0.963389875523071	1.23182048913899	1.44184449593332	1.63936926602497	1.97267783368253	1.43269530579195	1.93800815789576	1.6161042667193	2.23687085950614	1.54052961472443	2.24161750637922
TCGA-ZG-A9N3	0.955833333333333	0	1.39225194107461	0.275157121709076	0	0.913265202300573	3.22994420765365	1.09141669695709	0.728809499173654	1.17529052794513	1.26041127806716	2.12275660901887	0.905072363228445	0.685518574187539	1.22431462328256	1.53857401154891	2.42433304266498	1.09762570889249	1.49728679353067	2.29782779823131	0.7887824593844	1.43381530574991	1.16979161331061	1.42632879766727	-0.10733902476064	1.60649737735277	1.62764251941197	3.00317853354507	1.0893425218871	0.128764218254298	1.01946470164596	2.04347919352677	1.22101365382844	1.35424039554729	0.503369717449464	1.06202119650614	2.56958299230273	2.38084905038871	0.5822457801133	0.600149856381897	0.866529442041182	1.29678717989677	2.4206704713621	1.745909997906	1.66116682118334	0.556843790655838	1.62384413243926	1.55191171041998	2.3667363384547
TCGA-XJ-A83H	3.50416666666667	0	2.26356677627986	0.365552885172433	0.713900724564993	0.817958562262175	3.19507948885763	1.46330351171547	0.6735223868398	1.64698527038954	2.08506619854907	2.12877697258043	1.37300673547047	0.857294475116563	1.88946327424403	1.1110461867651	1.78045522644473	1.08740798385008	1.78473780621066	2.29653205261072	0.617356593878166	1.51917290084097	0.946966140585681	0.915134723072562	0.812560490913208	1.47240392114997	1.2983777192813	2.88325219971237	0.71337646886398	0.128764212976259	0.826714090533202	2.24617524575447	0.922130752000283	1.7003849701548	0.503369721520502	1.59821190844913	2.28664095454627	2.41830659234447	1.19415547762028	0.90321722263337	1.12743595044824	1.44199838094763	2.2076731767908	1.42422315482988	1.96624507203515	1.22187272051309	2.11208119223846	1.48161325154075	2.26167517079638
TCGA-WW-A8ZI	1.22916666666667	0	0.811992172657602	0.643203343764978	0.308097593992238	0.879737160239317	3.12913959438755	0.135541515205062	1.62697786342286	2.04343340883222	0.280543703421918	2.03174321859033	1.74999989662492	0.941160816738803	2.07266792345078	1.11784385198012	1.98132321125531	1.13077070202339	2.09535005230836	2.36665206650548	0.660934684734069	2.07780091317564	0.373665648839991	1.31253740459358	1.07235527423255	1.6098302809887	1.65727579191539	2.85817644617131	0.34117142769065	0.128764212976259	1.29571889331363	2.29335338778462	1.77531245801302	1.2369899035038	0.590392058318591	1.30290463264115	2.35709102298849	2.40390551708619	1.09521953770335	1.58488877231168	1.46052136504184	1.91860496172962	2.48911066349914	1.2911499453654	2.02772716470765	1.49552352798043	2.22439291014833	1.82471313761633	2.44079206062049
TCGA-VP-AA1N	3.73666666666667	0	1.43855473285677	0.195583198273879	0.125085840611936	1.43055294168242	3.11289259711141	0.548146675511784	1.33775616743891	1.82835763451972	1.86732163907629	2.12970600917411	1.15392698418327	1.14124204304847	1.88416570804068	1.46619317877125	2.0050939745842	0.582196233350417	1.76925166184189	2.36233914674146	0.894880850618991	1.30960248221134	0.813251146446429	0.811993388849402	0.890282400927144	1.26497747696765	1.43377724228978	2.95410170185946	0.865997149380895	0.421916875873876	0.854598930718132	2.25821399992245	1.0993247043721	0.969560125436729	0.503369721520502	1.54459403186965	2.3427633835739	2.43543859380471	0.883814421570391	1.11945486131004	1.14889507478735	1.48586478351305	2.27672917539813	1.39723252738991	2.14499845606958	1.13338831379539	1.9981842107251	1.40815431876823	2.25991137733829
TCGA-G9-6339	4.47333333333333	1	1.65174397733018	0.164345667656299	0	0.796068810109957	3.31798869394637	0.441482608441046	0.807760147033255	1.51102818048583	1.70243177387007	2.17826744315832	1.19901458664341	0.582730011888812	2.06139103126123	1.13485881171126	1.86878169880109	0.639900687063964	1.78179990442779	2.30661739476213	0.636961979763484	1.12305980607095	0.583652997476205	0.970109009476717	0.654740619339514	1.51356581936234	1.65901895113175	2.77003219834572	0.957581436869233	0.128764212976259	1.16001955185498	2.27604719836058	1.45620225103873	1.38072570879381	0.503369721520502	1.9402811652906	2.40642816468252	2.31274062848521	1.09063083862422	1.27944006415322	1.42021883118682	1.31925203513858	2.54735701096752	1.30164877109737	2.01058622539534	1.30101412425854	2.61563778150572	1.44508314114535	2.45513318277632
TCGA-G9-6498	3.67416666666667	1	2.31859179092789	-0.0105027864908807	0.427655713757205	0.654553283420364	3.29140157498433	0.014355055860836	1.38750862285744	1.71488681150872	0.280543704609661	1.96445138304561	0.802235544476296	0.944003042086044	1.62720862829415	0.560974767790933	1.77848830088577	0.410192829412523	2.19585824182955	2.39239504647723	0.772201841744822	1.18945461424628	1.68270591402748	2.01007829216977	0.909674985255937	1.1838115299812	1.68088829265734	3.01015442486288	0.792244296375659	1.78241403415713	1.00629972891891	2.42327887174247	1.74305269560847	1.16294707678288	0.747651481272887	1.21300253302556	2.47958010642783	2.52157604866744	0.572466867244558	1.10182020458153	1.22452783386359	1.74507060676601	2.48798642250477	1.40008702020456	1.62923849774984	1.0095619881059	2.23418412638881	1.88027418708138	2.21579068981313
TCGA-EJ-7312	3.00833333333333	0	0.943758408118423	0.182247383119003	0.276996391771232	1.29358611303269	3.0515420321392	0.660818122508837	1.21993544459121	1.73847016784022	0.450369997407228	2.29486855798868	1.22855934833213	0.898710203104187	2.05581677499508	1.85382277282011	1.81345988764531	0.68220774132849	1.83278377930241	2.56224431727999	0.684009407716902	1.5587594528878	1.10111909888857	1.10559423556901	1.27522912794223	1.62463120345541	2.0432781330786	2.98500173815277	0.555045402847533	0.128764212976259	1.03927293386438	2.36583285863826	0.878953714484473	1.28468824702663	0.503369721520502	1.89759248153892	2.5155958166946	2.41946300645554	0.77773399889535	1.510302016342	1.3611964841525	1.55123173255578	2.28690636516756	1.63899856668541	2.19458396488254	1.65728191175453	2.05418666117697	1.8167920093697	2.26227069945952
TCGA-KK-A6E5	5.675	0	1.38141820419212	0.10953538405824	0.294663844581239	0.904816888057374	3.27659735598721	0.657128500870627	1.18124954864026	1.64110710559178	1.34279266813994	2.1238048580091	1.42530915676439	0.615024230226218	1.93962992671037	1.43791939544039	1.79423274111514	0.752836135082093	2.00238432918697	2.41068548930774	0.842888627854068	1.5136668750152	0.699863270738938	1.1063444397023	1.15794587580925	1.57773754805618	1.46040632031963	2.9746268764846	0.967951494371058	0.128764212976259	0.888091585044879	2.29994404585235	1.62835203340752	1.3246994050707	0.503369721520502	2.06572011650389	2.39098810214623	2.43411731439183	0.952609419075188	1.01073170993028	1.31734437294689	1.57538649686166	2.28026890479331	1.43634722384564	2.04595103986119	1.35635772462506	2.01133286488694	1.48318177290313	2.14172594999681
TCGA-KK-A6E2	13.7541666666667	0	1.00625762428255	0.112733235966306	0.199159236740755	0.246924117957806	3.42477329220112	0.238996842017091	1.29995704777966	1.48502095027239	2.40596213353706	2.10507802461405	1.68858707186174	1.14878302188499	1.95935493678815	1.16157015136207	1.87797552192446	0.984411870640149	1.61011112963108	2.22378798124446	0.596098270124547	1.90443054329679	0.603336368114681	0.773378483124696	0.817134590225475	1.45562278023834	1.71619296326333	2.89615536658532	0.908335190940265	0.128764212976259	0.844689948810281	2.24862059075921	1.2834285825553	1.58304230436177	0.503369721520502	2.0002581183318	2.38854065218668	2.33465737449271	1.12302049394861	1.10409612572542	1.48918701669037	1.26697128976016	2.23787438741403	1.44778128135762	2.17194640340494	1.26866175733376	2.12563653578975	1.69594417285986	2.35414744723343
TCGA-J4-A67M	2.57583333333333	0	1.1900970151614	0.056396187801146	0	1.63956804746589	3.32121210534934	0.967737935400569	1.65479351211228	1.97564961282925	0.697061288492124	2.24732447453963	0.859682832779186	0.401368169302099	1.92861546464173	1.26748277542992	1.923286961255	0.519996923342636	2.1974164163088	2.46756715073556	0.929066188960387	1.74739800014591	1.54858839316349	1.2359223526092	1.75487895283419	1.52333444894737	1.85161418971843	3.05401932627346	0.687512163316668	0.128764212976259	1.20910622859829	2.22600913834657	1.39901750631332	1.18454677954354	0.503369721520502	1.97232439080007	2.56586579918214	2.43999033582649	0.598292230171417	1.46046460659817	1.14818126047202	1.83430856802736	2.39204438683025	1.39884277838787	2.254453279679	1.25780829854603	2.34891283286606	1.8413199876136	2.20301908955945
TCGA-EJ-A46D	1.71416666666667	0	1.12271068224007	0.237857427981169	0.191604212857631	0.92908128985838	3.32225921887552	0.652643892104931	1.34426463385474	1.70963025998276	1.90319424247463	2.07260948930065	1.3538084463629	0.740762705996654	1.97344398298863	1.24119322923464	1.81385514969171	1.08113603354432	1.85143794333981	2.40380209687452	0.785466377077602	1.5618728662053	0.986196719640265	0.842122797312314	1.0964189821974	1.24640708389648	1.73092222052249	2.92180825100537	0.823344884405713	0.61713527225957	0.885152973413055	2.03795035273147	1.15842691486829	0.970290289716935	0.611588439573803	1.75348381889901	2.39098810214623	2.25308511486714	0.978361742424255	1.1392901587985	1.31309186707971	1.50424943354041	2.30214190958923	1.41562244220985	2.19439224000387	1.39737926197072	2.36220758196537	1.77753243333422	2.26635130126622
TCGA-XK-AAJ3	3.455	0	0.873241231383635	0.0982106941460154	0.369779961252586	0.963100702475781	3.3670480430607	0.014355055860836	1.27577373094948	1.81406909046136	1.80771310907286	2.02865118122186	1.4983146454954	0.854976736444835	2.05958243885663	1.43967389719108	2.02499643557772	1.03697507080909	2.11421865796194	2.50456865122007	0.735986421645529	1.70940227129353	1.02501418456035	0.622914049310931	0.719816126272564	1.51928584751748	1.5894273104202	3.00097630739783	0.780643309255171	0.128764218254298	0.922704988748391	2.27329044375213	1.9318004536248	1.01433976963776	0.561567567062254	1.64219784680453	2.39850521230732	2.41529844613657	0.936681141666479	1.11900638153081	0.9933799567187	2.17075912690891	2.42523951416718	1.65534932152699	1.99360719671046	1.49211175900502	-0.228559705462581	1.76592364113122	2.43561261524934
TCGA-YL-A9WI	4.44333333333333	0	0.568425267094205	0.0952182654848801	0.179817918677642	1.40234079878812	3.4003691355927	0.014355055860836	1.37385528090591	2.11593702870623	1.80002314200648	2.28058980522568	1.65638574214953	1.06516582584217	1.94786333121618	1.66231853414243	1.96497898422421	0.892838754982539	1.99514524358497	2.24912506668213	0.729239368043912	1.95255668632127	0.575841889437642	0.312302150695208	0.551434017556388	1.42219966435271	1.335334125689	2.89694286179156	0.793429835297738	0.128764218254298	1.14484061438506	2.29112592098365	1.01539960182344	1.14810725834491	0.649876714261147	1.70916845016232	2.36803674879958	2.35548730366602	1.5037549973705	1.25091023874196	1.20043547193386	1.5030616540575	2.62063010304113	1.51544146129403	2.29686708163914	1.57445293971185	-0.179021947248943	1.95029118954922	2.47083132807697
TCGA-CH-5752	2.58166666666667	0	0.880955563096413	0.371110768616523	0.336141476829519	0.66211503322869	3.28090080759483	0.296821064586934	1.30795006280657	1.36415309896908	2.01645121268519	2.08863451602083	1.70808695695168	1.02491727375386	2.27052284567314	1.41401806088605	1.66681775177031	1.44662758209143	1.81178941586492	2.20418306401705	0.715378827364423	1.73719121547006	0.657175753106462	1.07656515594299	0.436813048338004	1.40135471729395	1.7008439135433	2.80661688548213	1.18400269890216	0.428110437958397	0.68355003522312	2.274531106178	0.577112494177686	1.23758819130842	0.503369721520502	1.95927925498174	2.27046218217873	2.30134953545112	1.27300309430088	1.18103819271264	1.60361175210768	1.16135571181405	2.56746317663545	1.4790731964065	2.02323575067954	1.18684440546749	2.33134023497877	1.41754593847178	2.54643193579873
TCGA-KK-A6E1	6.0175	0	0.705125714852386	0.127682772890758	0.589304013711738	0.631095637813761	3.45557352708418	0.783273025417999	1.6001927299997	1.64030057067712	2.11159297913926	1.37039146619155	1.44659210843079	0.810912175966715	2.1848010720474	1.56572603298525	1.87924607315101	1.29164641981637	2.10882072329993	2.34701721900098	0.605836756681255	2.11140126279632	0.777649888681943	1.187069207163	0.387998554132437	1.26783646453248	1.85161418971843	2.57525853119896	1.13686469468093	0.494029382395667	0.889776145769509	2.05609272049398	0.826644835256366	0.947900334972394	0.503369721520502	2.16255175598518	2.42576597914341	2.2616816539867	0.714387456486881	1.5460499334175	1.51302472278251	1.08622951264502	2.25967957546562	1.56977654526142	2.4071778032212	1.43130320487596	2.32056866381948	1.22821669254886	2.55509065774266
TCGA-XK-AAIW	1.16916666666667	1	0.563174230887267	0.211688249594116	0	0.685274349021422	3.25110022259372	0.014355055860836	1.23747361681271	1.60815617226063	0.280543704609661	2.0223668115758	1.48846314966869	1.35782675316694	1.96466763897082	1.90611007038556	1.89294729569991	0.925475559097894	2.04001695683832	2.13950913389936	0.544967743405538	1.8466696796425	0.41359376614266	0.698007531451775	-0.10733902476064	1.38485033512452	1.78079584261129	3.09297893338164	0.8335070284672	0.128764218254298	0.852678147356342	2.12842727472017	2.17664446000179	0.983756234264382	0.503369717449464	1.8132829464147	2.32182250738704	2.4867961760247	1.05082741059439	1.40085572412236	1.34791008482101	1.24461150057928	2.68080851989739	1.34450289965099	1.98509584225389	1.35219431023371	1.90049144924733	1.8086047573073	2.67237294550441
TCGA-CH-5766	0.085	0	1.45933550046877	0.0653780688912379	0.234409409437926	0.680370855438739	2.93401681609079	0.97542279450883	0.5387298480675	1.41196924770127	2.0021833915754	1.90670781957603	1.20687006181846	0.742952627479411	2.09223511091503	1.30337799962128	1.77181745550869	1.42937371034519	1.49758627297488	2.16766695319046	0.656186069656907	1.20037335490761	0.50028123281299	0.434335007517322	0.560993578001901	1.21972719730625	1.68788106177871	2.81509897598269	1.05532438716134	0.128764212976259	0.667082317923655	2.19426333640971	0.941688043075552	1.17523998126011	0.503369721520502	1.72380126330269	2.26759672555405	2.07151907898611	0.975918278350029	0.776802336160085	1.54392925044318	1.29352267432355	2.14290203172079	1.28970897180374	1.77862919317368	1.06107701047597	2.43766260756215	1.1565600609978	2.24593502159354
TCGA-V1-A8MM	2.71	1	0.817597391087611	0.0759003397623072	0	0.675698623330315	3.55266430015147	0.080497382278097	1.63192241590543	2.2689415803047	1.5154131451917	2.34139660046074	1.31825089383968	0.785350916640062	2.0842681263312	1.03009056270127	1.72666712838164	0.682894321948854	2.19209423388191	2.31530040564382	0.713871162009794	2.18582149130271	1.02706197942103	0.955014977830431	0.866788024781444	1.47754881578829	1.50080095191847	3.3515685411003	0.710167527760044	0.128764212976259	0.955811596541233	2.28884320268979	2.03602184866167	1.22740261881636	0.503369721520502	1.82960249491961	2.46961398699713	2.38908310020794	0.997782230105279	1.38404824802037	0.856631585667778	2.335728480641	2.74104437180474	1.67887569960955	2.21257962287977	1.33309775659606	1.91621873630364	1.95795537972182	2.47714007099454
TCGA-VP-A876	9.12416666666667	0	0.81187210318395	0.205532086044758	0.575315826071859	0.963100702475781	3.30461695802183	0.014355055860836	1.28924959844394	1.60513674960078	2.41322288971833	1.98589950870877	1.61504708065224	1.11652196328966	2.24265723218985	1.49801928796197	2.04284242964872	1.11588325740008	1.67163280571208	2.24522341043612	0.539404759904724	1.90943924181562	1.00470085112554	0.477644624380312	0.230395790296604	1.48023998946743	1.79526701678845	2.94986014593351	0.727341382339872	0.128764218254298	0.805991172433301	2.25568055606835	1.42635909501569	1.19186575599433	0.668160379364017	1.9431512352392	2.53625299015625	2.39877565312276	1.06651191000213	1.50975086241048	1.7184354586685	1.2466736062639	2.15993455537954	0.972518711469493	2.06113677648348	1.42761235275935	2.2638727521425	1.61085356399546	2.50566677389465
TCGA-G9-6369	3.32583333333333	0	0.872137423047679	0.255949285673497	0.301676369912615	0.934801926556855	3.28344149355061	0.014355055860836	0.874335377559374	1.58150035121619	0.902678364619451	2.25662364032976	1.20706786015042	0.863701731516967	2.05093900162157	1.65215735953576	1.68613377808266	0.651985019446693	1.89177491974829	2.48701030699567	0.866419543496294	1.67689549118652	0.551766192354644	1.03622748517697	1.18357166668371	1.54732511824095	1.85461107934367	2.97624931219482	0.746111150864311	0.128764218254298	0.804382357638243	2.43749760073232	1.24549906175919	1.07976819315708	0.749943203989767	1.74118011494355	2.3634991179271	2.31818093899118	1.08156885593651	1.23132580421526	1.28316972721414	2.30888296018877	2.62431874946726	1.64526761965264	1.94592106954994	1.55455741556273	2.16725934641865	1.39016446313771	2.49576955516869
TCGA-QU-A6IN	11.6733333333333	0	1.17974355703235	0.0929643701825921	0	0.649534794636568	3.60828814646216	0.162746905183169	2.25306314596069	2.00255161900687	2.1411523995114	2.33188971433456	1.130580417061	0.83658929828273	2.1661027896412	0.547811479254531	2.17995132354786	0.410192832669506	2.45402142703727	2.57834986229089	0.592462998202571	2.02469267474477	2.19628362259053	0.483644596097665	0.440481797452186	1.49796260613627	1.95235725694258	3.01578604031109	0.505339877554907	0.128764212976259	1.07848694080796	2.27937901369869	1.59265952302272	0.846524061037843	0.503369721520502	2.01174770201269	2.68539031522013	2.68159437986885	0.806924159699601	1.45002637436787	1.68471725171834	1.25915354680768	2.56974560699299	1.66256096508953	2.39278477202288	1.20636572228403	2.32872050984778	1.68077648198393	2.46417610644528
TCGA-G9-6347	5.71916666666667	0	1.72432510706747	-0.0105027864908807	0	1.56390948948576	3.2941434809834	0.014355055860836	1.68913939412753	1.70879962776211	0.668190193598243	2.17748213964891	0.775693441013108	0.397665744362307	1.85931071412559	0.881419922188962	1.77988774799904	0.410192829412523	2.26897329043029	2.46523507703491	1.04610127732553	1.81715553241029	1.56821726973032	2.06915885528967	2.11652570769518	1.33732435521659	2.0445182008349	3.02073808270948	0.911922257364594	0.128764218254298	1.25023023762626	2.21549573142039	1.1600844508799	0.898871125487972	0.503369717449464	1.31893138616142	2.57133942425667	2.4511719805317	0.340721269468894	1.53772102121477	1.11561653463846	1.99780329572144	2.17040893291394	1.16315993611661	2.18106723435581	1.15273955793355	1.84174615810331	2.28506232988944	1.8632222984308
1	6.25	0	1.65404234966356	0.18922321250705	0	1.01088770964663	3.06647092701347	1.50989787653012	1.07860944396641	1.73961288665479	1.33351628651322	1.81789709351219	1.39706198028104	0.81028087780632	1.92077703879592	1.00772297987878	1.56945881080994	1.20573751859205	1.81931227414117	2.36747700450344	1.02422536967739	1.89266081632976	0.621181700765033	1.4752662354421	0.456427455416237	1.06314811304314	1.74455940485718	2.93085894226397	1.17810656533862	0.314917559182422	0.895051700108974	2.00870187165464	0.657608387204969	1.01837873468887	0.566549186623064	1.71678169569817	2.25205430054534	2.21474577180947	0.679932514477108	0.666201301447887	1.22858996911578	1.75207130589038	2.43225922706713	1.45251220086882	1.82180772364006	1.29421332398286	2.03950901186254	1.4725168813757	2.30868224303428
10	3	0	1.04133343034686	0.153850907664108	0	0.758897769049743	3.24811608216655	-0.0876253716245141	0.813538842005177	1.63487067412108	1.77533782733368	1.93613821388966	1.37665225822811	0.71146294234113	2.63855447584297	1.63976298986082	1.48340593150618	0.906306803104624	1.89790564430164	2.47351917399552	0.845064312907278	1.71781235376316	0.852493826777896	0.677155579464999	0.456427455416237	1.27880596920744	1.54251852966941	2.98417079581047	0.8307597272877	0.201495886509083	0.795053504140124	2.23916555309103	1.26663224006879	1.3350380755582	0.770564123030397	1.66863159033923	2.28960567690806	2.11772288275882	1.01731118104811	1.18011334047839	1.17128794790524	1.86817048678366	2.4424830775702	1.68000331090029	1.93569252870829	1.34764882853985	1.7339692280699	1.16875159022524	2.41259182380094
18	6	0	1.9793863999842	0.0593115336642634	0	1.03129133049274	3.04356046177069	1.30985770745575	1.61187879329242	1.73961288665479	1.58427668056762	1.31431609293201	1.46799612933736	0.878425612666429	1.68498249590985	0.984533653785568	1.47071460198168	1.57701747652914	1.70864911589926	2.41103119421539	1.46975859578312	1.57936447540648	0.621181700765033	1.03179534184165	0.777798903045782	1.25075268223459	1.76107313861221	2.80628782889302	0.845724424737382	0.107766971018664	1.13503218388432	1.85153553693045	0.597963490332262	1.59975258026777	0.587839891181355	1.41680304998304	2.09645983857047	2.23157712875501	0.996094029071402	0.532546519361985	1.05118469860457	1.73499471952859	2.36307247669006	1.79494269124741	1.89980356045764	1.09175919918171	1.59773492296105	2.07858209602178	2.48417019503273
19	5.41666666666667	0	0.8870631241221	0.927678626353966	0	1.06832851327466	3.04482283808331	0.572505353109207	1.56768699517241	1.12137694875979	1.7074676239699	1.96009894836725	1.42745783250768	0.828293333217535	2.05220249932142	1.24784883673373	1.70359166230241	0.423417923705558	1.78215239503611	2.41112488515715	0.681471272374843	1.35377434489108	0.967423254309254	1.0147162622514	1.015941237653	1.31815216424343	1.6397246412067	2.83337614538629	0.978024302768501	0.645948991567823	0.824430896346675	1.92782902995232	1.48476922727972	1.00765768479857	0.213229564214979	1.74607756087097	2.22218686170525	2.1522320047655	1.49839987669681	1.28829585660871	1.40330739727098	1.94480635383325	1.16056453550454	1.50588624248743	1.94702073674883	1.38715232330954	2.24491802712288	2.0146698458362	1.98805397332328
26	5.83333333333333	0	0.81759304695633	0.084604107364348	0	0.748059957701182	3.11711420460717	0.433107756788637	1.19503529286511	1.71428691851761	1.4456237175177	1.96354975953381	1.36475981640725	0.786017872410743	1.62731187815894	1.32819793096249	1.70271650120998	0.745496231453277	2.08627026144175	2.41601589482501	0.864352946916312	1.61064818795405	0.868150731407857	1.07795179453241	0.456427455416237	1.29914821090712	1.54403388211957	2.85202440495883	0.840324301438602	0.52201505775526	0.942644589186384	2.17055837510951	1.15821902384849	1.19491891435205	0.414085513636682	1.90635921280719	2.25437725758396	2.25962459334458	1.05068876864724	1.07030386903709	1.08569946620239	1.61406089242994	2.61304501912286	1.33827192063353	2.01038409046011	1.07258915511547	1.95676756971129	1.28515798469241	2.37460078537693
34	5	1	0.938157299158342	0.0427824597422073	0	0.459308714671024	3.37319521916546	-0.0876253716245141	1.4853438986759	1.7570958084017	0.463852485077245	2.21266079877088	1.47229662016309	0.832935347081597	2.3024906499398	1.09374833080712	1.70963488080587	1.19528864633041	2.06913254706118	2.33089026575515	0.503955235739768	1.95680251102058	1.17506499303054	1.07374963134617	0.99372853506431	1.48569720204277	1.83023681527773	2.95954427861469	0.415047013099922	-0.406865893013845	0.98455823010139	2.10449930344051	1.49369630639034	1.31642089246091	0.597373354658291	1.91163895254763	2.35925730711853	2.34341746799669	0.928510175693239	1.38584567967022	1.30489811577453	1.2327187120625	2.55263957294802	1.49061345017997	2.25206231262396	1.22841260556608	2.02888207523289	1.56353299248992	2.50116780762514
54	0.916666666666667	1	1.30365534002128	0.0817842403628382	0	0.629806599868721	3.29380071826415	0.975105758448028	1.15501810160174	1.54426965084638	2.07038059612499	1.75850650732113	1.31897756843381	0.814311462202681	1.95154509481084	1.30192446925768	1.6918030934939	1.08761429251779	1.6867043748348	2.15926958866373	1.21724699531351	1.59736111663945	0.621181700765033	1.40089312764926	0.456427455416237	1.14537970438088	1.86206285858224	2.89630471881999	1.03685976918714	-0.14329305507327	0.756668534682988	2.04669035696532	1.02804792619368	1.47863723644476	0.301251402706741	1.3270217517597	2.27146297680776	2.23895164904648	0.931930007162169	1.04917099955973	1.64706785277979	1.89169993053763	1.78615172083793	1.38531304283153	1.94674033661342	1.03555133893745	1.82387281141293	1.55826459777958	2.1658551649155
60	4.16666666666667	1	1.54463089425357	0.111189364330892	0	0.852576838388275	3.23322515437536	1.01885266180444	1.69109826715579	1.97886485198573	1.47004896764849	1.79325298009265	1.64745649506993	0.654353512959556	1.60816242170844	1.19320471369017	2.05765282725108	1.5038373733678	2.09362923356284	2.15390973219898	1.09687055003537	1.3214506130881	0.621181700765033	1.03978062441924	0.747398881010306	1.23723777436597	1.46483277085791	3.01621687889074	1.34503718307687	0.258563362049219	1.04312338459262	2.04518888797431	0.978214808610224	0.958914646024453	0.293271257984263	1.11239673260359	2.38670390445984	2.42895265724974	0.982907128463476	0.50200048571376	1.42740596001438	2.07438706029727	2.46053524999696	1.10092049838208	1.79512433127934	0.891025989926772	1.66491926605522	2.00809565925299	2.32965583907752
61	2.33333333333333	0	1.61283834635212	0.0972883856772075	0	1.35926213000106	3.14114882330226	0.388298410638337	1.29330269007175	1.52350295640146	0.216953520882897	1.80280925951669	1.1852161611754	0.81068838104853	1.93939370436211	1.64167512417198	1.72217399606389	0.85276244729937	1.8228470343379	2.33673277308091	0.949629065003718	1.54783609937521	0.621181700765033	1.10969647599048	0.456427455416237	1.27287610432394	1.62290074070582	2.82175728958949	1.23379920533456	-0.406865893013845	0.731429587658828	2.10239887978952	1.30285677924562	0.920034993891686	0.219326048428019	1.87349240966706	2.37657270713575	2.09776102594235	0.876135881342414	1.35561471132059	1.41688661685276	2.03058868398776	2.07803576592854	1.23991703855569	2.02605480677302	1.23150110809755	2.11833497863656	1.88141745019805	2.02235591949029
62	5.58333333333333	0	1.36143262767625	0.133457114838039	0	0.972659989548497	2.9249352044575	0.517779171183443	1.11405506723144	1.22844025681299	1.69371097127114	2.01682442938189	1.31034527881943	0.851389280403005	1.94451268180886	1.28433471502385	1.83998239599544	0.605005465194935	1.8075194458626	2.33465588841334	0.880422120929511	1.14798743745265	0.621181700765033	1.27234595999972	0.456427455416237	1.26347401459027	1.67978668643665	2.72315228219295	0.909685245849897	-0.406865893013845	0.802183562539095	2.15799917817622	1.71092929149033	0.84330579890773	0.420765412600798	1.86868241036755	2.42981112173215	2.23386629567956	0.753937745805155	1.06039307079793	1.38555107933677	1.60452165043136	1.73733938827434	0.987119553536826	1.9900342060245	1.28847989232219	2.44952457795936	1.9844013688962	2.05184767831552
64	4.5	1	1.08218948854705	0.263919291529932	0	1.36257806059205	3.40726549618186	-0.0876253716245141	1.25339884543402	1.75105832603705	1.10033126703848	1.94869874859652	1.32265191997514	1.0291274131204	1.9111812177557	1.547891711817	2.11840268154179	0.833812175958723	2.11150939874017	2.4568119914766	0.658741469831533	2.04039020227458	1.1724718083544	0.957461474448468	0.998618362803728	1.60754706430518	1.60603407343095	3.11576427679372	0.741293314943977	-0.406865893013845	1.21107792591037	2.25064750161551	0.872803374181388	1.69120613158111	0.0835896366886621	1.55818464804624	2.13115275935165	1.97901554644334	0.880154620807493	1.25567722906551	1.15994992701388	1.70818596309289	1.83471463345504	1.15883645900195	2.18960063902782	1.21286230287966	2.1786305430665	1.33277583078452	2.22009888381139
67	5.75	0	0.541593472374876	0.181927792019714	0	0.810446902765732	3.2082271407782	1.00417323806469	1.26386155788226	1.70894720342899	2.16879984512214	2.057149038246	1.4615110243877	0.4925225679414	1.9867204743615	1.53686230216136	2.0899935017073	0.667490153239606	2.13928588747791	2.38929851079009	0.286559843929409	1.58184929570558	0.898184129736237	1.30142075605498	0.456427455416237	1.26226184381168	1.79749884178647	3.01801114679026	0.691997632403021	-0.0153935378994242	0.798644587807036	2.13863964684754	0.70665893088192	0.673695779791383	0.363137238303203	2.30534231241458	2.4132197874475	2.07057681866032	0.408876509054266	1.41674991919285	1.43892204721179	1.39555434509842	2.40914637011355	0.90474961644555	2.04485644949137	0.808983058795595	2.01464344753195	1.35954703862858	2.2520509990896
69	6.66666666666667	0	1.18256950241824	0.0427824597422073	0	0.831476318893389	3.13775023531084	-0.0876253716245141	0.749788851168258	1.21255023040742	2.52928883544134	1.72937380948476	1.609820960652	0.89975209513655	2.09113855501297	1.26199869066746	1.95059286390586	1.17562615877512	2.18918680776003	2.34929902534249	0.596787184397083	1.26474449375406	0.621181700765033	1.84921864154143	0.456427455416237	1.17336679351765	1.76264430120824	2.90006207346958	0.971830820627479	0.316595087457962	0.605453502587128	2.0697452822227	1.83882950027238	1.61568673062058	0.513729446137579	1.85005701493518	2.25721627904102	2.17962310892872	1.14778214378752	1.1741421612489	1.50748287531217	1.56052086470291	2.18279204085928	1.4659938186831	1.77978661616089	1.30400323243518	2.77428651659982	1.26091572296764	2.27821215998597
84	5.83333333333333	0	1.56103100406706	0.0890397674386221	0	0.935474664251961	3.27552110201488	0.773805624501874	0.895164274982986	1.61589642433828	1.74904326149602	2.09960704190931	1.5966173477246	0.948619011133832	1.76312719188811	1.25484080561751	1.59872804418773	1.6666145210051	1.16064314994069	2.22737783656662	0.939085934628065	1.52039746790469	1.07352573238581	1.7795623418831	0.889626287229499	1.33783073125139	1.6544228938356	2.80489994168817	1.0056396514037	0.384734517601217	0.935430288614723	2.30149087334401	2.00759756359973	1.77147501231651	0.945984993502496	1.60604703997532	2.19719704644861	2.63213195792052	1.1958039658643	1.14485528646883	1.1682926755912	1.80099780712194	1.94094009952225	1.65533698938725	1.98918215457012	1.37315199814678	2.19848145126624	1.62731494626069	2.53273718549113
85	0.833333333333333	1	0.661416174705492	0.158206481921762	0	0.678036272810154	3.38804035642968	-0.0876253716245141	1.11777447846299	1.93656452112794	1.94553471452406	2.07759088614117	1.39835336081544	0.747550184048108	2.09496968596581	1.4859084394614	1.74436446075553	0.971314458504685	1.70483071517974	2.25372951358305	0.814856369513692	1.55752736806557	1.06191961473281	0.598255786000866	0.456427455416237	1.48480082037993	1.71437571510093	3.27269916433903	1.00872609992529	-0.406865893013845	0.723492747739833	1.98235596451751	1.57149314429376	1.23933043374077	0.693651925249244	1.96396988493192	2.50191437050058	2.25503459393395	0.985469380696128	1.27080498351551	1.35677393252262	1.82672776224143	2.22901055756234	1.47351207475692	2.08991165624284	1.17795231443894	1.36612041616604	1.35691342979986	2.29547814491368
114	4.33333333333333	1	1.22912192343419	0.0427824597422073	0	0.917442627789222	3.16304125716006	0.449928279847378	1.34036670892767	1.52113853001444	-1.03204342243584	2.02656030705395	1.48162573644946	0.62789313659602	1.701802349334	1.34171269405719	2.1420422600161	0.908177034357335	2.04260131644135	2.36110761407316	0.72594694363711	1.70994127063187	0.621181700765033	1.32592111558854	0.456427455416237	1.43140665636983	1.57643756037717	3.04447643474091	0.658127678990935	-0.406865893013845	1.04716721801653	2.28606702940546	0.894409652657831	1.36792783289438	0.678268585140648	1.53951478932555	2.44781856938513	2.51237486099801	0.597782937519929	0.763110449404045	0.957650652277766	1.6825741431891	2.31956852422793	1.56106083460162	1.94288210768127	1.27298978568342	1.90118438749222	1.62700696175877	2.18567711272368
120	6.75	0	0.308669351535976	0.146496739815853	0	0.810446902765732	3.53771653961109	0.612816627908461	1.74869353586236	2.14633056454673	1.62634428531693	2.44769400855437	1.57812811237957	0.850082251462809	2.30875941722369	1.72185037472272	1.96683241193236	1.12720821566106	1.00726494719612	2.17467352633449	0.639036703966931	1.76770313809198	0.993086267871082	0.67750627492121	0.456427455416237	1.63825308872513	1.79984459514422	3.16786635185014	1.22773167919446	0.0751972598900394	1.15827532671909	2.20259797650901	1.26641497512006	1.24743811141474	0.894192991818105	1.82997714728852	2.69812180308059	2.55918579088386	1.27356789620524	1.44740234700169	1.40990351737614	1.56294975650422	2.34849608732805	1.73711917184318	2.53239460366405	1.59597734860009	2.47714504612156	1.0157650982932	2.452159910686
124	6.41666666666667	0	1.08177992451038	0.111995100738307	0	1.15399202559614	3.51436207108395	0.551451437584306	1.50342486369275	1.70493214748165	-2.81619879669509	1.79357016908017	1.18165835940741	0.623187664484332	1.96863932392797	1.28387961892737	2.29034249025814	1.08228378188408	1.60154669896403	1.98151883968838	0.598471338607059	1.77338120684791	1.34218431214128	1.3759693602029	0.984699386887253	1.49331609753849	1.74897976291329	3.04852114314808	0.664350746256831	0.479585356390489	1.12375713501829	2.43500981320432	2.09697179673631	1.4456234182589	0.666190937281528	1.56381313221112	2.45118245391936	2.23069957413149	0.960435776841841	1.1701887378948	1.41629824224189	2.10209801445052	2.00447793966564	1.10607935544072	1.99434554078059	1.17366635310822	2.61803014548362	1.13847073960594	2.40436593206183
132	0.0833333333333333	0	1.38518928917532	0.0797331801701653	0	0.680804172783521	3.47952289208122	1.21930467718284	1.02323727821719	1.74817637609215	0.93772162980313	2.2810523861069	1.58282296552817	0.415274946259291	2.03220090523658	1.18958166100009	1.97443501147681	1.58553277383157	1.76901006177664	2.32647005100176	0.837712428541425	1.53053537955053	1.09063523850021	1.36290891014329	0.456427455416237	1.36963430615606	1.74259982480156	3.19452717847096	0.936928029801923	0.230671901604281	0.988053263434062	2.25525891326638	1.25725962036788	1.40130512073709	0.843488065733911	1.68954428781953	2.27369578300515	2.4073072896209	0.680739473689222	1.19860742998368	1.15564582179744	1.62407935630575	2.24548254281489	1.57652181673036	2.20416453607984	1.16100531500039	1.98959722938356	1.57290802520399	2.08439836311854
133	5.5	1	0.79261166079795	0.0427824597422073	0	1.03293519917079	3.0469589975729	1.09629350562931	1.28395166274328	2.18031383125643	2.01634113625587	1.59009352635337	1.53515411682543	0.697667111322119	2.09348777018663	1.41574645763702	1.62267165156936	0.611077997783402	2.19059776867551	2.4964874519508	0.787936220664454	1.73076739650065	1.19298804531267	1.53536317989997	0.456427455416237	1.62455099721148	1.70940769486757	3.03209740979566	0.549203923526244	0.466552242552054	0.96994541869567	2.11826335721819	2.05490069362509	1.19118662678346	0.267755719340739	2.11089189088366	2.42415516855747	2.28060500628519	0.840755985955359	1.16295612990662	0.981032170827351	1.91987565444854	2.55513175193445	1.35198637492016	1.92513129814294	1.4693026423782	2.36875927614403	1.90714995308928	2.37401200549705
162	3.25	1	1.99797583349214	0.149746501787237	0	1.05098484362762	2.90077523346561	0.614871004288368	1.43648551476667	1.37634423998271	2.38358588032844	1.79726391312539	1.62987339029717	1.15394204846098	1.54789168467915	1.17229811447075	1.76818108551262	1.88045611243789	1.71655534496865	2.02409709120527	0.985929201854569	1.40400202266305	0.824295066115174	1.66943065813538	0.811889722896225	1.12071472060677	1.97046248558532	2.88457952509469	0.925662807648816	0.949271363201727	0.786019725656583	2.12497704761458	1.20508986876848	1.45605300356681	0.782956975013001	1.38791866702448	2.23487544049596	2.03117486601444	1.20455703828083	0.818073163321703	1.33461696322801	1.71150960047932	2.18109535380312	1.53381476238774	1.66699875757083	1.32716130132403	2.18629584079471	2.08467995151513	2.31680799906131
167	5.33333333333333	0	2.01074993062326	0.0657564299165203	0	1.15610001810731	2.96726691296553	1.58881564953758	1.6114420089531	1.62273529754416	2.17205533481609	1.50644324106995	1.43522638981678	0.835895045483289	1.69539251189749	1.3043029305987	1.76546610045117	2.01908923953468	1.94522128931567	2.25831721430658	1.25000855818799	1.81977453113161	0.621181700765033	1.25021763306101	0.798600430431317	1.05026371201957	1.75747180882657	2.83602752228689	1.18771325926329	0.734738594128029	0.997267219786043	1.89439694630853	1.55755579586775	1.44190980839719	0.63872949816761	1.13759300413486	2.23633278647024	1.84562513185972	1.16978674295485	1.18960890783911	1.29838756374388	1.89112038776204	1.46509289890394	1.65893028801146	1.91977122802221	0.659454054446339	1.74294049173838	2.49628203313609	2.06370554493391
178	6	0	1.46360630987592	0.141487609683402	0	0.98783933520655	3.38629478130405	1.14309633661077	1.51946769671708	1.75901632718214	2.18980086307155	1.94358039177657	1.54177551898045	1.23974054962603	1.83830685327877	1.38582690754334	1.67763024614681	1.03278690902112	1.85996607422308	2.51786000470556	1.1134260029879	1.82029671134943	0.621181700765033	0.927410788519188	0.910663763895664	1.52831566966258	1.60943566816751	2.71149440952592	0.322354930972603	0.71363106101422	1.03799679163595	2.17093920284678	1.50039705414867	1.45174140854436	0.835858537232277	1.55452278676483	2.21452601031288	2.42807973639056	1.22173991801872	1.08367958148151	0.945608736138667	1.50740944615151	2.69822220988702	1.42092869512882	2.12401581033322	1.49022240622757	2.26002589510546	1.78867905541047	2.42318533497173
182	2.83333333333333	1	1.94827223515425	0.162819481680297	0	0.771490168438307	3.10932755173552	-0.0876253716245141	1.20129961022802	1.76661464444693	2.05537044927616	1.99977809824154	1.34835267186886	1.12261028306465	2.11094845055609	1.50155437373745	1.53737849543469	1.37197442437939	1.78182647565834	2.44926726250955	0.619132544082006	1.7574224946727	1.35664958454114	0.727189751497146	0.456427455416237	1.3255836491372	1.48966661164172	2.86322817893226	0.911544455903326	0.939936240717872	0.871788963023988	2.20286840270635	1.18255423262121	1.48136597828753	1.11096558277404	1.79183433874939	2.17674819131991	2.14478627294048	1.15243668798356	0.9531520021034	1.25787447831715	1.60711680867973	2.23089475568004	1.45914436782129	1.9692800697135	1.55768917031673	1.93631072457234	1.62156689775937	2.34592094521828
201	7.33333333333333	0	0.772046047974151	0.0427824597422073	0	0.675249129233019	3.30377629765692	-0.0876253716245141	0.753618384716816	1.65106939272316	2.30037492233534	2.14612207745167	1.33926589538239	0.747403570637343	2.32772673857994	1.41886302448576	2.08965492083188	0.918791390131034	2.08494676596396	2.52692458942072	0.282461049387015	1.60387311127973	1.44701942913856	1.31598975535111	1.11853250674612	1.73494120054825	1.91522080082836	2.8756072223702	1.02645326529336	0.587366967979425	0.917305327372145	2.39242893412416	1.8024268707669	1.56086329551103	0.710615741959986	2.03370426185571	2.25178224839867	2.33310521562133	0.984863456429158	1.68657838019048	1.85334602198121	0.630376353539151	1.79767927474509	1.56254016233263	2.22523685221443	1.47248480340708	2.63605399481096	1.60463330906619	2.31649860320292
209	5.83333333333333	0	1.74229987702618	0.308559130492408	0	0.721138962891962	3.12951337090085	1.05164046815683	0.92504370157474	1.34195053991803	2.03837792236095	1.81316010847028	1.29460604913264	0.736087128289401	1.9377045293855	1.31935063168637	1.63303179336763	1.39804032014753	1.92626298321598	2.339868245844	0.94724558925986	1.76054761102035	0.621181700765033	1.07853626220428	0.456427455416237	1.08828651529666	1.64014973806054	2.79010559693478	0.897964174046477	0.241709745836168	0.906921602061858	2.26081631564965	0.943880703288913	1.00638490330642	0.588747285897249	1.99367684394466	2.27243343259951	2.01961940095585	1.08171602152836	1.05534061004038	1.36282225606609	1.58915290991089	1.37732681964369	1.31807004026093	2.2499452828448	1.34476842908214	2.44636084187018	1.51673094868214	1.73742309485656
210	4.5	1	1.52310753692534	0.084604107364348	0	0.697952080108712	2.67804736511212	0.485856659461679	-0.123578925240676	1.07833602590861	1.58954829560768	1.9465037586991	1.1852161611754	0.756656011688807	1.72362751169196	1.28582295746814	1.79949450607364	1.69737018249981	1.38504699560941	2.1336923048556	0.857434682186742	1.5811187754368	0.621181700765033	0.648716839380238	0.456427455416237	1.26781041013086	1.65188663771229	2.84683704441997	1.39182325055058	0.569558824123171	0.583668404928761	2.25250803966706	1.57582635074577	0.920489154208379	0.642984284637091	1.57751020691391	2.31338501521861	1.88350851628641	0.943999236356457	1.12839962129654	1.47672231885117	1.84112016887425	1.32153406588233	1.31625657989001	1.89410397344202	1.47248480340708	2.08366861539493	1.46344135691861	2.06543529799878
216	5.66666666666667	0	1.69645849178831	0.247174496210427	0	0.831119405209736	3.26199512554951	0.502725412252074	1.26483352472645	1.6139997828905	1.72099140729349	2.15899448966576	1.26626118654429	1.02925392327347	1.85538768413215	1.45727723075858	1.86187133334393	1.03747161923172	1.64069465675213	2.2922816250391	0.966715715436892	1.73166523064469	1.09008352964243	1.26490902275416	0.456427455416237	1.4747071494342	1.76250717042885	2.95859740366047	1.067554021445	-0.0178294263647432	0.774379852992006	2.21199313590538	1.11304940412984	1.22865398333614	0.657418483527015	1.51759921474814	2.51242688480591	2.1687687108797	0.960280901967063	1.1971162570403	1.19956217353152	1.67619908537782	1.88237503804545	1.54666033953571	2.03362896333544	1.33118623097961	2.06911200772391	1.96541134434559	2.25641363003662
231	1.91666666666667	0	1.0070547678932	0.36093493596731	0	0.678036272810154	3.3485960501394	-0.0876253716245141	1.0586399513908	1.81597314924031	1.67294948026035	1.97995274493328	1.36169500970369	0.939904579857432	2.19072118749822	1.38384482672537	1.64011118075154	0.823534915058681	1.49562645442724	2.41706667512313	0.773277569226492	1.38008084621014	1.14066658575812	1.32929684021338	0.456427455416237	1.13061197065274	1.568462079618	2.9859998402178	1.15078632370855	0.0245474935376386	0.763472343159817	2.29833802458636	1.36203097281525	1.3964282257405	0.63692947111852	1.75521704831144	2.40132869661432	2.4136395918422	1.00489626377871	1.29303903477285	1.37378821931248	2.060606394412	2.00086173123639	1.38186998926775	1.97430910884584	1.2914935648422	2.00877377374459	1.63705584158161	2.21152469510844
232	5.25	0	0.760452372388768	0.257732443086231	0	1.49864696546007	3.32363633399744	0.629700642531891	1.40599746517401	1.79347133239959	1.80960577695265	2.23991193534441	1.40637242218851	1.02672788738291	2.21355153578147	1.51463692245601	2.03204657071012	1.24610878439375	1.54984313127241	2.43295783927948	1.01920826463202	1.10339648468706	0.621181700765033	1.42073741334222	0.456427455416237	1.51877503393384	1.87413317743144	2.81427218966003	1.01220065817056	0.370656273408692	1.06046694140783	2.30516151468953	1.49496516612498	1.4247645674028	0.9782416172332	1.97210788012428	2.23002389067383	2.04841055843592	1.50569448631459	1.26340400580974	1.68236745772203	1.61977140430678	1.97018855739098	1.62982760113587	2.12760664277364	1.70113125805978	2.03753731058842	1.10580006091606	2.12806464509403
237	0.0833333333333333	1	1.54933459670335	0.693405296697462	0	1.230151809083	3.24423550933718	0.494364632053182	1.413325081897	1.87597977012899	1.34671100426665	1.95428850961537	1.17456438083382	0.694346060145351	1.74308596477582	1.48181025686619	1.85257247727559	1.05738007768706	1.78726360916429	2.62912286099663	0.738256204251052	1.76820623070389	1.08914006515471	1.05718925542249	1.21455237731798	1.00199861302455	1.66270059959281	2.72960256079091	0.586606035529769	0.427498679952128	0.934461929127924	2.19256998132159	1.48731820486557	1.49391823549949	0.487969456039716	1.77240525772368	2.19608136609722	2.369707676236	0.671488866382541	1.7440591024696	1.23496001423523	1.76691561601688	2.14376019083348	1.49703904541039	2.20777473910937	1.23209098479911	1.7975215791257	0.602955399441814	2.38985853237295
250	4	1	1.1090945687886	0.442556980634229	0	0.878308892325793	3.27971746780069	0.849809847786648	1.44691287409832	1.68170911188305	2.26535294843942	2.11667802207316	1.51614152558928	1.33853347869133	1.91904094003278	1.34743971256571	1.52210297806424	0.379033073250686	1.84477029790126	2.44180620958083	0.816436014332356	1.68180051733258	0.621181700765033	0.695017311605667	0.456427455416237	1.71257455693733	1.40939064338939	2.83180723920056	1.04952072771374	0.59253309426539	0.945052695926258	2.16337391025399	1.47993633265706	1.05370036835363	0.600505229513452	1.94200162885423	2.31825411578533	2.26748101746355	1.15515400078921	1.21815029537311	1.2758091888479	1.70126644733394	2.55229985582274	1.47288787435121	2.02949953435165	1.54835047325408	2.48126032826951	1.82366722175504	2.43077757543628
265	1.08333333333333	0	1.20485906954313	0.362325450984071	0	0.432887764467539	3.30377629765692	0.666359694829326	0.629522062008158	1.61377281082558	0.451858639289612	1.93428660656337	1.30186333128159	1.11325017403405	2.07601063577866	1.31967232670826	1.62284534229451	0.349434333925504	1.55248824336047	2.41895538297882	0.889818155568488	1.87315205440933	0.621181700765033	1.05692160444882	1.44006424173903	1.60611602325472	1.74271417396468	2.93635770701112	0.916990632308979	0.389659942981275	0.479688868011694	2.2474234027069	1.47014559947859	1.20424488574531	0.151756937563681	2.00467275732906	2.48099321075697	2.31574985968378	1.02966603340125	1.36359682552356	1.52564267480691	1.81666888092621	1.95782517030712	1.43755834403771	2.06000383611052	1.6405791591424	2.18993852175337	1.04690878547782	2.14377677033158
283	2.41666666666667	0	1.47045417475746	0.156859695920647	0	0.753049884569251	3.07220282094696	0.515680183945094	0.300532168849209	1.39230893091336	1.52294067057772	2.09718507237773	1.5699447919491	0.823173213829157	2.0140260999065	1.38323399081912	1.32606797598304	1.48550290311113	1.85520861924643	2.27937788472831	0.738736307679373	1.15921205556184	0.621181700765033	1.37412629455782	0.456427455416237	1.33840199614111	1.89217969184936	2.99341164217318	1.15538371118837	0.00603968671878191	0.802691335835235	2.04011633212578	1.16968690569584	0.886205292827462	0.661107839904775	1.31248789006109	2.52490704915699	2.09420172788917	1.20751315554368	1.14182048307166	1.37924307007195	1.88664801979156	2.40297969047759	1.45314949450316	1.81222582290195	1.48460319504048	2.09572111762567	1.56896743570987	2.24705868689968
300	4.16666666666667	1	1.12876059553537	0.204911120589407	0	0.711360027080919	3.38312958468713	-0.0876253716245141	1.61251739019817	1.95789992837369	2.10323958654739	2.33921741121785	1.36914440969263	0.989422154089276	1.95573805195098	1.50399343862983	1.96764847730396	1.60188258979963	1.48580821450309	2.24755132191242	0.495624697017134	1.5074767906945	1.45061313245888	0.665069683064242	0.958173745772822	1.35717185267145	1.16346577147716	2.96052872581343	1.21891133174517	0.721388595317289	0.846608864139418	2.29159337102355	1.4565874873656	1.26103619145191	0.827091914935504	1.49909362761863	2.41579191274383	2.34886899914186	1.46955785657046	1.58061022129659	1.36310770818701	1.40453185172646	2.2869921521014	1.57308040191862	2.28891596295707	1.07177457388727	2.12387964589964	1.85691177530633	2.37817547055263
314	8.33333333333333	0	1.0051216332176	0.184038324171538	0	0.942577489730907	3.23860865985043	0.785263803768586	1.44604296474097	1.50059012190328	1.89740373250866	1.86713674790353	1.34494941079041	0.83702047270496	1.88459927128166	1.43920114778163	2.01257665961142	0.788743980954249	1.78434654804322	2.55570796899652	0.820211713110423	1.84020686276449	1.25965459768305	0.250778223227157	0.456427455416237	1.34815251064721	1.59051343928863	2.81024168235937	0.633079325629375	0.52201505775526	1.0353973346294	2.17698200353588	1.25480826069079	1.18004284492681	0.518028762359669	1.91791479193457	2.27273342771213	2.28815066120873	1.19441259785699	1.29543988945313	1.023989943852	1.704009901119	2.34830308859929	1.48298652740706	2.09609025458957	1.58176194869062	1.84213428330776	1.41421625831039	2.12146120245127
318	7.83333333333333	0	1.60287179796502	0.341140572129662	0	0.747953271998348	3.19181401935917	0.888992173716296	1.58421779471249	1.70411564579086	1.80845181263045	1.93399188154652	1.50728718803038	1.12898315385365	1.94827536905437	1.47589546485505	1.67113120942815	0.835873631581224	1.86847933020937	2.41387675497804	0.926815757501822	1.8428359180752	0.837870470114284	1.65806246505594	1.60740251499729	1.28491515264807	1.80606121215422	2.7213581843275	1.33900642902579	0.638184683815254	1.03457371570253	2.15180078831374	1.66498637229045	1.24295185525389	0.382733428741548	1.81437482848416	2.32214676231779	2.35520468012646	1.24202763694864	0.938672301065579	1.30055301025331	1.5500922625947	2.55907111118808	1.51428133754013	1.9450389729949	1.33154416904083	2.2950497315114	2.09271036479643	2.33269639862116
325	0.166666666666667	0	1.57720207644581	0.179131400187095	0	0.387913654259606	3.47952289208122	-0.0876253716245141	1.30380127798323	1.70611062617416	0.809701723100936	2.0482895751947	1.37042627472557	0.886481831219106	1.92566931152989	1.5285386565854	1.77108366462759	0.959667739513832	1.52011484466539	2.29151236332597	0.710955697852762	1.21551136039054	0.969460777772818	0.956827194529918	1.02675240819827	1.2128476061744	1.61724259143257	2.99941819870251	1.33574582697342	0.0713444412625995	1.06493988587494	2.39041483990191	0.999382874968535	1.42861590377794	0.495826347774942	1.7651041708837	2.18953661058764	2.33607999552241	1.09806647404153	1.32990458886567	1.22774925581058	1.69231540721187	2.16007077600557	1.3013888904044	2.15101013975789	1.14262679979666	2.08403604723492	1.40285954553885	2.33330865445486
329	3.58333333333333	1	1.25027343970678	0.0427824597422073	0	0.889785806068269	3.43758024365668	1.15999270950081	0.971663290601045	1.8774662615684	1.76925666907049	2.34599146001682	1.22034901814198	0.768976894903744	1.95200160431297	1.49453059897858	1.72187979172157	1.16778411693226	1.51854078789013	2.07390436566059	0.471429084416551	1.57714152987399	1.17135730957511	0.568583320134703	0.456427455416237	1.17693511522991	1.7131199418862	3.1898054204745	1.0471984275648	0.31949863410948	0.918168080173122	2.26722272834236	0.74303294509835	1.10497264680111	0.585772991646912	1.50867588696406	2.31110310711374	2.24214771781157	1.20057771797864	1.30099574105556	1.38223264145591	1.757010433782	2.33831088283949	1.30940395404484	2.17673905489543	1.34751353153613	1.07891969326976	1.45490080324193	2.18187317670073
334	5.66666666666667	1	0.882179004014199	0.180968377375369	0	0.482624478158709	3.29490171676882	-0.0876253716245141	1.00885137261571	1.86534051438226	1.54263968859159	2.18432338893355	1.26514812169964	0.829001387357756	2.04672586999859	1.50300702685985	1.84781671551594	1.12850928819485	1.76045274668408	2.33661075764567	0.836972542980087	1.4892608159668	0.621181700765033	1.41957544274086	0.456427455416237	1.38053353283874	1.61474115390875	2.95859740366047	0.888777067124193	0.492435193661957	0.740564300736412	2.25124848310402	1.67523960051058	1.31329247243572	0.546358241317493	1.94448554264048	2.41135482784243	2.33849646986061	1.09618543205839	1.30313358200475	1.28652643593919	1.78900822985432	2.37804892004348	1.415150808606	1.99776388029668	1.27271843337883	2.41878655724662	1.65036559877929	2.27834478745122
335	5.66666666666667	1	1.35352159361252	0.0912752886573358	0	1.06516326921273	3.42409920307297	0.375770705021233	1.38176330748917	1.57044069003469	1.42520159632705	2.05998886545761	1.23803417554968	1.00263078812312	1.97716506977744	1.45372307915428	1.95085569648038	1.60808771286506	1.62078809122021	2.13285180894525	1.17760847774329	1.7626694869646	0.621181700765033	0.593549834136951	0.456427455416237	1.43853446040708	1.71733899545441	3.03631602283899	1.20130213740935	-0.104810114951583	0.954808653791433	2.14489202637438	1.2924718798213	0.786969363660567	0.269125013871525	1.52986562816318	2.32575927205452	2.33793052034397	1.16314686371656	1.23800524941963	1.23338523688881	1.77294307750732	2.17856508673111	1.53064258203222	2.18120410336666	1.11255456231261	2.29092567836352	2.18062096813128	2.29727553688336
340	4.75	1	1.20465813071905	0.197694647662846	0	1.12421864220591	3.13657524880338	0.84658143751921	1.53797978028004	1.62315654355421	1.77938250541246	2.13271636081992	1.08329866773139	0.890704066751009	2.04835126808312	1.66013408505373	1.77670015748589	0.888187811585153	1.70578007019724	2.40824736561174	0.85715020538399	1.30283572900283	0.922301967632623	0.75090935154352	1.51327429073297	1.4321592510981	1.62499920727338	2.81589485454323	1.22885174329938	0.0102223839641096	0.848970962666658	2.17055837510951	0.750008897824498	0.679274463564912	0.271820093485256	1.82792077979631	2.33240653770053	2.14075390958848	1.16901977133116	1.43162804537148	1.27087898234742	1.5457639227562	2.0473441325377	1.50513512381521	2.10255049188536	1.64008027880286	2.25936540023586	1.84751581018106	2.12088720899279
342	0.416666666666667	0	1.0194620057976	0.139651822357579	0	1.34887375181028	3.08345092115539	-0.0876253716245141	1.11339444868594	1.87506760937623	1.52614760721459	1.95787429136144	1.08522829427063	0.927111266883159	1.89218574912852	1.58379648738822	1.95072766125837	1.01732375521684	1.87880171343911	2.53596250161921	0.818019014078722	1.6050276572387	1.16493518271239	0.838652437675244	0.456427455416237	1.21900299042875	1.43531698787491	2.68018090418732	0.675478190824993	-0.0946982684271062	1.12092791261808	1.97659482274563	1.17363740480926	0.855271386372609	0.578892226416403	2.11990592138347	2.16696189791974	2.20482332321975	0.747425647000075	1.2050225844586	1.03211645099706	1.74481127548283	2.30492197030087	1.27422294312697	2.16796156064198	1.44284244661261	2.04282850213328	1.6062167795859	2.19460875371203
375	8.58333333333333	0	0.941037728703641	0.0756447360248944	0	1.17113483116729	3.40010209949839	0.979548086781021	1.19621505113952	1.30658303015203	1.43590992735322	2.07507784255184	0.956799573974828	0.616889493246901	2.025796858079	1.5285386565854	1.69348024843604	1.05428690205193	2.02321964932642	2.26417577611603	1.21265845761167	1.66219023617842	0.621181700765033	0.937633260085396	1.18745688497398	1.47160531622918	1.7642461010552	2.82547498829314	0.806812918444481	0.197988562316575	0.957012368886708	2.24090950465852	0.911668309144347	0.985414914572133	-0.00397457641716159	1.90034832588408	2.26766975305048	2.29760461334759	0.866289081717306	1.18699132009143	1.35861296222105	1.43827402242273	2.26300245880177	1.37627014934164	2.1940067892527	1.26480073734203	2.30868681283456	2.12958975505054	2.10142668275005
378	2.25	1	0.627867524043608	0.172292710365433	0	0.452132834728231	3.40010209949839	-0.0876253716245141	1.55437952612135	1.8222675023076	2.19093569823866	1.38437167042332	1.5089901248553	0.849673179141724	1.76714401962994	1.0421400820038	2.07300247735319	1.19993354674181	1.92278107110099	2.38138301775351	0.763048049413723	1.64999727738079	0.621181700765033	1.16571145742694	0.456427455416237	1.19429159638696	1.87089772676885	3.11141475798858	0.74186554792828	0.536798769779622	1.05693480819596	2.16665519753471	1.76793648818974	1.35866615066093	0.445515630735358	1.80406670387543	2.19677614359867	2.38139036666464	0.650341072406029	1.13576095460058	0.990409589223841	1.26711377366689	2.68307900140725	1.64556236423598	2.50847592752996	1.25035973689426	1.26073175254078	1.16297702126602	2.68213882049955
391	8	0	1.94036971991924	0.241831495647276	0	0.756715524400806	3.34171667615987	0.469699623247906	0.727293012126658	1.19999441294835	0.38216500897315	1.48805893881687	1.29502578756384	0.770840202831	2.00845469437665	1.49549521221132	1.67143298055735	1.22439704020605	1.90155893118539	2.32530531547548	0.739545189603787	1.40521477925667	1.11606095954409	1.11801547353014	1.45033460509003	1.53205440434859	1.60065197042887	2.69866641506012	1.10421539452268	0.942135700262208	0.906172849053075	2.01589328570548	1.84127482520209	1.19400419187646	0.219326048428019	1.90571802992084	2.45129397996592	2.40007713626039	1.03186145303876	1.03973955164025	1.31075647467226	1.75025312131998	2.29154667624096	1.21145041705304	2.06082354129238	1.4151139817291	2.34046942341477	2.16819229481349	2.04349377094201
393	2.83333333333333	0	1.92188820596219	0.166617194409992	0	1.2122086548688	3.3300263183098	0.524562879265831	0.87306756813437	1.25456496753742	1.45782699952199	2.10334849072941	1.16529500870313	0.712562445112875	1.99978108940529	1.36051430396954	1.72464430537999	1.32274435718571	1.28017063619587	2.18057726005918	0.789062758855963	1.35092408701542	1.45785927061261	1.07313923567292	1.68868165826282	1.42230341217252	1.73730545279556	2.95590001035961	1.31128678683354	0.433933799255444	0.769632649127488	2.14157525755089	0.563471591293973	0.259247983765454	0.594470895116474	1.37307813660553	2.51067944028324	2.3974391403003	1.11984999161052	0.769559239582364	1.61105647668299	1.56633538752023	2.15328717124779	1.34903772599057	1.96215342076045	1.11366244724787	2.25550408865676	1.69128351351887	2.21562758238206
405	5.33333333333333	0	1.16721018331965	0.288339709280175	0	0.915841722749258	2.83498525107554	0.521518998919192	0.717279107964757	1.4628439923995	0.736636669235237	2.18630842332034	1.31470907690355	1.00373735799084	1.97104096251443	1.27558339872082	1.72404274259363	1.3376917002359	1.48421551121436	2.11852695624729	0.87460317032121	1.33192156727519	0.621181700765033	1.15504895612983	0.456427455416237	0.999559221076739	1.90455507810007	3.03521297747034	1.02610329564036	0.0118359072814536	0.504317892495118	2.17081213708187	1.20980097051928	0.850719629923869	0.368409802224317	1.30866695085662	2.48180867599012	2.1561290984014	0.979553162202499	1.32846152155678	1.58181869044084	1.92197142191068	1.79398968608961	1.16922146544206	1.83160794108197	1.37158918871872	2.25062723295453	1.59205144307913	2.15950485424912
438	9	0	1.99140299022778	0.0611748869278225	0	0.966332778630478	3.19181401935917	1.50088730056098	1.55075870582683	1.09541718050379	0.492066285512869	1.63697687421173	1.53622301231237	0.507106137278467	1.67335094832859	1.10798148779146	1.99529123001996	1.31366914201273	2.1460793200394	2.2908119345481	0.921242322505677	1.6787915857704	0.832358520159004	1.4709350845429	0.456427455416237	1.57210934833452	1.22429963400824	2.72960256079091	0.809884983259906	0.500335168303821	1.39308804531419	1.88341119623509	1.75119650904227	1.26193547671825	0.449234838805643	1.6575521110793	2.2888020425669	2.49372014340942	0.789135403100994	0.385817307457344	1.54449425158719	1.9720622118181	2.32192254136638	1.49894324043162	1.86785029701267	0.986531223879133	2.4171147657767	1.45310047668064	2.34125951069014
467	7.08333333333333	1	1.51078365898978	0.304018801414142	0	1.39327896382557	3.2734696230581	0.424933638321846	1.17783067246526	1.7633527461586	2.3315537611071	2.23386025306349	1.18054050027331	1.17188080061473	2.0736890805256	1.61408712170161	1.77235091223497	1.31931825774556	1.68638075129381	2.31414620581945	0.613235428730266	1.78758423916832	1.36002167404038	0.787601985433805	0.456427455416237	1.53276768909529	1.44931736433731	3.01221000300209	0.918142813701745	0.517384981094377	0.781953773388649	2.3997931616493	1.30368680441442	1.17816732274254	0.585573365230251	1.61238291983329	2.32526660813946	2.21213711613498	1.32434660300953	1.22204395645004	1.14563892412744	1.60774348410818	2.11052455758344	1.60617055942434	2.08700058168372	1.3338807386108	1.32267257404881	1.63845236135873	2.13676652494637
473	7.83333333333333	0	1.81954914561868	0.763838065566336	0	0.699051714271488	3.32008299414444	1.05582930599513	0.907160799011081	1.0612447255761	1.70930871297604	2.14021548719367	1.51637912986736	1.02780997962087	2.09793322787872	1.47622891660999	1.59587278900713	0.96425349625142	1.82252825194441	2.33610716918724	0.846017520635049	1.66921994804186	0.621181700765033	1.09834289116198	0.945361429999366	1.3409439906649	1.7710020001092	2.8295321013711	0.701556686240255	0.682056756017978	0.814079052960201	2.34245261657533	1.08616709959186	1.44229171214274	0.871836409000137	1.47690516359602	2.22640887652282	2.19321581745996	0.893343657935862	1.14668616023301	1.42565328801436	1.62140231673502	2.3410103828225	1.33812482627525	1.86718466743946	1.35453641218686	2.16672139181381	1.56367079606739	2.19587802733145
480	5.66666666666667	0	1.32087222771652	0.33611385409435	0	1.11631065860618	3.45411462710289	0.666359694829326	0.547156982180974	1.50714607994287	1.80357840563213	2.20369264343302	1.27152830877952	0.974895320734587	2.36654223752473	1.75017255579729	1.52046579802344	0.566899015375345	1.83241520291086	2.29885602747692	0.648543936387503	1.59869070787692	1.0439932420659	0.521966690133262	0.456427455416237	1.44400008281998	1.80022606698558	3.11757261931652	1.22609470429229	0.128800351260405	0.993971587531208	2.40326455686109	0.889247709010864	0.909384117248933	0.404685263104109	2.07270422770696	2.64631889556651	2.25001922264599	1.20606117166231	1.22373385673165	1.24149350835362	2.00052942206145	2.29257078499614	1.49463489310682	2.1493232729377	1.73287497469399	1.26541683620729	0.933299871357144	2.14997114395335
482	3.08333333333333	0	1.36660513407986	0.518496961694563	0	1.21299040428314	3.27451631568604	0.90791539140863	1.83970809455614	1.71288196338867	2.19232443255434	2.23531226582234	1.27213340376519	1.32864420196711	2.00707344639411	1.57371561902285	1.47821540840581	1.03848175436622	1.97079992583096	2.4397873124957	0.766983156144587	1.60330009862653	0.959400831418051	0.9425047083041	0.456427455416237	1.49945642303863	1.52350575358519	2.91290378025279	0.900152846397811	0.651458044785429	0.918947846449207	2.23873560907507	0.961420341816379	1.68882565071806	0.615495814689351	2.05016739298	2.29051961240327	2.05091254774231	1.2458108405232	0.876927762900996	1.09582227627359	1.48467677602484	2.26167658837626	1.35570470538377	1.88557516283165	1.87159362908143	1.37491575002237	1.8988938341766	2.27595943582057
498	7	0	0.568340151743977	0.113089395072695	0	1.11791824755609	3.32644810033904	1.15424579009422	2.00644202945869	1.20979813447153	0.839188693068261	1.18755505227979	0.550602977884165	0.87786873640154	1.33945830154128	1.19973060294416	1.90787806972606	-0.279216682472963	2.12717599541445	2.25726434361657	0.289828869044051	1.34735639153542	1.10554403644926	0.198621468530294	2.05873585985523	1.6036423623281	1.54162723197909	2.98118704152269	0.765235166792243	-0.108141417275923	1.83569880469045	1.73475951141521	-0.197197176615707	0.670701657405487	0.0867553996530741	1.78547204899879	2.35685164590659	2.6455581447809	0.484741778056894	1.40131564076549	0.993490058864514	1.32154565326422	1.96272869916996	0.978119498047062	2.22332912360159	0.838167846576357	1.84213428330776	1.59511893811353	2.04644110876374
502	6.58333333333333	0	0.804215986873822	0.36361475664664	0	0.825316782434551	2.97067138425498	1.05919680436962	1.23883483512395	1.26602241478328	1.75494934863988	1.6241029759453	1.26319300640739	0.923250106631713	1.9361505224396	1.2082139129891	1.72853225922026	0.497075003111469	2.02453494316701	2.334114918469	0.357900573927979	0.999067883139371	0.841688622000144	1.33452169336883	1.77214461343847	1.21525988159101	1.61677327823504	2.74689952854995	0.816511297439899	-0.0867169213825444	1.37806672850105	1.86230357957246	0.890917887283521	1.17576986043413	0.335988071962608	1.81725072970682	2.31758254270418	2.48684748581527	0.642302315366679	1.11187496412045	0.930159545212972	0.982529559647306	2.13686539469775	1.37425212608956	2.0086670686605	1.13717370891891	1.51909465464653	0.983312022379804	2.27704294609971
508	5.66666666666667	0	1.91612302769644	0.290719070479822	0	1.06146986242169	3.03517684692254	-0.0876253716245141	0.936223248524136	1.59968430833197	1.06824896343102	2.10689109388501	1.04622840083	0.827190107411919	1.83985383406712	1.62281572893002	1.7884671364062	0.83266968636835	1.64069465675213	2.33207224599296	0.82574910748714	1.63565041181441	1.14024074497497	0.810498870797105	0.950335354577612	1.08848609791078	1.61104126545549	2.72613505966681	0.905410697396395	0.256770065274447	0.641337472445569	2.20383083969647	1.02853262609053	0.951286719792898	0.576989986706229	1.94140494007696	2.29750297012193	2.14552444837658	1.47296405098326	1.18230744700939	1.18141129135699	1.35121763566159	2.04613597522215	1.37911789830373	2.0367566691406	1.40042184534271	2.358202714867	1.52548049293758	2.08123393082788
509	6.75	0	0.937945884890723	0.307985722220344	0	0.896074931234082	3.05042003859645	1.08511578379126	1.20939414809887	1.26529404356401	1.30846517409729	1.66487255841146	1.00943935272557	0.519517223060593	1.56261612940056	1.22173919366419	2.26325538033508	1.09862814458424	2.00043766856097	2.20661900269307	0.944862009447252	1.28795215993226	0.84262098617326	1.35798129072808	1.1444970160885	1.30622716133532	1.62927954837754	2.85253098692291	0.408289809643276	-0.406865893013845	0.892644836306126	1.47533968294538	1.03762512328276	0.486040249179251	0.253214594179479	1.74709085979053	2.11590551197049	2.58751265653928	0.984429973244689	0.875542337658213	1.00853263238681	1.45627092888209	2.28981234250381	1.1634639100992	2.05288441223307	0.928291338680946	1.81569177055892	1.72177725430616	2.31512390171507
513	4.33333333333333	0	0.353683593557014	0.358116894489046	0	0.666178266532432	3.0423875190361	1.17140645325926	0.717670362884643	1.58265793364541	0.932867527415319	2.01487247321645	1.32712823737995	0.890704066751009	1.88031619193789	1.54509149646636	1.7374383542267	0.365099144493881	1.84723625068736	2.28147234686922	0.473546706657984	1.79113938172231	0.621181700765033	0.824234241976764	0.98231410602705	1.5089925351681	1.81300766117622	2.77198150609714	0.899989472314253	0.423230696981239	1.0353973346294	2.16082381603063	1.5051856640468	1.15209308566634	0.349570203871593	1.91388315799278	2.4849979583983	2.47174995963185	1.35048184976842	1.09792809801062	1.26516946737844	1.70939220714365	2.05879500441436	1.38866556285887	2.17932490703601	1.42210335309716	2.18803919675159	1.71396864578108	2.30049753012567
515	7.66666666666667	0	1.76805605485603	0.166157765442485	0	1.26727283746586	3.10823046127593	1.34201290890832	0.904494585076086	1.20266504460111	2.0681488661238	1.81612545640785	1.06444144006574	0.715339660274893	1.97238791580764	1.48053120701073	1.83480221839656	1.29816136639944	2.28525160754772	2.26568464354599	0.953452734342904	1.73094237004656	0.621181700765033	1.11945881956326	0.901100602697652	1.22314048505942	1.71050710172768	2.82067616334293	1.1254083249841	0.420818107435644	0.597419930460538	2.06785835288487	0.891897707364414	0.865477093852813	-0.0203264662081061	1.73942479534487	2.33060291810208	2.18465943373638	0.654273301857613	1.10552747734269	1.60610319144486	1.67950858537151	1.83399820147162	1.03193262217294	1.89103411670811	1.32687302100099	2.30336684848713	2.02809092703326	2.09476800897984
521	5.75	0	1.73177782573793	0.132917521937411	0	1.00310504795598	2.98694162598316	1.21353457821097	0.94184480130146	1.11383923922219	1.23548185497014	1.83017023429619	1.23698064831292	0.824826568109448	1.92896302847509	1.38539039100062	1.60374617285591	0.930139875681934	1.72071597551747	2.41669957998294	0.944862009447252	1.67239374807514	0.621181700765033	1.08629483926574	0.456427455416237	1.12661585538408	1.7091418804604	2.91864524747037	0.812724344155818	-0.0240524601191283	0.694638228429223	2.25124848310402	0.942912246616835	1.13163484060398	0.160741205468578	1.79404439448224	2.42409513971147	2.29022506667548	0.802660402393762	0.902408788337978	1.22092549843446	1.71026521316199	2.10756524807953	1.22875387717718	1.8960618821601	1.50307662994584	2.05548275392308	1.65416757339486	2.03221575436524
551	2.25	0	1.03264726007197	0.418602683764671	0	1.51873360693295	3.1383421331975	0.763856637788241	0.999129042563928	1.48811445689583	2.14173585781236	1.90339627173994	1.08674054373683	1.07290637801594	1.99538144508196	1.53704119479868	1.89868216373129	0.897388806778177	2.10645565322953	2.36375813986837	0.78596984364774	1.39298141420623	0.621181700765033	1.07886153706529	1.60716209025793	1.6540835582305	1.60265273057806	2.63882076723246	0.574584474003329	-0.0348647946991715	1.03445358402304	1.98289740009155	1.13882003918818	0.659716115914186	0.42565721971054	2.11894342686776	2.31758254270418	2.2822211968671	1.36453043441173	1.04753727829955	1.1100563831047	1.07475719002768	2.47471321214414	1.286254159387	2.08159492813447	1.37888553965961	1.30725747320863	1.65499923895206	2.34861010883703
558	6.16666666666667	0	0.564726806437193	0.337836004989236	0	1.27837376857811	3.06982605163061	-0.0876253716245141	1.40281600353702	1.49964148011447	1.69431970687248	2.06071123597473	1.30659192466883	1.17413228426402	1.7363452664212	1.53376976392144	1.82429570286067	0.835433591767363	1.52349250480241	2.36272997796003	0.957966424061271	1.81994338749486	0.621181700765033	1.10124297159958	1.36165122747461	1.39015705558116	1.48762110538384	2.65728683390676	0.344085231287281	-0.406865893013845	1.02870198364187	2.19011523904826	0.927082994116409	0.623601454577823	0.73796651070562	1.82258220895913	2.23337702652948	2.41739715047739	1.28255969228277	1.52115552905527	1.07589064893228	1.23190286291148	2.48722261895917	1.3533967063798	2.37925876243474	1.29541295987821	1.97313414669428	2.0141894060069	2.16206072995792
563	5.33333333333333	1	2.02561340210086	0.474809949656626	0	1.1789728736995	3.0552929467871	1.30090939594538	0.365080038296048	1.27998280690317	1.4458009197328	1.95030665899834	0.940407921866396	0.784917113306709	1.76160543910331	1.4757717655552	1.82482370278855	1.14482962653553	1.57042703418951	2.37415686979158	0.881031045877204	1.49560003267878	0.944882457299364	0.416909816285832	0.994447632468739	1.16277320596661	1.67587826057326	2.74968844909852	0.724148053119685	0.319606126710219	0.834800625343443	2.20839979024368	1.14532563988899	1.03956744166503	0.507720083343758	1.65296483003754	2.28609792106305	2.00529828116412	1.10710958150921	1.2843043521476	1.15711567360229	1.1459080312757	1.61242027244933	1.30371645177981	1.98028765378954	1.57942975381593	2.3682351871971	1.59331975309717	1.63104284623574
565	5.41666666666667	0	1.48361077530367	0.242276872802774	0	1.14422498966416	3.32251183733322	-0.0876253716245141	0.442625786186094	1.58178677456535	1.84620487970757	2.11040753121325	1.4453372846721	1.20091312587604	1.87349688045008	1.19698352893087	1.93008010906862	1.19714320464915	1.91492298063991	2.14778272620975	0.577330546187028	1.70598896517642	1.41432175530113	0.993437273694656	0.456427455416237	1.41101600534038	1.62635914913056	2.80251254753507	1.31941694688583	0.697378164450788	0.927720040582657	2.28558471578816	1.23432099632517	1.33739572933458	0.733819573576915	1.58623314192329	2.51941802398883	2.37243226697624	1.02728203581269	0.748313320841611	1.16884220459349	1.22701159123438	2.14233205320003	1.49997395420407	2.03115670768536	1.46326800413438	1.81294426971742	1.14245407522681	2.31995493868493
576	6.5	0	0.499836614015453	0.364759560397124	0	0.71070040126197	3.15204546046626	-0.0876253716245141	0.657229731288627	1.4443556119713	1.44008034331849	2.0482895751947	1.14493108855322	0.891825604062364	2.09014344067309	1.47038036824816	1.90986206509729	0.034340649572993	1.88766356787791	2.32994841493283	0.310901857186396	1.65784890878611	0.92342550856658	1.24795197830679	0.953528455714361	1.20714832947441	1.74058001649522	2.87662006804701	0.67023116342817	0.420948013347883	0.860077267813795	2.21526131289824	1.37872460258908	0.751342223730947	0.522457712790107	1.63745771448582	2.41309386791923	2.1383358766729	1.10470979516092	1.1782821177133	1.31221947341252	0.997543095718919	2.41136072120595	1.35225669170851	2.00393060311043	1.40087305166811	1.85771303252278	1.62470757792174	1.80352262759332
585	4.5	0	0.98669874213442	0.113618472553019	0	1.17287825501084	3.31882736987082	-0.0876253716245141	1.16655261687872	1.55910699377347	1.86425493031773	2.00420460913859	1.12493022665516	0.405076376800807	1.92922306048859	1.32834043933841	2.02215664455101	0.997294149348693	1.88167528935162	2.3041331867146	0.799361227956856	1.38904283881253	1.06263565301219	0.840778322326331	1.39066039998634	1.11767023142588	1.54557195345423	3.02652164385001	0.986204225297945	-0.0556513045524247	0.659868904911194	2.18850180559406	0.821588785200517	0.206217054688616	0.224348955698004	1.92855843098677	2.38044673457319	2.45429781761564	0.791573555830313	1.20936485037554	1.36120200112845	1.50895493636443	1.94817855295864	0.999945448505118	1.99573880045758	1.21788739198157	2.15388352835545	0.852033016990506	2.08269679640078
595	5.41666666666667	0	1.90412141764861	0.441427766893791	0	0.947081306018864	3.36733664228255	-0.0876253716245141	1.08895405459571	1.46147255468261	1.7292615726895	1.96621201499953	1.31612361268813	0.781293155378352	1.92151042203433	1.4774594532849	1.38190914987191	0.45860582502382	1.483252693034	2.25678359982627	0.848355306830007	1.27131295441594	0.621181700765033	0.704526345378018	0.456427455416237	1.25924248710653	1.39739885265467	3.05406021356697	0.981643998201574	0.0263568789163891	0.820610114373275	2.28529877969047	1.43369645323703	0.776981203413914	0.464841991525513	1.51608298486416	2.41848053009446	2.30140889673469	1.6756643341147	1.33140880994847	1.12679611727162	2.29598784290238	2.40125697728783	1.31807004026093	2.17976239043926	1.2795074323997	1.86136379665024	1.84564391803277	2.22009888381139
608	9.83333333333333	0	0.989870522645505	0.128231832388225	0	1.10937459577238	3.37616083353702	0.592274406410525	0.564390964713324	1.68776155316252	1.73993346970891	2.18422376156846	1.41313736952657	0.933068644052436	2.0736890805256	1.6306638715552	1.72201854474623	0.564598607232747	1.64460640523557	2.17751840754068	0.531162488147337	1.84951344887233	1.5357393167921	0.601903154555377	0.456427455416237	1.41101600534038	1.84048855256767	3.10238376514185	0.808656647185479	0.0649065551730842	0.694049592399477	2.3491855803781	1.42997629116625	1.11346834458802	0.613286820940177	1.65583390681872	2.59813878067817	2.09570980930847	1.51239868925147	0.957949993059843	1.33085046544429	1.19308955159875	2.31867586241114	1.41174114409168	2.02962959053029	1.46531273590724	1.86271721312776	1.29275555259234	2.10012562129271
659	3.66666666666667	1	0.928633958957601	0.0941598921849924	0	0.851926026732587	3.17004421073638	-0.0876253716245141	0.58889169491558	1.52199025373996	1.4758287289464	1.68825419224046	1.55140950650426	0.650478083116185	1.99204233903611	1.25861580121952	1.81548509201223	1.12037601538669	2.23609752392289	2.3614195148462	0.521578497841574	1.12527702290796	1.0988042570401	1.64268796631163	0.456427455416237	1.44251164632602	1.84120424777406	2.84122542204948	1.41372932385617	0.374573237185854	0.898249986674141	2.29600656059015	2.24419929245061	1.43319931552789	0.360228120164108	1.67170639159782	2.26648852481582	2.22004607112909	0.593231359268606	1.20006321128374	1.37132064521298	1.57176146128935	2.05403714978161	1.45264483759664	1.80269926324475	1.08833200172709	2.4963579399864	1.44787065656422	2.34980911293424
705	1.16666666666667	0	1.39662937209882	0.252291349609496	0	1.04619508422461	2.97632231246869	1.60852120611134	1.51589689009428	0.923984367332296	-0.807642433659895	1.60678768451367	1.26319300640739	0.741040113333404	1.89822617021463	1.40389311642977	2.04246886490624	1.25394573731733	1.4324419934501	2.02002141697829	0.904064914590988	1.22276583090107	1.39187833699651	0.995741917573264	0.456427455416237	1.15214416553155	1.68843693581558	2.80390948078432	0.600191073094941	0.406191699137667	0.846969297715611	2.16734557645608	1.22979923409542	1.11719803705251	0.466933387282849	1.72043149794386	2.23418473474745	2.28669874915491	0.729258911457035	1.03068037839431	1.29737102223902	1.57466884930246	1.74849129399002	1.43794640719419	1.87286673076866	1.06258852026904	2.36896205832619	1.09008044346998	1.92884217285925
716	4.58333333333333	1	0.939711511857801	0.236448337296286	0	1.29962088306516	3.28969426867938	-0.0876253716245141	0.192756387308913	1.62754312049298	1.63675705868318	2.05617499847955	1.52083467940312	1.36328887473931	2.01806108430836	1.57189888783152	1.6865949152339	1.41406858875735	1.31379776312872	2.01121593033457	0.769736887377843	1.55293826326892	0.621181700765033	0.363381491674543	0.456427455416237	1.30148846068971	1.58503615227014	3.16892972329475	1.13495273684311	-0.406865893013845	0.963071900760918	2.29003758558502	1.31884199376545	1.53510186374608	0.90268862493546	1.18419748229961	2.52662863226908	2.17304188968495	1.40872007594526	1.17618761514887	1.5742346645135	1.89306311898374	1.71283960765673	1.3761398011306	1.76558868899505	1.4560162374952	2.16800376784789	1.11703714541194	2.1604983482319
727	6.16666666666667	0	0.433866104061599	0.114887258267799	0	0.550811885455059	3.38142005100028	0.517668801639779	1.87546213470839	2.10168650738172	1.86474013382584	2.05130130072529	1.21341049636756	0.795627789145455	1.89600777211012	1.2290098368491	1.96172710340551	1.4547431483292	1.79895566989982	2.37444759475116	0.861319050494237	1.92067893879534	1.13926712829597	1.16255380930713	0.456427455416237	1.22493097764856	1.74510412337787	2.93885342841149	1.02561292942867	0.265327735596224	1.01477796855504	2.08361466355374	1.09345976744834	1.24658407436141	0.193972526085237	1.84965339100298	2.41764508882177	2.37998419990992	1.15344034058704	1.42700290736116	1.42788607887881	1.4784550641283	2.13721907756411	1.46722212736573	2.14418426965734	1.3964292697455	2.43134254581861	1.86107485903817	2.32105089964363
[truncated: 201 more columns]
