# Supplementary material for: Construction and validation of a novel cuproptosis-related long noncoding RNA signature for predicting the outcome of prostate cancer
Source: Front Genet. 2022 Dec 6;13:976850. doi: 10.3389/fgene.2022.976850 (PMC9763621; doi:10.3389/fgene.2022.976850)
Supplement: Supplementary file 2 [file DataSheet1.ZIP › Source data for review purpose only/Source data/07.cliStat/data.train.txt]

id	futime	fustat	MIR222HG	AF131216.1	AC073130.2	RBPMS-AS1	SNHG19	EGOT	CAHM	DICER1-AS1	AC144450.1	ZNF793-AS1	MCM3AP-AS1	MCPH1-AS1	SLC25A21-AS1	USP27X-AS1	APTR	NPTN-IT1	AC009065.4	ARRDC1-AS1	NR2F2-AS1	LINC00899	THCAT158	AC010976.2	AJ011932.1	PXN-AS1	NIFK-AS1	SNHG6	RAP2C-AS1	KCND3-IT1	PP7080	ZNF667-AS1	LINC01341	AP001429.1	AC016549.1	ST20-AS1	MAPKAPK5-AS1	SNHG15	GNG12-AS1	TOB1-AS1	SGMS1-AS1	MIR99AHG	VPS9D1-AS1	ALOX12-AS1	FLJ37453	LIFR-AS1	RGMB-AS1	NALT1	LINC00665
TCGA-EJ-7321	2.25583333333333	0	0.819371235672885	0.245429252292374	0.200594131457482	0.988639246842686	3.20971882204766	0.728295014497477	1.06524385257263	1.49053753338466	2.31839380905094	1.92425401578172	1.58786108710343	0.883804218475285	2.03829938253534	1.2638336718832	1.84827316021194	1.3542790888574	1.41022491359206	2.07636089051624	0.736748812950216	1.58580028050012	1.12988602646814	0.594018189993077	0.436432407230629	1.39795303266707	1.71591328267599	2.89164460102919	1.01309947331775	0.128764212976259	0.709806754678628	2.1210126216979	0.729870843934929	1.31429384880281	0.503369721520502	1.96681150923302	2.369008662795	2.19103777175265	1.31057542359878	0.768665423848846	1.55348289373662	1.45373522472037	2.38081406030809	1.31281193882392	1.99315333612891	1.21598564521995	2.05048831349317	0.993898372347613	2.42194095457625
TCGA-KK-A8IH	5.51083333333333	0	0.710027721919963	0.103702208252136	0.416532623751471	0.83650963786322	3.32012085478679	0.768448202125986	1.53249682239043	2.11583491183744	2.35383162822015	1.95035715698279	1.25099129092647	0.955247091988175	2.21059499581461	1.4542055618516	1.88093714733388	0.973247138522624	1.92662809575779	2.40477330317135	0.490986718568218	1.67152283107285	0.756825211497356	0.7884351384497	0.683291076622048	1.30732817541305	1.73733610150883	2.96530074485025	0.87930010652182	0.128764218254298	1.06340159183564	1.99842295218749	1.51288119010821	1.42879335365071	0.503369717449464	1.59600015766236	2.39462568804241	2.24481152079907	0.936738839426001	1.26784030971419	1.49790444941572	1.26255321805874	2.20179191261237	1.19616144940647	2.26866030438664	1.4061961610694	2.30120919444755	1.2344174351863	2.37290105930461
TCGA-HC-8216	1.86666666666667	0	1.15810620335098	0.190077628871267	0.249671518519947	1.09335857688191	3.17672868895782	0.674695278331769	0.896087443349832	1.7649391213456	1.61399164842457	1.86913543217296	1.25831611909173	0.715269429241323	2.2678678883176	1.74101323033701	1.60292600523206	0.707852668591861	1.65188190714011	2.43702159407061	0.636101107110487	1.62015168323	0.294081614662226	1.04299998092741	1.04325332030903	1.29042057004264	1.82741024510913	3.08228395290465	1.0749714420167	0.128764212976259	0.874002275460941	1.96423758850407	1.5870530422244	0.903945532539758	0.503369721520502	1.63587594859247	2.32806585815862	2.3102940554385	0.77590393453193	1.0079419209078	1.38404404153104	1.577739693963	2.2358532671608	1.40551917610653	2.05731007180615	1.57459620346348	2.07189157952992	1.04110802995553	2.14680209390048
TCGA-VN-A88Q	3.74	0	1.52452331862732	0.294868460968019	0.486760950351006	0.738457166795359	3.28968418251763	0.7081580241859	0.8559938819151	1.4582887614634	2.31757860875645	1.90796060917921	1.5224654726277	0.768394835949023	1.81686355737001	1.26922093002666	1.76286708063937	1.31960961671559	1.73977724044364	2.3165716742325	0.542716924699846	1.72418595478318	0.550898094383079	1.20364645898008	0.165411057585691	1.58988420818879	1.54217647389177	2.8345619597251	0.845755462344366	0.128764212976259	0.944196355442674	2.16879228814514	1.12793239169829	1.1308618493812	0.570137641917249	1.98500451338266	2.35656131140177	2.33209162016229	1.08144552119964	1.27887401811197	1.48335993871212	1.14330296821808	2.15526073490272	1.62706343739557	2.00432314501577	0.928033755363852	2.25023706780754	1.81070956341719	2.36854510932783
TCGA-HC-7820	2.045	0	0.778493915781456	0.311962426206833	0.459813918888868	0.598340401047064	3.23960938915782	0.417915915130857	1.02882726543762	1.47531097913632	2.30881737581164	1.95352386152902	1.45788516532209	1.00724673411243	2.0555985077248	1.51345025860087	1.59687031742343	1.18729674867003	1.93796533306836	2.33410988975732	0.602267805661048	1.61537400929271	0.689770721717806	0.493571744201546	0.626465368976913	1.38160230853702	1.61022684291556	2.57293602546821	1.00364695593563	0.128764212976259	0.837531779057096	2.25646350065546	1.43912539770738	1.27629074307685	0.503369721520502	2.11523935510797	2.28519337252962	2.17395615327213	1.03914807502514	1.26687117831977	1.52353353844838	1.45826581737698	2.37532039231169	1.3546243427563	2.05773467256036	1.54938474819787	2.19279199587688	1.3071917638814	2.41796993704674
TCGA-J4-A6G1	2.105	0	1.49873127392469	0.0926433205800845	0	1.26942901913821	3.14463963102819	1.12147056411089	1.12508227545005	1.34492471132447	1.90808278079974	1.75214478923874	1.15684622208477	0.522296988591541	1.70776745335283	1.36033266895437	1.68332834833753	0.678364201583012	1.68729913447499	2.26960545959447	0.91949249469298	1.4689395183552	0.834013449236729	0.952739104251395	0.634245753145429	1.04609860494366	1.594470804346	2.92164071209094	0.938349084623307	0.128764212976259	1.0161339389968	1.90481160211497	0.932217341433844	1.22627045315332	0.503369721520502	1.46279451620168	2.35146687898923	2.22579875273613	0.812138009753649	0.769059320490458	1.14090376898468	1.51729287440822	1.80998046647707	1.27279838603091	1.93835448624806	0.922258950376302	2.18483074975483	1.78991644534214	2.01052706216653
TCGA-XJ-A9DX	2.66333333333333	0	0.849047540064718	0.181291700328215	0	0.843426446196429	3.43960630021048	0.014355055860836	1.91778313439414	2.28633679372116	0.827548331752896	2.06380975917895	1.48751593561279	0.779388798502024	1.92375049520769	1.52734541901539	1.63247204646283	0.747252502326701	2.2977543525859	2.43837678124902	0.588682586981317	1.06060119060825	1.15573019713669	1.26946913604355	0.606868909958078	1.3108345155439	1.49756337114385	3.07015482709389	0.640170736023792	0.455047553622242	1.40141921042161	2.22511936464845	1.97607693219316	1.47780075171018	0.503369717449464	1.71332201779894	2.39599977191822	2.31183223036872	0.460217872499771	1.81494625533776	1.40388440946421	2.28684886032574	2.22637526980507	1.58638673487355	1.98476055338206	0.919804804451593	2.33097423179084	2.17766552105046	2.62493076461006
TCGA-FC-A4JI	2.40083333333333	0	0.616209043753507	0.240427212369315	0.213606685310977	0.270622527645353	3.06943175968854	0.166722282489299	1.00319446840372	1.93021370601858	2.2167344647875	1.82446859677182	1.83764412305161	1.0883201176382	1.43076098947335	0.861968263011231	2.02133206747899	1.18465325826256	2.04788974377172	2.26870938672304	0.512494017039753	1.67704053256269	1.15777697569481	0.815306390336196	-0.107339027868896	1.16677387132592	1.19981417186416	3.19001771688587	0.754901745233535	0.128764212976259	0.77199534590003	2.04644976939868	1.35557966817025	1.42070404836284	0.503369721520502	1.04244488854152	2.33053411493791	2.571315717308	0.572088277318914	1.10034130916183	1.1392409050508	2.10997793754222	2.66700674714764	1.3892145474305	1.52034769666982	0.888799029106239	1.28264839799443	1.64261417582601	2.36261492526378
TCGA-EJ-A7NH	1.2975	0	0.994141826429832	0.165237226817483	0.283837553192999	0.663246073666519	3.24175538629036	0.274384317479454	1.28896940018238	1.5962048680535	1.07669247292898	1.95120850228242	1.40800446384809	0.955193271320492	2.21659089610429	1.40657927016762	1.75530120350522	1.2192167581106	1.98021273346145	2.4422664151915	0.708813724576496	1.80930652496411	1.03812649717888	1.18810778274416	0.635169664447795	1.61984629073749	1.75461373730974	2.96145780963193	0.816229470652443	0.128764218254298	1.18759304623891	2.27263229892569	2.1590523622212	1.15720743056897	0.513765510632477	1.62797773629131	2.39773957660792	2.38076306390363	0.953207664181931	1.45319087023909	1.17667237635807	1.5029317833816	2.38998171056249	1.32854838693201	2.12975824715939	1.61594998252085	2.46899717245249	1.8333507307074	2.08847000027939
TCGA-HI-7168	6.8575	1	1.373287989512	0.16603214619052	0.547540070030569	0.831574818994974	3.35645887084343	0.34393615844182	1.2037546878603	1.7970810921923	1.08455295620226	1.78413519634684	1.30969042417062	0.715472665891466	1.91791475108303	1.57566026870793	1.77848830172683	1.24015953588181	1.45400262247815	2.31422587802168	1.04352165639135	1.13678073612276	1.64502259758059	1.48775337757143	1.22013803890748	1.13179175693158	1.6662068726111	2.94364826856867	1.01194763394042	0.370978065844474	0.747159377808886	2.37114252857216	1.73512642599784	0.752350301230253	0.572092459814083	1.39630755504558	2.3023607473772	2.32824607614057	0.897423963438844	0.956389341171296	1.01381420230608	1.74713807868878	2.32344372389711	1.23409116408955	2.02542937209696	1.36687529170629	2.32018488979092	1.44560573751508	2.45464446919526
TCGA-G9-6332	3.5175	1	0.724975878103283	0.230533676102989	0	0.576074830702651	3.3108454480237	0.221042074171804	1.0304256109775	1.35492763557907	2.18521829986302	2.19200607546828	1.459935755084	0.661205358561564	2.08586561026181	1.54077258490168	2.01722616889523	0.732105888903863	1.96650490003333	2.38937734372812	0.593377657126964	1.6061045837707	0.385603134234322	0.538071250838804	0.32042464679131	1.40492742110924	1.81989177572657	2.86959198968104	0.935744931939748	0.128764212976259	0.721832096168788	2.29512495197807	1.27132997335084	1.06485131469895	0.503369721520502	2.18952396952662	2.43981414305459	2.31852266849999	1.08687875402319	1.25110907852937	1.87038010824843	1.52451280772134	2.49808068331176	1.68185616262643	2.05167288881206	1.27206013711308	2.5097846833731	1.46210883677313	2.42564185107297
TCGA-ZG-A9L1	3.56416666666667	0	1.18281460871992	0.408044020692164	0.497979909573499	0.580419001193938	3.24099677211147	0.365158466522351	0.954924629804108	1.69536166155112	1.51307140462532	2.30983567904467	1.31946697739805	1.31174612750077	2.15913389347838	1.30826151595736	1.81560953344234	1.04455898567386	1.84083083588349	2.41182024047978	0.789541561546132	1.87067394856714	0.734097895794615	0.853778630364612	1.21391761946867	1.76502415880612	1.73625244453694	2.8387353960734	1.2245444228595	0.128764218254298	0.750035944834614	2.33433013982623	1.52622019202766	1.49249127013195	0.503369717449464	1.71236372800307	2.35244711530869	2.37041560793543	0.96829758041689	1.04128240203844	1.28067642699983	1.60601857977418	1.87850659938385	1.08243220784886	1.90083555522168	1.56608021894297	2.18978305072127	1.43199293105793	2.38903134148838
TCGA-EJ-5524	0.725833333333333	1	1.09876997448018	0.269654042159639	0.259206285780533	0.890973741405069	3.1117586981321	0.75570569497631	0.830882800606142	1.18659556574615	2.24964616967481	1.57827049035682	1.33373745715861	0.890865824686273	1.67123369757561	1.24838499694854	1.61888666076299	1.5524355401315	1.55968034240599	1.99097472771341	1.00515581924292	1.68697739941986	0.570052535215961	0.868886840450929	1.0492483331593	1.09394262218617	1.59476584032078	2.71962374252824	1.18934814580305	0.128764212976259	0.736278860833317	2.09175243020078	1.23093707595553	1.08442200880019	0.503369721520502	1.94695146521336	2.14234290911228	1.95116437554174	1.1469443381664	0.912912185465049	1.43446860636596	1.62128939229513	1.73206483688238	1.36832654023709	1.88534648645687	1.35537654895306	2.17092794135044	0.895022633763925	2.14009868195861
TCGA-X4-A8KQ	3.78583333333333	0	2.2851263166371	0.190491336207485	0.235318612121593	1.47281281172883	3.30561880041089	0.378653499785783	1.06407028618426	1.95178184065858	1.43871693093893	2.34370645626705	1.07096420975088	0.727474811828136	2.18789261582757	1.45405293768402	2.02850288571151	0.556167158338198	1.86336448053021	2.55810072246512	0.896323726761976	1.60508938843231	0.883784906672448	1.35292854290286	0.941308567121444	1.49753502129626	1.71647401200258	2.94801779493122	0.971660072102742	0.128764212976259	1.62230755776525	2.28940521872905	1.13204761047316	0.876881814109817	0.503369721520502	1.35044919039482	2.40377377408575	2.43455032467124	1.02018058919241	1.1752265080631	1.14555051200928	1.61501968053824	2.23982635025276	1.2498644657864	2.13196877239358	1.10151147390572	2.36049218327803	2.04142187794319	2.25036223052121
TCGA-EJ-5514	5.0075	0	0.794427057669051	0.446826801674157	0.297046620836542	0.238831866079879	2.9166030658	0.750300717119217	0.762508597444551	1.14315030050317	1.65703943283086	1.79863689934537	1.35056619664147	1.28596771786582	2.05958243885663	1.44814021780414	1.49109504758166	1.29358699288014	1.52951355903498	1.8225008568326	0.745345158634771	1.71725052630752	0.639594095821073	0.481063275220722	-0.10733902476064	1.38037830455	1.60427201753792	2.96646843390349	1.427114214642	0.128764218254298	0.683924411303258	2.07477215341588	0.94957514788426	1.63159268109081	0.529889531744833	1.25890142426426	2.39115756846466	2.15427385901366	1.24582232780754	0.733467645649846	1.63208778124032	1.69110352362803	2.14290203204745	1.03267051902841	1.77521100240117	1.00438876809787	1.35898848936224	0.792994738698792	2.27387382522997
TCGA-CH-5767	1.25416666666667	0	0.884864374366451	0.275257664782422	0.268240726466876	0.399911054988485	3.18575636280078	0.014355055860836	0.774274260112972	1.30884663899403	2.38855371946079	1.86105193240984	1.44086355165936	0.723823656628508	1.96314124843099	1.40428228320471	1.12215497370113	1.02193967978331	1.65932854838203	2.33978652034135	0.581780775138595	1.46112030388184	0.883719462757847	1.09202884548744	0.825813479959993	1.26370972718726	1.18438916950592	2.98378173005165	1.2283073684807	0.357393508331696	0.698430525029084	2.18042189434525	1.37150537290024	1.35447929562954	0.524388184463271	1.82248024581119	2.31199445109834	2.22494944231964	1.51818177944421	1.05352480783432	1.34699116428657	2.24060052858678	2.4393225658793	1.20488402979657	1.93573328815681	1.62400336374264	2.10476160612481	0.992382102887794	2.40615716456041
TCGA-VP-A875	6.32083333333333	0	0.47926249264119	0.451076519617202	0.382291932806235	0.450248022234921	3.33329954139114	0.13856800775913	1.68029637504095	2.0184385503708	2.45794189798389	2.12709899374873	1.96645851504827	0.796684558987101	1.99696458140733	1.65056535374672	1.87899913646681	1.41211296997872	2.03241448236776	2.42392798063769	0.629813550599421	1.90706964718894	0.54550099361462	0.790282095499853	0.501339625450543	1.43748259074986	1.46742449976397	3.11029175752019	0.828991348706378	0.128764218254298	1.11725242175859	2.25036158437388	1.52195419834189	1.57101689921533	0.586389991182635	1.89721520394661	2.41364826450092	2.50788215808388	1.37111579604461	1.66915235798806	1.43476890025663	1.63956208446746	2.33421621483693	1.37513567362542	2.18136318736838	1.11868765758696	2.40652550573769	1.89985714869168	2.54795903899822
TCGA-EJ-A8FS	0.591666666666667	1	0.535847147306516	0.116071649543621	0	0.827916084249104	3.45557352708418	0.368289993344597	0.994279315507013	1.8140690921025	1.88052191652156	2.18500428532784	1.27627396422982	0.694564614700982	2.14152480067825	1.71407974935272	1.81752384114273	0.870718057186176	1.82439497672409	2.45447945114556	0.573629825974016	1.52531666594981	0.654059355359438	0.939569909577478	0.401974848441934	1.5350188238115	1.83796453308787	3.00748508619069	0.735157202940404	0.128764212976259	0.824049931216594	2.34067866546717	1.69410559075342	1.05809899768225	0.503369721520502	1.69655156962591	2.42147659605611	2.2080810392474	1.38997005474447	1.21356789843339	1.10574304463639	1.79978812808051	2.58039787366406	1.71500352206998	2.12174751059192	1.51203503704364	1.89119376660713	1.33089041113847	2.35014913369399
TCGA-YL-A9WH	1.16916666666667	0	0.745852561467635	0.202772954773898	0.364022745380146	0.670224730192965	3.18464922023098	0.529111924669666	1.41229782687487	1.8544055561753	1.80041490601403	1.65700358558549	1.60622622179935	0.782490545421328	1.97646394299679	1.58379253697768	2.06827553029864	1.30695462551203	2.02529060960373	2.29130872248557	0.624553316498668	1.96440055825985	0.494358119582801	0.816340969717408	0.338224698306363	1.50729142920005	1.48828896885641	2.86320867180968	0.880489808494027	0.453084491308673	1.10226747391696	1.9226540485516	0.879315072340205	1.00839879209528	0.503369717449464	1.43300409219281	2.3643095902172	2.34750401268192	0.892406899551875	1.45635123176993	1.57773768338373	1.18459666036873	2.63057012852969	1.40256717047087	1.89764383307047	1.35441667108632	2.07199356850761	1.6888995636706	2.25120260500729
TCGA-FC-A8O0	1.68666666666667	0	1.59180141859157	0.141506048678774	0.394044566811442	0.905292312494524	3.26385630046103	0.943725354198163	1.60554150157623	1.82690054428872	0.735243584616347	2.01646127189372	1.32606748687219	1.01775110416716	2.04866694161148	1.50217698954778	1.84319373813308	1.23296029671299	1.96594764481433	2.39499017472522	0.717577586640621	1.85893309442993	0.88194057246251	1.34846594580581	1.39739988719487	1.43196195722798	1.86655020078784	2.96918562134548	0.787088985313178	0.128764212976259	1.01774115013974	2.08228546210921	1.336860287671	1.11339390055879	0.542189690408128	1.42287693415952	2.45885676327386	2.18077260827863	1.07243419665905	1.22181755360213	1.42970149774968	1.8527797072376	1.91231795321429	1.58804263917867	2.08188501784512	1.28784892470406	2.23495947362632	1.75532048507614	2.07600008788078
TCGA-HC-A6AQ	0.29	0	1.13447263686801	0.0510861517627252	0.301780843600555	1.22477042908009	3.41489187936694	0.35837858264467	1.77838074315536	1.93193903614071	1.33018328497575	2.28727605810816	0.977452933938908	0.569553873103293	2.23173013941242	1.18759164263886	1.88209982866248	0.557317817477367	2.30899126846691	2.49279669751929	0.599079134106069	1.73014703622573	1.27604394271805	1.22090867528497	1.65700296159033	1.66097206313403	1.91975503453858	2.97624931182816	0.513911860115596	0.128764212976259	1.25307412591608	2.31607348116159	1.46733575229569	1.12057320520972	0.591328350342474	2.06214802979711	2.57142571064858	2.53403508717623	0.715242179470538	1.47920140170593	1.4320924665041	1.4941880127435	2.53164812202598	1.46352994982847	2.27837341945079	1.40070471516241	2.57423666932188	2.01294547339974	2.37760767478785
TCGA-EJ-A7NK	1.30333333333333	0	1.80737799674976	0.185032153651188	0.545861161022717	0.936036642572423	3.1824693505404	0.89807105481954	1.44089458472593	1.67682233285281	1.12577211238526	1.87829560347342	1.35588085509156	0.851736202747063	2.01577247309183	1.36964505130387	1.66681775177031	1.35952645542703	1.97358068381563	2.38744367084872	0.85654575305846	1.68084799386378	1.21655056565665	1.47657317350631	1.09573625329691	1.37848907819315	1.71591328267599	2.90413114888427	0.93230876737685	0.616729672376325	0.89635493169718	2.1223219008584	1.37031731529916	1.41064026726891	0.503369721520502	1.80418877017401	2.33872752148034	2.24153043144516	0.960501731320254	1.15746230269338	1.2955787830848	1.58009388905907	1.96992617444799	1.43648278992943	2.05422190575298	1.34183548285724	2.25222648365871	2.11121825952684	2.09250593411222
TCGA-KK-A6E3	5.62833333333333	0	1.65576117074758	0.138804130205952	0	1.01370715593262	3.19171172727601	0.905443427823143	1.21793727138658	1.69100958067879	0.771126407150528	2.29257007561625	0.705547208961067	0.79706473125716	1.99121403225169	1.20974829409215	1.72866237737767	0.553732380709479	2.11359310638899	2.51386719439629	0.978187844966088	1.48448419210472	1.36650547978525	1.25614357567104	2.02620921228284	1.49087792560512	1.89960009555211	2.96321941032786	0.70557236889352	0.128764212976259	0.786409476870991	2.35302168273228	1.2420475263381	1.19915720721547	0.503369721520502	1.74846127164765	2.51123400868211	2.31219501010927	0.425070175808292	1.50402506064458	1.06361585466013	1.72435711512811	1.64006892450098	1.33373327882563	2.30085091149281	1.69295588108031	2.29972441627721	2.30359076450743	2.0757867729705
TCGA-XJ-A83F	3.085	0	1.12025073580649	0.0933087305000204	0.373230928876864	0.560957903423957	3.41965022012936	0.180902780127225	1.93600854644189	1.85426975713741	1.28372878190436	2.13852806026775	1.2427514959382	0.491931546029429	2.17331841319001	1.36502903044203	1.88612375671808	0.553394872001677	2.25610559256936	2.44953437714561	0.833147752654761	2.12053276030516	0.894180163630407	1.17516890217871	1.1935702754941	1.45548789618213	1.78890175211204	2.93821026345707	0.575046569530278	0.578846792985533	1.26491646577942	2.3509353129092	1.5821532687035	1.21147542675434	0.503369721520502	1.85438126413785	2.50170085751049	2.33367498695663	0.963389875523071	1.53170924351789	1.4382641464535	1.4005186716623	2.48967339910899	1.66877033770427	2.23386651159635	1.21062366047774	2.62475582544251	2.22077833116104	2.39062973590838
TCGA-ZG-A9KY	0.355833333333333	0	0.738037009572779	0.301439299492112	0	0.217284472828674	3.32012085478679	0.0508604846065697	1.51860864355498	2.02917187973636	0.280543704609661	1.49578322470195	1.4240071445366	0.94359904104469	1.67527193981917	1.35393996370799	1.65030364689197	1.33143257296165	2.35270376146663	2.25855451286056	0.816293851437093	1.70771265325394	1.05770923254343	1.17107030369821	0.3537404853449	1.31676353366694	1.51533282346838	2.86348336254713	0.622825164312257	0.367796185366428	1.14519254536624	2.24471001496967	1.11754289281481	1.85085061849248	0.567789547152804	1.7640224024817	2.28917209812793	2.42721535114993	0.565294361379502	1.2782066387446	1.06253495789932	1.56014894070281	1.9558903807799	1.63620875867646	1.85605267794152	1.26628859202898	1.89299671253425	1.16074565862526	2.50574578121155
TCGA-EJ-A7NJ	0.539166666666667	0	1.2657335242213	0.257351886889603	0.445845376554389	0.680043803030324	2.98748880186713	0.405783779892975	0.994414237422682	1.51352122125149	1.05202407342368	1.85311300259351	1.33854812040123	0.942330676920548	1.88038096987079	1.5027539066925	1.56750582165985	1.31560808467723	1.81054155336839	2.31129166842355	0.634591474949358	1.55780610847649	0.322225547938438	0.89573295341056	0.849724805151958	1.50364463287047	1.71716668842734	2.79918022632293	1.00807238626766	0.128764212976259	0.877998919086128	2.23348786842042	1.8098602360375	1.21228337364558	0.503369721520502	1.91235620729515	2.2661438384245	2.0748415773424	0.955561269341518	1.05464340181022	1.32245937625977	1.67243345272364	1.71831261806519	1.35227822648757	1.93742069099619	1.57642405067218	2.15032270745161	1.76334938213711	2.15683647120401
TCGA-ZG-A9LZ	1.89416666666667	0	1.26609939343001	0.257784986674621	0.469827506878363	1.1895359214346	3.43576048261744	0.847476087812362	1.96267846915143	1.57755565151955	1.77155933201658	2.10845767476086	1.69086614967978	0.916928238574151	2.27850265323917	1.39345489515345	1.97013794794669	1.25016368806203	1.7252310654631	2.38795594495453	0.661417650570805	1.90769806337936	0.625668852026338	0.539150382021285	0.650063643411125	1.35963676693719	1.77951462511287	3.03499501803016	0.993706464754237	0.837705659891454	0.918579321294204	2.32148580932945	0.834627110744088	1.71499503631305	0.503369721520502	1.62769860275496	2.41754334342928	2.50267494613268	0.766991531463011	1.74561761127641	1.32670894271334	1.38376205164393	2.31310699223878	1.66945919616985	2.29585034630832	1.34925891737995	2.19734168731578	1.28569111366207	2.28485685697511
TCGA-HC-7744	1.45333333333333	0	0.494521569704785	0.217934765735294	0.739462618377702	0.788167257766173	3.30976269727335	0.969483540408035	1.12580518146237	1.47719802973246	2.18758416223827	1.95754788839404	1.60980721874135	1.28898229179782	1.93097163869947	1.55732891070813	1.73420713565248	1.22423835944616	1.5741276096104	2.1474246236961	0.682314496893082	1.5740515955497	0.639001220930547	0.711827344576158	0.458777651539332	1.36571939783536	1.67500859533741	2.84230891993281	1.18524640196176	0.128764212976259	0.863946773640583	2.18110939996008	0.953656570752149	1.27266674436721	0.503369721520502	1.85653651059047	2.28880897303434	2.11687753099729	1.23004365010375	1.19760023561301	1.45389681000962	1.16934582588418	2.47628679840689	1.5185635494718	2.05849209881895	1.24043419780846	2.3396124380662	1.16722758469537	2.44312965053289
TCGA-HC-8262	1.85916666666667	0	1.11439903710019	0.0722609650523117	0.469827506878363	0.649871870433856	3.20664271453943	0.617901373283566	0.86955242281759	1.33517478940985	2.28593210998803	2.21715928708635	1.51950449063803	0.787317228200714	2.21981113843426	1.5680882349778	1.92514415947594	1.39132964375973	1.64779117184629	2.25865338907977	0.633842025826599	1.85998831108328	0.809211415386202	1.06121914411441	0.350832026640117	1.50449346016252	1.74553516143036	2.89847193232599	0.85794342486959	0.128764212976259	0.916369151053827	2.18504319105893	1.2588973164557	1.30903634174933	0.527286513324593	1.90725643591779	2.46097368834497	2.33010725928007	1.18256555722768	1.04964118715116	1.41553234896898	1.42627459988787	2.35720529952975	1.37302076633343	2.03421680017655	1.3695909953532	2.05952047197052	1.74797425842399	2.42739452354898
TCGA-EJ-5509	4.0075	0	0.699655686703813	0.170606654210494	0.302077853710056	1.32103788058192	3.38955702604471	0.803655378859074	1.08683064957292	1.49693345946188	1.52527451867538	1.95194851709339	1.25946234436171	1.10016089691812	1.68754539142117	1.81438984164433	1.6678571977394	1.02059752404092	1.50318927216755	2.27680985904868	0.821190918699261	1.3495295916548	0.693721420131184	0.562635535070868	0.681378961736108	1.121275896991	1.71128643515046	2.94278880469723	1.2216196176022	0.128764218254298	0.814286043367885	2.1266041648969	1.25441552780332	1.21985299722562	0.503369717449464	1.69338895907551	2.24603786822042	2.17308595300275	1.13755728609043	1.05958368163494	1.13979155598216	1.91252362298316	2.50270484978073	1.41997153752916	2.0387951380312	1.37754443209372	1.04400427672266	1.29874169858235	2.33892234945477
TCGA-ZG-A9L5	2.48583333333333	0	0.830420907331659	0.409537723195944	0.049766576782702	1.29292510006207	3.3880963288803	0.530745499925757	1.3185313960034	1.92260193179342	0.280543704609661	1.82473966523361	1.25231084728212	1.01203540492742	1.25919208261142	1.25785502009755	2.17774452511675	1.18853999585425	1.96742049596212	2.47213924001061	0.654568617367374	2.17304608238005	0.445836087688372	0.839262115242168	0.58635094573636	1.85108122829692	1.41182377872199	3.09795406697991	0.740206358006586	0.128764218254298	1.14328711577846	2.22600913742144	2.35345165848933	1.25795371955879	0.54546586503034	1.7722399018817	2.56170237378757	2.43832703506124	0.969363158502203	0.888321777993161	1.00814354865288	2.24359246469764	2.20472551089346	1.18141713913237	2.05612862623563	1.36531068753084	2.51314047457399	1.30363065099695	2.32974039785671
TCGA-XK-AAIV	3.10166666666667	0	0.877046641310815	0.198635474254988	0.246665542011437	0.772155022593742	3.13936003139337	0.482052501197145	0.723116987718319	1.70963025998276	1.95460557935156	1.85690746551304	1.61792597513043	0.804767871449793	1.92805850041946	1.41616711093639	1.50774924437161	1.02622572054689	1.93820730262153	2.27401375289044	0.881381940851871	1.0958985423733	0.7395353408929	0.514183103367229	1.25593538567217	1.46014595352953	1.47002041668815	3.03695328946826	0.776892406577178	0.128764212976259	1.10147164415489	2.08789998629297	1.08882288884166	1.17639638012779	0.503369721520502	1.38646382483918	2.38676348847275	2.25666759630228	1.01025710182934	0.886459833153597	0.731544209117385	1.47020426114594	2.34696609707589	1.46665881069875	1.94131824005505	1.2786439707653	1.72531126748226	1.19336531601372	2.40642181600638
TCGA-G9-6356	3.92583333333333	0	1.09903391988582	0.0622684475357628	0	1.17099088747333	3.31903799267717	0.834881789141044	0.99376585089218	1.41613811354747	1.92041746955441	1.95377328741899	1.26828133641464	0.891585285535833	1.97118106479596	1.39015988529647	1.69952051741304	0.839595950275955	1.67921483767831	2.25207819642694	0.690485002293877	1.4723619109763	0.915275256468511	0.919100191801717	1.10078721958977	1.11581594908124	1.70564960643733	2.85682660023601	1.1212814226654	0.128764212976259	0.755319972271736	2.09367894685515	1.13128635483316	0.780616111134756	0.503369721520502	1.77742930644694	2.27925624822495	2.09926113815163	1.00478919062591	1.14474637035291	1.30265830836127	1.50337665244587	2.16013986049001	1.36069673519097	2.04275399907383	1.34346492062128	2.29644554565272	1.53080394251229	2.34221355554493
TCGA-EJ-A6RC	2.39	0	1.33402402185766	0.219535139177283	0.394083672805846	1.17315376642343	3.23127799863621	0.870725315721936	0.968495225186795	1.41810695752939	1.67156125856929	2.07998453514349	1.13270686689814	0.937351873050814	1.74682177381565	1.51345025860087	1.5878216168636	1.00434995613939	1.77504193797884	2.28655926967974	0.87970542913069	1.46637046845384	1.01417813057604	1.58218842782391	1.44767901013765	1.17551326387345	1.68477586441721	2.95410170185946	0.95700208865191	0.128764212976259	0.768213515099517	2.09919307744196	1.0812608702436	0.874339558084146	0.503369721520502	1.56768825959628	2.32630503137446	2.20013694423026	1.17749900871236	1.19505951565158	1.13617874460005	1.59301773570355	2.19166774442732	1.33076230181708	1.91168183478082	1.34197672679947	1.74416155206489	1.5882136796737	2.20496409220566
TCGA-ZG-A9L0	0.971666666666667	0	1.50453396030615	0.285661495951261	0.229718946722433	0.921843145437333	3.3108454480237	1.04448160173329	1.33072281200588	1.99692288223176	0.986362503576197	1.81212368800062	1.30115510686167	0.650199757518947	2.05093900196973	1.76087840578343	1.77702499276441	1.18459822365886	1.88395580323985	2.30990501264315	0.877807837049095	1.74549991961047	0.811921886534334	1.27872936649989	0.65383080207434	1.32366078677699	1.6280689681134	2.9958071164529	0.982881369941941	0.128764212976259	0.878765214626975	2.104602040966	1.1404584270033	0.974860558349953	0.600550233360239	1.38035606129501	2.44406524421939	2.33709157918676	1.14708521017889	1.1361836017515	1.0127614418661	1.90905441119561	2.26394211941366	1.28876361173253	1.97196477136162	1.37910865337501	2.07114631744574	1.5717539344591	2.36080864246023
TCGA-CH-5768	2.00083333333333	0	1.01090701942374	0.441391401254625	0.484770911362152	0.73057093964764	3.41170796001888	0.112564349576075	0.93413379790872	1.4979028577273	2.37580340825403	2.05348095624576	1.49418874508738	0.793467133508355	2.09223511091503	1.40324985899144	1.70519514505003	1.32846499135475	1.69403850518636	2.14650648132524	0.593318132267253	1.55694062138631	0.648491102982684	0.538968623443029	0.365191106543046	1.0789226237947	1.64990508636785	2.89418170641891	1.16499804019475	0.128764212976259	0.853588003298548	2.27301348476356	1.18008246726347	1.41264359438995	0.503369721520502	1.8090486654162	2.31808722700654	2.25833324077499	1.30689522986668	1.27305524584825	1.47259512997364	1.44127529896685	2.43857327412505	1.42527570664824	1.98817653235182	1.41651799044604	1.99077258296492	0.964537087314662	2.35626804853281
TCGA-V1-A9ZI	4.49	0	0.828186440788936	-0.0105027864908807	0	0.990694804879966	3.44353368466574	0.213670791170602	1.61627305640481	1.96165011068097	0.440164686116057	2.06325979111753	1.41610903124071	0.526230575800285	1.79535690567015	1.45900741547761	2.16535300504416	0.854741676790263	2.27639097520089	2.34747611113537	0.76240055356665	1.99508762238911	1.17909394984086	1.52640379311276	1.17337724056918	1.51062428508293	1.59789139945914	3.19047146752658	0.522698529529561	0.128764218254298	0.825241394790384	2.24558975833361	1.31952735542471	0.651751328226245	0.503369717449464	1.62200906279034	2.48079200561643	2.59898810045059	0.754610313087197	0.946027888714169	1.13131025137043	1.59828036540453	2.57990186986474	1.7014675313916	2.02356047434446	1.04965031854927	1.70646811094766	1.27166154462145	2.07906862585611
TCGA-HC-7213	0.465	1	0.66913832961237	0.108201885961449	0	0.795237216913597	2.98369125159042	0.522518824147577	0.926352091604586	1.21177141837608	2.39550013861179	1.8118618616273	1.47766243431701	0.791066317634825	1.59358658667873	1.50231750383924	1.6545806004801	1.02138192642826	1.77187261743698	2.29856019430354	0.653568517620028	1.73111073128783	0.791488537436426	0.84767288093869	0.637582138552035	1.2247697809364	1.38858359950881	2.69332407960467	1.05570880277326	0.128764212976259	0.730115060694907	2.01348721151517	0.990471129861039	0.817771939525823	0.503369721520502	1.71011400752597	2.07406994870142	2.04513307957829	0.72594221688751	0.475787771240073	1.3993005886908	1.29648493064646	1.96553914694854	1.05494685467935	1.75469418089999	1.01414442983042	2.44462536747648	1.47548912343156	2.21224301008393
TCGA-EJ-5522	5.69166666666667	0	1.04486781494021	0.321039484693265	0.655337656239659	0.749660362071783	3.11022296134368	0.704233754700665	0.517904450255102	1.44748815181714	2.28356985962498	1.92311239384752	1.46238679256235	1.32947895161845	2.00474339558017	1.4256245413561	1.57755250137006	1.28245875118952	1.59396774025573	2.1143448779138	0.873591214088113	1.49535278530418	0.678441034529816	0.728927546176919	0.614222453564863	1.23797000613457	1.63993292560567	2.71019064671422	1.27999794692975	0.327228841920184	0.637088638666413	2.21771560984844	0.923315392951264	0.971236185736709	0.503369717449464	1.72862143577013	2.25880692814302	1.9117200869441	1.07487010097548	1.08977885991547	1.49953434456637	1.5745430752604	1.95212057344478	1.32048954822444	1.8878666472502	1.3530078174725	2.18412296415269	1.40272852381679	2.20612364207607
TCGA-V1-A9O5	0.339166666666667	1	1.20588654206075	0.379039037181229	0.201208473145785	1.26193145875319	3.13519698624916	0.195635610881488	1.20096103205623	1.58898215673648	1.21980077884628	1.37006098601664	1.54398523780908	1.05906954516901	1.70249422151134	1.73569196124764	1.95797473938082	1.2119489960374	1.9050357252551	2.22376459493039	0.562279078285444	1.69405783173185	0.476062792093011	1.00712348687381	0.278143958503616	1.45583360008302	1.47980797643944	2.82497511698076	0.850339947387851	0.237719989579961	1.12676118600616	2.05547715885475	1.35788790092334	1.18978414071821	0.503369721520502	1.40437073319946	2.28813410302692	2.26905222911375	0.715586704873837	0.74343969260544	0.813467152733487	1.8739177633893	2.19621294159902	1.27259042407991	1.94181501294646	1.14444878297277	1.50163891242465	1.09557520166478	2.45899540762547
TCGA-J4-AATV	1.51416666666667	0	1.75635529056315	0.31558314377597	0.594115532746732	1.21717723933338	3.11253095057477	0.768030036572418	1.32932117886756	1.52803826335308	1.46853360507571	1.96409500028593	1.40443317814486	0.673085929199561	1.851901242086	1.06084763255094	1.68229008784085	1.30314702702324	1.94813116633647	2.34637951151769	0.842223896684723	1.53772794608249	1.1453895330036	1.56715956273068	0.86857613339165	1.42315675105725	1.64343817238837	2.90939239551589	0.887113170387712	0.369334489512594	0.993159174211848	1.98849119726007	1.26014590967102	1.06948855084571	0.503369721520502	1.57194463861242	2.33204080324247	2.32047841910491	1.3231576875665	1.08577672742221	1.30367867626626	1.59424414700225	2.20492923715984	1.42527570664824	1.84489114648606	1.07036500109992	2.11604154482211	1.88752942725699	2.01087973208171
TCGA-G9-6333	6.74833333333333	0	1.60634342027393	0.142909704957771	0.543274834723646	0.826972023767558	3.18684521029418	0.199490180819517	1.09159948337977	1.56003545139056	1.09499466714347	2.08524204383156	1.17666997989268	0.880749288426324	1.72445703369084	1.52836543634934	1.4186976278829	0.97576285823682	1.75823687048701	2.44628639645983	0.719008448597518	1.37370799459904	1.11350471536373	1.29307357397356	0.488725197295253	1.30483421018712	1.64315269406134	2.83821203230023	1.05363073831448	0.128764212976259	0.638976605283076	2.23139134512526	1.3437265331489	1.09591964812915	0.582493765878892	1.81181681254324	2.2551065863903	2.02284634618256	1.12941884482304	1.1323454664997	1.33856052803019	2.18089839575657	2.13991852701544	1.40726740524947	1.98587126456127	1.43532782612135	2.16790953750396	1.71947573572004	2.23434714383531
TCGA-G9-6367	3.345	0	1.24023393921032	0.100685339532822	0.458238819543012	1.1997470003121	3.00705772462678	1.09911871675611	0.983520554581439	1.25084588657498	0.84519335215643	1.96726562643431	1.10888612059758	1.2064086544556	2.04293020081817	1.65686239568526	1.78802652609041	0.765132738547048	1.70562998560909	2.36001468337	0.947484427485132	1.26544852638071	1.23831362691224	1.21991327162775	1.49743083135704	1.35989743087415	1.8876650806123	2.83886143790512	1.15253975479969	0.128764212976259	0.720194825902468	2.22600913834657	0.790438770174618	1.0782050719064	0.503369721520502	1.70168490562365	2.23278737074573	1.99583885191563	1.22146680872467	1.31772036359911	1.39718432096615	1.67115047291564	1.76589858211601	1.27279838603091	2.05090654601688	1.60139136015093	2.00612092513233	1.66951217794091	1.93890583491919
TCGA-KK-A8ID	5.76833333333333	0	0.543346939127335	0.324878724662568	0	0.492055452369261	3.475689035477	0.234594947389919	1.89329768260067	1.87562327683995	2.52207756724682	2.16318781378007	1.32418470027808	1.37203690954337	1.90936134648903	1.1780073895434	2.06578075011506	1.56402710485857	1.97220620734337	2.4141112692483	0.708781275349066	1.95771198397472	0.969303331843989	1.10052541134031	-0.10733902476064	1.29814905286783	1.5081422296126	2.96704172245881	0.713376464464546	0.128764218254298	0.943622230400495	2.31670686904812	1.04497619949026	1.1638086002029	0.503369717449464	1.99753811896112	2.39876783223479	2.28497975632542	0.514551448419998	1.65201247974501	1.43504733914587	1.62393919326739	2.11251276436583	1.73735937438209	2.26772389166703	1.67051638819719	2.25613954456286	1.44500922695564	2.51070587766807
TCGA-EJ-7792	3.82166666666667	0	1.23993074069101	0.233983186582483	0.0795577236201859	0.904951929612444	3.01402024207331	0.303815793188053	0.644830625719076	1.07939601561681	2.04758826417906	1.85485351506143	1.22625133354593	0.90767836436601	1.67505616417619	1.5533792739783	1.63006566466929	1.27078482478404	1.60192320191574	2.15689339451766	0.998700861305368	1.31274540004033	1.12488457839508	0.379589344398715	0.97364398970498	1.11606802942252	1.6849994938985	2.76333523539747	1.24330828533068	0.128764218254298	0.609471538354351	1.97537028848684	0.605987155461887	1.15204016741798	0.528996330727947	1.28280996937175	2.20632785032166	2.05278872699103	1.19308983806576	0.962654715017424	1.05871455106941	1.68691595322903	1.90672871383475	1.25867112598419	1.83894116496956	1.15433067967793	1.55982018510632	1.47322607601157	2.12292053631426
TCGA-EJ-7793	0.3125	0	0.67538171170903	0.151350602498876	0.387671110010112	1.14177808083391	3.23604874955916	0.522398268197207	0.724589515749963	1.36267525443135	2.0665623753926	2.05725042645041	1.29702690766398	1.12938009468905	2.1587358203427	1.76225466422856	1.67328998924265	0.966513305451852	1.67568736528577	2.2193635921762	0.747776400054047	1.32704121974792	1.0639871440854	0.961467560669259	0.764285009535865	1.343677465939	1.84901585877169	2.77071714563139	1.26893887133559	0.59345928586086	0.75049403454884	2.2995762812582	0.730160703776883	1.28329136942059	0.503369721520502	1.99698585522121	2.31217574453751	2.02933381480113	1.33412684184743	1.18809158876713	1.50524206381808	1.59694715128308	2.09028336863341	1.38590504133242	2.06811203041886	1.70455456761395	2.27005459897147	1.52510780705108	2.15756844839926
TCGA-XQ-A8TB	2.10833333333333	0	1.45713229808955	0.456646471631604	0.221488314391915	1.05874966165814	3.32783070403895	0.556362989861762	0.942893731808974	1.5963421801933	2.69048738692886	1.98721210118012	1.49581424655727	0.763512555339259	2.0233372056201	1.41409256006214	1.67733714731788	1.68649830851263	1.68920027997378	2.30254116939966	0.94070007499127	2.20303635698229	0.921219582730046	0.971075436933674	0.536990914139353	1.40822547399172	1.66489491897633	2.87214808416672	0.952706911392941	0.618800633272809	1.11227187063157	2.07628105710785	1.03349258049076	1.47530494462225	0.503369721520502	1.7951396712347	2.29864865651294	2.26547098561797	1.18048513605573	1.18863237028245	1.25272572278796	1.56421023543029	2.39195594254287	1.27315172362897	2.04637389015912	1.21468684322707	1.98191539637627	1.66196182087415	2.3511973076316
TCGA-J4-A83N	1.185	1	1.3009479958609	0.248113903676432	0.318650622827478	0.717767235016765	3.25475862543759	0.623273334313203	1.2612794605277	1.67750718688133	2.05643898458429	2.07315984872058	1.34496358713529	0.867061815222097	1.96274446108573	1.35988644200411	1.6078445660986	0.959011268661643	2.01381328063512	2.4063234147571	0.58942353648103	1.73514145053211	0.832154139119918	0.679116885361469	0.998938478510509	1.460913307978	1.58999608723141	2.84401814281101	0.784266448450244	0.773129705412136	0.950841033005316	2.1924162632424	1.20037788138897	1.31577352531238	0.503369721520502	2.04061417227487	2.44120315997038	2.29967627911906	1.00847552979489	1.3888728682673	1.43621743478383	1.34616229931715	2.4531769470863	1.51404343698949	2.07629114898972	1.47686102339772	2.40839644417857	1.89815757184592	2.39363541634743
TCGA-YL-A8HO	2.92416666666667	1	1.72946087878377	0.275102178774326	0.451935861099883	1.13517026903792	3.22334944329585	0.651650322442168	1.14262573860022	1.58491778609992	1.47082539086539	2.30211134348429	1.29846377906787	0.907000921012377	1.80433095776068	1.48871405732099	1.86904618942681	0.953334136535814	1.87858225355917	2.4214153988717	0.941565202830535	1.8033147074648	1.01174373099599	1.06278419071872	1.29046104879765	1.3189103893147	1.56447916100011	2.88711991592303	0.982592679240419	0.128764212976259	1.05287993742952	2.20006750200488	0.972757380857142	1.16513077214779	0.503369721520502	1.46037534134183	2.33293431661465	2.32262871962239	0.846552334373475	0.992457057780341	0.93718921310116	1.8144952000992	1.95748626815361	1.34923368512216	1.99540507529834	1.25298437716034	1.71334814502848	1.92508496129226	2.11753953569777
TCGA-G9-6494	4.84833333333333	0	1.03258235486718	0.193703413218667	0.236206861460073	0.449726993099955	3.13455820999349	0.278078837694437	0.733035289667754	1.35089010451252	1.9384597517839	2.07423588547154	1.45593457704408	0.934809924785781	1.88757442681328	1.46456610385044	1.74631996913235	0.870349330754228	1.7604840061743	2.16102694108357	0.688553024950315	1.24896407120452	1.07554078416825	0.634802488195848	1.03365823283799	1.44364819731217	1.56432939659945	2.86390355977008	1.13345741076356	0.128764212976259	0.74399863465529	2.27386586565479	0.990151511124908	1.28791661340814	0.503369721520502	1.99047840201187	2.25673108254413	1.98637260729637	1.04671509183668	1.33012535444176	1.33637042117404	1.55867510723877	2.23032060728334	1.37302076633343	1.96313425897866	1.47982077595351	2.04221603502757	0.974310689075838	2.23597511160923
TCGA-H9-A6BY	0.306666666666667	0	1.14724935458359	0.0996376261687635	0	0.978631169954092	3.48773933260596	0.196812921877263	1.62719259445769	1.9460827630111	1.49715941472972	2.27124912938054	1.06900833774478	0.817813386049902	2.25492926440272	1.28725148264058	1.98414672596897	0.517764811165625	2.29232982636622	2.43423757632715	0.665393889903311	2.17271278620939	1.24707895318208	1.32832923215723	1.46878595255691	1.61124504659784	1.93339977642207	2.99050115674529	0.753868330256351	0.128764212976259	1.0249798058331	2.27500664807598	1.55442895537188	1.02113870649119	0.503369721520502	2.12604452292029	2.60244655142377	2.53467358180702	0.590163733799898	1.63546318587215	1.38330711414046	1.39895899248589	2.63420681603099	1.45736928427265	2.39667980964738	1.38086354531838	2.28400629931863	2.16852847019616	2.39612557547464
TCGA-G9-6342	4.64333333333333	0	1.2209658265271	0.0910312164202705	0.128909061499841	0.407255574673734	3.10393841766794	0.829923230778775	0.843004383852747	1.47490560397733	1.95547875591218	1.78322465202065	1.32561259378015	0.705607533675727	2.01005029859699	1.41997980881326	1.87912398806939	1.17353317358715	1.94531245981495	2.27188560375624	0.671753611638489	1.67718201987248	1.18356782395329	1.30151085689657	1.10284643864257	1.21868601805621	1.64431087406072	2.70263402793493	0.830898405348838	0.128764212976259	0.647651146702548	2.20457216773094	1.11347729751019	1.16858880631768	0.503369721520502	2.09605260324215	2.34463500953038	2.19545606097213	1.05651641374176	0.894683874995635	1.54482425859645	1.31986608414866	2.18095737365283	1.31438752093664	2.05528176209872	1.14121557245732	2.48262430211743	1.74258446687722	2.33228668538464
TCGA-Y6-A9XI	1.44	0	0.608710454889335	0.63780704951064	0	0.533438817576896	3.2292594199806	0.842434643122566	1.11049750330778	1.78600243473855	1.46985688770756	1.95231440486644	1.5979651736265	1.15112977938513	2.23448447471535	1.40317790700471	1.92471575643847	1.15959619848677	2.04713067034721	2.41208160649547	0.6237745863364	1.46710741642405	0.444758120180124	0.721754355493742	0.372875293244957	1.70039308504464	1.77153893942469	2.93226379414253	0.857790666223519	0.128764212976259	1.14067423490573	2.10892568263381	1.91136770314146	1.32516929171662	0.503369721520502	1.69865425746523	2.3857202292164	2.3280760290406	0.571634632668436	1.25876203678255	1.45904418988701	1.14963514576852	2.13107388717592	1.37618001516782	2.16437318803059	1.37349584133023	2.31836787495587	1.27107381640476	2.34766487117988
TCGA-G9-6371	3.35666666666667	0	0.854390392750958	0.1293228512661	0.397404142548291	0.621063645404823	3.19674893360191	0.288800511446962	0.951481841608438	1.36824731501407	1.65361535009376	1.96533895177203	1.43073406600945	1.06189896139188	1.92497854053207	1.58880040391348	1.67958862887848	0.812111412099159	1.84912061278577	2.19428357125025	0.659751424609236	1.14120885498516	1.31593666383014	0.641967049639537	0.499815177278713	1.42260059883899	1.78860876761004	2.79551505874771	1.02260748824358	0.128764212976259	0.757238652966237	2.21267037376751	1.65197840241813	1.40505010283564	0.503369721520502	1.96277795555651	2.30425276167739	2.24960229048705	1.28809641973899	1.42529246671988	1.44414013783004	1.54258687245845	2.60471255163291	1.48686103399479	2.03997803322485	1.47906956857001	2.23446624909626	1.5480169835623	2.55106686535987
TCGA-EJ-A8FU	0.3775	0	1.30980680661725	0.356719871532643	0.620787097658577	1.0238715300803	3.17774234981176	0.49248971142771	1.0918505028621	1.37271055717474	1.46505609075135	1.79040900845063	1.33877008959674	0.862672620003807	1.92682109927394	1.40712079173082	1.55520764617631	1.28143956540975	1.75576410797247	2.25774885071951	0.890502998519074	1.52388230918349	0.805542129626034	1.85633216122905	1.55942662981611	1.28606059453389	1.65243538073281	2.93873822275239	1.08096985878401	0.128764212976259	0.81593887665159	2.08845986059599	1.37031731529916	1.02098320563974	0.503369721520502	1.78681163774586	2.23673410149312	2.25061301146571	1.1557911272084	1.11474717331852	1.07011647471883	1.63057326356044	1.97327014204436	1.41958087737346	1.9598882881841	1.24852719153485	1.93686035646049	1.93738911877001	2.01334068239079
TCGA-J4-A67T	0.500833333333333	0	1.92887982041052	0.395693870725035	0	1.01529411763683	3.25038117363727	0.351208393987015	1.07650273383894	1.47436348483498	2.28725091812402	1.99910324869139	1.33720741089046	0.715730593743711	1.93108816212195	1.31439799754329	1.58945626567841	1.31787864096411	1.90102529049319	2.36197416174717	0.65829043857659	1.4401471090144	0.811174363844123	1.33213607490371	0.571523364095121	1.1239405207815	1.54560086985191	2.77399656977873	0.87124557082338	0.64244621184907	1.14232716115025	2.3021221582669	0.994300889667095	1.07035372036438	0.503369721520502	1.60839349266887	2.29130730366269	2.39818062203433	1.22477214511627	1.06812258557227	1.2382965533958	1.53828343221575	2.44427403791616	1.48830208004389	1.84152146658012	1.07167560393943	2.44385806691463	1.42552124371574	2.29360908599726
TCGA-KK-A7B4	2.63666666666667	1	0.921928827305662	0.289695995212177	0.200833470336455	0.546989751762658	3.26314223123617	0.253872176342222	1.5775242705612	1.70011869387811	2.15535563017331	1.94529390161143	1.63491043598775	0.824087318901469	1.75292433263812	1.55426247837314	1.89013590483548	1.16536185140073	1.87628148344938	2.49297493316104	0.664048009361521	2.01209703715402	0.374320404885914	1.21220196044439	0.781992933401052	1.49908884780578	1.59359166337205	2.92949051098583	0.881608578240551	0.128764212976259	1.15507742015223	2.17659529497358	1.43369576323317	1.00328515431217	0.503369721520502	1.80378709849923	2.41348006762872	2.40068417538079	0.896850027892682	1.40871984881037	1.32788824116421	1.31226685575768	2.34521679665894	1.40395619538112	2.15708512395612	1.13685256406362	2.00542958873841	1.84004066225479	2.39301683939649
TCGA-EJ-AB20	0.358333333333333	0	2.09944376229296	0.145077077863305	0	1.20643926949643	3.24613047932414	0.809517902958564	1.51007211460573	1.84254224944784	0.457125304291013	1.7702356455347	0.99904881341642	0.860078386116594	1.95947090032431	1.42356896351939	2.05616080187776	0.674924020322544	1.96307941150788	2.27551160146676	1.21721134364364	1.51217151934247	1.64722631938278	0.664376513918122	1.80525935372874	1.33010995907997	2.01293201169956	3.06648592096687	1.10218101923435	0.128764212976259	0.925397810795678	2.12023363651227	1.37086802126877	1.238908591015	0.503369721520502	1.50062675241087	2.51177917697782	2.43832703399655	0.901293707211993	1.15654642515905	1.09447469281802	1.94396380621949	2.10411308515248	1.40122140291472	2.10800731223561	1.38260799452369	1.69199721804043	2.01001855722977	1.82787988068093
TCGA-EJ-7123	7.04083333333333	0	0.664672926806291	0.283174730958448	0	0.798979083304209	3.21277516422339	0.201324614572615	0.464055441007218	1.41317171277257	2.2372432367838	1.77893731503666	1.43657340186631	0.982157018877906	1.71066843521265	1.54490605078041	1.59656083250931	1.0196294968054	1.7178919035312	2.25827377235811	0.740198781831799	1.32521750697875	0.741181400518512	0.904942535216696	0.822121408181234	1.40135471729395	1.46279910113399	3.04375734463339	1.23714648785298	0.128764212976259	0.638646778092282	2.22323692152893	0.888780399582549	1.11600358522078	0.503369721520502	1.92607961118886	2.28546737689731	2.11636219803526	1.3278647415358	0.887713612032768	1.35522572179139	1.92978346236262	2.44435872805625	1.41765144824433	1.9588114087804	1.36716425894559	1.63965535964673	1.10402540001371	2.38969551424273
TCGA-EJ-7331	2.03166666666667	0	1.30431116388583	0.36963078099765	0.454745354677933	0.9856810342182	3.13540702256821	0.497116770000521	0.666989762542826	1.18323900711317	1.57745832433679	1.9008044261887	1.43910284009399	1.21122831544882	1.6901676600473	1.44115375581249	1.61518971419667	1.55483198239792	1.52462532910964	2.12552742724589	0.9854639726491	1.50958028287915	1.0084761321774	0.948241798996218	0.967097493090625	1.16651048866978	1.55145684733826	2.82234189675285	1.3756333790423	0.394418540074984	0.695707206631511	2.17388610019501	0.750984257978021	1.53659610447898	0.503369717449464	1.83339165031472	2.1053348717462	1.91491585808095	1.3395142417698	1.12114019167004	1.36559374811354	1.92138988655184	2.16125279976178	1.33136562791124	1.87628790021468	1.42053077678726	1.20461609726122	1.20511955066335	2.3036753847857
TCGA-G9-6365	3.73166666666667	0	1.35357480636456	0.126350698609588	0.282481024275854	1.11324026337878	3.28877299027797	1.06915791570607	0.885177383160771	1.37626164585494	1.52257982143952	1.88895375160072	1.17779907503045	1.07428078043136	2.2178104576407	1.49759819788753	1.56765990956478	0.828533871532685	1.45790369351917	2.17213898959592	0.972978363869738	1.47487661644461	1.06641941354943	1.00324042384038	1.57681987558211	1.17744836329636	1.85331395541408	2.89615536658532	1.16347153336061	0.128764212976259	0.642424667941617	2.25742499547761	0.762134596205781	0.810552468940389	0.503369721520502	1.53793706282079	2.34222843251212	2.14906299145351	0.966768383103118	1.38462611190904	1.18369425393993	1.64285953655927	2.45731634208332	1.34208510480411	2.06407428825589	1.37120176045765	1.82546600560549	1.57415709741372	2.45159483944089
TCGA-XJ-A9DK	0.7525	0	1.4527608739268	0.259384197784148	0	0.864560078409443	3.25181382571265	0.881956832368168	1.30311967732562	1.57305349108284	1.37882785509004	1.93415233789437	1.46470782557729	0.677463338176059	1.87039340550115	1.46604685072776	1.83353681613092	1.29629009497041	1.55368011704612	2.4173963419078	0.794737979251765	1.54295213487458	0.888209865941911	0.824066041939797	0.363451703782076	1.30331150013997	1.61095115141736	2.91361087778849	0.948296032885978	0.367418438949747	1.35315844748486	2.07186717854385	1.61219033213177	1.48092408667497	0.503369721520502	1.33112919852566	2.36857695933737	2.31120175429222	0.918356937516253	1.15115464608386	1.09338007141937	1.65852251369897	2.11219154398197	1.45789863084949	2.04994175346783	1.12872250266581	2.19437196255776	1.91015003312767	2.17818620096362
TCGA-EJ-A65G	1.82333333333333	0	1.12332083523656	0.237167736576975	0	0.252420103863614	3.35645887084343	0.324410889850945	1.2657643098596	1.7999940741019	1.10224826042102	2.18412645905756	1.26994945762782	1.07546431802542	2.11493147140874	1.58350987502793	1.73892012116414	0.812283528122366	1.84145452072931	2.45654390703349	0.54745242530171	1.74895299655397	0.818351599836507	1.2566223300831	0.422632733322302	1.42495793215505	1.70245080434091	2.9472844943107	0.735635422246317	0.128764212976259	1.23919823799383	2.29755681096105	1.37869912258259	1.46402278317947	0.503369721520502	1.82541450391907	2.44354512876759	2.28134943919036	0.697814893974782	1.02658505875065	1.20158240621981	1.73729236076628	2.30439674020559	1.65988922107209	2.11048368900159	1.76002415583026	2.2198273884363	1.75914018782623	2.31606083806099
TCGA-YL-A9WX	4.1225	1	1.35881714791026	0.289782031553389	0.467465625679135	1.02152397411777	3.41965022012936	0.988517649822699	1.52629867278357	1.54519363645859	1.87517051556006	1.79373460789756	1.51178768403303	0.920278526328285	1.82294069060839	1.17932437320172	1.81454975492067	1.56305043932936	1.86616016971045	2.32617055900459	0.768769229885611	1.60693302103572	0.824025825913887	1.47065644569469	0.596384457180706	1.30151046474352	1.62984023997532	2.81326686301892	0.911238537095312	0.265017217198214	0.984916107933828	2.01720680594302	1.22333313096417	1.24956765702203	0.503369721520502	1.74235632275933	2.35553964535838	2.29176953207973	0.910822267364808	1.04851152018992	1.19276757468273	1.49910897752449	1.79023426271538	1.42963031208404	1.97689593048971	1.08574497105689	2.34407896140872	1.48651227861311	1.98118964651253
TCGA-V1-A8MU	5.13583333333333	0	1.35932277216244	0.160197420835491	0.202474268470321	1.09563662847447	3.21031025911593	0.699460075337802	1.09504561692312	1.55248315668174	1.22530792389085	1.97611202757659	1.18647648294553	0.782671757273793	1.9017207234023	1.52972857611465	1.92050772555147	0.93437462173451	1.87516165906906	2.36899654221436	0.88473451439905	1.59763509219714	1.08001446681161	1.63689642362301	1.16129951032695	1.36900728876194	1.69472766680477	2.90668234390016	0.888866197800563	0.128764212976259	1.02262522012771	2.16857373375534	2.38033764875427	1.21573978794249	0.533430514487665	1.5248014837868	2.39063321342994	2.16572933925314	0.892053700895644	0.982510131331797	1.11395841451551	1.63325201673592	1.8469935039351	1.34838522575717	1.97070459268817	1.39911247134823	2.60645368910186	2.10943801817928	2.14353313586464
TCGA-KK-A7AU	0.566666666666667	1	0.497265555994214	0.11927550339469	0.230354420754968	0.598984364059334	3.4853052092929	0.568278572908775	1.89270119240505	1.84976618035877	1.79675739682192	2.30025359057079	1.62918622394407	0.993439381660282	2.11381319031315	1.43335444858095	1.96244362737814	0.842336825392237	2.07074215077708	2.64560791724153	0.419738600616685	2.17221673515672	0.363779701535724	0.504629412079331	0.116112822041297	1.75688428011136	1.87804920148576	2.90269861046175	0.592910830276118	0.128764212976259	1.06060188089924	2.23189193316579	2.06031499434711	1.12813068276003	0.503369721520502	2.03769962216849	2.49654921290628	2.43534920150581	0.475526518747252	1.51358673846347	1.60875545043333	1.47996040199095	2.28197171762087	1.84979918521128	2.46760161160167	1.3221998499536	2.58277804535415	2.1231701226843	2.30907457229165
TCGA-KK-A7AW	2.88583333333333	0	0.855581133586467	0.245478004757371	8.46837134576203e-05	1.44528222231857	3.45769248790443	0.0144364815699077	1.86734809219313	2.21689250576034	0.796001856917633	2.3842500483666	0.878067871976673	0.566311298842567	1.85646708262444	0.385921310046915	2.12031394469259	0.410252336515657	2.49454402118276	2.53569195995381	0.686763095076026	1.53788580377735	1.79862532510601	1.26766028694252	1.70090078749978	2.06313001611709	1.70405983051298	3.08580022477937	0.473842073192866	0.128853738944235	0.944783850924595	2.37326143927761	2.03470167659642	0.651803081882169	0.742997909322756	2.27304840763175	2.63751800167215	2.66110870298716	0.867056634324549	1.42298398097027	1.42774177437964	1.85360377554687	2.70829209527712	1.56700686266055	2.3065482768536	1.47751178888596	2.7528805191942	2.2694832449791	2.47649098345517
TCGA-KK-A8IB	0.2275	0	2.10282926951949	0.137860769499575	0.313576408790172	1.66791421384595	3.39257973859596	0.435695516482793	1.3441961456114	1.9321888683991	1.43983992708547	2.22087715262724	1.26407778224562	0.820393925834669	1.85582768790644	1.31852038076087	1.84587296716029	0.559225373366331	1.88931211519996	2.4498931206727	0.681468381178723	1.79086533468408	1.08341753387736	1.32494221382346	0.670484955963626	1.38607818580325	1.25680275252758	3.06427369811629	0.855104838736883	0.508836149986767	1.18902858511957	2.04312277410103	1.38658768386378	1.14006967015318	0.650742900150428	1.40731663028158	2.39670252426982	2.4815540879189	1.03590769863819	1.28350103056767	1.05300693023004	1.63015374210818	2.53719612127171	1.55366380607092	2.18155844351655	1.19621339649945	2.05516162762144	1.95726876544234	2.36912576916952
TCGA-V1-A9OH	6.57833333333333	0	0.879592149574101	0.206434093055686	0.281594271431582	1.27916703468885	3.33008564204965	0.922374607679266	1.35191085936552	1.47362645318722	1.62635041348098	2.03427691234643	1.25485453903832	0.529652709734416	1.74015176236537	1.43356509982068	1.86062810939255	0.941881874133715	1.8150812703728	2.27911779948423	0.899643042097808	1.55499209181556	1.16057943705617	1.21910753635705	1.22158004397039	1.38388382651467	1.66240503815568	3.16359375219813	0.949564895941121	0.672710376774099	0.565422374962419	2.20992317100157	1.96856098845402	0.910512472954939	0.66096709491478	2.00427892499114	2.44934813314951	2.30457735169009	0.906116949782254	1.18782780953485	1.25287530556718	1.64642513463816	2.2913293374061	1.45763802641619	2.03879513908451	1.34020576394823	2.35185079621541	1.57423482100299	2.41772462062942
TCGA-V1-A8X3	0.553333333333333	0	1.54905713617457	0.332748474591575	0.345004495056766	0.743827609293661	3.19791339601244	0.411666407341802	0.802178556189986	1.77709727330999	1.85604794594119	1.99192539686069	1.51847707248549	0.906181469474464	1.7919344858603	1.39798145079697	1.55475116108696	1.51269162498218	1.71849719857598	2.27449202075958	0.843613011711325	1.63104862749725	0.891093194266815	1.76668734286326	0.763596822467218	1.4287440907355	1.5670350599778	2.88397527106092	1.02043165171616	0.43600409390037	1.00496164369843	2.27117579449416	2.19271392170715	1.26090425169071	0.503369721520502	1.95594045500806	2.33239543854435	2.35505230576567	1.16676364110037	1.34359986562763	1.1384162969578	1.51142437318009	2.16155699489663	1.48270010370997	2.05596389999082	1.49312575360345	2.39303321213582	1.75764085667296	2.39079293928555
TCGA-VP-A87C	4.62666666666667	0	1.20195292493797	0.308408129299033	0.241669819587711	0.830401338937858	3.07745391441788	0.990369206973405	0.904500807055271	1.41091040631146	1.79216446287926	1.49680740465018	1.39291901383192	0.635038646305598	1.7350596522491	1.26733631183799	1.58975895758646	1.42717531112948	1.44049815323535	2.18772843972051	0.805884544920592	1.29221941255744	0.26718724399106	1.1716341721347	0.956421154576554	1.16160135879215	1.46809315532629	2.92913009203091	1.02122879036102	0.334595664874246	0.851330590680889	2.01639797009829	1.04639314499007	1.34677393128616	0.503369721520502	1.78395367304412	2.29712896691925	2.20530298616732	0.883697046434035	0.831957592204814	1.0842716168835	1.53947912458437	2.07504926961277	1.26116899792311	1.88608738452407	1.05894999922746	2.5543859883537	1.50135940682464	1.87530649834422
TCGA-HC-A9TE	0.591666666666667	1	1.00136125449744	0.122274738497828	0.5468780078242	0.710792471373797	3.12467879467218	1.27418268738561	1.4334982280478	2.15053500432963	1.20531786128715	2.195182938992	1.15493785769228	0.663097506788063	2.17733343498117	1.53354837799555	2.18707756779748	1.10226592700885	2.1001328824184	2.37948746223142	0.71189204905469	1.6883326382598	1.24831152901121	1.13624462324609	0.872245379198562	1.31089986494749	1.7254163641677	2.9831719514827	0.735437961306423	0.128764212976259	1.11465019186669	1.96279215993813	1.78252161494625	1.11875303433643	0.503369721520502	0.98585699422193	2.50293749575246	2.2008149777834	0.586155097221276	1.17141079547143	1.68309565612794	1.64515059046148	1.7079161075058	1.49281688446565	2.25897346334216	1.41623165019879	2.22458951161383	2.28044652792742	2.12504506561403
TCGA-G9-6361	3.87333333333333	0	1.18531455021215	0.0812349396288956	0.15481496002505	1.02103204583088	3.33449542974042	0.120094462023365	0.997697107679962	1.66230608367158	2.04056451069536	2.06777571821747	1.35658973131463	0.983868934869353	1.99900579210805	1.58221753451375	1.77392695174751	0.827949779693601	1.85863910794303	2.23166014949964	1.04610127383223	1.69677501240087	1.14474026959105	1.35252775446102	1.00229959670452	1.33732435807135	1.82016717976177	2.89282074124885	1.19721598213403	0.663460540436294	0.821828727462427	2.28517015564904	0.764063584764398	0.651751328226245	0.503369721520502	1.87663011817547	2.34638536402914	2.07012837915506	1.06069515014648	1.3063197830359	1.6416199560662	1.6027867866134	2.34614219955631	1.54352831029259	2.12144199421503	1.40386308617258	2.27179959283387	1.65179734738205	2.17606410168106
TCGA-G9-6385	2.2725	0	1.02376287872882	0.280878334947274	0.437481115284048	0.881572902499942	3.04319449459408	0.893810149482668	0.797755423895387	1.29829139625214	1.83454317471649	1.97527806042818	1.23292055356528	0.94818111916304	1.96758883180234	1.50100975050672	1.66756716329119	1.09803992783042	1.82553436502638	2.33225890279977	0.727238060683496	1.46449894425928	0.834699373280427	1.29894412267367	1.00394792399623	1.35254781630125	1.77823115040307	2.81913943083746	1.0997345988259	0.128764212976259	0.874751782382019	2.28137180360063	0.83161758945526	0.903410745944181	0.561870427805746	1.716605438182	2.27519592087842	2.14280677761319	1.22477214511627	1.02695897716835	1.41434875459182	1.56145015523465	2.20826953010883	1.22515036400406	2.00184936269801	1.52880826144781	2.13698818630197	1.44348444684766	2.19990542469864
TCGA-HC-8266	1.295	0	1.47355856595262	0.13181183055046	0.531700097164996	0.713388954404252	3.05676347774351	0.894270911719692	1.43865109056263	1.91001070019259	0.561592501438703	2.06699854068981	1.24963376811489	0.701662338986888	1.84687570934596	1.54149931219209	1.78789020934678	1.3874624671694	1.66528643886157	2.38458738966944	0.652441227428244	1.5848342730966	0.502820953209305	0.470484836029057	0.887173670413439	1.15615816063099	1.49362165623411	3.04350501939562	1.03090814803013	0.128764212976259	0.900060067884992	2.04755275980494	1.07533261835517	1.25328902930978	0.503369721520502	1.36691561098787	2.32700755384987	2.12390981853923	1.13142303473315	0.90371125765428	1.05673064107952	1.67326559439261	1.92604633195824	1.23323856014577	2.19894196707783	1.37191687418768	1.91363806178773	1.58618797272368	2.03205701843492
TCGA-HC-8264	0.131666666666667	0	1.40244866090143	0.25770605895517	0.420528440417275	0.800921802840723	2.90043948096555	0.0492641372116298	0.876943467437873	1.1259586498741	1.22911450575161	1.84818748600402	1.2920431712175	0.830202199880078	1.75430181581976	1.73408403391045	1.64235390165906	1.34627356362203	1.79209964859721	2.28011261303585	0.871020565156095	1.74054839138914	0.856807624936293	1.09798386033613	1.13972355857184	1.24520318775556	1.68672072334932	2.83898291713373	1.17928991562786	0.128764212976259	0.879385750441074	2.22153537702803	1.60968107652071	1.48520579966459	0.503369721520502	1.80078976335299	2.38836253444199	2.06065744893212	1.06355197929846	1.2661850370727	1.39995735208071	2.42209623693901	2.26346351373015	1.42396036327803	1.8510680505699	1.47611661175039	1.90029211892549	1.75367847036712	2.09877302258532
TCGA-HC-A6AN	0.134166666666667	0	1.32277680774974	0.0760828929814922	0	0.879323503387428	3.2941434815717	0.342332566987157	1.60758800253102	1.96886579375064	1.31333032680144	2.24120069614601	1.03810002405123	0.689774308266193	2.03174854270408	1.20043892785845	1.58694931006025	0.410192832669506	2.26759856816966	2.37257102848651	0.669547393732483	1.68180862816113	1.10510236660198	1.09207636478731	1.20193973654397	1.52867092889887	1.86475628215131	2.93084098272771	0.621581400166112	0.128764212976259	1.03072040210234	2.23560928700785	1.14416574279652	1.32983489781632	0.503369721520502	2.08426476164853	2.48793655790332	2.44542183560985	0.558980242460263	1.44832047991728	1.58033175858519	1.37119926753056	2.1364444002075	1.35494110450529	2.36047722938381	1.44814122240685	2.58862608721319	2.03808507728949	2.25397977828692
TCGA-KC-A4BL	0.528333333333333	1	2.02777548347828	0.208933614822432	0.503392468265427	1.15839629796356	3.20023124693368	1.73932203214866	0.943512724458743	1.54301614592666	0.463510384701464	1.74807483526088	1.39340936316822	0.794511855665679	1.44900657052347	1.39946176416814	1.87270432984624	1.4659862358031	1.64779117184629	2.23022230451768	0.722386472947666	1.22105512003715	0.467588512813572	1.43626294171694	0.895130705444516	1.10430969123072	1.41581715721183	2.8575042957068	0.794566244003895	0.128764212976259	1.20215948347998	2.0139690453848	1.35133811582746	1.08695020985806	0.503369721520502	1.3057271124011	2.23995609955999	2.3253285617741	1.10864044312425	0.760606263872651	1.00986541018426	1.81409471415485	2.1253383791583	1.25901708556212	1.84747072785871	0.848230716414009	1.64116941340824	1.73194542197081	2.10288946466901
TCGA-HC-A76W	0.583333333333333	0	1.92302551614086	0.0347965085907997	0.198421319274479	1.24289247906607	3.26461578455008	2.19862320149624	1.38722739214367	1.80652803736675	0.884710909769445	1.71208265760638	1.39556431491312	0.759002793458411	1.8480147798328	1.44338139843252	1.86379090353067	1.13312488371769	1.66872731623549	2.34266794367278	0.964743965222909	1.663762387041	1.21655056565665	1.12560963845982	1.15873827586299	1.54816747407927	1.64329750702708	3.05401932627346	0.902441063649309	0.128764212976259	0.978055989084546	2.2696296194377	1.28869785243662	1.26984946888173	0.531120280687854	1.40802987838329	2.37149113659598	2.33182377972231	1.00651332580469	1.46275996125453	1.09638113700881	1.73785804478152	2.23853818722141	1.23994613100487	2.13640056518457	1.25981524809406	1.80083553073659	1.59786961545093	2.16262819288807
TCGA-G9-7523	2.34583333333333	0	1.27164619914029	0.212365610324365	0.61635331149825	1.15377478952492	3.00151067530457	0.544526950289818	0.900668437900473	1.27263915105746	1.11945046545161	1.78129365231783	1.21769688270461	1.07687180933901	1.51470168165899	1.86097616630687	1.64438950978852	1.17717561290398	1.62622646660586	2.22023900959501	1.30334861419647	1.43798182411041	1.44158084758846	1.2049499519039	1.4535185695453	1.2756335478286	1.80187438230591	2.99090131999247	1.20049313551048	0.128764212976259	0.792678837298527	2.14407515468602	0.84372773691988	1.2226508879137	0.503369721520502	1.53837696511345	2.32457104432208	2.16523062991842	1.09195543167037	1.00764208635519	1.00998886040295	2.05750759066227	0.411121772404345	1.28115643678099	1.92243837775796	1.39896384502237	1.46062797701836	1.47624508523022	1.95762875701928
TCGA-HC-8260	1.87833333333333	0	1.63737447811921	0.406614568192221	0.573755210999634	1.02424288449473	3.15509110923785	0.981788968768377	1.49487185488017	1.62561481280749	1.81164294432288	2.13919629948452	1.64230174136394	0.77552011888094	2.0299904502359	1.60294279025883	1.86193551593783	1.56946655426835	1.80596426811739	2.38045801264175	0.900156365268075	1.87604896776195	0.508160792473714	1.41020717852116	0.678760966446741	1.45590812140069	1.66153116772751	2.91608542785582	0.866633220128299	0.26301125640389	1.16901102629329	2.26919761778359	1.28833008190158	1.34221222460511	0.507134902645592	1.65252437873208	2.35332693516317	2.33841567329453	1.01158966428182	1.0091728170809	1.31499476818427	1.5348359135957	1.979184679487	1.40165699238063	2.13105720320771	1.37682590614046	2.23754422436577	1.98411713614561	2.03442382352812
TCGA-KK-A8IF	1.77416666666667	1	0.633892448412695	0.162099397088216	0	1.25283464707852	3.42297169789339	0.014355055860836	1.63221636364257	2.15199555137634	1.77006224931768	2.43265269751794	1.60089327554493	0.640422412866559	2.20657843158176	1.59855705576088	1.96869967571643	0.575116180542226	1.96341777305569	2.38681986605155	0.771103152764597	2.19610878577277	0.53314967746437	0.525998977526234	0.559181040599662	1.39329125173925	1.82929808116561	3.32785459100321	0.859105854642965	0.128764218254298	1.0735742729158	2.27405553901887	1.4740411229881	1.36872955306055	0.503369717449464	1.43501208595513	2.44657300776338	2.29547034978428	1.34501393103145	1.45892627997922	1.09131932133235	1.78245380990234	2.13623518926984	1.62107867159538	2.12906295174035	1.33700720719575	2.23958158487894	2.05002801312237	2.4993023549957
TCGA-EJ-5501	3.73666666666667	0	1.04657011813518	0.158857182662491	0.236297568134224	0.830342102342152	3.41017657073483	0.408404303265153	0.813789234379769	1.34091297361739	2.24284289849154	1.92068995822612	1.42217148027089	0.800380574952196	1.84544601570704	1.58473939953747	1.57681139285835	1.26416465117953	1.78445337255109	2.15649451783631	0.721682813225911	1.36221709128266	1.07788374825385	0.812846919035042	0.309230272973689	1.18911800445521	1.62451960622606	2.75819725691096	0.948806824225267	0.509950331664215	0.710835882833096	1.93386894947646	1.54727682862978	1.26224265999695	0.503369721520502	1.8876282520969	2.33026798755439	2.20837320784826	1.15898217866838	0.755639285929867	1.39894498185774	1.60128976650505	2.06511853918585	1.3651940130943	1.94473126194969	1.24817293296013	1.97432576065274	1.40822976276204	2.32284963934935
TCGA-EJ-8472	0.536666666666667	1	1.50053034709584	0.0666182137011578	0.446529876567014	0.480239949650417	3.24317332526104	0.815299306676838	1.22978361151204	1.94002390626382	2.22466873485998	2.13107397610035	1.33425791411983	0.482750290035132	1.99190063525091	1.21569448014254	1.83902274459214	1.1108523403116	1.67222717561275	2.47830723334556	0.678637456938825	1.74643329845347	0.973228913423773	1.40729026110309	0.752532230861967	1.32688126451003	1.75805533896226	2.72168251140765	1.10832293040554	0.128764212976259	0.857634913763274	2.3175414566884	1.316661850887	1.03932554599993	0.524453070621944	1.63940263202754	2.46368635667902	2.35718461531324	1.28705148808748	1.24591263330391	1.62317530255252	1.5037710598509	1.87850660016857	1.61065301080233	2.20113007506359	1.60449602094458	2.3424976850774	1.92650141945461	2.36235388775841
TCGA-TK-A8OK	0.0741666666666667	0	1.52414598128835	0.194244680637725	0.561735376060141	1.16688747850246	3.23539511909223	0.919620424342113	1.19898941277736	1.4742370816927	0.849385177011819	1.64057483323904	1.23789115090639	0.96037459567913	1.77453092173617	1.44994939880993	1.80614326265812	1.30579856015944	1.59475374638365	2.27671557539816	1.31917363016342	1.80252001292175	1.66427001577139	1.53300924193924	1.72234519588764	1.14193698555336	1.69605207187777	2.84374953978751	1.41591722448593	0.408659520951443	0.811996199234641	2.04562038198527	1.31563483350301	0.981523476735548	0.503369721520502	1.74954458209746	2.31084482724227	2.0393610782874	1.26194842328476	1.12895430224196	1.20246201892079	1.78784768527877	1.43840477056093	1.53758504438486	1.86256009769853	1.35037107081333	1.88222069163259	1.51811226917345	1.89503096187818
TCGA-EJ-7786	3.00083333333333	0	1.20567439406722	0.393509325160727	0.485081122205056	0.952568902553213	3.25771454108661	0.338346240416667	1.05401193874468	1.48800903094673	1.82592881180992	2.00073017018057	1.37504204057153	1.25786174791495	1.93168048743424	1.66554490776511	1.69432856966079	1.25349652321141	1.62719599019739	2.3509622565643	0.821235983029462	1.61508396450876	0.870575123654442	1.40131013743639	0.748170680175323	1.22609638236797	1.6154367425175	2.87285996927024	1.17033641350774	0.128764218254298	0.629430140976636	2.24792189846356	0.871057086497121	0.977405017598375	0.503369717449464	1.70320323010507	2.22447400443768	2.12311082909128	1.25658481184255	1.17681913456613	1.23212275531646	1.74759802333914	2.28832448701778	1.41497703754815	1.97736406891352	1.51797663035995	1.93808815340676	1.11715615261461	2.21841059643884
TCGA-HC-7232	2.09666666666667	1	0.660754328671095	0.216790494906386	0.282481020717407	0.939862334715282	3.24538839649442	0.197484680945013	1.13644406092514	1.37271055661762	2.07497732460113	1.69444678489374	1.40333462038452	0.960493498388621	1.83779998504814	1.43652903524202	1.54602454863145	1.11876788046825	1.56816797251139	2.17096804002697	0.792692964461905	1.3282259130937	0.435641465714491	0.844982501547919	1.10980892815671	0.891223597804524	1.69005753380736	2.67897697113248	1.3415448093213	0.475710841492059	0.678554204000274	2.11026340160002	1.2211357127726	1.34939432371296	0.503369717449464	1.83678099716974	2.26351979706278	1.92808758166752	0.77543838609744	1.34511581858936	1.34953824964395	1.62311375030097	1.74923495023254	1.43335279474261	2.07326277035833	1.40504071534728	2.10559189473883	1.13852501047533	2.13822012549988
TCGA-HC-7081	3.11	0	1.08698450685841	0.193195508960489	0.489049663353261	0.951951496099942	3.07003957278605	0.773590119748072	0.460093312401581	1.15910721552737	1.81729665987337	1.6024880370398	1.33831703376967	0.769282239904658	1.80210644165498	1.33807056523181	1.66832731534484	1.4996240272072	1.53266477025589	2.08211443840409	1.12776326168382	1.64489728289624	0.751332754332488	1.3181926094575	0.887231001129047	1.1052848899216	1.51001399013924	2.65688453029104	1.21315780104565	0.128764212976259	1.07485695625852	2.04926206673029	0.657925799707302	1.51545119525164	0.503369721520502	1.71605781084329	2.14054579059082	1.87944400315688	1.39715816032374	0.812945155391518	1.36968849223964	1.60022085711893	1.98162544197522	1.31826304335475	1.79678051706598	1.18209419234789	2.36459080342952	1.33110821732731	2.14368548752313
TCGA-CH-5765	1.91666666666667	0	1.39447671206735	0.232644557996633	0.30992356256622	0.790089866292969	3.09495963694424	0.613101661008373	1.19173866833893	1.68555977026346	2.18900814640444	1.91000807478325	1.58644829747256	1.20837581007584	2.31051947136106	1.61298816937553	1.92452279902459	1.19802406398865	1.60360592156108	2.1573884339318	0.65083553704798	1.83320221563078	0.839533915959237	0.945011149806197	0.436090625148638	1.34753815383902	1.80229956291596	2.51528349797396	1.31307387867544	0.128764218254298	0.831135888052218	2.15445987772241	0.904430477782996	1.47400121239573	0.503369717449464	1.6918840113309	2.36835236391428	2.21264642681945	1.11751703104302	1.49089457815247	1.45890279812931	1.31925203687303	2.17242939401914	1.48992830107443	2.05911420591064	1.54846633009765	1.98496871414734	1.55206833919973	2.32751626361843
TCGA-EJ-5506	3.78083333333333	0	1.09626594631177	0.270462374148263	0.320429056791469	0.916306624178761	3.0389691572569	1.22547440353236	0.757208189010751	1.34415077668148	1.42002341437275	1.83342575733221	1.43714167649682	1.13310590381876	1.95555928867277	1.42415281385749	1.70634393761805	1.50405869006563	1.32121986539581	2.0819074381243	0.585324646739722	1.14018367166956	0.874681310422701	0.5795892332214	0.442530743513308	1.12254771738305	1.58927251951569	2.74283128056194	1.21840972904916	0.523785943292931	0.591429954641166	2.2753832929454	1.39010835894937	1.43698882524169	0.503369717449464	1.59556907917668	2.23440095381089	1.93940140747828	1.16629943384146	0.968136481711184	1.53885808613132	1.8007004856549	1.76425296123824	1.3006892023305	1.89740290571506	1.30780192212147	1.97187294466464	1.01460098873134	2.11034713740798
TCGA-EJ-7315	2.75916666666667	0	0.517803303067446	0.107761816418853	0.145310178170074	1.31983610798735	3.14287558503656	0.250504785196248	0.819410477981622	1.02225867900883	1.64611799284049	1.88764293137118	1.16904481726258	0.825569593652518	2.00552312001302	1.5678002963897	1.77168016467461	0.757614416919863	1.58091339208891	2.09576106054951	0.79337728454547	1.24277286954208	0.717352543142121	0.431058200543361	0.963266738304234	1.24128853549122	1.69560825032403	2.75219268926647	1.09942259356745	0.128764212976259	0.565422374962419	2.07117580821471	0.542579899560272	1.35522881766216	0.503369721520502	1.74288060719764	2.25708853370697	1.97802570388629	1.30043847603726	1.0980844419416	1.4110645178201	1.50488545786351	2.10222306382341	1.04738628006604	1.97393748791122	1.27449920697409	2.18393061196521	1.01396391243535	2.22830992884213
TCGA-EJ-7791	3.06083333333333	0	1.47939092016335	0.172975069161642	0.305764660410418	1.12570388931725	3.01779465312027	1.07514987430552	0.804493249534247	1.17416100526674	1.52312655274217	1.6709353358533	1.25718545742113	1.14985527450095	1.74780634128756	1.63503873920413	1.51451822025043	1.28689643199687	1.63334117686566	2.1627126809051	1.07427707378099	1.34615546701879	0.629874148737114	1.36866047671856	1.23443521749563	1.05909970273712	1.61156255857667	2.74648319217985	1.3105611036248	0.128764212976259	0.712948789271786	1.83430977364258	0.939549930892872	1.19473684996275	0.503369721520502	1.66667744823518	2.21174281294713	2.05773682101429	1.15327224445325	1.00666899391435	1.3312704108535	1.74973404296567	1.73690068297067	1.23527986534343	1.87715680627071	1.31545392294888	1.73896482957208	1.30025017234631	2.03408102698801
TCGA-EJ-A46B	1.79833333333333	0	1.34596681130231	0.299553939396893	0.921565999954391	0.992920616194086	3.13936003139337	0.696861591401397	0.755208877447822	1.49186560219728	1.41365651661048	2.0303425448794	1.35263646132396	0.864519628471746	2.03762855564718	1.4817394233436	1.68477593173002	0.91113453462476	1.9651454166598	2.47415040419226	0.887066186732584	1.72795443425876	1.0655851668935	1.67303851206052	0.605644123619759	1.53046943644947	1.76794784529707	2.8239828134909	0.830951885187555	0.801664483508817	1.05424659311736	2.32249799977518	1.32878201754536	0.990438010795378	0.503369721520502	1.86819245093472	2.33080653944606	2.24237610164802	1.10491768049407	1.16070918828052	1.31734437294689	1.64078066597303	2.21011301460954	1.39049474987198	2.05380272923774	1.50757942858452	2.14550706692533	2.03547071905341	2.14514301783883
TCGA-HC-7748	2.16833333333333	0	1.06904457673805	0.509002563648191	0.264549221537278	0.43949062159389	2.96462445868605	0.856366884852779	1.09927592562833	1.05691794515672	2.4120141597403	1.69718320324122	1.26066741310403	1.2108011020991	1.7487899239282	1.52497671408965	1.51407556786866	1.27281189165365	1.58272425624245	2.09924888247775	0.816375353596139	1.53499349858265	0.610226011226949	0.751627914255291	0.453734255606967	1.14619580634598	1.55533857340661	2.69211546506069	1.10897949047926	0.128764212976259	0.794787410995304	1.96696851657692	0.900963819501562	1.21021487016882	0.503369721520502	1.93574869162807	2.16105969249832	2.01818706522611	1.19563461568326	1.04386534205972	1.54497147822251	1.52551786247063	1.93338403698911	1.27222125181866	1.8504250457877	1.37782531982654	2.45542611000222	1.07175109063073	2.21290003450504
TCGA-HC-A9TH	0.960833333333333	1	0.911197004515455	0.41786437227178	0.255591987144013	0.619265977338011	3.37397908991083	0.946734213326443	1.69969529967303	1.7533247281369	2.13951758188916	1.83205196286419	1.34457534996826	0.945675019888782	2.15183781568707	1.3536557390091	1.88691907891538	1.34499176789355	1.9525652699356	2.35131626732685	0.802804723834726	1.91755593066609	0.628232421260133	0.897110302169592	0.212840359528885	1.32593608842796	1.61216983704297	2.7078582706716	0.758876601603302	0.128764212976259	1.11460619263594	2.13109266328462	1.04660830103144	1.14320674447549	0.503369721520502	1.57535859785327	2.37601719294785	2.23966849251046	0.716076688768762	1.41676327704933	1.26481345589292	1.27396793891013	2.11398160063982	1.55161617225495	2.29191051649777	1.15631296504419	2.06074472875227	1.71934248966416	2.31309751072767
TCGA-KK-A7AP	0.536666666666667	0	0.804505251758785	0.033991023448808	0.216145749169694	0.922328590992475	3.55266430015147	0.20855477812858	1.77490813655547	2.18955922721225	1.37230923127619	2.15829101144224	1.83575125975136	0.874660230873207	2.10838956810412	1.81268818444569	1.93682700846268	0.958162208467054	2.07566663984632	2.50948715917988	0.552261414751618	2.21525956096806	1.67319637011986	0.399667044041629	0.101619500854107	1.26783646453248	1.80458606386247	3.19488845844698	0.805406405433244	0.128764212976259	1.3289008958945	2.26886833158144	1.75038453137884	1.03291131837189	0.503369721520502	1.94974621774196	2.53472080726675	2.41145127572593	1.0501900834589	1.59888561562013	1.55377938444638	2.06070995439907	2.46904943680755	1.46314348943345	2.17486694634447	1.54693135290843	2.52681973684319	1.97066351521494	2.56204994945186
TCGA-KK-A7AY	3.0775	1	0.926244541990971	0.132036130458041	0	1.16235175899186	3.33449542974042	0.665415293646168	1.84004604585442	1.68785751245576	1.12673327236194	2.2334962649772	1.05228311001299	0.739911484861	1.89323614128155	1.19388623996122	1.9344692060782	0.542306355093968	2.11625089374778	2.46178120018973	0.760217045328667	1.45212114916345	1.74749047078428	0.898690300506222	1.08599060247271	1.69396911564928	1.7207488910058	3.02893916662913	0.608575298985576	1.12713432469533	1.0542847748532	2.42454925516342	1.48167401933307	1.29003760829911	0.503369721520502	1.98116464513944	2.57282319623068	2.58633629717584	0.787118623315224	1.12795594513891	1.40174313655852	2.12378785375067	2.14846611074189	1.49517856997326	2.0957666598418	1.2555450496423	2.62742697794018	1.66345874603526	2.39062973590838
TCGA-EJ-5527	4.8675	0	1.0308900234122	0.321305986089924	0.362565607023149	1.21044802993892	2.991288093537	0.966893103960688	0.778054288107133	1.3852490114389	2.48516361436543	1.48900094978287	1.43584895488962	1.0831783005451	1.85699050871411	1.4459207973902	1.54092852325826	1.39757495970449	1.43601297706872	1.98513486481797	0.873727460755588	1.15286244565409	0.881054134252389	0.940016815191632	0.731480267117412	1.20892984529625	1.61735011422316	2.76311584479712	1.23106038110756	0.371675500139473	0.675690214803144	2.07408698727232	0.744147314537035	1.48975624144724	0.503369701165312	1.75741485517834	2.25006285229631	1.84615898518059	1.31728455826897	1.06270468335261	1.49938818205403	1.6900526544636	1.9870709833355	1.12184012142978	1.83578105042147	1.36644968339948	1.89582104518387	0.631492488593152	2.09084547190018
TCGA-KK-A8IC	2.90166666666667	1	1.51453600239521	0.145841222597501	0.246089318891741	1.28129129247534	3.01101520706218	0.79614701627827	0.961788189833983	1.36941823331463	1.8834954277357	1.68895201484637	1.26728781358426	0.99655934173875	1.72780760809685	1.52647677568933	1.80479751847079	1.43302374523133	1.66695352880812	2.28057443030231	0.859639817765211	1.50757243308488	0.895753241901119	1.43171298374917	1.03405273019863	1.17687844855706	1.7238130527092	2.88340302737724	1.26615197987691	0.128764218254298	0.869385065329427	2.02370497896773	0.537953662868098	1.14266438289813	0.5536802605465	1.60298386931688	2.27074383441499	2.15085432442025	1.23135099341955	0.904333805470263	0.896912583227148	1.53561432344111	1.91168846411392	1.28127876466281	1.88986447471314	1.33416811027009	2.0424357709604	1.34013185502117	2.14722297900507
TCGA-KK-A7AV	2.25	0	1.25743109951052	0.212387625647649	0.119408172890574	0.758649442088025	3.17054909813585	0.916382023470437	1.16226439743168	1.610452973546	0.662093790163992	1.93925285823866	1.21868777233924	0.61390985346455	2.00323262555422	1.37495278639081	1.86446680017539	1.03847578147602	2.00181871916191	2.4237514722136	0.794401184578841	1.6533704681864	0.534733176058313	0.889084028488777	0.837366807407667	1.45975085435051	1.57772215446441	3.01803788889205	0.590864461394842	0.128764212976259	1.13421892853061	2.1309889354864	1.38373831686912	1.25301998194131	0.503369721520502	1.61522612584597	2.40377377408575	2.37656341921239	0.848837832783974	1.09475163813931	1.11547513549851	1.5536268145137	2.04241681136239	1.45530886417457	1.83932298884265	1.0008647446654	2.14550706692533	1.72873081902024	2.02088142860136
TCGA-YL-A8SA	1.40166666666667	0	0.575387823297695	0.416527740234665	0.317351910392957	1.0471124691243	3.37820994637689	0.705730033121237	1.71100116496755	1.87155592435489	2.42214619143376	2.01184700249595	1.3304742164625	0.993091449547646	2.19769549677717	1.18375522294655	2.17404798542011	1.5524355401315	1.93084652037613	2.4223063232569	0.638303482047594	2.01536069027881	0.591911694156304	0.757501288386185	0.703866755120637	1.56494088304724	1.78015265399367	2.76947756870303	0.787982188737657	0.128764212976259	0.945340330386705	2.12611213170578	1.5955455849361	0.963050345906282	0.595659866033832	1.89806723048622	2.41880372256906	2.11058809314736	1.00478919062591	1.52580895788823	1.61187569124313	1.18814799083829	1.81606780386602	1.32121835674974	2.21819697342579	1.6303298445072	2.86061236608031	1.67586095881058	2.27934154531801
TCGA-FC-7708	2.365	0	1.56026946460987	0.227571268894498	0.172337349639968	1.07327118507931	3.04348089821075	0.761574591947972	1.0639420691146	1.15694391489587	1.72630517380478	1.9184107867697	1.32238702396914	0.68718558806473	1.67449278190123	1.38641716663982	1.70991602978048	1.45462222241616	1.59428940487194	2.2260887616315	0.870611636547481	1.37675649970606	0.882002722360432	0.957428040569722	0.940730004001202	1.19606819255424	1.51868465285349	2.78113043585098	1.19268029369854	0.128764212976259	0.924391869733011	2.15408829053019	0.916605369131248	1.29021709740499	0.518711152146417	1.85907466468272	2.23297663865492	2.02149580306563	1.30808457200056	0.934870842092717	1.47252353945856	1.63749017969817	2.01405672062802	1.41180577103654	1.85015146476809	1.30351783961988	2.19130148915516	1.45560161897278	2.14779642527274
TCGA-HC-7747	2.0475	0	1.18009773523001	0.198407979110688	0	1.30838298206178	3.27329500916329	0.793272062415261	0.953112545554275	1.16667991374545	1.53359886448738	1.86145074540489	1.16818782317601	1.02989028913616	2.10860065917223	1.6912320919141	1.67880497760545	0.730208641373767	1.52813244279969	2.14430812973822	0.687936971409666	1.210675111881	0.451168511633973	0.812379962619968	1.04582252297227	1.29349678365453	1.83089505569636	2.85002414724161	0.981835289711265	0.128764212976259	0.796911765596153	2.18835782352417	0.819171451245599	1.11123280140448	0.503369721520502	1.96692844339022	2.34329700484894	2.13035329742228	1.07314610763578	1.01700692788195	1.52097249747768	1.57484236643797	2.32277664914661	1.24792027261494	2.05251030620065	1.538100411856	2.30092138906998	1.13306221062273	2.2826060834493
TCGA-J4-A67L	2.10833333333333	0	1.30797034632578	0.0532984505626489	0	1.1089000070661	3.27833593237903	0.710010718178784	1.37962782066264	1.60211746057228	1.34928172003042	1.97040051805676	0.891619462568975	0.563007691697905	1.95449690693076	1.18402539260397	1.82298076971325	0.46464027008455	2.09883297295754	2.4602560825823	0.770227787256444	1.5202266221605	1.26297216422263	0.972808572191042	1.49012637957411	1.46785278172349	1.82477675567436	2.95262703921781	0.539951044525142	0.128764212976259	1.11456195220184	2.28173943122247	1.33515225445436	0.951456029115614	0.503369721520502	1.92224511396596	2.55151206051619	2.35636214785147	0.575571169559873	1.35160054904131	1.52695248223743	1.56614014112316	2.16691037556251	1.61226058329257	2.11454705406356	1.09101157638015	2.45571752346104	1.85297253542074	2.19134689670623
TCGA-V1-A9ZR	3.72583333333333	0	1.18206760244446	0.114610030296403	0.248955500137783	1.19498000445876	3.37958780519374	0.941327056454934	1.65745290456597	2.04608469450472	2.13048954186566	1.66036880354643	1.57272653524554	0.632124199423387	2.21771186009697	1.65857029152225	2.04083201499322	0.994512812024816	1.65858890867893	2.40940555175253	0.93737876027756	2.32976845024126	1.38815969083534	0.670045529129693	1.39414472851563	1.34300233247798	1.82548024843625	2.97645808425389	0.943362858935606	1.05054990372584	1.13545189763546	2.29876116549845	2.13211292765099	0.899328648602891	0.503369721520502	1.59527362730775	2.60463807046971	2.43761766405185	1.13715011198932	1.20864771449124	1.53810922959438	1.50266232232647	2.37362981598571	1.69218984809027	2.27457372680286	1.5117323404782	2.14838562001959	1.67008220074637	2.43651965634916
TCGA-EJ-A65E	1.14166666666667	0	1.43664072285047	0.186377010498928	0.226542907465532	1.00143240421702	3.14380356515307	0.865840253809234	1.02209221686112	1.70991173443474	1.32174763130522	2.01230546044281	1.21285405237825	0.744479857197894	2.04802984039155	1.76237985079567	1.89553666022831	0.925282182897975	1.69551445594047	2.47668360828574	0.748041828689104	1.89188029336853	0.809723086216153	0.581069015397542	0.648541206687513	1.42423051961546	1.76262833332066	2.96820356177758	0.697076977234561	0.128764212976259	0.90499944152724	2.19986046785523	1.40471530894615	0.883564569631354	0.503369721520502	1.79567339810927	2.37920124697012	2.26113523390882	0.876860704624047	1.2295730650585	1.23954692905542	1.32738366502386	2.19712402733085	1.69091121050739	2.15777411763284	1.42498762859944	2.25441532159212	1.51200549612941	2.26185264927082
TCGA-QU-A6IM	3.41416666666667	0	1.34828042516635	0.192864897261886	0	1.43025902586041	3.55686388756074	0.851252335070196	1.9745908404634	2.17519635102745	0.686088916599623	2.38334371671792	0.963580990426333	0.668509552835773	1.62877548924789	0.606723433867579	1.94404999158998	0.410192832669506	2.58963894491435	2.61866493954083	0.471433184152145	1.84347839431242	1.34171438121893	1.83214577225993	1.35984669026217	1.74227474280106	1.88580105466575	3.03012432393669	0.410508540879539	0.128764212976259	1.06652075958612	2.30454320420547	1.67093093646015	1.60921942060796	0.503369721520502	1.60540960918145	2.64203505449555	2.6493947845671	0.572336197794021	1.08096161364981	1.25083156145445	2.00210353811195	2.59990391113352	1.48575443631921	2.07483416691325	0.992388843295065	2.39387392404101	2.32193417150608	2.07960797842978
TCGA-G9-7522	2.95083333333333	0	0.876595855282772	0.13114021010984	0.26866985285411	0.808990744195689	3.16222618596364	0.566446595143315	0.898132366633663	1.31257170898262	1.81487305069364	2.02682083754303	1.22446631276811	1.09515285951904	2.00982334428711	1.51654059080769	1.6142796142411	0.985568796399994	1.85823707962184	2.23447058095896	0.796498688909938	1.35979019166398	0.90547257996065	0.618521208179331	0.472732795656385	1.28210854910807	1.74955314593439	2.80167864462093	1.10474030967482	0.128764212976259	0.749665835457591	2.28418876171783	0.915338228124755	1.20061687324533	0.503369721520502	2.1020880887181	2.26669702937052	2.03891953345702	1.03171350692285	1.21018621827123	1.53352457183809	1.6347219808383	1.80088600857633	1.38769463681834	2.03237599072426	1.47423395574349	2.51116574503238	1.50135940682464	2.16754838495577
TCGA-YL-A8SI	3.89583333333333	1	1.72583523983462	0.222180856855713	0.142850741828959	0.857101444041285	3.3550843711563	0.452062673517079	1.3157167635484	1.71641906266157	1.70971780565617	2.03855399951558	1.31278914417418	1.03617833504447	2.02038216069148	1.55826668662853	1.60605643827751	1.23847631845937	1.91581204834185	2.42044286576659	1.06121846241524	1.82833567701163	0.862330788286835	1.56920804466147	0.987874954529959	1.36736506223528	1.69442059794694	2.95935683267773	0.972367962934435	0.464190319155567	0.994744086511096	2.23344010927488	1.12085910583922	1.02680729793729	0.503369717449464	1.51081612580534	2.35595822600411	2.20875144120634	1.11633442717008	1.26150271325609	1.06740034413955	1.73182904502697	2.34066953432841	1.42748309974602	2.06174748024012	1.58839741920684	2.13286454560654	1.86225155256782	2.31301207328934
TCGA-EJ-AB27	0.396666666666667	0	1.30368500556591	0.358153504154405	0.22960011638452	0.690182758689156	3.08970501156173	0.650372350053838	0.951426575452722	1.36196499601786	1.36796140973332	2.01277111929011	1.3231912329726	0.857736245531053	2.00361137851681	1.44709894645672	1.6406020914422	1.18754843819846	1.73425475686445	2.26297660670592	0.793183375177394	1.44357279548114	0.694613063388021	1.35355746870995	1.04386979942803	1.38329964253247	1.69796674710378	2.90747078473554	0.951008892409072	0.325751279403153	0.810156132208305	2.26025398429005	1.15502744561921	1.22236564054594	0.503369721520502	1.68605495863812	2.33882189061364	2.22162110911634	1.1302142653358	0.978069868062123	1.26481345589292	1.62097708159397	1.98150247053334	1.3630531554646	1.90409438755023	1.37868756583155	1.92515272958219	1.55783767626381	2.28034487045557
TCGA-CH-5769	0.17	0	1.32072867646872	0.250183350973334	0.134115563306859	0.779905987039833	3.32673725799758	0.572279601933092	1.53472971539664	1.36222315207184	2.12036798644254	1.74048083191347	1.26283187931392	1.03919395239217	2.08353372503088	1.47261070983652	1.74099068358979	1.15915098943403	1.8326648916285	2.24399687302222	0.580804187278186	1.8167722339445	0.660802326480367	0.819656854413296	-0.107339027868896	1.27162625891333	1.83809713191552	2.83290623907752	0.950956070895089	0.675873592666811	0.651810317696067	2.12410728979944	0.614515169611567	1.50678570731168	0.662712364069419	1.57393490171539	2.35306855536008	2.16726479189438	0.881120990851236	1.66555429654238	1.33899923312702	1.32015122818478	2.18594485457526	1.13076369197005	2.34201243257174	1.51083468315051	2.13533825715268	1.17217890962224	2.33883428448122
TCGA-EJ-5526	5.22583333333333	1	1.2578596448721	0.264571679766707	0.520532550446659	0.99692274849753	2.91750356372478	0.844468026087053	1.18607529293702	1.38167293063828	2.38408470743235	1.85491714914295	1.36750517972689	0.824589000815369	2.07685726917613	1.60339451248913	1.85381396790626	1.45348182680082	1.10769359991531	2.19292593746569	0.929673903685868	1.7893858094399	0.715010223629373	0.848433664450244	0.716338600533335	1.22997812359047	1.76422135987153	2.59640015865569	1.2311916647411	0.128764212976259	0.803118908797104	2.00401428852638	1.19966008403555	1.3760258223836	0.503369721520502	1.70570560129214	2.36517489359189	1.92945556052832	1.23697495659506	1.20992535694574	1.54504181695306	1.92209638035245	1.99857115442107	1.28232414159926	1.90385612734446	1.40560849729043	2.29455091561563	1.12999531148899	2.08069722607102
TCGA-XK-AAK1	2.68	0	0.9824560966192	-0.0103499708177653	0.000152451628662629	0.430240582464668	3.36165917779692	0.829330470422911	1.31916394733615	2.05384939033668	0.571497936730403	2.2705924967057	1.29818157094702	0.99817343534779	2.21804604966956	1.45855043159511	1.76484387798963	0.708890222140752	2.12119058557236	2.48213366313595	0.727173324453987	1.8572652623674	1.11576753968338	1.00566271972763	1.13240542254917	1.77841001471783	1.78618277519793	2.95466511065762	0.9310971850211	0.128925355718868	1.1389298078257	2.35329284235337	1.78854896127928	1.38239581408616	0.503488421995729	1.77339312381506	2.49363751915836	2.513289821785	0.932529560610916	1.36728797967888	1.34304028879421	2.33707123844232	2.57861222456812	1.56903411496171	2.26648565651751	1.69707482371337	2.14448782974513	1.53231139503305	2.27651205787859
TCGA-MG-AAMC	0.473333333333333	0	1.44211393074569	0.160497086149427	0	0.91768558551564	3.39721114074663	0.014355055860836	1.77575481867738	1.76844137541386	1.65924714126591	2.42291667557609	1.44646757637907	0.524617805024264	2.22815770875295	1.06995597134052	2.09298609851428	0.410192829412523	2.19605264401697	2.41384215128459	0.812674503067018	1.79905038670386	1.09963091222872	1.199148044156	0.371798650659149	1.68557818993343	1.86763064606692	2.82957644704225	0.505098902396174	0.128764218254298	1.25173377060909	2.39326443519475	1.56326680494204	1.10861956212211	0.503369717449464	1.96323474510262	2.54666604037559	2.52240101981356	0.82536818990937	1.51301740737762	1.29321853410416	1.59516882282983	2.36635160981085	1.82756612808534	2.1604559528218	1.42717103539305	2.67097550699324	1.52481295271758	2.47747215189901
TCGA-CH-5738	0.58	0	1.43057319707449	0.218908017715832	0.208795397831096	0.932831381497854	3.12182880850218	0.707346877873802	0.883334402335177	1.30871003726015	2.28884477450646	1.9255166818977	1.40521331181599	0.923502166759598	1.97611482326014	1.19516561449035	1.56207507239378	1.22525339603528	1.46632236665095	2.06751084891944	0.867427224053454	1.37944171796349	0.956092862859842	0.977034053391882	0.89468697035749	1.17751342638452	1.56269538316526	2.76796429557597	1.07557523915854	0.128764218254298	0.623189599597575	2.10471116704324	0.771495005213192	1.21314458836313	0.503369717449464	1.67400439581496	2.29345705419918	2.08929396758526	1.2329539292899	0.881787275679513	1.4458260854087	1.58748840209738	2.2903107550095	1.28718890389593	1.86547024833979	1.23029188211967	2.11583608811857	1.33147480652353	2.25889464191276
TCGA-CH-5789	0.8325	0	1.94840157885934	0.286003024317549	0.426720764292401	0.668918950423226	2.81357740970598	0.708158025068976	0.891677448138534	1.05013120967481	1.93500687869165	1.81935681099472	1.48745386673489	0.881801770229578	1.87836418039181	1.32768574329864	1.65764442245434	1.61772168341262	1.59506311343438	2.14639806617936	0.841797526017685	1.29012478527451	1.11414336589539	0.899344741558439	0.702285160344881	1.17516440835025	1.60873279153018	2.69112958990719	1.22344388436381	0.511597305235007	0.906961203607858	2.19884632217348	0.924408772545733	1.51036974659552	0.503369717449464	1.83610869871348	2.16821550916522	2.21507440173703	1.33110931828873	0.748619621919734	1.34131496063856	1.61881538946098	1.73988042388952	1.29356005694602	1.65893871392619	1.14563828247766	1.94744126733719	1.28591278987344	2.05040533822037
TCGA-ZG-A9LM	1.035	0	1.19318379869788	0.118369162250885	0.344566538867839	1.2752929410586	3.24538839679868	0.796785067989921	1.54642661385572	2.282497757777	1.16157623941135	2.26540769078088	1.38183107174151	0.740614730265016	2.31463703899598	1.67289807018998	2.32497322716432	0.724893820003253	1.75070628100396	2.39374583812237	0.792567742320882	1.36634988014988	1.29391419712668	0.669108270940286	-0.107339027868896	1.35601575972229	1.70259298632974	3.18619069198171	1.17526978283497	0.128764212976259	1.09123708213005	2.52723494953909	0.896375936129434	1.29280192326316	0.503369721520502	1.034889447333	2.4198546318939	2.48660721323077	0.92739157758789	1.19409750657308	1.47221793366285	1.89089497723358	2.5645172630276	1.49255766219075	2.16195169470588	1.59086805340321	2.27742051347177	1.86648526095841	2.26149410202364
TCGA-EJ-5518	5.76	1	0.914642059571944	0.0874752381906984	0.463001849438574	0.782477737141169	2.87588484924037	0.419390105578691	0.435179960815042	1.2294135398969	2.17696429095049	1.75774791629331	1.5885080790282	0.856299484798729	1.5678779544242	1.51198773588109	1.8012429302051	1.08414857151785	1.63177093986565	2.23711061768112	1.02232112754938	1.20482773687308	1.2511023627882	0.978292492050757	0.834577658206407	1.20792909343426	1.5726876818252	2.51014424647158	1.11026729660634	0.605258410456049	0.589590094338383	2.19936088066307	0.821873983255448	1.03389390491712	0.503369721520502	1.59613261862295	2.26080246908473	2.20002989418159	1.15087493598014	1.12525116449043	1.41573912403677	1.59496964516723	2.26913943204957	1.25276046214972	1.75648739067621	1.6727308984462	1.62654759057893	0.607048335937906	2.38827582069185
TCGA-2A-A8VV	1.83666666666667	0	0.904153412606812	0.196188853708157	0.173344160538517	1.01306901419945	3.37675144550679	0.213169113838312	1.42935641909854	1.7746188486814	2.19695057799314	2.15251123222842	1.4507916661756	1.05638586560556	2.16897072144169	1.63463724093461	1.81399519383155	0.886867478018561	1.91701488137829	2.29884284557106	0.834868006839664	2.00832844412396	0.901292865265053	1.5240249642786	1.4408990166002	1.46098866840583	1.90843870749367	2.95916298849218	0.932090274473422	0.498233218024959	0.929031372188324	2.1749147271621	1.29694008688558	1.0517481836567	0.503369721520502	1.83274636520823	2.48829088280821	2.20520866088612	1.01428394922909	1.72679375877829	1.54018981630961	1.40928395141159	2.37848186736165	1.39491539024383	2.30150722216052	1.66370761816631	2.17900570322011	1.96864290450163	2.4504170054455
TCGA-J4-A67S	1.93833333333333	1	1.42458599515116	0.0856421591076847	0	0.888489596673645	3.42297169748986	0.521509812859666	1.79578761989186	1.93990227413213	1.04768050153354	2.28242958896936	1.18359241725111	0.550779630751167	2.09679529854378	1.04047515622479	1.79605469353131	0.44602477656836	2.35740978024954	2.50641999699321	0.582707403385208	1.59833325413449	1.13599531609039	1.60105061496068	0.949409277677908	1.52859668707733	1.74680324665588	2.91917662622801	0.554456859302701	0.128764212976259	1.21773486400189	2.28323934948766	1.25801899929651	1.04645730262101	0.503369721520502	2.03670906267992	2.52337440103795	2.46197496889315	0.716520097471038	1.51387443628274	1.2144275343366	1.43008476993742	2.53260627983143	1.5009616277142	2.29237503444766	1.22645787429351	2.57602013783446	2.20589740230696	2.33564689326613
TCGA-V1-A8WV	1.87833333333333	0	1.20195292493797	0.0144457656886039	0.287393272747227	1.10931190482196	3.40036913531944	1.15980362900689	1.83126308164499	2.03932979981258	1.03356371360759	2.10018002719515	1.3446341574306	0.506034856780337	2.16139072940014	1.50261373020602	2.52345582248791	0.874575897005253	1.96286973012298	2.50706953641008	0.822094414575593	1.74895299655397	1.12347523693718	0.733932925356329	0.0864507259763306	1.57354866706691	1.62510093351605	3.40357029793782	0.728854199916292	0.128764212976259	1.23886273357007	2.26580230650739	1.51302680032647	1.14794986060537	0.536007439705748	1.14845324098866	2.47307292686139	2.69349114144827	0.915420090228497	1.06534258564929	1.12868223609557	1.62567432199061	2.51116457838549	1.33514376873158	2.05015391814033	1.12051042239458	1.6462122794828	1.92134934753646	2.37752030107228
TCGA-V1-A8ML	1.22666666666667	0	1.18590230468062	0.158335437099109	0.340705659805813	0.763540259677948	3.15002201978168	0.726321319478874	1.24252151153324	1.64959924560907	0.459716792898575	2.092899207573	1.45800552608236	1.00967971348072	1.83806955591413	1.43525547713691	1.58160726967553	0.767191883681814	1.97638276643876	2.37383179286306	0.857075056446205	1.92554718048087	1.15573019519408	1.12717301630891	1.37864868941777	1.52473422764038	1.7332243099653	2.95114961036393	0.808923498644802	0.128764212976259	1.01068178227665	2.25850868259542	1.63777572356977	0.651751328226245	0.605989942231967	1.65545787883012	2.41547210249865	2.40319910678601	0.92764012035408	1.13474235841994	1.26203064429434	1.68057557547259	2.56326946261817	1.42604061629478	2.1024355595915	1.50016425618256	2.14015127091465	1.86969297067313	2.44154274519123
TCGA-V1-A9OF	3.24166666666667	0	0.592523821290039	0.507089352055819	0.271869412872696	0.779068317839729	3.20138242769603	0.392269101303629	1.38191383921933	1.8855974551162	1.77588518309291	2.12390684294221	1.68006121318028	1.05160820406892	2.18958483814831	1.67035251465343	1.60800153310532	0.938620480894719	2.1067922769401	2.47378822315472	0.576798779913475	1.71023116478217	0.427712488516851	0.707683151781055	0.628504214107787	1.60147346856876	1.80343967566622	2.92067985257525	0.737241018752677	0.870556087663018	0.963751657007482	2.34406379947609	1.31184195206853	1.37426000699586	0.503369721520502	1.82327102761419	2.41150506028163	2.30867512200268	1.29544303226211	1.34511582029299	1.43476890239128	1.64056892900089	2.36415029119807	1.60950441632977	2.15045677690614	1.79391088566717	2.26311218002817	0.893023854248071	2.36612324361147
TCGA-EJ-5504	3.90666666666667	0	0.734121095201145	0.288335679717051	0.156157273767138	1.00560648496707	3.09141598706242	0.486632962065138	0.69747740511078	1.33976258645321	2.01718606345301	1.95120850041702	1.27939248163203	1.32839265812795	1.71198709666174	1.44338139843252	1.44837525462394	1.15695739817118	1.46660902196794	2.08501032504531	0.72799178399797	1.42993595395391	0.858257408915147	0.815850924520991	0.391320250164069	1.28606059453389	1.56785925809184	2.91264634533011	1.05519928527464	0.128764212976259	0.565422374962419	2.12080119625289	0.963085749988419	0.950514534861618	0.503369721520502	1.72597441587259	2.23158903496826	2.04939881668543	1.21526746467594	1.06987683968796	1.20344653458498	1.7975088641722	2.43450170523923	1.3922516673623	1.89255599861662	1.43344844608926	2.0253789369756	0.959434528247896	2.34944707234731
TCGA-M7-A721	1.095	0	1.07798768861323	0.323988257531558	0.385447979441926	1.32538011077102	3.20542718323763	0.187734231546294	0.973055233972057	1.53505673863666	1.77777190789864	1.98697274691937	1.31495030746523	0.862825782858494	1.93121184091451	1.47276169634784	1.71994591963585	1.10086665346193	1.82227650554414	2.3165716742325	0.777696097311119	1.56679161780159	0.766530210369674	1.14637139249826	0.518375189871927	1.36516687945444	1.58247573009586	2.8603681042395	0.970434365376536	0.128764212976259	0.904969640343721	2.07303443932634	1.18198294003047	1.03325532728285	0.503369721520502	1.69021632456951	2.33854878499648	2.31818093956976	0.759728962139033	1.27731074718806	1.11301568319138	1.83010731456467	2.28395650321741	1.32157449894127	2.04941090027721	1.40560849729043	1.97839224756141	1.50421034944245	2.31730172079645
TCGA-HC-A632	0.166666666666667	0	1.06612529614096	0.21179504973867	0	0.727896552447057	3.36987069850676	0.299041564096459	1.26058388598827	1.70308407927164	2.14679165591249	2.2056871061375	1.09714918846233	0.61458142087521	2.21611228412496	1.25830020943428	1.95328036441487	0.97700643221473	1.43175502912324	2.40503911208106	0.793013194966761	1.4790505442738	0.910503907539006	0.467529032073333	0.751614949841906	1.32810198457658	1.48535352094233	3.15564885568598	0.976339049213364	0.128764212976259	1.08298650257629	2.08458912315692	0.64257313044979	1.52727323965497	0.503369721520502	1.58913124194083	2.54175275549162	2.18669818572193	0.912497095904645	0.860719562602112	1.83519790879722	1.45560299712082	2.02895191771626	1.19789806859235	2.01289735242665	1.02753897602875	2.3023084570094	1.29859585020865	2.05333423474351
TCGA-HC-7078	5.43416666666667	0	0.999740479102284	0.139611976240213	0.00897152096418745	0.977759870708829	3.42121786633177	0.584036343382973	0.762349272373453	1.89129812954277	1.29098418655723	1.76371088712942	1.48670210453671	0.661294813822802	2.10210958632066	1.31866929430863	1.9113120661612	1.12898576542474	2.00644406572532	2.34765387008625	0.606130542013533	1.73803542104639	1.12889641917008	0.997745732547855	0.634438337446812	1.53530833968714	1.58111810472246	3.1852499030281	0.718843392352188	0.128764218254298	1.18883698116672	2.29801196305735	0.957463744851319	1.55529378134302	0.503369717449464	1.44256873012366	2.38127918840519	2.32542406067969	0.774807019300508	1.07730319361444	1.42774177384337	1.52790405890017	2.566694822139	1.22947367707235	1.99995103482073	1.19362518588689	2.26321035610967	1.62974378444274	2.19815431713113
TCGA-KK-A7B0	1.65916666666667	1	1.41034835063757	-0.0105027864908807	0	1.68359428856945	3.25771454108661	1.12186615043888	1.62445586813291	2.10695371429174	0.910169349121986	2.28690708058971	0.852298868896461	0.697011500744463	1.67828265529134	1.24169175036524	1.92625052928457	0.410192829412523	2.44199122073865	2.51933038026772	0.737806547277803	1.67617071195643	1.31490457830753	1.27908980496185	1.06480519153777	1.6315371903342	1.70201893438951	3.07127466672788	0.734271694060967	0.128764218254298	0.878792980028727	2.39266250163937	1.19899790884916	1.05848799118269	0.60840657239855	1.68440592905699	2.59164002038833	2.49752390009048	0.565071885627291	1.22129825159531	1.16616651300672	1.83319685258824	1.26686515606449	1.484069711024	2.25851240980538	1.26565270924507	2.14336413475622	2.12455036240968	2.27788784699489
TCGA-J4-A6G3	1.69166666666667	1	2.07124022233466	0.206797824101402	0.495080382174754	1.23100195660257	2.99966322665658	1.34423129077693	1.13429031233487	1.52461339034104	1.15797693544947	1.81597029209555	1.22840819574998	0.576066101660582	1.71559458535496	1.23510826521199	1.82747813037045	1.32164778663613	1.61669336922073	2.31729923138869	0.684978704044226	1.31083650845458	0.78694129621779	1.66938038207211	0.443347579591344	1.17202369195056	1.44267323352392	2.85669356275142	0.9310971850211	0.128764212976259	0.915431181260693	1.95330671427119	1.88250857804871	0.891824204536281	0.550179471720943	1.50248123402846	2.28646290072443	2.10997735603217	1.02901978257112	0.88430378048056	1.01381420230608	1.65938926033532	2.19732990056101	1.33410332917346	1.93753643108291	1.21766669172937	2.23668055601047	1.35950983010283	2.15263213615351
TCGA-CH-5763	0.999166666666667	0	2.2402497378965	0.316998314296366	0.521576375291232	0.708229931214634	2.91502804969815	0.869009155048134	0.997945366179471	1.18408119193982	1.32623390158611	1.78504367187089	1.20098241257114	0.920046050265078	1.74287226659517	1.4213643283136	1.63825957945231	1.48202169434205	1.5636992177631	2.0368543028803	0.831747311737147	1.21735104748154	1.40804530694279	0.626324856705885	0.525302517088901	1.0116513427438	1.58188430223537	2.75708883215275	1.3763487401715	0.128764212976259	0.674589701910425	2.14125080433434	0.95811425232563	1.03619984529233	0.503369721520502	1.52224362384464	2.15681860304544	2.04884822801055	1.15498919585715	0.761324425616123	1.16588154476836	1.7695304124556	1.84367017046033	1.20248262493548	1.81042779042495	1.24445288259883	1.92478788520006	1.22182108548573	2.07281435168189
TCGA-J9-A52B	0.155833333333333	1	1.3229668306138	0.122579097963675	0	1.02103204583088	3.3246238703146	0.253170272617204	1.19071629090455	1.506295437217	0.864452647853868	2.10561139528368	1.05883559921097	0.677549212192559	2.32452272680404	1.67461087475535	1.94491867800495	0.863639361424697	1.61607193414515	2.42034582266868	0.51048776671649	2.16653861562643	0.897317411150289	1.60922222478543	0.721082918844337	1.60413335347638	1.9188109158575	2.92930933549452	0.974468622570186	0.128764212976259	0.906086686658322	2.28902857018362	1.16479896762643	0.852556097318765	0.503369721520502	1.92178028954067	2.45877026157273	2.26066932781252	0.866135618108424	1.23598701557611	1.23109308943862	1.28885745053711	1.99547515173121	1.18748996667767	2.33692452475608	1.84874922010196	2.29357848570392	1.34451646625402	2.28758052864867
TCGA-KK-A6E0	2.57583333333333	1	0.64827059471	0.212272776179596	0.583225065666698	1.30055215162902	3.37675144550679	0.131218681833283	1.18217161309935	1.77315610715832	0.8060699061815	2.16766298437566	1.47790943515795	0.873761480849724	1.99385522253073	1.55797512186582	1.74771297585381	0.588182117042433	1.98955378615662	2.46585828436003	0.686478116212401	1.98852807656541	0.707366792564127	0.801680448890572	0.533086277985085	1.52431273487439	1.62379986532169	2.90971344655637	0.793645449729199	0.128764212976259	0.891490347676623	2.27690415082685	2.11823114692246	1.20372553156473	0.503369721520502	1.58571899109012	2.45665209586311	2.32648929201913	0.406029901923221	1.39225874099504	0.954008945188823	2.23297376310034	2.51508955044334	1.58272071133084	1.93609554388923	1.4862294945453	0.77511308712231	1.36948115760635	2.51736544746906
TCGA-EJ-A7NF	0.684166666666667	0	0.929286716835513	0.135985270959886	0.500175845640816	0.454358118281092	3.30461695802183	0.014355055860836	1.2628925590956	1.69127082045481	1.93706041469806	2.14790399187975	1.24449643765342	1.01851312011048	2.19251532490716	1.23554135189935	1.96725577098417	1.1229844570058	1.82851131269044	2.34619260306442	0.603120431893071	1.85854131542024	0.714376983458341	1.19253634585467	-0.10733902476064	1.6000796154712	1.74438382962885	2.96184641521421	0.717724373751705	0.128764218254298	1.04943925850473	2.18638400396823	1.77207651322248	1.20846028564832	0.503369717449464	2.02534579065757	2.43195911368499	2.40276137080166	0.962208597791544	1.47036894982598	1.35218072070172	1.28159230002526	2.2466244998978	1.62406278357428	1.90936566946613	1.27290437669527	2.40183248353292	1.72184246841932	2.42286705768888
TCGA-EJ-7783	2.15416666666667	0	1.19837026576265	0.206168185322708	0.414829284605005	1.01086972838348	3.23258730056269	1.24579097983124	0.949666679328396	1.39616003501692	2.11530536578109	1.71235652721749	1.50677623251878	0.81281461586313	1.77840328797171	1.60926985099211	1.74196403870008	1.62420075328255	1.55548860009774	2.06882982541265	0.770576609601548	1.31294959166602	0.851034414088908	1.31551153033127	0.722644279852406	1.15182461432038	1.7325112905549	2.7952847484008	1.12269024969847	0.276680482757003	0.741919262688165	1.98450714630107	0.744216175323664	1.31416856855331	0.503369717449464	1.75495603004648	2.27880212995253	2.0088187101038	1.10263601815587	1.03970018018223	1.38055754812946	1.44369606185174	1.99534976106828	1.1361931276282	2.02915254249028	1.25159603433149	2.1061239505836	1.42097149616068	2.18673930581936
TCGA-VN-A88I	0.736666666666667	0	1.95365144213805	0.169700282586139	0.353643991185788	1.17281584808236	3.16807970971497	0.892696025064002	1.48480527301891	1.7338699002326	0.872081823317829	1.91752170190077	1.1286671663577	0.781058359192877	1.74759860419947	1.45666208276222	1.6564778362079	1.18284762355745	1.98406022627663	2.38196047168307	1.12295142522125	1.80924044183996	1.53191595159621	1.15659101458529	1.32015612782889	1.11117614902865	1.84796255798163	3.03111889265946	0.910917706369855	0.44225507256346	1.20062966573577	1.99509963791204	1.44073502286943	0.790698375141593	0.559831725461868	1.36932091975469	2.38040564236952	2.21470855276155	1.14474010646872	1.31467716006404	1.05832121335177	1.86245266093633	2.12436615745692	1.40523776896568	2.13839188147432	1.1902162610405	1.74560592213332	2.18102528576431	1.90578857520556
TCGA-HC-7231	2.57083333333333	0	0.480883921013639	0.11858663187736	0.10056768921937	0.780124145298948	3.26081213652846	0.690546514335397	0.841522130789779	1.31243789053159	2.25174120921647	1.95365155759724	1.43093125764122	0.646795101110086	2.08056278682618	1.47232240573903	1.68492322707162	0.984368366876099	1.65139306966382	2.16849886921049	0.57691147034587	1.68523954823729	0.13294558590107	0.570932425143599	0.273831845597827	1.21589534797225	1.69034578820468	2.76533728093895	0.976447650566115	0.128764212976259	0.699141854271121	2.14922605564122	0.634446528908082	1.23009319586487	0.503369721520502	1.91771985315927	2.22633534668671	2.00288705114359	0.817398064913576	0.934384933876822	1.70319469326392	1.28383619751312	2.22484149472641	1.03874763390168	2.13135411027315	1.29447064492895	2.37311978057674	1.22734405215462	2.31336920129447
TCGA-KK-A6E7	2.5325	1	1.07639203656013	0.168197786521289	0.148724246261107	1.31367392907035	2.90923363308059	0.383564603804969	1.80779541677076	1.98119092909102	1.16330000023511	2.08239781335593	1.11065824733985	0.787262875192781	1.93997964853005	1.57379887621363	1.77189108313631	0.460613126879486	1.84347636820211	2.49787212441316	0.87970542913069	1.86736225963458	1.01336234859884	1.3034967510916	0.851535909513129	1.47128162146002	1.93023041886829	3.01129085607098	0.569133241712144	0.128764212976259	0.923009290283499	2.01994704148131	0.946222927112224	1.08797937616744	0.503369721520502	1.50836587237995	2.46203676326568	2.24778094640614	0.8929973472477	1.79970735341522	0.94436671402914	1.82859666739569	0.846819010353152	1.38890677098664	2.43054751450568	1.95216325865668	1.80494094832879	1.80426855491132	1.88456703897612
TCGA-HC-A631	0.1475	0	0.799353989305686	0.144952450025952	0	1.39914766590312	3.01378308308227	0.400456327570104	1.33017354780516	1.89269097426164	1.48820621552372	2.00201097704019	1.38176855703217	0.975176713347093	2.33897317349915	1.44636704578979	2.16346168223918	0.76364978858543	1.85120860731935	2.35157944510839	0.797236891639139	1.65409677937814	0.61833028026864	0.312302154180855	0.221453754207587	1.59614047313829	1.77168239134507	2.89029487776342	0.94047016010694	0.128764212976259	0.671657329625383	2.26447722073883	1.28441726332512	1.38204603257689	0.613417392603772	1.76885852893939	2.39910358505232	2.42807753257784	1.07913969555852	1.25780146309068	1.57152689294146	1.43154241256281	2.41081015120876	1.25356820399719	2.05900840413988	1.40889519391275	2.4283975528045	1.27215916039461	2.35588634508545
TCGA-EJ-5517	5.17166666666667	0	1.09687683098953	0.27376679835208	0.19052865621038	0.477035291626939	2.98369125159042	0.443065539370419	0.688554877925022	1.30073622875387	1.74162277826703	1.96545394031429	1.28652016279884	1.24533351936848	1.97611482179336	1.5368035331769	1.6356332323053	1.09652902380731	1.51251292902965	2.1969258086021	0.826457144389214	1.30410073239853	1.05312038195529	0.75013953628355	0.405045935347472	1.40122701801007	1.70420540930245	2.85724143932001	1.27480901507228	0.128764212976259	0.658835396560884	2.42988136354195	0.972095096468438	1.2630921124813	0.503369721520502	1.66130521413424	2.28422287903313	1.94909638792627	1.19942676978191	1.30536637645721	1.4056047126067	1.69790290919165	2.01381718522937	1.44548757960474	1.81720567090554	1.53927022133519	1.81345479385263	1.10734055642204	2.29658923944599
TCGA-XA-A8JR	1.02916666666667	0	1.70132027017373	0.409227226789263	0.563596584475896	0.823062718617902	3.31287092587963	0.809032007333537	1.34613685962358	1.69094002296055	1.77851439112588	2.22829000556347	1.4066767370671	0.988130949135515	2.08256853779706	1.29340661293295	1.75515710064497	0.84098235356634	1.79983570482353	2.50770880141214	0.749803877351754	1.90204912952393	0.883908982455198	1.25602508997329	0.166223019566531	1.43333711416691	1.75602095098395	2.95784508579459	0.772232594707264	0.476787845612126	1.03443197658499	2.24166025332779	1.270211149688	1.11740636840872	0.503369721520502	1.5666992224148	2.36149855583321	2.32860625215302	1.03152370616481	1.35348202405721	1.23940900380743	1.67950443453941	2.37676243305508	1.4086502558208	1.93718450781951	1.4825561580757	2.09306089633656	1.89719282940886	2.31198187766455
TCGA-ZG-A9LY	1.01333333333333	0	1.569401251258	0.231939241157213	0.556667005857228	0.956790604111642	3.1170932834383	1.12334284160104	0.714940912620643	1.54060107291277	2.04293406590951	1.60644075937729	1.41143290054877	0.710510710269897	1.9348941570736	1.43363577649697	1.86010617252328	1.59118582454092	1.55828615138089	2.13838956475083	0.824920263736353	1.18111689173929	1.04399811255032	1.48707517412528	0.827689899664788	1.49046316681635	1.70288455387193	3.01938682283455	0.886122609245763	0.128764212976259	1.00499775213486	2.05770098646353	1.26340948783812	0.805073347455277	0.503369721520502	1.7050055093518	2.47684875220135	2.1392127635078	1.26402477052473	0.950229560227427	1.18725349738486	1.56565437075529	1.78227349466925	1.50213082580085	1.8510680505699	1.00599656161152	2.01497129935948	1.39822053836964	2.21338158246966
TCGA-HC-8213	1.6125	0	0.575053707810774	0.241821056900754	0.404426422285348	1.11588318550752	3.33008564147582	0.014355055860836	1.00385668621752	1.50386815333772	2.19572767382607	2.21923150471277	1.51154225494351	0.788574906544296	2.2711830704689	1.67545119750313	1.9561008320406	0.619193808540155	1.76127595581967	2.24884607100248	0.452719731995109	1.84602833519666	1.04843585115415	0.523709294113982	0.287145383931359	1.38676318171753	1.90856322804674	2.90034602543597	0.825082879722457	0.128764218254298	0.565422375937332	2.34587868548287	1.10881617785515	1.15173287797764	0.503369717449464	1.91961010069606	2.52005358284803	2.32468674057452	1.12599623012396	1.28279812358115	1.78144225388474	1.46927418762764	2.50675201549184	1.53432587486514	2.1539200893143	1.58663990803047	2.22197684717977	1.21201443419858	2.49121131620235
TCGA-KK-A8I6	1.82833333333333	0	0.966527524783555	0.155114475597785	0.19564844131865	0.515493442763153	3.25771454048327	0.592921619695391	1.41435824841852	1.70195987267131	1.89579167410329	1.8509855655734	1.52145445908014	0.936329817103407	2.07837036638276	1.52632740159605	1.67763393561143	1.09662859377302	1.8741435396688	2.29782779969831	0.668523993963766	1.98944862664676	0.947901815761029	1.08018326269639	0.0815043825448509	1.42152189979816	1.70013547272775	2.82298430497205	0.73343125048044	0.379264080995022	0.94897545853279	2.16458923578765	1.07458372750433	1.20862126619092	0.503369721520502	2.0182244112119	2.39686718979414	2.25547826016558	1.01452976282233	1.50213049983799	1.46823824877277	1.37893147519345	2.14723464038828	1.42709249800021	2.12486579276232	1.4411231539049	2.23192208282261	1.3741937405951	2.27440724458113
TCGA-YL-A8S8	1.85916666666667	1	1.17202330779107	0.548300802745027	0.262975771111326	1.12563052558918	3.34154412532589	0.170396999688705	0.935527841404223	2.02861275416668	2.13790685145757	1.85439878320411	1.90734041934378	1.13991055961497	1.72921453220199	1.43268337728019	1.91403554294434	1.17632502605175	1.70893311630351	2.46350221068947	0.711537918144434	1.96486190968426	0.988865966940409	1.19903150931746	0.723409229892519	1.46440373298002	1.33892343962141	3.02284285290787	0.807327551812059	0.355038981693639	0.973395922289522	2.08281350501949	0.861702872403666	1.54285399129175	0.524723913818063	1.41300041366011	2.44449513102112	2.41946300645554	1.15152993956961	1.42334418532647	1.11151084863495	1.91418835199614	2.48835626520914	1.59864643197716	2.01278794291004	1.23483732575674	2.02369849505741	1.7436976016387	2.21136617121619
TCGA-KK-A6E8	4.84583333333333	0	1.14943230031641	0.188228479638594	0	0.234214505371478	3.43576048235079	0.014355055860836	1.61681404863358	2.11220387205911	0.773452620242377	2.30175210036749	1.46761489389132	0.877330119373497	2.11831796926206	1.17874552200713	2.17357138447496	0.62240487816308	2.18222141494741	2.37803819595338	0.906729347152615	2.01750131783368	0.716601283859881	0.312302150695208	0.533928449871665	1.5692041805087	1.40800618070788	3.21576207359051	0.689362753131723	0.128764218254298	0.709070150367007	2.20670044996007	0.989445121318861	1.3295158647101	0.646893948590244	1.9445632664378	2.48578922116703	2.40668126415775	1.07388444584196	1.51145309103585	1.19774946986065	1.98574838167875	2.68720982931158	1.82728409280242	2.25231459386948	1.63482662419657	2.46899717245249	1.8524732291365	2.52635430528967
TCGA-G9-7521	2.57916666666667	0	0.672867809218985	0.189658236989852	0.376180898858079	1.13930274705304	2.68885133665351	0.581960670949394	0.690105439743597	1.53181678989948	1.44485505545982	1.96858745879743	1.1834313336933	0.918594501830275	1.69332174426404	1.65984425831838	1.68708941650294	0.908176160286546	1.64254081268998	2.23118301816205	0.785036940400997	0.884896126587731	0.707708239157515	0.312302154180855	0.489711435460053	1.36942101465858	1.7008439135433	2.94638639663084	1.16201551077795	0.69022305732255	0.707982776082096	2.15863506932633	0.547526359544134	0.803056358409615	0.503369721520502	1.48005165461875	2.18683661383466	1.93585394006963	1.16854970782317	1.18225285051138	1.15199794373591	2.19766092484082	1.69789356627892	1.23568741121552	1.97230977258618	1.21128803034848	2.2993500803059	0.992103593925103	2.13873098083013
TCGA-EJ-7328	2.305	0	1.21869696524338	0.0810202901549968	0.250021539440007	1.30309210493805	3.35138957921717	0.658685682949131	1.05558245710225	1.50212028799532	1.77089142406952	1.93665242193929	1.21526151204463	0.635675427387911	2.01317965328239	1.38319244752049	1.85110526845097	1.24622476059499	1.76732289783316	2.30399454923541	0.836042540112554	1.84539618590064	0.873130116407681	0.899740994259561	1.36331749832827	1.22011111921574	1.74884283118939	3.04580475072621	0.99572865829975	0.128764212976259	1.01794066647305	1.96696851657692	1.0401413535989	1.18263513515382	0.503369721520502	1.5730971203256	2.3583010657009	2.3143439023972	1.14063408460772	0.972714825391826	1.35642082052589	1.59545949101615	2.22857728856891	1.30489308345381	2.00275897428121	1.20553376631438	1.98016007713302	1.61202840213913	2.10204061980176
TCGA-KK-A8I5	8.47583333333333	0	1.38723666902665	0.183099791777506	0.43072964025979	1.163900087023	3.1035806069696	0.133860095997234	1.15153212813264	1.50048995875734	2.1803580616648	2.06445268227617	1.30518958553908	0.787687287486551	1.89963516975567	1.45992331547752	1.72343607681522	1.14388329669289	1.76869395664645	2.28673690359313	0.829333327618874	1.50238342996993	1.10575126331406	1.12852932109561	0.415833751762474	1.23606606865413	1.71187641930457	2.88517789673743	0.988021027112957	0.128764212976259	1.02112824977297	2.15145773461093	1.04109770996838	1.16441024685615	0.503369721520502	1.86185699161204	2.19485962028162	2.42373068254252	1.19984056229983	1.46667150555838	1.30235843094057	1.48531991950673	2.38281667114325	1.46083478849647	2.00858221570234	1.32056215689247	2.57812187545437	1.63498189812037	2.30188368768381
TCGA-KC-A7FE	0.963333333333333	0	1.80391402559645	0.268293518816704	0.227157411670295	1.17003431511307	3.24538839679868	0.765438099530984	1.22234166230999	1.45924338449372	1.16302887820792	2.10082150537025	1.23281644281066	0.85901623587629	1.95965448648667	1.4321492989648	1.6846321085037	1.09337184957687	1.84601773492861	2.3318907917755	1.00549865536683	1.48233054397217	1.24671146217108	1.54914801606196	1.57675693587257	1.27795041967328	1.81587575687149	2.97188087386146	1.05925095536308	0.128764212976259	0.784536345838786	2.15551638829249	1.28794617895098	0.774038036112185	0.503369721520502	1.52862560518861	2.34231561147205	2.18822560339745	1.07301778262463	1.38265795749873	1.15475126526566	1.66988414299151	2.19982643763597	1.3862964719023	2.01950764807996	1.36644967220865	1.96720196993091	1.85185006400446	2.14368548752313
TCGA-HC-8265	1.3225	0	0.952638634663748	0.970727639730308	0.908896544743723	0.561174817244995	3.14593014302734	1.15012734592688	0.97922285529234	1.6592435826172	2.23415121638003	1.28828198657492	1.71248496444675	0.645925151568402	1.74387598526143	1.10054244374246	1.67427150102771	1.89590234754339	1.44349029608059	2.03530785804392	1.20416941635783	1.02770866396058	0.525575190273732	1.07403416259328	0.298871791658497	0.609852781332279	1.12230418326066	3.01900671110957	0.871110335795283	1.40134536471547	0.65780748254941	2.08574843900561	0.489650106229288	2.49520935202036	1.65786930096129	0.814435682500677	2.2333774508394	2.07171368581472	1.72920615181468	1.05525314012029	1.01428424635322	2.5261223314048	1.59226694517354	1.45365577474808	1.5760939279593	0.708058723367692	1.40429090328574	0.848111660366527	2.39059052517228
TCGA-KC-A7F6	0.72	0	1.73608187338258	0.159528878218842	0.10332872958796	0.580563149312619	3.28793637258134	0.73169345691221	1.40118788667702	1.57816437569034	1.68445906003509	1.99828158199122	1.54270317820414	0.771780188222425	2.00834032441511	1.14252841102213	1.89849721093398	1.05003116109076	2.00270415477328	2.43702159407061	0.757673149462645	1.86456472552358	1.02706197942103	0.922513714544076	0.886816413626868	1.21467977551429	1.59759205097589	2.91212425647771	0.989204177918569	0.128764212976259	1.37258017444021	2.09321768811576	1.65666102288702	0.771486215674887	0.503369721520502	1.62415798350379	2.378854796811	2.4998763029188	0.871547826281182	0.791813404501148	1.12262971891438	1.41973759221772	2.59260126009457	1.6566166091977	1.96440222553524	1.20179929744211	2.19920814241017	2.01240466175478	2.44312965053289
TCGA-EJ-A65M	0.63	0	1.14322226402526	0.103184231151301	0.292756734445539	1.45348249581687	3.28877299027797	0.544487859142852	1.37745784916536	1.85723125560278	1.06120491547882	2.22580061250675	0.895342985204094	0.678527364169983	2.22211033966739	1.49430119899213	1.93372844468853	0.410192832669506	1.94818890298939	2.48696499153301	0.666059304072701	1.85998831108328	1.14103263935172	1.07891438744052	0.850650578275701	1.41059360842552	1.7891768907498	3.08580022477937	0.586115705213229	0.128764212976259	0.9094017375532	2.26618435928543	1.13377738909993	1.09510536445862	0.503369721520502	1.92010450635268	2.49993851501484	2.42687573214092	0.70794596456316	1.16169573797399	1.05045238203107	1.6985510822328	2.33956402312333	1.64098930496722	2.2143122222732	1.44606689881732	2.21506703141446	1.70671869289937	2.27852482988886
TCGA-ZG-A8QW	0.2575	0	1.54117231856286	0.374828018969897	0	0.849619882842714	3.12066263216391	1.11972490866571	0.613010208309984	1.57277247802853	1.22378426577378	1.93677442256782	1.22540203940179	0.751570460367613	1.87180115144834	1.24787844275416	1.81413844906483	1.04019044046177	1.80497333496801	2.32050679628382	0.811532477343368	1.42295441004919	0.619762267209869	1.29247697862609	1.08694392085428	1.40122701801007	1.62689682947269	2.92067985257525	0.805053869014675	0.128764212976259	0.933741740911746	2.17649033257693	1.10060133436734	1.26245277430175	0.604717610671878	1.28889750672324	2.41091053381318	2.35470456499381	1.0574147528547	0.996269305156117	0.939607887872822	1.46780358705718	2.39285673327309	1.33484960808938	1.83737239073843	1.09036411130321	1.78489839826845	1.41857563714147	2.34229679801375
TCGA-TP-A8TV	1.67	0	0.90340294812545	0.31031608325098	0.473002204573055	0.532000803650722	3.41965022012936	0.169172500676535	1.62697786342286	2.00785803076502	1.74080446954946	2.05625240919918	1.59310520919137	0.659897822641486	2.05322498506496	1.6827191909335	1.83400162526263	0.841080875237836	2.14084781188754	2.54314103579406	0.56845375774852	1.96948056754501	0.926893506072164	0.932787069584341	-0.107339027868896	1.51845829391182	1.39476654486282	3.02966223542	0.941282992699521	0.128764212976259	1.09459773214564	2.29148554746823	1.7046497191973	0.993307622453624	0.503369721520502	1.84555670542813	2.45710003227734	2.32164645621222	1.26027884931125	1.55388062524487	1.27446471281799	2.32176655305065	2.57308171350598	1.68296319029603	2.18861475237115	1.46317198111335	2.01884638993686	2.28206889722495	2.49769572403272
TCGA-YL-A8S9	2.75416666666667	1	0.677063257545595	0.361785224818553	0.515668749652638	0.383127032638062	3.3880963288803	0.014355055860836	1.6591523588155	1.9475230575391	1.80041490601403	2.10102653677113	1.67365562779775	0.95425977342509	2.08617734204108	1.60509501096296	2.08082063161332	1.54166593935692	1.86212769617725	2.34765387008625	0.694173307183606	1.96498275607471	0.480948332320481	0.914667750945154	-0.10733902476064	1.56138776687412	1.7226611056199	3.26686674376604	0.999050812865494	0.86517496557635	1.06465948551668	2.1815378894736	1.04008870315313	1.45410890529905	0.634298101412514	1.66738665982528	2.42611373917047	2.2812670434085	1.22381287866622	1.47906106097301	1.4572107524188	1.8778749227589	2.25331171283228	1.80910902856278	2.11250590723848	1.49121336638086	1.7726774678915	1.50622978052239	2.38969551396744
TCGA-QU-A6IP	7.1725	0	1.49439269607069	0.240785258045355	0.484732950728657	0.687167112296475	3.30362692457973	0.197083029751226	1.07017369069791	1.59142968558513	1.83986793717449	2.20539542215065	1.24631701063664	0.781276125024829	2.14032271501098	1.2762734877244	1.65605210768084	0.886244696743769	1.92238638375679	2.4230231631212	0.696657255731214	1.77343486407528	1.10603550957852	0.44357655611884	0.754674993563428	1.40479275284251	1.71591328267599	2.87229554727941	0.771308241359319	0.476819163546325	1.0849111979758	2.20355174656795	1.3925897943778	0.810517550335567	0.503369721520502	1.97438629503727	2.42709629647787	2.37638575866528	0.923560121696319	1.07657324154563	1.18901616392289	1.37453847403649	2.42961769409582	1.41752180250615	2.03943383883032	1.37868756583155	2.17283851046794	1.50435284744827	2.30474593666161
TCGA-KK-A8IJ	0.840833333333333	1	1.90883907964228	0.205028039434303	0.429386014430122	0.766825024839845	3.14287558503656	0.221695039517114	0.827511368593674	1.4604514533345	2.19431889879211	2.15939897881003	1.4528971409498	0.784172472571852	1.96041439164427	1.30367673597679	1.57103907791371	1.32871370357761	1.65513226119982	2.28392396745384	0.563446064574441	1.44501062267781	0.741181400518512	0.828984584495211	0.689549492258957	1.42343641687718	1.58727087902101	2.72843371661152	0.881608578240551	0.128764212976259	0.826077596139434	2.26703400050228	2.31770956961824	1.57702067523526	0.592884315509361	2.09358707940219	2.24060855110523	2.23928481825437	0.833331749360921	1.17004013032472	1.34347783750299	1.6006432641987	2.20001696135995	1.51100842392904	1.99618580030305	1.6859973708515	2.35550681274391	0.904672658103704	2.21271917525941
TCGA-YL-A8SF	3.75916666666667	0	1.63309073135311	0.160452952906036	0.107100335153278	0.896026191865049	3.32121210534934	0.738247741737431	1.81626105428522	1.90931988657587	2.21235563607693	1.78628745826867	1.39809524909546	0.679190993300938	2.12876072286839	1.44011361303721	1.81930046601127	1.12982230930933	1.72178161813044	2.35633685357507	0.913533565823911	2.22749669019873	1.24451747488884	1.17256733517359	0.523304014252646	1.25560447052217	1.74117682181226	2.88397527106092	0.940089348522466	0.128764212976259	1.01558283974357	1.97425182948021	0.711578012301121	1.10568143658122	0.545110392306957	1.69262449724931	2.45151493021126	2.45437578737563	1.10224524316928	1.34139985425187	1.47474502596498	1.49892801433267	2.49901279995052	1.08030321477886	2.29946840473188	0.522921929933059	2.08841175455978	1.78497662368959	2.15591122243666
TCGA-EJ-7314	3.14833333333333	0	1.46986210650526	0.18051643348028	0.477490195033383	0.929202455014466	3.11524337922029	0.787152674914035	0.592493194789259	1.28281287062098	2.16541427040175	1.83191667566801	1.27305353256615	0.784904447963989	1.79738314872384	1.33449547550625	1.519594191891	0.920844590243201	1.42766290873259	2.14956408475672	0.543755941029856	1.14095659682566	0.949045891375711	0.545731391923685	0.357781263719723	1.18723649934454	1.70273467565093	2.7208752956963	0.903669523231374	0.128764212976259	0.758974541491577	2.20323653558985	0.910973533496177	1.24895713908508	0.503369721520502	2.05760391578978	2.22577566732414	2.1055090608291	1.32219964224462	1.04495976874689	1.44832043762349	1.38986105299812	2.28634938415637	1.3631841945084	1.96221728893034	1.3202333065838	2.19120453806588	0.837210433072408	2.22582545239723
TCGA-G9-6366	5.33	0	0.606693156596034	-0.0105027864908807	0.319782900645317	1.17322210059902	2.93802720275066	1.16810208356346	0.56265803444007	1.32279792430344	1.84014127986144	2.14467482702074	1.30715175592853	0.796738373831781	2.33851469314735	1.33176014275687	2.03743893584867	0.676337092003564	1.62879618783902	2.16448535250489	0.836816747048663	1.21040202570443	1.02035251462197	0.669376630165147	0.967154937655621	1.56451872436165	1.5918008710455	2.89193817380085	0.95182575422594	0.516171067680823	0.668031481705343	2.27103636454642	0.77374835852055	1.13511108004429	0.503369717449464	1.9431512352392	2.35744011639364	2.32478291636837	1.07965424374571	1.12511874816149	1.67932220997756	1.68538788895171	2.18305464397454	1.33779156743726	2.01382509226827	1.72214648066114	2.26685371011299	0.978765662076761	2.46992175518864
TCGA-HC-A6HY	0.366666666666667	0	1.02658181529765	0.11690775464538	0.227320920595074	0.700646004344083	3.28090080759483	0.549854464442272	1.55579663928958	1.72703189023694	1.57679047117252	2.07379789019308	1.1892185850933	0.845426749617137	2.17615447819356	1.29743683290047	1.96172820599667	0.410192832669506	2.03962824084655	2.47787126247357	0.59978112436389	1.81410992716135	1.28545055647461	0.984915393583201	1.22587522650027	1.65915056407274	1.77865889194872	2.92879432871272	0.820146065529064	0.128764212976259	1.15277834884253	2.22640207471631	1.45633143760914	1.09826575283181	0.503369721520502	2.16709851157386	2.54302888937667	2.48092127754432	0.619265357467562	1.25685677283562	1.48335993871212	1.37115987090274	2.44720961564047	1.24276281679407	2.21450443293756	1.44263432401965	2.45181560464953	1.82619451353302	2.33892235031025
TCGA-G9-6343	6.7075	0	1.34379017820083	0.195341071529891	0.434083202937765	0.754926426619232	3.30976269727335	0.328597090237752	1.04576949733548	1.46390715963742	1.28937398020832	2.16239001064163	1.07721189518608	0.740152608798404	1.80595607888667	1.40169276542025	1.55338869828555	0.59597434532117	2.0220595849315	2.49132525039114	0.811574974812527	1.42309206355647	1.20733319601782	1.37952771614268	1.14624952276455	1.51370608270252	1.81601185186981	2.95710314695074	0.89524495116116	0.128764212976259	0.743203370869206	2.33506469014557	1.25021844878586	0.906074884560802	0.503369721520502	1.92309326330587	2.38040564236952	2.34436314712424	0.862100586813334	1.26577877546278	1.21182606142188	1.89607674138889	2.39249096443212	1.56598478958342	1.96105138173031	1.41402435727366	2.18660080435233	1.79452218203868	2.38185693605041
TCGA-J4-A67K	2.74833333333333	0	1.38230675249596	0.116944672735771	0	1.53452972484482	3.44157454284919	1.26630645182634	1.73831563936225	1.95407055774511	1.7169897183063	2.22392279107382	1.07744378622947	0.633219894114278	2.11158394240879	1.06876212228962	1.96436148579346	0.463696577459542	2.20451783142768	2.42590536211849	0.571949180613321	2.19114278051166	1.47386929481044	1.04745490267397	1.3798031947554	1.5384102125091	1.81907753442053	3.01060697348393	0.568161946347707	0.482723880744476	1.06438021376869	2.22043048802638	1.21319467619163	1.18785172237303	0.503369721520502	2.10036636369911	2.58881333203276	2.61876921368727	0.919180330164057	1.29228610129367	1.21182606142188	1.40648248241076	2.60050991940246	1.46431496209306	2.29163067608138	1.04851742098585	2.24242356406521	1.48933514793228	2.44213707261943
TCGA-EJ-5494	4.04333333333333	0	1.36940602180555	0.165467337112259	0.436787894949551	0.909277953049719	3.10469251033817	0.655086613988042	1.02321295454335	1.29562450655442	0.444165990466862	1.89849473049621	1.48638500972854	1.03977071035884	1.7764697838843	1.54476634067603	1.72952178235856	0.832897287354249	1.53006679079385	2.21225306916896	0.795059089023309	1.25829705522435	1.07639332275243	0.580213014480974	0.947847586494949	1.34681162287981	1.70100594249872	2.78192041736185	0.786843213073672	0.128764212976259	0.696762707125072	2.20058154579838	0.779401423263011	0.967145686579209	0.503369721520502	1.48920698698022	2.24466276043905	2.23142148066752	1.29508726418928	0.964869238162081	1.36735420614867	1.89584705452884	2.483750044324	1.33348954087309	1.91589628533042	1.31338974836151	1.68048665428291	0.980092968180376	2.36629894907056
TCGA-HC-A6AO	1.45083333333333	0	0.976646347661455	-0.0105027864908807	0	1.40149807276283	3.48280399242511	0.38763356005442	1.57345942577534	1.99651958970013	1.208036586246	2.36327365820285	1.17426896539634	0.513260634812282	2.02333720420056	1.22570590673191	2.09524698905499	0.520421541448546	2.32684366512275	2.41713951846471	0.449591552440611	1.51145019650431	1.01732174173217	1.18758573622925	1.05799667717657	1.48590771217354	1.67994620505221	3.18286736667556	0.586708437885457	0.128764218254298	0.908326866249497	2.25060461511002	1.73167308025927	1.03675393122362	0.503369717449464	1.89536619779649	2.55507590384542	2.50339187415758	0.457607904025683	1.34819618367931	0.859797221320886	1.95610686699347	2.44244615407952	1.62933003740623	2.3081356731756	1.16999499417823	2.61950261925033	1.44890409072092	2.40684998127264
TCGA-HC-7817	2.54083333333333	0	1.22305589816469	0.0366111353399903	0.144114403160581	1.44208233399694	3.0440072433524	1.21204032839432	1.07280976680856	1.34415077668148	1.43951116943973	1.96579945296259	1.03979734090899	0.766074103151717	1.88416570804068	1.47649487441346	1.72609897901022	0.808386335797142	1.62947183522538	2.25038742731245	0.907331592775625	1.35260490994701	1.25066399002287	0.958598619255994	1.15824537563146	1.12460059333564	1.81684963052192	2.8345619597251	1.01386689375582	0.128764212976259	0.780194191585847	2.11125551382115	0.87136456268354	0.796822047866937	0.503369721520502	1.67735586667906	2.35950776106024	2.19632823144524	1.03215977729028	0.819510671834605	1.27838095511043	1.58029029189243	1.9091557596854	1.31874217913767	2.03378576971886	1.20360559309081	2.07664321910666	1.6485870890738	2.0793894000245
TCGA-XK-AAJA	2.54583333333333	0	0.920431847931607	0.327772093294372	0.228461395876599	0.925569773155508	3.36436941429183	0.631321596652927	1.21347721767438	2.12685134669077	1.72657302735785	2.20450678550836	1.57830957345156	0.895230328090206	2.02174827040246	0.923810406736637	1.74435783001506	1.06587962529045	2.36937483310093	2.52129508135169	0.54468124710702	1.96960068143847	0.595589191355707	1.06547283665033	0.63955152529718	1.50876288194401	1.57018907617381	2.84295497313491	0.500283046266245	0.265585226759718	1.49428249739749	2.29466207237872	2.10399173831022	1.35591973044965	0.585546025936944	1.72091337446771	2.4619498303945	2.32596363826517	1.09102171609218	1.11319195421172	0.950503767024262	1.57934079351161	2.20657842283019	1.58133569827949	2.09258204829176	1.44358119033548	1.75487527275981	1.87683103337228	2.12893374848923
TCGA-VN-A88K	2.12416666666667	0	0.785240126534282	0.0488637888961696	0.380648956728388	0.474468824441643	3.2292594199806	0.109829982465823	1.42727027534916	1.76662631342958	2.01411273555374	1.62325736064358	1.26369635479429	0.461556092997848	1.87898201440307	1.64345740607181	1.88742268757799	1.1173574723752	2.03475774772578	2.32780584710714	0.753160544028785	1.76066703333053	1.19112186656603	1.18249145021772	0.360757512571665	1.3357071489617	1.78208898096928	2.96684170967399	0.820716098552574	0.128764212976259	1.05444070090667	2.17922404324797	1.00962228294995	0.803839832572648	0.571424727648758	1.75916954466554	2.49956798035556	2.4186674697957	0.625889513563257	1.45620059479295	1.69395665264594	1.71329568419119	2.4134538162806	1.60052525729778	2.06821148937685	0.902465537666896	1.9074326277917	1.85801542040541	2.45721607653633
TCGA-HI-7169	7.3475	0	1.50412367407114	0.282286423394807	0.35104131773516	0.792764024585781	3.18196222511855	0.296292844116236	1.46280758531391	1.72314529957546	1.57807897774376	1.90734180005261	0.765884090856314	0.609865731562089	1.75797032523981	1.07629573991737	1.71236349995233	1.02246960244833	2.18102175120643	2.439286185705	1.01147225926001	1.65210419146209	1.60119789956798	1.83531394388951	1.78512516286454	1.39507488958049	2.00684275882372	3.00726162700026	0.838571861683277	0.128854926428953	1.13783346971963	2.19986046785523	1.14691453204441	1.59181065600717	0.5034365358828	1.74995126532818	2.39376289164571	2.18885558359386	0.706101342454322	1.34312481595022	1.30969599384153	1.90276288966819	2.29942930918531	1.27995749851227	1.99930203566854	1.25821915671573	2.00474011379351	2.41036702458503	2.15140721237089
TCGA-EJ-A65F	0.205	1	1.14209215982897	0.132284576022582	0.434509289957139	0.938683156819491	3.41017657073483	0.503127830704165	1.06039580952975	1.90776300454418	2.13973636238872	1.98745282737546	1.39262082948544	0.630557281984527	2.17595096584145	1.32976774715187	2.11369552905842	1.18807310628862	1.57055988950425	2.43809809057384	0.855717871144525	1.84282316916297	0.727662492872359	0.981635494907505	0.453988435958552	1.47255239235551	1.59819418246227	2.85082324319586	1.02067287895252	0.128764212976259	0.985396406785023	2.12511566129169	1.50171279940818	1.13676032473552	0.503369721520502	1.9368278374618	2.57291686599661	2.26038424309287	1.11062396070203	1.04557480637424	1.79827226826638	1.94191215037444	2.04621422547342	1.54482770996234	2.16370123316647	1.5145271277614	2.41183791100002	1.74603142851308	2.37220818850159
TCGA-G9-6338	5.55166666666667	0	1.18700993682727	-0.0105027864908807	0	0.712867444606484	3.27502418342576	0.134651250900019	1.42635004645892	1.84847507029201	1.027830676769	1.94099461234588	0.860950471450802	0.495877231527404	1.87652086302856	1.44607224780486	1.65060750953827	0.887270237425651	2.00498523541269	2.44446472659911	0.795590211801162	1.67971527143819	1.30622663103127	1.35523754527521	0.778374320339466	1.36598336348819	1.84928747107538	2.98689423559008	0.915023464771604	1.17218267205417	0.990003039198965	2.13672937019433	1.28972457306475	1.21388579814778	0.503369717449464	1.53160256689156	2.3787658697467	2.28233328836736	0.753961755883081	1.26550770879324	1.36574169771901	1.82835427652542	2.46583035309231	1.46589812994698	2.12304940916203	1.43473968891856	2.28540824887101	1.39313519190855	2.26644987876947
TCGA-M7-A725	1.56833333333333	0	0.876595855282772	0.0845240301493024	0.164184944107027	0.682610375481973	3.0297120193096	0.35031733462375	1.1091500209002	1.69971770612378	2.40400423603049	1.87441664220853	1.45938741903035	0.712788391036697	1.88134055401181	1.7661927707257	1.8448145248639	0.92978380315846	1.91311395103096	2.34898119384849	0.649661762508589	0.927636449450718	0.448696084473388	0.792652686315659	0.175195945351774	1.39129866886132	1.53482858746361	3.02448078710475	0.816624435897578	0.128764212976259	0.983895603618773	2.16099532121461	1.84826011427613	0.651751328226245	0.503369721520502	1.78855212882404	2.36186251044253	2.16151653478898	0.533575019296097	1.09462110654011	1.07982452735622	1.53149418658709	2.18634590334969	1.31608656161309	1.86003719035316	0.936301477891455	2.49060000573275	1.4090542037297	2.43901784457177
TCGA-HC-7077	5.79	0	0.506049261902009	0.187688238298771	0.227933775486943	0.639915380384507	3.11868853955002	0.352905272538462	0.707645899755618	1.42105179518184	2.29994061810526	1.95170643556526	1.54155678157904	1.06176999830414	1.98629983344364	1.549610880234	1.93199719002907	0.95165836131584	1.65091594226214	2.29029986134982	0.578114816119295	1.37978652426689	0.725858565075169	0.809726279627373	0.474274545822821	1.56851366071239	1.70055894641058	2.67984697088042	1.07181122731932	0.128764212976259	0.690160395904396	2.3766526399241	1.17997180469464	1.34496827260786	0.627969754008388	2.03511073981685	2.28654659295666	2.26429084268398	1.31160947688411	1.22841139751671	1.52487124355904	1.38311269594559	2.57811210060954	1.58285482429542	1.99103803708085	1.54224490817936	2.39634561048961	1.45699275199928	2.47057737191269
TCGA-EJ-7115	7.35583333333333	0	0.984608146287093	0.195320369558864	0.359171327878859	1.09698476038195	3.35138957921717	0.75277122056493	0.623962557761923	1.53194784154729	1.67061565850832	1.81432122694617	1.32401257526817	0.912973919499425	1.95306278554418	1.61889725295991	1.66027731356144	1.34684818477001	1.78479213300938	2.28837880703525	0.804279571748764	1.43251139694114	0.81355164671602	1.08590887723764	1.27627653735641	1.24195206891923	1.70360572283859	2.89647273858249	1.03127669137414	0.128764212976259	0.698859434820246	2.10770167694446	1.2979371044946	1.22034127968159	0.503369721520502	1.89236875869083	2.24206350645175	2.00961872526296	1.2783080889253	0.909678925621398	1.20465387178169	1.73423625840881	2.35572717187716	1.24446861079553	1.98554184161592	1.43548098893191	2.44749052163432	1.35580919015434	2.25972302270211
TCGA-VP-A87D	3.26833333333333	1	0.602624220439207	0.199825168984431	0.110932978683954	0.973392020639802	3.41489187936694	0.49102369175101	1.36284483132266	1.84860615224339	2.44022454022987	2.11249199271449	1.54225372539041	0.966084178940219	2.21515232226224	1.5138927795381	2.02997501685944	1.3621252167018	1.97085257967949	2.48479398417604	0.648165653445948	2.25018253219613	0.684395820084339	0.499946143412491	-0.107339027868896	1.35628334477382	1.72867383025041	2.92779420833673	0.957174003370073	0.128764212976259	0.84651805167916	2.58270043870023	1.86418600595741	1.37386586996748	0.503369721520502	1.98230459528623	2.42541534110626	2.24096517535848	0.994893940472044	1.03981643460561	1.78282835326766	1.61280608720156	2.32881793937791	1.24941097692466	2.23978988994719	1.57488820315108	2.43918867334375	1.42945728178257	2.43270365355379
TCGA-XJ-A83G	4	0	0.681919325148227	0.164764579640835	0	1.16432559750255	3.28793637258134	0.581960670949394	1.44251280135792	1.83213081308471	1.50241548550062	2.20236297178764	1.18891888510662	0.643198447920137	2.11613567073971	1.56413182351458	1.90352084417781	0.410192832669506	2.14788806914331	2.57419412831826	0.717541089319797	1.42323442172076	1.25714121543249	1.04133027736214	0.872589455175715	1.50008016301036	1.51956542429122	2.98358263784374	0.645127361805529	0.128764212976259	1.07505500807618	2.27509980027086	1.6383370719837	1.6104210290801	0.503369721520502	1.84913502042282	2.43505181676394	2.43859369399452	0.682393313285481	1.6052263507624	1.19744447682141	1.89917218425312	2.29797788336626	1.54867259577961	2.17281640480766	1.39132343453385	2.28540825005476	2.14332540012508	2.28431692183158
TCGA-J4-A6M7	1.40166666666667	0	1.51122960295889	0.303004303602021	0.277963900949472	0.614136929801361	3.22859787893291	0.197525393476868	0.947339425576145	1.56993730082669	2.42401579111793	2.14477891927581	1.51591234375274	1.09337362782473	2.11064828278622	1.55518410147929	1.86825343348877	1.26739274993609	1.64003360200634	2.27316757779367	0.756545029096462	1.99785644623044	1.0019358289292	0.876645365510053	1.266365892927	1.45576342138941	1.79738720383021	2.78984593074738	1.18947062276976	0.128764212976259	0.928871461866749	2.11445581959938	1.01047116207197	1.09126571816079	0.503369721520502	1.81985165157845	2.42879890639449	2.26186130047626	1.14701477589208	1.46203100026683	1.45121221982169	1.41158321976247	2.39760603286857	1.31621106187443	2.05528176209872	1.50137930105479	2.14726250539077	1.68692918651844	2.46793716033515
TCGA-G9-6499	4.22416666666667	0	1.45524347152289	0.15420194812761	0	1.38558272618629	3.25847864928945	0.431111927869231	0.866908492331849	1.30884664132336	1.344843639536	2.03265395599881	1.17524519418451	0.730822679196165	1.87936445796887	1.56572603298525	1.52515400832769	0.879674410846615	1.70772034984403	2.4003880946444	0.56811538455414	1.47281860198828	1.2380835271686	1.00890669960911	0.393600328670545	1.28974535166663	1.73410488046153	2.88668646629837	0.917468755126253	0.128764212976259	0.904880263919847	2.38749122503851	1.12698883547011	1.40415908154759	0.503369721520502	1.61090250235572	2.32457104432208	2.28633433666298	0.910652344527367	1.0781749728477	1.16058419338736	1.91137345219423	2.56630589140333	1.47920392698855	1.97358270050772	1.24269103118754	2.07447898671209	1.64104585897859	2.53140502507071
TCGA-2A-A8W1	0.306666666666667	0	0.738489342762392	0.355090292090019	0	0.205792120454252	3.30362692457973	0.182613563622584	1.40866460723833	1.92079129661391	1.47683154643471	2.13097523695748	1.59336320404744	1.02504656753422	2.10797152682046	1.60113338950519	1.74827373487129	0.979159372196131	2.08444802846726	2.45832554212024	0.505754436194599	1.66280849308107	0.922131079381628	0.829344280556942	-0.107339027868896	1.5790853220928	1.73769671099652	3.0184755918047	0.999346347158476	0.590433221307044	1.37824807983701	2.21937019087243	2.01376932196247	1.13292860680779	0.62865824029871	1.9302402761412	2.47984039010266	2.43573816004644	1.26719891416592	1.67707522670476	1.13630948159852	1.61322737247794	2.41946905799044	1.58496383280896	2.23026258019088	1.67877080269762	2.42572097764192	1.50784766952303	2.11120231838854
TCGA-XK-AAJT	3.92583333333333	0	1.42702988069343	0.214102294159772	0.259723085965059	1.151795127672	3.53381161491746	0.708950313681129	1.44124577121185	1.81931202273141	1.06215764755654	1.92704958399505	1.1486563516765	0.82314600016207	1.87012805675518	1.18382216521835	1.82936153390451	0.921302566817998	2.15218375011214	2.4425405595327	0.955740392383372	1.51817901876146	1.0817798413558	1.66410125850776	1.00421863585029	1.44775470010572	1.72498496434771	2.95391424431128	0.880161726988122	0.128764212976259	1.11197996648221	2.24558975742095	1.36758919806772	1.06126604645589	0.503369721520502	1.38213680228342	2.39556203372294	2.34472961219933	0.963389875523071	1.12575609324551	1.15609600763364	1.61872274188633	2.46750201661577	1.37103973354658	2.09495723033544	1.34490617892205	1.98226130543417	2.16920977322331	1.94372889438649
TCGA-VN-A943	1.3575	0	0.875715200871756	0.645418953023785	0.388097365978726	-0.0509927479924418	3.30461695802183	0.014355055860836	1.49866495911277	1.9510652853378	1.48621690316326	2.11509919444903	1.77747796376375	1.33382698161769	2.10375976205497	1.7203533560191	1.82079994813408	0.9062858704046	2.12427027018936	2.47278446744979	0.717947530501548	1.73866960570004	0.978229985919853	0.810372814606381	0.471755238165801	1.63833298358157	1.70636899922155	2.99837634944056	0.941581666013308	0.128764218254298	1.19809823008378	2.22343794374872	1.38418892342657	1.00328515575158	0.734300409656354	1.99632485823	2.39306463705727	2.37060263807674	1.46314682997468	1.61998606859236	1.47059118645129	1.89477448549314	2.41581758708285	1.68664402265333	2.17812577269991	1.81941652937766	2.19949269703814	1.92057544890393	2.52053713050452
TCGA-Y6-A8TL	2.71583333333333	0	1.06656827789981	0.281247637569602	0	1.16988566598608	3.36562275528432	0.014355055860836	1.26065007343633	1.44226595012693	1.55704342478217	2.16059594894436	1.45102656538491	0.828133722952513	1.963838795997	1.589974832079	1.61122244092949	0.98067031827712	2.00723888208943	2.47196087555468	0.920450963488932	1.89201386448866	0.597963695263433	1.31352138138914	0.192672440738737	1.48935112511522	1.70398253614847	2.99624321601376	0.814385662586912	0.128764218254298	1.16435345490376	2.30979592387714	1.24663829746685	1.07075039339614	0.503369717449464	1.55229436978516	2.34384574098563	2.32451632006074	1.06322210715479	1.20322818850294	1.26103133606584	1.83866388962058	2.3519881577765	1.54562502414525	1.98155528283146	1.30851041060139	1.85542305644044	1.6745564669221	2.34420513001318
TCGA-KC-A7F5	0.249166666666667	0	0.743057946735123	0.1104077731028	0.27447726654391	0.516045584521312	3.44353368479835	0.111762346439637	1.91085726163242	2.14170357167029	1.87804196400534	2.21012650264543	1.43823656408013	1.27079434993336	2.14960695914039	1.32593195074209	2.02810241790154	0.760956769625883	2.30981983344107	2.50310789440478	0.602103855134433	2.15114092657894	0.51694256229609	0.541547142384079	0.159130433434891	1.72133788999798	1.36781483301418	3.10732771630089	0.705981740020084	0.128764212976259	1.21164166321445	2.3092529457786	1.80365636241028	1.30448790009499	0.503369721520502	1.79898886779894	2.5084778377059	2.4831548735118	0.925780727379351	1.48479411819935	1.01317044678741	1.35173105528195	2.61443530551586	1.8254711711411	2.22222686979569	1.59323292377438	2.54743550330357	1.82651808639902	2.58397514552619
TCGA-VN-A88R	1.40166666666667	1	0.848503032204118	0.127984886034558	0	0.842165663410034	3.39721114074663	0.014355055860836	1.31839788221767	1.92291382947019	1.5410371475434	2.15879543402488	1.28367814305233	0.750960175149405	2.0215291079556	1.75168010319516	1.58351754584244	0.614574957011585	2.22903837275618	2.60850023066181	0.723640856303824	1.79690324539201	0.975262110870856	1.50026553839157	0.905304721817004	1.61573108073022	1.48506353349213	2.96760842447554	0.996083705328575	0.128764218254298	0.959127678354837	2.22560511004551	2.35488319935734	1.14635737650371	0.503369717449464	1.90713677839836	2.4697891741792	2.38470469226173	0.725140897553766	1.55561516530049	1.15447390044638	2.19850904569535	2.34176084768966	1.48719817619313	2.31118337108657	1.38144946117074	2.26443866610681	2.03291131978204	2.27414051392547
TCGA-M7-A724	2.43333333333333	0	0.533464416308249	0.189947123147073	0	0.394231062796357	3.37397909046746	0.014355055860836	1.42705798504607	2.2529198886239	1.50092454133257	2.3106588261887	1.75126459237015	1.02777773786658	2.19123329080387	1.24831562031055	1.96040261163397	0.619364025280706	2.32365245567901	2.51734008485922	0.561533794312544	2.10894361646419	1.20341288517741	1.23615964482378	-0.10733902476064	1.77305814728612	1.34028358634799	2.91622938143491	0.581954560444472	0.128764218254298	1.42386188099648	2.30668294421085	2.12678645184808	1.28999016280951	0.503369717449464	1.78544930426354	2.60119256616075	2.59557838367811	0.942865622557865	1.69591362508956	1.30999348370499	1.35226046695764	2.8522064064137	1.80115638255355	2.22968953103497	1.58395296461416	2.49868819215821	1.99743599715861	2.55063960234845
TCGA-M7-A723	2.08916666666667	0	1.27202614613481	0.113573024359465	0.201927626695145	1.06043554442235	3.26689610191584	0.404156246996379	1.37167505412482	1.4017753349436	0.459093977998678	2.09845268371705	0.839109388149052	0.451603729985578	2.11260318705685	1.37346743233839	1.75093256851347	0.657117183890528	2.05965710782545	2.28673690359313	0.823142265520369	1.50296898923206	1.35150427573933	1.23730342849263	1.32572060222111	1.37050664697785	1.78136579066799	2.97035854649827	0.802636270358618	0.784459507871517	1.12900182394342	2.44402605409105	1.4478700970543	1.17158489594619	0.503369721520502	1.82973557228796	2.40045162487568	2.28508158236354	0.767304102337293	1.13987811999113	1.22013575381858	1.63246247294253	2.15241223603525	1.41193300910737	1.94698672402185	1.35293419664103	2.33288960583568	2.06795850406951	2.12313907618802
TCGA-YL-A8SQ	0.900833333333333	1	1.05773890709069	0.30283744470443	0.359354491852578	0.752728196606673	3.30768678237681	0.0962929874040163	1.52006867639852	1.70442838703314	1.06964108276987	1.77276861357205	1.42043651324687	1.07552364980657	1.7595435661863	1.21515398763626	1.67660753453389	1.18121227411672	1.90860992490244	2.41889752360943	0.720076403723066	1.78802649684734	0.727105494794664	1.10896104975435	0.812856486738796	1.54484362668471	1.46054836213246	3.0932680988802	0.718480969485114	0.449900609060427	1.19017261667486	2.21366311260154	1.36834006905837	0.913100398209315	0.503369721520502	1.71319444838911	2.36037600067578	2.49053278675157	0.811114620282508	1.26661460017199	0.936044454496469	1.73863429865756	2.32540625877631	1.38213757163454	1.96046957035348	1.32739289788686	1.60099645655272	1.10775849604351	2.20485852629827
TCGA-2A-A8W3	0.541666666666667	1	1.06273838059011	0.343920881338816	0.141178079798047	0.97647481612413	3.11868853955002	0.100391289958188	1.35219912655283	1.60513674960078	1.14418396743833	2.00797982716372	1.31082746560754	0.927954941409736	1.63017015227214	1.26065583448245	1.90030110847581	1.22662908845303	1.74901611303171	2.1504169986784	0.848882649727534	1.53254522376059	1.17109345737127	1.43209053640662	0.84834203005973	1.59350442494042	1.4837036224671	2.81988385232755	1.01944037691208	0.128764212976259	0.907205838120543	2.11445581959938	2.02742385909051	1.51625054435378	0.503369721520502	1.98692594279175	2.35378555427317	2.38007683044965	1.06832554739121	1.02081218795757	1.01866200948215	1.78006730264849	2.61134413789379	1.21936111068684	1.67271813295968	0.984087908930493	1.83584897941695	1.53606622272118	2.40348511655661
TCGA-HC-8259	2.52916666666667	0	0.660278714823715	0.321122626957215	0.131638328374926	0.169216740067577	3.30976269727335	0.0982292161909202	1.17749740135368	1.55201320831634	2.51489612003348	2.09738866516433	1.61276083572186	1.18896096012284	2.09865386213989	1.59798854033097	1.83432558410059	1.27928006273214	1.80305151715287	2.39472093628869	0.756008957137948	1.78250479031627	0.617104994492432	1.0938222780074	0.448866220354159	1.37022473852052	1.81559534775319	2.89863591711433	0.936147332684569	0.128764212976259	0.806184182408112	2.25163349470483	1.30519247540763	1.25177193441469	0.503369721520502	1.96554565193916	2.43006852321673	2.33823816316921	1.08978573915815	1.07602608196104	1.57507319142769	1.27534155300503	2.26527648332765	1.50660496324631	2.18734456621754	1.65784312511372	2.35973134386578	1.78429691515814	2.45007826995652
TCGA-HC-7742	2.5675	0	0.883090213561753	0.116480274142115	0.155549197043138	0.913265199236393	2.98233123637515	0.192677036890305	0.782508770038334	1.34621879505594	1.81392147642219	2.01749064158865	1.19501707619973	0.859848046720815	1.86406308358691	1.46244755262122	1.83380103591617	0.914185155800281	1.72104362623765	2.18201657350841	0.996159524131742	1.15908622606235	1.13700207385588	0.855738375478638	1.29046104879765	1.10888923770667	1.62058574892327	2.83507385008789	1.2146899015406	0.128764212976259	0.715357871016926	2.09548754629697	1.43636545500563	1.36391510836895	0.503369721520502	1.81286343047033	2.04805717711364	2.07825465028077	1.04538769435154	1.09422448093742	1.33780986555284	1.55451043078301	1.90352925448904	1.10462193629499	2.08763573704182	1.31150861420682	2.47826271245318	1.46946038096765	2.11932329517131
TCGA-HC-A6AP	0.194166666666667	0	1.42491966491084	0.0588948432091395	0.165796325804943	1.24729749220717	3.41326506683073	0.679960184559525	1.43522139791851	1.80391459165687	0.876211769186354	2.29022825832367	0.856127001865472	0.671131636622541	1.80951979623016	1.17911066436014	1.86187100271529	0.547174076772002	2.2231630083044	2.50920369385995	0.749767191019129	1.83015881940957	1.01405005212465	1.44672118454215	1.3844659891535	1.23340463954849	1.69692214688649	3.02425205216698	0.577659254106668	0.128764212976259	0.76500036651472	2.10258034465891	1.4328344324128	0.813836244948224	0.503369721520502	1.96010643827042	2.54997102585506	2.4782335152602	0.510954639976668	1.23097875454642	0.815092299248757	1.72565658134426	2.45354669357436	1.46484805951007	2.34246813281969	1.39161702632775	2.21058796631332	2.16592415879224	2.1558064536979
TCGA-J4-A83L	1.97083333333333	0	1.67089534347171	0.299975396762604	0	0.855214639965663	3.17260439147622	0.432633839766388	1.14460076585845	1.47477117995755	1.51882790536616	2.12637687601153	1.30895044684689	0.805654485762177	1.87012805636053	1.37596426294519	1.70905423055227	1.32693696360923	1.62210081951964	2.30199173424652	0.68516852827509	1.60777592955431	0.711967848078288	1.13360564471978	0.683135391259571	1.37862002328656	1.65359036577955	2.95354993540401	0.935054856055951	0.376473705107035	0.868181738414298	2.13792973159609	1.36197548524449	1.34308677030093	0.503369717449464	1.7181515421691	2.2990011908192	2.23394461921314	1.26634681218676	0.935897584000394	1.21897525749094	1.54079911197441	2.35117288879218	1.46626938807048	1.90595094438839	1.49239831457809	1.92551893781079	1.76321651018876	2.22266335422116
TCGA-YL-A9WL	2.02583333333333	1	0.475960269892223	0.109115951206235	0.240530490838553	0.372876570013919	3.3880963288803	0.014355055860836	1.40592342769326	1.92798694294206	2.15175343770551	1.95243914168836	1.71091742938048	0.692488316713317	2.2173399945248	1.28435537653031	2.23496357109355	1.10134402488979	1.83654295505761	2.45016730815137	0.493068570132888	1.78884334660363	0.97861313061506	0.773556600588179	0.541358274516979	1.66153472575442	1.81364089236946	2.88150953242587	0.866054531534991	0.632436377401795	0.918639133512864	2.3722982094812	1.81475520107832	1.05095443587351	0.503369717449464	2.0191873807741	2.53337142287218	2.48775165144084	0.764577134264174	1.14435038654102	1.76413656134709	1.11356984001198	2.31982136991307	1.82151301269331	2.18174636283921	1.61196838167612	2.29972441627721	1.60240663535788	2.33953397374547
TCGA-HC-A76X	0.410833333333333	0	1.15708296644336	0.172286253834961	0.284419277072688	0.226160662729809	3.33680649137353	0.0648221909138832	1.45115498314334	1.69924264593878	2.47737011477955	2.13086633248357	1.58283700493286	1.07349026045548	2.1441166030019	1.43952161612255	1.77834875496092	0.998794535980503	1.78904839738787	2.32999493337138	0.648833612316882	1.91694861704459	0.809097675130239	0.722693016863346	0.85241602337592	1.49420114366401	1.76304849657055	2.83741863910301	0.843528861229358	0.128764212976259	0.81308073061511	2.20006750200488	1.42447957237963	1.12924578009321	0.503369721520502	2.0470877222141	2.39625482054915	2.28279478885911	1.08482597678002	1.58705651888272	1.44684019934623	1.19762525760944	2.45157878304692	1.56645798373231	2.20572085140883	1.50373963983794	2.47693597779765	1.64476304825413	2.46885429927795
TCGA-FC-7961	1.28416666666667	0	0.741888556337477	0.127172890817129	0.452262348233245	1.22932163018578	3.1035806069696	0.609647200362363	1.05583728866494	1.54464648725451	1.57132883218957	1.7907548505083	1.23504867441989	0.70342768819072	1.75059189345492	1.69573459897361	1.72966525821585	1.03231572170499	1.66479713615348	2.30217080769695	0.898759672097087	1.72502418467026	0.491189103781112	1.41020717960681	0.476292006959892	1.11048171456395	1.51617877263498	2.94364826856867	0.821323986322886	0.128764212976259	0.976037802837337	2.11093444819498	0.995114092162928	1.00484693608807	0.503369721520502	1.51242211887528	2.32421568439023	2.10663609271593	0.975541868485286	1.15733058385049	0.819753107917401	1.80549713453347	1.85897835849224	1.52226162493612	2.02673503924193	1.23099133594609	0.954561625253958	1.68120106893456	1.9663181040099
TCGA-CH-5790	2.66666666666667	0	1.02587351413479	0.315671548429334	0.749886336688992	0.58498066990809	3.02626112962259	0.892336436020494	1.38629647521368	1.30989385219902	2.56453317324677	2.02841459415099	1.51989633176385	1.00133358349372	2.03577214641968	1.58147460256567	1.8918127715236	1.44735885070142	1.64919399582699	2.13598547249338	0.589900577720055	1.91281257754391	0.745182954089184	1.01526349925684	0.451003620019866	1.25702420301733	1.74810390833559	2.7780405900175	0.998076151404667	0.815703323846823	0.966226019832357	2.18617448598152	0.743746744014117	1.29648832432508	0.503369717449464	1.8526930280048	2.35562194574582	2.13307563116899	1.18235283084189	1.22117546381914	1.56977026580886	1.17451040068695	1.93772551652441	1.19811208117588	1.87540475355099	1.31221116022358	2.40904951077889	1.24948651996013	2.28214828413742
TCGA-EJ-8468	6.425	0	1.19661982875849	0.380315297913888	0.604308155839579	0.830018124143918	3.12832128151505	1.07344586258733	0.657018216456237	1.5968801963599	2.30265707727752	1.91853396801421	1.16838897697781	1.19793606218392	1.77131133203002	1.7719732735428	1.44495263972314	1.10748005605215	1.43640991621391	2.32903979552642	0.970098223405554	1.84413121605767	0.456879297533119	0.728009444652687	0.903890439763621	1.18545815852568	1.52001582476374	2.81606175582042	1.17288430704543	0.128764218254298	0.720928642719746	2.16710363064817	1.20735092607547	1.22089268812877	0.503369717449464	1.4432281489734	2.31916286815394	1.92149713142771	1.10443314537463	1.09674403141536	1.14207294584838	1.72068736644579	1.90237498211385	1.37097326495682	2.01101257358653	1.45325888758506	1.80465693954166	1.3539564586212	2.06882727458029
TCGA-KK-A5A1	0.555833333333333	1	0.712612023054912	0.136671032183141	0	0.840096338826257	3.20725572051945	0.326337968634951	1.17730271911443	1.69630388797529	0.844503498415866	1.95961163919393	1.24480666163697	0.970443708775678	1.77138173016222	1.51226814624348	1.86774139953971	0.787106876873851	1.70452812394672	2.21763568747735	0.592038275001877	1.61974269623986	0.747483123536156	0.95506228549134	-0.107339027868896	1.19644845222449	1.67870221611771	3.1710822999087	0.623898477217855	0.128764212976259	0.775679912413592	2.22968413098854	0.923840344458011	1.77922715901882	0.624061579775019	1.71180376010264	2.3844005601511	2.53028684055802	0.628266927846083	1.00605190983817	1.23050829001999	2.20273572202554	2.27091444476694	1.35894327951429	1.8857182050238	1.15005729078991	1.86730109309213	1.09108867216106	2.40256841577435
TCGA-ZG-A9L2	0.4925	1	1.37134447474558	0.338947814882187	0.293481010070782	0.997957415353649	3.38100281857559	0.127457517731081	1.33136450650603	1.50453860770754	1.82863660592974	1.90143590036652	1.1344281602977	0.942452994079775	1.98125393846612	1.45397577645208	1.53520439085642	1.21640634507445	1.83117858070665	2.28655926967974	1.2348835626465	1.5657673112313	1.39088781456431	0.64704981232558	1.3091545585348	1.26574879412401	1.82851723788857	2.9274396196076	1.20650542377395	0.487502762226574	0.683832647271504	2.00790923277742	0.646031960582486	0.939188514153272	0.503369721520502	1.55116791761312	2.39582377127535	2.23767795468454	1.09918436339212	1.38713957317739	1.09214522222366	1.73249432920534	2.14837273002285	1.41829112469033	2.16350667996492	1.33458777651528	1.73838919800238	1.32826403378751	2.24472853049181
TCGA-HC-A4ZV	0.0633333333333333	0	0.89156803807445	0.164453051752732	0.16116773108898	0.702474225705087	3.28090080804012	0.472719382627991	0.943960469835512	1.91600628931682	1.31302938949279	1.95742622591156	1.5679728834789	0.749316364575471	1.94211542894401	1.66426266557082	1.64235389981049	1.29068901504762	1.53376674590319	2.39792479409374	0.733172555660871	1.91567952653289	0.896657599270608	0.64450620526473	0.657862525242486	1.05003888326922	1.35644780419666	2.87933814133301	0.901181143816951	0.128764218254298	1.24224689303089	2.1077016786181	1.75695909124965	1.67953246998944	0.503369717449464	1.13213656169601	2.25601133809206	2.49743516905015	0.496220310348041	0.889485875281996	1.04428737766088	2.18415712871474	2.36948794481872	1.20225223394429	2.00109024808324	1.26487696531716	1.49663962476759	1.58250038231488	2.30501093868132
TCGA-G9-A9S4	2.48	0	1.00351894651987	0.0694481777098966	0.374500364810315	0.374318779913587	3.40357429927629	0.917435459989424	1.25442457990167	1.90803544105311	1.00114101620047	2.30303923300157	1.50809540980945	0.447146730511476	2.17507548976664	1.17522638029392	2.00844190712973	0.850725610607162	1.8772751191744	2.45519801743802	0.576598621706961	2.24498933161963	0.887152032351164	1.1037786114005	0.617452130144989	1.52348194071665	1.79030553413651	3.08521043038913	0.499646077997952	0.465130482624216	1.41882748636388	2.24332672012991	1.7080862195473	0.923316245726135	0.503369721520502	1.57408074572924	2.52436117336407	2.35673107607851	0.748685760709572	1.16290104936181	1.54996651513583	1.20427987628933	2.45537530078876	1.43855783594769	2.08127789910136	1.39839614618014	2.3179958403294	1.64055308090674	2.50116524277396
TCGA-G9-6329	3.46583333333333	0	0.999027187429148	0.137892474359339	0.247193793920933	1.29358611303269	3.31903799267717	1.57911324086894	1.08215813828935	1.20771016115713	1.04257916954174	1.96967468227251	1.01630603990568	0.738801458227232	1.9294074132579	1.39152514646034	1.85510508996766	0.874656863278259	1.77815750493091	2.24209773806514	0.873683314531243	1.4529872126262	0.81559953642317	1.19343758598968	1.67097416863776	1.29455196837412	1.81629617416489	2.95522713576794	0.924744168350892	0.128764212976259	0.768746613185829	2.30668294304443	1.16811789165199	0.903006437891474	0.503369721520502	1.87335071784402	2.38897414159992	2.15931993547219	0.847715505489956	1.16036719966429	1.29091066231156	1.58321882570039	2.29980466767486	1.28127876466281	2.0508041980972	1.34910433455872	2.27034471415949	1.49992164874206	2.37925802482264
TCGA-YL-A8SC	0.415833333333333	1	1.04552633571568	0.0859090131670289	0.313877724128038	0.532382725774301	3.28254664203355	0.213792026776347	1.41644077346794	1.73184254159048	2.05238076889901	2.01334960906515	1.60095866620993	0.518979058188395	1.89237456452335	1.48811383666286	1.5513679630656	1.18853999648723	1.8948102874611	2.51761496006881	0.616183264339236	1.99116680667195	0.731892664497444	1.54685392190194	0.27904487241568	1.59572273587212	1.39249410225645	2.76790745535697	0.68778281391381	0.40682661678405	1.01703605643594	2.274531106178	2.06727978118763	0.771407817385476	0.503369721520502	1.96289028404262	2.40308294190718	2.2080810392474	0.934304261666078	1.21725270706909	1.45860654415959	1.96856583210977	2.15751709199133	1.2892298935525	1.87337965945912	1.34197672679947	2.41657286187392	1.50253056382507	2.35554018941447
TCGA-EJ-A65B	1.94333333333333	0	1.18683138875923	0.0601221666141997	0	1.12373466160032	3.45769248790443	0.415132613027499	1.24982282572257	1.66686828169297	0.530134712942162	1.96457457296835	0.875892242987841	0.655868394985575	1.97272832213067	1.26244627954157	2.07617386328135	0.410192832669506	2.1230204442696	2.43611876841326	0.841532701745911	1.23855411454208	1.19689517036633	1.74307947856807	1.89742283653679	1.56788193016171	1.83227542275184	2.92673976013271	0.692326750521766	0.128764212976259	0.904353069229874	2.26419068020705	1.40895747321572	1.24798183064866	0.60319668099336	2.10963120567272	2.58130920471123	2.47203035423087	0.336878535348982	1.44191879865282	1.17322526472037	1.79164245836972	2.34312786681493	1.27421584023667	2.11648736059702	2.05493445280825	2.53773881581177	1.8419758755385	2.20146983623734
TCGA-M7-A71Z	1.76	0	0.723559034143043	-0.0105027864908807	0.315512571962592	0.618882987530638	3.38374445972393	0.258572165658229	1.66133430605533	1.97811585925639	1.85196839113016	2.25776753962813	1.5099546232668	0.440115780197297	2.22485437635029	1.37538858609256	2.13632434045838	0.560707183462296	1.79801131939492	2.47039068801657	0.559521538045493	2.54364833210749	1.2133762821788	0.570228764075129	0.757877535090689	1.84837205747012	1.91908690834653	2.88951417825853	0.759020702565958	0.697472469395331	1.32645381839596	2.25339906480131	1.22813416530473	1.09692838477258	0.503369717449464	2.26179943449299	2.52754001722481	2.58890736496713	0.635471131910175	1.76448000626888	1.49006521384133	1.09122652274653	2.62703760436202	1.30216928484928	2.32268312995488	1.34156246215439	2.25690265741744	1.93975941011598	2.40474072700016
TCGA-EJ-5511	4.04083333333333	0	0.916607799519084	0.162963987155004	0.153774177420093	1.07434853577393	3.2474951569406	0.424559681761755	0.710736433842612	1.50588634662597	2.55820036689251	1.94236708224268	1.60423892852054	0.672045439743805	1.8385943888056	1.67035251284039	1.82161103583034	1.38005393624427	1.42930189299837	2.18111604967161	0.751022479524083	1.32548179518002	0.93933536976087	0.737964634483215	0.699022088478858	1.40436691420072	1.6328013738237	2.99261623255122	1.32065086864687	0.675497974014427	0.744220511849809	2.25589097695869	1.2819080348962	1.10374009280795	0.503369717449464	1.9217802880176	2.32578732253193	2.14926318688021	1.26260229123186	1.18354909414815	1.38478620308288	1.44270130599199	2.14702259308193	1.38516050140124	2.03802184568063	1.30401564626422	2.3070291059798	1.6516512063538	2.39148884490415
TCGA-KK-A6DY	11.7583333333333	0	1.80531226930212	0.347576042031718	0.427106849540567	1.0918849949127	3.25331263937441	0.711584848723785	1.25115116030047	1.74764550188464	2.26043238139956	1.86489548394897	1.43608812989663	0.875118071913683	2.05581677499508	1.39665939604449	1.89307842823548	1.30477666599179	1.76552797841007	2.27828100479603	0.647069030164472	1.83229059109808	1.34851677100014	0.719092174262297	0.512808864320803	1.37756640946773	1.49616944483183	2.84974844083913	0.981835289711265	0.128764212976259	1.05049089417148	2.19508313564315	1.73483151129299	1.22896275275325	0.51734569687053	1.74570807094162	2.38380282500773	2.37867831980925	1.18326348531044	0.774662072264169	1.51652844829288	1.36939977334148	2.11093813532514	1.35443865323464	2.05720641965129	1.09964889566198	2.41450737015974	1.39538091983958	2.35161869037527
TCGA-CH-5791	2.66666666666667	1	0.826272846466304	0.136459421739171	0.266806290118018	0.428371777872411	3.17006073342454	0.503166857617559	0.939671619057926	1.30936914522431	2.41183742572036	1.84119849967509	1.15519078608703	0.785350916640062	1.79207793626553	1.41166717737391	1.9728311681325	1.32788177578738	1.80362408670332	2.05665831421297	0.659359249050984	1.39952259270241	0.177999358751725	0.962183533370708	1.06678759241024	1.18911800445521	1.45352728231118	2.58794171601438	0.861466789250155	0.128764212976259	0.710210534754558	2.06759922462302	1.17676053862719	0.651751328226245	0.648846540292901	1.99373765419211	2.22535011095759	2.10881875327448	0.831833149163845	1.11281809868428	1.84858440061673	1.51406215693787	1.85113017314345	1.26152709040761	1.95775700390799	1.0656107668653	2.08564067380369	0.930053945631652	1.94964998172496
TCGA-HC-7211	3.3425	0	0.994037009519843	0.299250484841886	0.400918248183576	1.34449342908658	2.79026955683661	0.638845737854777	0.580480970923967	1.1471155534502	1.75388620654027	1.79801456206871	1.54410911870797	0.98577406465806	1.88809376772471	1.29866130651455	1.61442290652538	1.34401432034425	1.50160199681026	2.14359014146884	0.581807775254242	1.0405137743069	0.766805989684936	0.969877421892432	0.425538323187497	1.29429021955421	1.54112638452202	2.64960768803174	1.04655343244397	0.128764212976259	0.590971432360703	2.02068533354878	1.43514513821654	1.47974662047341	0.503369721520502	1.62350646139069	2.15465040731838	2.27389479579461	1.18487115462464	0.777624423232063	1.4443591336027	2.06535667701985	1.96038805636551	1.34406947953661	1.74336026372627	1.33913716252784	2.51264111190652	0.843191164786404	2.23178492551306
TCGA-CH-5762	3.66583333333333	0	1.43162319503702	0.223223351589412	0.616762338319943	0.978509656298692	2.96931383980209	0.80881020511938	0.816924070645907	1.15361349351419	2.05839004864785	1.68879590995041	1.44165043690697	1.03333417636445	2.02810143103317	1.46964613563238	1.71535188280553	1.42578176424209	1.29064911295379	2.01334505282313	0.682011040102675	1.45085077493658	0.870132646504029	0.974037295282478	0.494190424867732	1.1314150400334	1.58350881598538	2.7836231675899	1.10729032695827	0.367418438949747	0.804101590162489	2.20649201749398	1.21009417292805	1.65093096944607	0.503369721520502	1.77237944065166	2.34428078803743	2.36262753717726	1.14778518384014	0.84625048549107	1.26073854462468	1.45662249744184	2.13869469796646	1.09941872202712	1.69357928256721	1.27994007901863	1.87065982189429	1.12045738464514	2.31237920236359
TCGA-EJ-A46F	0.588333333333333	1	0.800869202976706	0.136438272112657	0	0.856403904136276	3.45341600529976	0.014355055860836	1.86697652420679	2.23422871189666	0.972413441053649	2.28011945854287	0.945134151834407	0.451948331799908	2.24920154780666	1.01051771197745	2.2823901831538	0.410192829412523	2.26045208370707	2.5250918575677	0.547178061597309	2.11160384550737	1.51803568316174	0.888041226586032	0.720380749780352	1.87769097799087	1.84768981907766	2.92812890151545	0.776326611806592	0.128764218254298	1.03848079775024	2.16564302573964	2.13360160804764	1.06879432070806	0.503369717449464	2.23915431336892	2.66415910833425	2.57478342307881	0.34816424150457	1.60653530099077	1.58119972272635	1.50505357262539	2.40665262916544	1.53425935366317	2.41848999811979	1.5776995379111	2.87735394068889	2.23452258191678	2.24370090672431
TCGA-CH-5753	0.085	0	1.50159736541469	0.292335111219889	0.861646138639292	0.692051988777265	2.98570972357825	0.640441318443101	0.501991521916984	1.40215316263081	2.43299956466801	1.83541429580208	1.20093397304483	0.645452044750085	1.7133213173824	1.26820860162035	1.91143855794691	1.58374809652021	1.46827258255204	2.27680985904868	0.561770794891755	1.32774131651307	0.360106895895666	0.643896335379599	-0.10733902476064	1.3922696190423	1.37113375888978	2.94455403239505	0.693257568427071	0.319962720231994	0.874830705096145	2.0464497680017	1.73609569313154	1.46117790005765	0.503369717449464	1.66752947715557	2.29811320433999	2.31327942090767	1.02278819341773	1.00740125165048	1.42007540634108	1.49822208432559	2.05926310868112	1.3060505377218	1.7462933606491	1.12920056695817	2.39445368551116	1.31388297763924	2.43569158778242
TCGA-V1-A9OQ	1.01583333333333	0	1.22495106401956	0.13556916438826	0.294732371604296	1.10256213100661	3.32570473429346	0.014355055860836	0.858120527436116	1.73142114235756	1.42540139706845	2.15533003779164	1.14576193172741	1.12181836592504	2.21373639915697	1.50874874318953	1.8804158463486	0.920357812584145	2.01569192834483	2.40558893554189	0.915303639186808	1.62641303851683	1.05271488084423	1.35753206854614	0.344495325476918	1.57101961306027	1.71979977754919	3.06819375756131	0.903493525174313	0.128764218254298	0.960423757160186	2.30323711015049	1.45889227987476	0.922027685614233	0.503369717449464	1.90993498368059	2.50856568100841	2.41172410167276	0.982633164393888	1.43604627193403	1.22904739654618	1.71783828576772	1.7621947109984	1.49373924701319	2.07483416794057	1.50493047470248	2.17880072392554	1.31260993946739	2.44162413496114
TCGA-V1-A9ZK	3.78583333333333	0	1.20685028711859	0.280137378724689	0.591963782681535	1.19244293769817	3.1491176924602	0.815405033237138	1.23916566401493	1.52259267638895	1.88079019080152	1.93665242193929	1.29993130162331	0.901894438540825	1.83545337984887	1.55518410147929	1.59183126049571	1.19061357711104	1.85927056208215	2.35016869104098	0.82161858976686	1.53167943407792	0.40026847019276	0.969444100663551	0.591891756062489	1.31076916550629	1.61246105422626	2.95954162015097	1.04279751407569	0.128764212976259	0.807938394807996	2.28058947534058	1.4584917193569	0.911595795245072	0.503369721520502	1.72709640010682	2.28340336950915	2.18591184839507	1.04462529577626	1.16256008268386	0.966219245425439	2.19475733971917	2.0249940736857	1.52254430904645	1.99819001042901	1.4866580231705	1.48639447882128	1.53118794360929	2.16353467361945
TCGA-EJ-5496	1.62916666666667	0	0.903084150171653	0.374863744196354	0.402713501005921	0.601385545347508	3.24538839679868	0.276920246607283	1.19119508300377	1.41679697374615	2.12069769116604	1.95279686176087	1.42781460302403	0.975114135188573	2.00766864572721	1.23411978672201	1.67632492533026	1.1589966701647	1.35551466366028	2.19340783562444	0.535956256334772	1.49498767468135	1.03053725761412	0.651449566341475	-0.107339027868896	1.21881788088397	1.61320336473012	2.70243097372481	1.06085248726843	0.485800498619249	0.622723412390651	2.22023021662356	0.995012344765961	1.28742095175638	0.503369721520502	1.87461370543683	2.27930038187543	1.9800320437709	1.25844724344906	1.00428906942984	1.47399323731177	1.39244462714943	2.08262379750195	1.34675809995595	1.8774169978235	1.44197658347129	2.07652866413788	1.26199350465562	2.31469498871402
TCGA-EJ-5519	5.37083333333333	0	0.639050988280694	0.248986967600528	0	0.651217751467788	2.89699409486802	0.434482644522991	0.72122241886472	1.38669727527938	2.06436036276418	1.97745320137789	1.32758678585814	0.877386417205767	1.90405830756982	1.70171310455293	1.82706962019045	1.23550442654578	1.77697125672915	2.25273173473109	0.702095638335829	1.50614039280464	0.79314797535077	1.02915086532746	0.972790606915429	1.49338948042695	1.64269688220042	2.67798215992715	0.900519727451155	0.128764212976259	0.84455041053686	2.1516740918895	2.17153181680672	1.04870945570205	0.503369721520502	2.05537711831373	2.48678661150582	2.20283216141403	0.947839441832504	1.12152836527776	1.38906190129746	1.48380924176032	2.4718232196709	1.19060190275883	1.90071224130646	1.6000734870032	2.05559680723487	1.10388732119084	2.40180986127558
TCGA-SU-A7E7	1.50833333333333	0	1.49121338280281	0.24482547847159	0.269424680264729	1.0686961427232	3.20483900251803	1.03042964391065	1.08275159789735	1.67052851875148	1.16472181230109	1.90957492585619	1.55146720756832	0.713088285941015	1.81659927239525	1.16813776788025	1.77764849592028	1.37253960084272	1.75993296218352	2.20223565937073	0.799888600098986	1.39144840587252	0.372612729441828	0.990126947834987	0.0657312405472512	1.25366004013977	1.60011481725261	2.86527682680293	0.842378360719488	0.360501689862483	1.03142632257934	2.18586440821864	1.99465669003364	0.929421847760058	0.503369721520502	1.74368283826599	2.27397046246042	2.1659364139088	0.831893710515214	0.97235051276768	1.22705314918757	1.6102123828067	2.04689119105291	1.46143614335675	1.90071224130646	1.01308228161564	2.34630838018727	1.15048523289037	2.22641916318073
TCGA-KC-A4BV	3.63583333333333	1	1.34143982717451	0.590193202313967	0.193949737333446	0.507005671736565	3.41017657073483	0.234816238840126	0.998323949656925	1.52327210832677	2.46787260619909	1.97150669773723	1.49593593447316	1.16081404037588	1.84293062586671	1.57566026870793	1.66246069963401	1.42778821439352	1.87493527310756	2.26387994999453	0.880598392860225	1.75495722860146	0.0969368602070793	1.08248627103137	0.924419607694879	1.31917594866678	1.55563793195915	2.49494485565832	0.976447650566115	0.128764212976259	1.07093899302743	2.2862170744036	1.32382841871842	1.25080526906243	0.503369721520502	1.85027819489371	2.32947689703633	2.07972463036617	0.925664894726826	1.15983291820591	1.08026272694866	1.60007523826865	2.18286490533402	1.1885490353792	2.12486579276232	1.11471312362493	2.25920308231964	1.36296946708093	2.26067062535725
TCGA-EJ-5505	2.52416666666667	0	1.02766160256676	0.243635255220378	0.142330448661815	0.966123274935641	3.07353292332305	0.711140290479237	0.649790346784932	1.28734680297096	1.54863705906777	1.96202377151756	1.34708366515477	1.27625722092597	1.97118106479596	1.61269786431983	1.75135525144419	0.954961179015829	1.58034765021645	2.24059931665754	0.637018441382422	1.4540150395178	0.853666954626557	0.707986768061766	0.503290904073878	1.3116965410518	1.66049629106413	2.82714758849038	1.0406466642318	0.464647933223523	0.742852679998571	2.3532928417887	1.18318151062237	0.799303735551976	0.503369721520502	1.93071981320535	2.24854931159206	2.03968792796164	1.30043847603726	1.06577989172155	1.34647421829322	1.68712642355545	2.1751506846456	1.54097628809359	1.87363450961116	1.45790751151661	1.73969826196741	0.928418527653449	2.28169035493789
TCGA-HC-7819	1.48666666666667	0	0.79415182119769	0.279632915980862	0	0.545421998074845	3.30081567434101	0.241502095799395	1.25059377883986	1.60924082774041	2.38720007132162	1.98306718333719	1.55857495170142	0.861047947118641	1.99304828283757	1.25666231320331	1.82599384888325	1.24292816310204	1.8585825033965	2.2217507863859	0.617782691916478	1.75738401174334	0.179734233535659	0.414704237909925	0.334211493455885	1.38308602998241	1.67508357871802	2.79716435323423	0.91496565939985	0.128764212976259	0.842764319763088	2.27528732340035	1.37439807308974	1.17647814763618	0.503369721520502	2.0012793339294	2.35040973224594	2.27834873349608	0.844000529383065	1.27570911739877	1.58221247063755	1.1954437642865	2.48170594425804	1.50173436487999	2.1055001568821	1.5105308636646	2.59053722065067	1.54261777466976	2.4498361801936
TCGA-HC-7209	1.20416666666667	0	1.33795482563956	0.291142257984061	0.31842664107389	1.04375924983032	3.0457432510905	1.29574855795944	0.784357067635017	1.15384488159122	2.10282315683245	1.8354142966106	1.41046111795455	0.846871365857592	1.64434898101093	1.40258122345637	1.51062728658785	1.38880750109073	1.56346256796067	2.18111604871724	0.681708877585685	1.42654165578881	0.75936822038207	0.961601289516575	0.202647744526671	1.27214266793757	1.60287253938595	2.61068712317132	1.10004943060314	0.128764212976259	0.828656601182366	2.16332572087587	0.909214777764527	0.967708841786219	0.596617390180188	1.85716314728381	2.20399157422865	1.97614431841823	1.43895196471551	0.625198722279812	1.63840319756796	1.34014499210478	1.97888390563458	1.35857372391328	1.81812165631399	1.18671674920075	2.59043192539986	1.13203048915567	2.37700365191846
TCGA-KC-A7FD	0.739166666666667	0	1.43908834508365	0.138379144364367	0.181873377012186	0.305669802240461	3.2164846857078	0.301860275572876	1.22234166230999	1.57128930027827	2.2454167718346	2.19210741471671	1.48037156730351	0.780958926491194	1.8657566734331	1.39591530652571	2.06295402358374	0.835068888649809	1.77437421953134	2.31376744414252	0.491833665340813	1.6664045177066	0.99172594265886	0.898492412579378	-0.107339027868896	1.32620462706077	1.65742361216022	2.91622938162602	0.847572723919629	0.517345192896629	1.05362968882718	2.13736956985449	2.0773275479567	0.828814482054547	0.5906226459832	1.9137939224011	2.41784241227304	2.39783555764198	1.16902432476092	1.21216960559368	1.46036106530872	1.34909859783446	2.51932260279407	1.43045758310798	2.08431900386757	1.01923157968325	2.81841472387947	1.57087240400045	2.54565543585956
TCGA-CH-5743	1.16333333333333	1	1.85851321599483	0.183015033606182	0.694649007072828	1.65478396965535	3.00014874158465	2.05900906299502	1.12494849150829	1.62493175111228	1.28409272361486	1.67208597656563	1.36329005852136	0.907792194434011	1.61552091522782	1.245079758657	1.79987523268555	1.55369028391441	1.59968365952197	2.12324907613015	0.696724017586094	1.24790166922873	1.05643632365266	0.824842776857093	0.201865077801598	1.15615816063099	1.61409642441512	2.88862786569199	1.0598682271871	0.340104547921718	0.688137391825009	1.97461813277567	1.15691517775962	1.14814785931515	0.503369717449464	1.51832509700491	2.22503325203798	2.17049937082252	1.102766122199	0.952827478489585	1.36089386671025	1.57288433359117	1.69120036662525	1.22776962145262	1.85120913753027	1.07252005831262	1.76511708595183	1.17852415971604	1.82032910151855
TCGA-YL-A9WK	2.7625	1	1.2402947451881	0.164061621317313	0.64992163198513	0.987449891310906	3.23821438885847	0.105802444645416	1.27933554814706	1.92884559781575	0.350984886108345	1.87584195217894	1.55894691734317	0.432549399209471	2.11169154492809	1.48472286758968	2.13674077257337	1.11076076166434	1.86342799883351	2.45071031114418	1.02378530075791	1.94682711518901	1.09903225635992	1.68651065234566	0.989520962098821	1.72066186905173	1.61051902419923	3.09984741179688	0.918417347470573	0.128764212976259	0.974291339950924	2.09786615464353	1.33992811291047	1.36941432512925	0.503369721520502	1.57152498047285	2.45578117215905	2.52471686407502	0.820551912922115	0.997823510722411	0.979811070633596	1.84788029200787	2.54105546050189	1.21618008900058	1.95250104347734	1.13985129701058	2.13583700951364	1.90584748479022	2.30044888456758
TCGA-EJ-7794	3.575	0	1.1711405400801	0.320828376858284	0.542840716490713	1.20779947314949	3.17567219713034	1.28775366709024	0.803478051801213	1.27340815649306	1.81501063026793	1.81265790076111	1.37264128341235	1.08883405999741	1.82321977366238	1.51669208630925	1.52605079790455	1.39890707424772	1.48438377327649	2.2060283880109	0.966880910623314	1.63731744424079	0.837572581056709	0.767532030470308	1.056348218101	1.20346791588483	1.62205647825534	2.83716278704778	1.36081190612813	0.409845933169258	0.671422987259565	2.11192788244256	1.01115350207289	1.22933810877191	0.503369721520502	1.58768853602851	2.15889668686098	1.96464796307331	1.2720374307505	0.939787708936243	1.08995269765247	1.8066514202407	2.32926458879717	1.3210999580436	1.97287622297175	1.41388254383735	1.76874069434289	1.14959916537062	2.25322979743875
TCGA-KK-A8IG	6.8575	0	1.60083737468504	0.1712706710267	0.2589519998698	1.01006727216951	3.35389646787642	0.440750567972715	1.26752878682346	1.78746284354306	1.87843614580335	2.19999974253621	1.17584145142481	0.9185357250205	1.90827074059175	1.39680625467323	1.90758048513458	1.01010406964456	1.80665351110533	2.42912575022355	0.891517605622384	1.62654496939087	1.18874358569996	1.28231907025158	0.495117426654593	1.55050728212854	1.46471009409898	3.07298092153097	1.10236828681789	0.128764212976259	0.815177345860282	2.16067884240802	1.39732799337433	1.10051681298224	0.55488689764608	1.54530278733171	2.33809124284066	2.29853054635886	1.05226283793084	1.37249177691298	1.12588920603526	1.75369759395436	2.22733716941447	1.43688070984224	2.09988261345393	1.50284632520148	1.84215992477358	1.58704732780923	2.24997455380237
TCGA-J4-A83M	1.42666666666667	1	1.30658179074779	0.313804824100072	0.41286678948237	0.693981623134731	3.30864066076835	0.905897464227374	0.905389427419916	1.79291315893293	2.03716914780035	2.09813700119573	1.68420422502913	0.962612000415504	1.90960301928031	0.983059811693889	1.7236477633555	1.37775974995578	1.9399477073715	2.32013792452709	0.62834539295566	1.52402162331271	0.965743029919007	1.1267287598807	0.295255656689284	1.49588024545564	1.43127884861281	2.8603681042395	0.601833145352971	0.417936767165994	1.08189121648587	2.21973137233369	1.7973105948432	1.05754034206586	0.503369721520502	1.81606816441666	2.36306639450982	2.38855417461461	1.19217995924473	1.12525116449043	1.13979155401797	1.28589487058202	2.45722253659334	1.52089550562255	1.95846023150977	1.07802035423203	2.42716623657464	1.64332686135678	2.36621343968282
TCGA-J4-AATZ	0.216666666666667	1	1.40863192644572	0.170562365128778	0.380101806136754	0.778796689124857	3.09004911715844	1.59567088313158	1.10051337497026	1.72111577345115	1.65417214704871	1.99499678200025	1.621878125508	0.779127209104594	2.21122153422414	1.32976774715187	1.85788381589657	1.49716666175518	1.87756369959802	2.32013792452709	0.725333585024971	1.37460685000338	0.324721677680184	0.931888498844545	0.395578490016443	1.44584243208566	1.48121913122791	2.84052662646075	0.920437189001453	0.392654572813568	0.882865553485871	2.08618602764626	1.48518583575177	1.44982421828811	0.503369721520502	1.58725325816065	2.33944238288772	2.16983661603075	1.19025428993064	0.709219972819235	1.4395969374454	2.03831100803235	1.89370437045969	1.45894284520149	2.15015491784819	1.68570369747195	2.15784749755023	1.60722945947848	2.33824444250651
TCGA-HC-7210	2.37666666666667	0	0.75380245259104	0.427185466623306	0.487260079566611	1.09922363680822	2.8266872783006	0.786525270818418	0.528072815373087	1.28964694984125	1.77750952015821	1.75816637262181	1.36668416812814	1.24977713795862	1.4714128986715	1.25837137936295	1.35965752846319	1.32799382097826	1.39064403661189	2.08542216450815	0.924894323823883	1.28304801072357	0.739190628219364	0.950022113763456	1.17639566520018	1.14193698555336	1.34091730776319	2.59495313533356	1.31879121113883	0.128764212976259	0.631794533540774	2.03735935659914	1.09039935709555	1.1137245127705	0.503369721520502	1.737987770929	2.14014890464919	1.88454823360002	1.041957598218	0.827328644423564	0.990348910126868	2.26031264843004	1.77725625166922	1.28109862303767	1.84900336418837	1.35897526627512	1.92306297377726	1.15671676358104	2.11130837006044
TCGA-XJ-A9DQ	0.249166666666667	0	1.68214923100099	0.0221168883405744	0.27824722847626	0.85405261155388	3.33680649137353	0.245019160112443	1.63042385454329	1.81445360891635	1.36712929331861	2.15302267086868	1.25505425343421	0.832795102969907	2.14183119049715	1.52394621374805	1.89281922808342	0.807234456114325	2.09697068793149	2.45277542827619	0.786930894536328	1.99151265633411	1.15383874786088	1.53051736404175	1.14835817372295	1.39904316280597	1.81961000860907	2.95317980174259	0.709251351529052	0.128764212976259	1.32190951862642	2.15767584406014	1.46505930981036	0.851604507860098	0.503369721520502	2.02599697873155	2.45151493021126	2.32559620905955	0.981283841743837	1.37833461035975	1.31778551933002	1.54947170881239	2.26886066823898	1.44036992785411	2.18870925743052	1.35110534782187	2.30759612747483	2.15148611240902	2.26503946704717
TCGA-EJ-7330	0.5225	0	1.55846099122124	0.20331528918678	0.666855055301172	0.964873111190292	3.05068901623277	1.1220017278369	0.581960083031276	1.32889944866879	1.81743796264185	1.85718338818235	1.26506598452904	1.22117011411336	1.58415061208546	1.42951365039894	1.67020426350206	1.45437124403518	1.4079224447164	2.19292593746569	0.856933819532395	1.13926872183545	0.411268093817664	1.15241134362054	0.70512767940302	1.05019960709744	1.40507097822915	2.79251269762415	1.23323187729711	0.332819358377125	0.71446018790651	1.89371876285702	0.872204584575553	1.36340384678908	0.503369721520502	1.71953969068246	2.13894094158933	1.87546918186341	1.17211622658781	0.888853989084729	1.13158989257588	1.71434824049109	2.18464829818917	1.28422071395966	1.76320185213572	1.23476553089987	1.82386523992972	1.24653450375142	2.18004751841988
TCGA-V1-A8WW	2.95083333333333	0	0.767124254990944	0.254674048110561	0.362701240049509	1.055765760203	2.98122465939975	0.572632899198257	1.06316832250493	1.82762205281905	2.24817327307453	1.742300507888	1.34985876701376	0.632620506535234	2.00393887061763	1.37969397100118	1.94788380313546	1.19985631970961	1.8368864147242	2.2140890608967	0.732221382432759	1.463374096291	0.582255611788011	0.617888268422004	0.337978794958063	1.09730870241121	1.52698047213564	2.80073325707832	0.875040010528313	0.128764212976259	1.00709621760092	2.01348721151517	0.863016281557932	0.651751328226245	0.503369721520502	1.69145908029156	2.09339299232882	2.23171522391478	0.644054146268981	1.009172819948	1.22057052434245	1.40160271000095	2.28549408379822	1.05758371833594	1.89274354059292	1.10190289532259	2.64750643854696	1.80753239560709	2.18126537682047
TCGA-FC-A66V	1.43416666666667	0	1.3064507811737	0.0753503232365387	0	1.29394168658931	3.26689610191584	0.86721218761009	1.62529298775953	1.8668828103608	0.446985429832374	2.16806650172994	0.986083197814628	0.656887778623381	2.0063151529968	1.18576368858608	1.78560498184923	0.410192832669506	2.19810283476294	2.49886240484779	0.774186731417518	1.43883782650379	1.22438911596768	1.04070030626926	1.45823577424804	1.65596007342434	1.94237364263307	2.93452640321447	0.63269345001474	0.128764212976259	1.26611408961183	2.27984465127661	1.77328384173289	1.14551124063175	0.595534471404024	2.03153675201699	2.54003990766713	2.38134626543704	0.509884426201511	1.35044131469335	1.34510688188029	1.78664325499011	1.79655587209471	1.44828707272207	2.27754231644618	1.3695909953532	2.33732236259184	2.21207429903096	1.89840030042563
TCGA-YL-A9WY	2.66916666666667	1	1.26351015826221	0.377851505860314	0.334867355045343	0.973392020639802	3.12066263216391	0.52533264903386	1.21503449217101	1.57972689256399	1.6337374198146	1.58996528242185	1.27665961397913	1.05527895046643	1.87727819399454	1.43827290391977	1.65450533663314	1.2389477722412	2.01419499851077	2.34238563134093	0.682751272690233	1.66084412489537	0.979948039930643	1.54086092394303	0.950637473918713	1.31676353540438	1.6797339914908	3.16314075297958	0.949505163701525	0.128764212976259	1.19347405395289	2.0641406968738	1.4001124740146	1.045834786795	0.503369721520502	1.27336282760267	2.49549331956164	2.25272797197204	0.861655061816825	1.26988043604084	0.874598353995435	1.57365348353706	2.03499359582721	1.24088262396952	1.91504039660142	1.15598965318394	2.35577421880761	1.64779653555381	2.30384572423757
TCGA-G9-6384	2.09416666666667	0	1.45880199932201	0.184426086543502	0.127946307286481	0.978210393429472	3.07615634641052	0.856366884852779	0.481393209700936	1.19517163549654	2.44905087530484	1.72012537819181	1.47041274503101	0.93003512195902	1.99604907291015	1.51685265568651	1.62281092080564	1.26290734088386	1.44925621729313	2.16757217709385	0.871912478399632	1.49305164846697	0.818884092533348	0.895940516048421	0.817321565598457	1.36297132363482	1.62044414197709	2.73599196880994	1.2429008424007	0.433558994962322	0.688693683133102	2.14187377881088	0.731978112655116	1.13691029675435	0.608572971373634	1.90506541721599	2.24347072417936	2.01605592047839	1.19888773881717	1.11410455719144	1.61648583989248	1.4772371166882	2.14196090310457	1.35370863972304	1.900460387371	1.32395227574942	2.21284480660717	1.27356467494535	2.18237264795644
TCGA-EJ-A46H	1.98166666666667	0	2.4905064527945	0.393407808981505	0.761110522193204	1.13577079053778	2.86770400551907	1.67649725063895	0.758316465388018	1.5152241719096	0.560783928320096	1.41949078289947	1.32366968037562	0.59429655273336	1.49213552913536	1.38509853567548	1.55078080765527	1.64603480474417	1.36815197297568	2.20086236192647	1.02885467147937	1.52934841962852	0.963325207966014	1.55655259047358	1.71751400525439	1.36510403609686	1.4529364702701	2.67504881405746	1.0406466642318	0.360597572512938	0.738226492263671	1.6888420378607	1.17937908700385	1.14129326262297	0.503369721520502	1.44379145311701	2.04990532758372	1.93843327238662	0.911548957947365	0.544556811968074	1.09721228809856	1.63691122643393	1.35727681068486	1.16299437713279	1.93072516021932	0.989793965780189	2.12824163201192	1.51185109960184	1.72073986120656
TCGA-CH-5739	1.83666666666667	0	1.59402519583229	0.325494860261306	0.480935690109773	0.674744832684682	3.03594420877197	0.338072225842773	0.657390989644404	1.11484327559273	2.3006795106009	1.70376204759924	1.57466688529498	0.809565933667749	1.8584654603167	1.48651415785349	1.68405079058178	1.48949417706947	1.32458910825278	2.02849741523117	0.910423055489168	1.45645173354839	0.750028805262395	0.897577430756114	0.741849321650553	1.25650985576524	1.56976009936533	2.92639423775246	1.19121380984243	0.874240582167734	0.710050845980824	2.03126442670095	0.552857817191001	1.58919678477944	0.503369721520502	1.73461506519723	2.25001572545975	2.08165005984188	1.1143975178053	0.861930685315459	1.48606660298251	1.52808082920246	2.08763243790503	1.29197690724662	1.56457723455109	0.941315448997758	2.08671338549567	1.09108867216106	2.2894528469488
TCGA-CH-5794	2.415	0	1.11786199338075	0.0573178258332425	0.250647795674068	1.05258124507297	3.42121786646644	0.412807306678085	1.25448872124152	1.63839931881541	2.15504342159154	2.03300132583928	1.36475308002075	0.85297560656419	1.91046088781264	1.58176346881179	1.83386811122172	0.940055631429353	1.91615042089676	2.23099404028734	0.608392040094268	1.69591755308431	0.894951685745865	0.601430323008248	0.314158762725607	1.32838009954754	1.62451960622606	2.72365269507151	0.989019044286828	0.128764212976259	0.89773453662106	2.14975591707286	1.29274318459069	1.53067201293217	0.503369721520502	2.10279491386688	2.40300236750166	2.27572085589023	1.09867203425544	1.08121373386261	1.61670606625566	1.17869180004918	2.34881348561449	1.22416204588011	2.21716133488247	1.49373641866813	2.56371229957839	0.864179296975799	2.40870574518495
TCGA-KK-A8I8	2.6475	0	0.940976582784889	0.0858917772181661	0	1.06654961490092	3.41810100825092	0.128492341934497	1.93682916009123	1.62706065367064	2.21205613060023	2.09235838874722	1.72176761290637	0.660077475972225	2.30894632188097	1.59377833178338	2.09513442692105	0.913685122325	1.92136708130581	2.32716998764954	0.663379881271399	2.06141290715515	0.369243932695536	0.990321467174405	0.549351875986551	1.42466723793712	1.91642593711534	3.03087727002635	0.837590931085174	0.128764212976259	1.09455519112701	2.20579035042011	1.03736486738442	1.61076943170691	0.58475968201449	1.90237241301065	2.51478474513412	2.64288346007042	0.877429594273634	1.64075724193334	1.35820492900149	1.38407494595179	2.53241296206933	1.71622813796447	2.37070050066542	1.60506416834322	2.14490197673357	1.46953683308003	2.49745290292053
TCGA-ZG-A9L6	1.8175	1	1.63033291085762	0.487903620953761	0.135238919474879	0.837786114764954	3.13413199930642	0.4840592256154	0.846037181735917	1.25348215903356	0.859704640322552	1.98067589492473	1.28436393352831	0.827817203975669	2.06609726263693	1.48501676011955	1.67859110524756	1.31685643347061	1.83887059064032	2.29532373649359	0.990502367537562	1.55650653534028	1.12215705948191	1.06969505279944	1.35480102829475	1.33732435807135	1.6805983303511	2.928960190301	1.07837692174514	0.128764212976259	0.813664527486113	2.1814302550345	1.04854522275636	1.1678915041761	0.503369721520502	1.8636089036193	2.34365964228244	2.27881237289778	1.17588383293525	0.908970477548287	1.21260674572076	1.70712278132666	2.0071056639249	1.47006609357907	1.83723259103668	1.34381958118704	2.0312160905205	1.54365636256886	2.02192852763905
TCGA-V1-A8WL	5.3325	0	1.49235668212153	0.174164547083498	0.152136706786942	0.762646169417429	3.17208987630083	0.463330404474498	0.888366857279139	1.50386815435513	1.78729742913002	1.99810675391383	1.25896036104698	0.646473950708098	1.95591198895387	1.19158000209938	1.95673535512508	0.842336825392237	1.93903373275368	2.43236341907767	0.850791919651863	1.37336177070212	1.07632314149912	1.35127752839809	1.13622941569977	1.40613018763172	1.6871643167183	2.94260723832691	0.773731249840212	0.128764212976259	1.08689759463725	2.312014951804	1.39312030506446	1.26651306673367	0.503369721520502	1.63911924883904	2.38414232424851	2.30692718171572	0.728991244544174	1.00856676636477	1.14275124711023	1.625330707191	2.09904621106024	1.38143694904666	2.0050037078194	1.41623165019879	2.16388985571549	1.57203014326222	2.25483201971434
TCGA-HC-7821	2.6175	0	0.528769502052541	0.154365032077487	0	0.563412373845869	3.21961759851448	0.291338308780394	1.00756864461699	1.56180225356801	1.50414186707441	1.82446859677182	1.41791703279031	0.881911614189233	1.74084644339978	1.37640330481611	1.89307842823548	1.03482911775167	1.57438673861577	2.46893109100637	0.972876946983702	1.69677501240087	0.52321266616176	0.999112657272032	0.298612289339764	1.48727152408981	1.43026389737862	2.91818151561752	0.911351713827535	0.42367259786181	0.791646863013003	2.15529797348244	1.68964338900075	1.18470302307107	0.503369721520502	1.79911204310707	2.26852892323663	2.13780968033311	0.611242156628028	1.21350813287437	1.66611543844693	1.88647519546789	1.86254895368842	1.41722158950303	1.92882777764677	1.39482555816041	2.39340562323198	1.10113729714224	2.18105623743181
TCGA-YL-A8SK	3.85416666666667	0	2.36142969163897	0.228092384129737	0.785365607932743	1.285251511358	3.30461695802183	1.57742124128291	1.38858368712136	1.87003867055694	0.685691972792939	1.66369388782806	1.4382994826375	0.695961670040651	1.92303499477239	1.36415227569308	1.81617162971416	1.6016616294589	1.71727258717414	2.28113073164848	0.792038025048156	1.48914294489011	0.996336098326908	1.54664136916704	0.660404781779967	1.31275757916579	1.59848398645466	3.03623297513887	0.773339334205067	0.498204188821488	1.14241597361636	2.01922779541731	1.62630645358477	1.30599164923713	0.503369717449464	1.69269168965798	2.27716938680195	2.27124176169115	0.899451735115479	0.96085145963724	1.05878006276513	1.46788926355495	2.17535350280143	1.27332538647663	1.9321482740735	1.03852066815193	2.06181881572371	1.97381108899533	2.02004683528914
TCGA-2A-A8VT	3.75916666666667	0	0.956835310908002	0.258529424236753	0.429090211664987	0.76693387481676	3.26537466423035	1.38173179875713	1.09412075302141	1.68049739154758	1.92876270582633	1.57840895287227	1.5799685267832	0.518180044259266	2.14549292220969	1.44636704367223	1.87534861190842	1.77772225868314	1.8119017060678	2.28782316895618	0.657279801373473	1.85712831339839	0.830179354293194	1.08143852844313	0.245840765793569	1.36118394283756	1.57386494630645	2.78926707910767	0.757377496474072	0.128764218254298	1.18976215278792	2.06864028367166	1.34768423208464	1.44327487833501	0.503369717449464	1.94599994717525	2.35856324086807	2.30795028685332	1.09612740961452	1.09064325104975	1.68037148561269	1.36443631109898	2.23041487934527	1.30714351551553	2.1539200893143	1.28954340735117	2.55647042787237	1.18753503068734	2.28567680373833
TCGA-CH-5761	0.0766666666666667	0	0.460943777542961	0.28186074848995	0.222243036958152	0.142015127173452	3.02639637928402	0.687719249264678	0.388871165948551	1.44977661789971	1.41845244327769	1.98543356202601	1.25792835716441	0.65319585799352	1.64871191343821	1.45472133940102	1.93854729030365	1.39072319138577	1.83826046674936	2.06510666918573	0.739943688877787	2.03261043015576	0.613663535618772	1.03238500846559	0.564499140118699	1.65398429353047	1.51547806182478	2.52887587540014	1.17664988899566	0.128764212976259	0.813716171269461	2.06955885569981	1.35108953001935	1.31277682709666	0.503369721520502	1.77676320172908	2.37860090389326	2.42670286485371	0.709436124402673	1.04330937857029	1.51443772193287	1.67104256634631	2.36451890591622	1.01996514046832	1.97724644892263	1.71189005405797	1.73468389694713	0.565019397280949	2.36579090806669
TCGA-FC-A6HD	2.16	0	0.984020194709939	0.174845731218048	0	0.936095577820037	3.41965022012936	0.492564752921999	1.91414550324391	2.11156052075594	0.280543703421918	2.28132131699557	1.29734745988485	0.778079510407433	2.14579365511852	1.31573013411801	2.02844450220368	0.410192832669506	2.39834475498939	2.51874569918263	0.634907551229046	1.503581786653	1.34939080197299	0.745522916598223	0.838465035891749	1.80341130932194	1.82701059226223	2.89238198499615	0.702197988455937	0.128764212976259	1.47815403231347	2.33831886811741	2.3175300420103	0.954109105678456	0.503369721520502	2.03238043788493	2.55590215478844	2.64161151763275	0.810411950344908	1.58864401988997	1.31970787441554	1.65367210371349	2.60192589626354	1.51836956448911	2.2632976646411	1.38944676573062	2.57853813153832	2.25550777287874	2.48330585452805
TCGA-V1-A8MK	1.39083333333333	0	1.54197811252753	0.17326833088218	0.337731206952748	0.930826299437444	3.21277516422339	0.229072656334224	1.41039719928444	1.47089681587224	1.26054186770866	2.06159255414533	1.43129592960212	0.939736076982147	2.04095035465409	1.39431239199953	1.85138562136101	1.1867766716719	1.90322114904885	2.32022287804435	0.878123626896282	1.40836038748843	1.0033058529316	1.27466601847333	1.02375738669767	1.34017642397512	1.69192782848863	2.92067985257525	1.04357897101745	0.128764212976259	1.00467576352731	2.25105004197242	1.37361683777	1.06446755494373	0.503369721520502	1.83558684023711	2.32772596006296	2.24068489101229	0.995786246664283	1.10423037289147	1.30855507779644	1.59595154253229	2.07957472753871	1.34885714204099	2.02893656478547	1.44912502708784	2.19872106009464	1.99373397742351	2.19174577733816
6	7	1	1.22728134591297	0.0427824597422073	0	1.58400382399866	3.03679428095564	-0.0876253716245141	1.50280368788366	2.15068239498939	2.05708424218344	1.76317221766977	1.36569838690259	0.900693405657134	1.75620442176049	1.41420664066911	1.49943823667809	1.42571423266584	2.16169761001789	2.26911723067717	0.721328613620183	1.61788716475032	2.02524250347562	1.13280026444972	1.32140382294179	1.2640280431914	1.69780460102004	2.76384332463313	0.928677893849901	0.0325673670516142	1.0920928983159	2.07679489527576	1.10221482569381	1.65238859943218	0.635198075533192	1.67881667727844	2.54592554142503	2.1157878701241	0.798348595588057	1.63224204151634	1.38722340836045	1.51815498181092	1.12234099466478	1.21743803552683	2.08785777502684	1.42456600432829	2.04126160185079	1.78523358642927	2.43458789565748
12	5.16666666666667	1	2.060597592513	0.0846453320090526	0	0.789234780614736	3.16631425699125	-0.0876253716245141	0.5380613757018	1.52266910874958	2.02311853112019	2.02986817446629	1.47171569706608	1.33690585674595	1.71521239877528	1.12319620387409	1.9165802992125	1.43755702471037	1.98486223980169	2.39648122297398	1.0808407280255	1.84354895383908	0.621181700765033	0.945522953219896	0.456427455416237	1.13127171073099	1.84132834048972	2.91864524747037	0.914413616588653	-0.406865893013845	0.821810481916556	2.13046892068244	1.03098207462547	1.39982392436296	0.682300506016495	1.64993566090168	2.10171414754165	1.92326152751951	0.714707153699061	0.741733502360711	1.08150772299394	1.82502509256552	2.53374074045911	1.70517103201846	1.75724489573153	1.45702902498163	2.22928110793895	1.57399972993507	2.57841077387071
23	6	0	2.02497354672091	0.0427824597422073	0	0.935062934375026	3.37461763454321	0.904950328570728	0.380591072786803	1.68272107433523	1.85029009427758	1.63279806940812	1.60673940691395	1.1855420305309	1.7195962292569	1.04044100297927	1.86215451494527	1.5226493412476	2.18649460017642	2.21078088288442	1.24317743603327	1.90623199159085	0.807509057132496	1.06553646365743	0.788624976675979	1.45441271846425	1.86515872214218	2.90605579583022	0.966781171602158	0.114575526963645	1.06625433625473	1.95913892706879	1.64462444950736	1.3550713185099	0.69063315148809	1.24642468924148	2.32256227588462	2.29168551586789	0.891975526651322	0.819569191603134	0.978947769024376	1.91838904464562	2.78034888181877	1.65225446978876	1.73640633296231	1.29587776776178	1.61517887623212	1.8988938341766	2.35616472407981
28	0.0833333333333333	1	2.04797391222593	0.280949530179907	0	1.13827060599403	3.06933032248995	1.13703626605762	1.00014795593765	1.68713188044729	2.22073897214408	1.63601460167542	1.39091477351967	1.10455785967462	1.83584141839251	1.09924576467157	1.89507905996726	1.29103821432755	2.02321964932642	2.40754384621752	0.899545432846032	1.42552252307186	1.22498259098502	0.741099376037666	0.872952818489977	1.52815208079327	1.54940103319542	2.80763842005028	1.12115194044496	0.801247318053281	0.978630630387848	2.05853970671671	1.29141461330966	0.901166698211	0.495055572384612	1.63636549933705	2.54473431051869	2.25161159699107	1.32500736266353	1.05185981378515	0.92100210109313	1.35051690664037	2.32715100640524	1.50182088029464	1.81662877844131	1.43894604703429	2.20968888126457	1.86580647588694	2.3382714681656
31	3.91666666666667	1	1.08774296234752	0.0427824597422073	0	1.18222705758829	3.33386219185321	-0.0876253716245141	0.758929539245477	1.54728314208924	1.49769118072474	1.97249406338043	1.17180129323682	0.545380926395371	1.8954981580258	1.39729132269574	1.81111273444731	0.967742761903633	1.45390117894955	2.21318186644772	0.80046271763665	1.35903223323801	0.953647913551572	0.571636809028002	1.00840601316452	1.53902310725035	1.5100553679081	3.02775311594864	0.949392340264244	0.522508519583804	0.869387255173018	2.20644970234375	1.09658117290755	0.704896479442694	0.508164029373209	1.65909129336861	2.49138552864313	2.31200101247149	0.981103721388251	1.03959499043827	1.19642039436579	2.00430168389132	2.17281795499853	1.43101939492238	2.05288441223307	1.40073335288912	2.05031585695327	1.81089148629936	2.0125630678979
32	3.41666666666667	0	0.691131989114249	0.286976591915813	0	0.578109194718533	2.83318091942432	-0.0876253716245141	1.32700578902094	1.25791021417957	2.42608140429227	1.99396330399679	1.21356579825128	0.541243421732559	2.01289781748697	1.97003538811404	1.87718021710642	0.926532602369212	1.73814748333498	2.36396375917836	0.761150485302609	1.9330258298951	0.621181700765033	0.900341385302143	0.456427455416237	0.983924970768673	1.35767721160224	2.98067199152954	1.52632680108158	-0.406865893013845	1.15581715041624	1.9628779176791	0.494512800989343	1.55839567698856	0.506044157141566	1.65996030940348	2.11073766534508	2.13704597981966	1.21335734992091	1.55943469211883	1.03874795763039	2.16724950731628	2.20397727847761	1.13835548980775	1.95271242872893	1.3341873487417	1.92573992385952	1.95704621815825	2.19073260112652
47	0.166666666666667	1	1.51840152714911	0.124080142206513	0	1.03954049876057	2.64640199769568	0.459082671924192	0.877616684943335	1.08529171074242	1.43754479437664	1.57259873260444	1.31382945162948	0.743498077841898	1.87289349638811	1.48246705150999	1.73076906564006	1.88286707634491	1.8361021754807	1.77094312329313	1.29978594909639	1.27167889585514	0.87522414021593	1.59492256274899	0.456427455416237	1.15870283713059	1.81315301795968	2.92191893116512	1.28171438030348	-0.406865893013845	0.94945083031571	1.94223583776181	0.911420416380005	1.13797768787877	0.582113782693666	0.722120401653029	2.33468777958083	1.70778323146984	0.81214938242252	0.712552752058542	1.81644101118213	2.0651149747485	1.40076452420443	1.42813989534428	1.59725644749107	1.04876660644649	1.88886023019005	1.48333885687999	1.88062462716196
50	0.0833333333333333	0	1.44486424677607	0.526719926311243	0	1.45013465439359	3.14415517083218	0.409352850115303	0.989902116196657	1.81761291345322	1.96666649697585	1.79062018496659	1.10925476702787	0.863752656596135	1.77707487729379	1.65234824747745	1.40952213680206	0.54991468347161	1.84179877489514	2.46025646743067	0.740369018520632	1.41660667272424	1.18558212942664	0.0172169397170701	1.34815078226298	1.25864467158597	1.40986400442653	2.87236951019613	1.23084041829435	-0.406865893013845	0.827543075283264	2.24400517452863	1.10245347383178	1.1788888457627	0.189633149800346	1.71322918192662	2.2279115926852	1.81621414929357	1.42098841729899	0.957764572086641	1.00431169763612	1.90908356382861	2.16481809269302	1.30327494048711	1.99646028896937	1.59889451821153	1.87853668818784	1.25840424986766	2.14279260443788
57	3.5	0	1.39373143086765	0.250499992468695	0	0.616591764453775	3.03317464102416	0.588266570723558	1.19166789917098	1.54867660950891	1.84978350139632	2.01527760800271	1.21049354394648	1.00804009562954	1.82780851159929	1.67939109725496	1.54112512535547	1.39052531556739	1.80393100318067	2.09859811492632	0.954296040913275	1.44306441237226	0.621181700765033	0.374737083095299	0.456427455416237	1.22929806264999	1.80095332631471	3.09556098904301	1.18327410425906	0.326586309203519	1.02350169318395	2.12382695132914	1.55349181947372	0.78955068746371	0.500374654307655	1.25640274853897	2.34011740602851	1.79813139178916	0.492569859457407	0.966373542487121	1.39156060357748	1.89587571776482	0.996249799908113	1.27024922319229	1.74419240214377	1.33810437455198	2.04819648866898	1.62798974347353	1.99784953626569
58	5.08333333333333	1	1.41819338125897	0.0888279487687029	0	0.981085791873138	3.2734696230581	1.4727232926083	1.43578177773227	1.90649075825428	1.46740758974388	1.82618403098315	1.29954888898644	0.876418579649812	2.02816138436043	1.45279932101866	1.69940906029126	0.818908532517124	2.18279044828403	2.32121617980474	0.752686227104508	1.68157997093804	0.621181700765033	1.09230561110165	1.6016814263348	1.29830438844458	1.70631635339149	3.14989769747247	0.826383183966656	0.38842441910191	1.0511039436612	2.1711870549293	1.18828917376386	0.756154966034408	0.484802780202578	1.86477066441098	2.2978740865493	2.1331366346199	0.87416799630031	1.06021750371159	1.07957519855853	1.77735732577324	2.27704514340308	1.44229656602749	2.10864308107626	1.39250074826674	2.01654463546466	1.89738491596317	2.28865345554033
71	5.5	0	0.98333011033066	0.216546068526612	0	0.67721335345123	3.22039557464977	0.897939065330333	0.835319465633506	1.62947084249697	2.16350964036868	1.90132864641808	1.26725917979601	0.866124453402263	2.10694795864746	1.59975884004477	1.85088501075983	0.515468373969775	1.59086474971371	2.36428308746008	0.795507762953414	1.37649883382039	0.621181700765033	0.591785046682634	0.99165648703677	1.5115295769275	1.53672540749743	3.01340216829671	0.919631034679129	0.0374958815109812	0.902676242478198	2.15180078831374	1.30721126927276	0.881985417104218	0.461525281188264	1.74668688635437	2.25579003172119	2.34232836767085	1.23277528381321	1.33612507239431	1.31836187527983	1.69268617609939	1.99234944971917	1.28671200966995	2.14691714947006	1.26207337715635	1.5403975890271	1.25059071505646	2.13204139455659
72	2.83333333333333	0	0.72820961266109	0.0427824597422073	0	0.877749100536746	3.48191993795597	0.892000772022635	1.50235796021	1.86946019725585	-0.342127097222201	2.13580148694977	1.07291557113683	0.78978177661978	2.19730313763283	1.62488717634857	1.74978473382596	0.781229199854118	1.87584356383906	2.54045004643704	0.472287945141178	1.65520021171705	1.16003865484157	0.779407754093574	0.967598319062666	1.59777577831229	1.79306172251772	2.8260220306096	1.14335019074843	0.293652968139286	1.05020789546819	2.11347542351555	0.65349218105194	1.52961546664118	0.124349175695618	1.9331675798937	2.54993431715813	2.44732978101955	0.791573555830313	1.54491953996356	1.16088948541991	1.76061420581514	1.81413474108516	1.57210055111254	2.28064250421942	1.41601888404185	1.61962740708795	1.3526887051584	2.0671908846688
78	5.25	0	0.920463487022029	0.129932700055882	0	0.849611009008268	3.33386219185321	-0.0876253716245141	1.03180967298889	1.89061925047796	0.0802175940284225	2.31533666182708	1.54833535381445	0.600682084579886	1.8564910224434	1.0993668167975	1.78742441306915	1.2299455400481	1.60610417052777	2.40096553812361	0.809919013597934	1.87782872266841	0.621181700765033	1.60558604661212	1.40538803243775	1.53902310725035	1.82846621060232	3.00568223608231	0.76325961222152	0.387185743609118	1.82178772057047	2.23593441136679	1.83258294196555	1.79163363904166	0.468162695625706	1.80222745856615	2.48378604460891	2.45330862154375	0.967992035509337	1.12314327007055	1.53140490728633	1.63982646313914	2.08647354180973	0.93673140885762	2.14947139161585	1.2079366383327	2.4925909696112	1.36290064165213	2.44024713507042
92	3	1	0.976430828193665	0.238797111243844	0	1.08483874327653	3.3289431095947	0.43372140103413	1.11677309804801	1.58113601572606	1.46422061762851	2.24365393868193	1.39797251373593	1.01870758380138	1.82976465464172	1.29388337264929	1.79799430146114	1.28139772107309	1.92000039461919	2.31319755756102	1.14721864219449	1.62142912747072	0.860176256905959	1.67132345088749	0.456427455416237	1.32371220404554	1.44783813587959	2.66461067068008	0.996673417413252	0.373215219263452	1.08708448101819	2.30214538944466	1.36282165809325	1.19886222965123	0.675435415897816	1.65557666312925	2.39765279495306	2.3150643859982	1.22127191477585	0.991605331815537	1.35127433639063	1.3286067438504	2.52903785301136	1.40180018022678	2.01864412948378	1.1978591256162	1.3324764463569	1.74791618635654	2.50950381467741
96	5.58333333333333	0	1.92635255391321	0.138837048671944	0	1.35188963562366	3.40010209949839	1.40133769483492	1.31792183333362	1.43509054288501	2.21585791447585	1.98409315001285	1.18054050027331	0.715718398139525	1.97716506977744	1.34020520667095	1.59463221483786	1.37424529419216	2.17244572763352	2.4017398200349	0.643636647053699	1.37453274853589	0.621181700765033	1.34947042063866	0.456427455416237	1.38937781569447	1.5311663142823	2.75285789817174	0.879366692320763	0.735563810361889	0.777977096547136	2.20868662045178	0.856559685170287	1.12887873331218	1.35471893914253	1.93711355151706	2.26992453706985	2.37448500871662	1.0045858452206	0.472557091943894	1.56450911786789	0.952476845340297	2.33281029534391	1.40682196963128	1.97331089736739	1.04497496329292	2.86715964645396	1.53800048845973	2.25090210084139
103	4.66666666666667	1	1.45040529119305	0.582160544403768	0	1.81454908760966	3.09540029459965	-0.0876253716245141	0.842154168409795	1.33914428018707	0.147070066967121	2.00470932129102	1.3990543382814	0.81084046049645	1.83738458032994	1.58594060534082	1.66445099741266	0.929792996285304	1.82315970531731	2.34568539870771	0.837564826828025	1.48163287853118	0.621181700765033	1.07401448030085	1.72514241874052	1.4976332843532	1.74868025698711	2.83393584747835	1.09262582462488	0.166340188780606	0.776685535159559	2.3061598791295	0.195813809582505	0.73406356349243	0.11405565443187	1.72295115096716	2.41331967808395	2.29847006999412	0.880847121561397	1.43638989932458	1.23325365995594	1.70480918903964	0.814163565268401	1.26104677319938	2.11251554470583	1.6440610457738	2.25604747742451	0.952527087760766	2.03558059726418
109	4.91666666666667	1	0.269818316780616	0.178758876984582	0	1.16120566257339	3.38804035642968	0.656829377981792	1.25318636362613	2.37963072156079	1.91845912458109	2.39225710449917	1.91210175279169	0.909149580028308	1.83450944481871	1.700110594317	1.87427468539499	1.33543147150625	1.60084271035679	2.50591552645474	0.146700232981284	1.50165979629357	1.05112535227252	1.06901221886758	0.456427455416237	1.47737673547646	1.77297310927788	3.11661668644351	1.22675835336448	0.378880279060912	0.9504109582826	2.32714850921009	1.21226154103723	1.64959864093475	0.638508492678847	1.64273546795352	2.36817144483563	2.36414063432954	0.480186459419067	1.45045087963548	1.9115554260639	1.48490966537189	2.57681373165764	1.49026973314705	2.25344553995944	1.48212886527499	2.35525612052992	2.17972739371903	2.35404144069879
111	5.33333333333333	0	1.07909368210456	0.52895833528429	0	1.62925977684276	2.92659481399704	0.593469354072786	1.12937737303994	1.35535317763976	2.19592282757701	1.91629424185891	1.08238742004054	1.04777347306347	1.79996325429936	1.68193608318898	1.64298407168204	1.07815160994227	1.79694609958658	2.43132116929574	0.620921637877565	1.40852879994295	0.972233996685885	1.13575853122441	0.456427455416237	1.2882207904954	1.48350123481412	2.7613212421945	0.972165749524815	0.532024050287061	0.708892817062455	2.23930185196901	0.587776027968619	1.05052377530059	0.517818265257538	1.72043149794386	2.32452521875567	1.97850762085598	1.30171646971437	1.35839472248094	1.31264531022906	1.70568526293839	1.15157934768196	1.33070211971621	1.78207135468922	1.06590402645332	2.04484233512044	1.2904738934725	1.97218536323866
123	1.5	0	1.20124422005238	0.312725600538798	0	0.943815594037158	3.03200655396844	0.562383154532917	1.18137349493299	1.60877736302003	1.28242457611591	1.76476147739526	1.38957140029656	1.12534724681737	1.8195129902066	1.78076429419859	1.82731864941463	1.22935173453756	1.92477806051884	2.316801895311	0.904217877559591	1.15360045818811	0.621181700765033	1.59694537666263	0.995929441454087	1.23488349276818	1.65509654884988	2.86752852786683	0.949234692720495	0.515513612334425	0.716624523152678	2.12269093608816	1.22238203121545	1.24562121381006	0.536273570930718	1.71534414202793	2.38753980992168	2.10347154137416	1.01606406493295	1.08295593444097	1.35186213020709	2.13810669893577	2.04486732685744	1.65236846972002	1.66823952568292	1.25322923700298	2.2245594966399	1.30286989528971	2.08181591670256
125	4.66666666666667	1	1.35899135275489	0.072606224902634	0	0.893659407949506	3.42409920307297	1.0140877410861	1.37006689338467	2.00511711309178	0.503290060304931	1.70464128253254	0.833291138173086	0.568696850576449	1.96849586440249	1.23758049337394	1.86099041075709	1.09085182926193	1.84944881533707	2.23494860072456	0.78566865749168	1.09909990172324	1.49409535953814	0.554776098640839	0.456427455416237	1.7377253169737	1.78665640811784	2.864544614861	0.927770364634733	-0.406865893013845	0.726199722368913	2.23188501373527	0.965121400859287	1.47358902884812	0.642104028664606	1.81627372547908	2.41295864869767	2.17248054652098	0.536416520023874	1.6740585554735	1.27551035712989	2.03162142085893	1.67853399214737	1.31889269075203	2.16825331582453	1.60523765637864	1.96260996906968	1.32979638700554	2.39358886458928
139	5.33333333333333	0	0.718826068814159	0.14682694604193	0	1.38050943015222	3.09489341667534	-0.0876253716245141	1.73607310491253	2.02510633850661	1.2703771664671	2.17998437404663	1.42461376235083	0.977758935237401	2.06016185127171	1.55120665046446	1.95972108012217	1.0649206363214	0.984454688409258	2.41837325843815	0.925335766691033	1.79958700266787	1.40035452078359	1.04300149328253	0.456427455416237	1.76723070898448	1.45563410714766	2.81346712359112	0.936634348206696	0.231204673228073	0.854963640116044	2.26862547034211	1.54845031716338	1.35942695475477	0.725723122594181	1.85463637355959	2.47088752686576	2.30178882122822	0.778994989180096	1.31281921891235	1.29709166550519	1.67808389160442	2.21997858086751	1.68705346633381	2.0518746766215	1.8731265306026	2.34249547600378	1.78497143795898	2.22630093941852
160	5.5	0	1.55004331171729	0.0884292630223035	0	0.784140635996226	3.30269412951428	1.04104862802448	1.60222326259016	1.67347255303132	2.61508811720977	2.13640502454598	1.60835455701272	0.920783761352372	1.95588603582705	1.15988914069563	1.95901638827636	1.55939390142649	2.28768197096622	2.10964673463351	1.01246089318546	1.46817547320514	1.10709054624774	1.64669666522186	0.911302729198571	1.4454486977254	1.93518821195001	2.94337304382508	0.693272418845412	0.229989430724471	0.938091410029775	2.07856868007208	1.68615923402929	1.22334028307927	0.984873905241378	1.56381313221112	2.50618397051044	2.61524560183955	0.936627045989702	0.878275386634104	1.64524817855657	1.68663357350032	2.42983497131289	1.50193436124901	1.72857642482334	1.29058924034604	2.3511459502016	1.78401958365775	2.47588117093529
166	7.25	0	-0.703978394930362	0.2175383082057	0	0.612102370609228	3.40207876505728	0.99054469561579	1.60825670245989	2.08145812641495	-0.446296479803232	1.70402355728413	1.5997134763954	0.909149580028308	2.01586318802233	1.32911878040957	1.67445959982073	1.13422275840968	1.99645180024401	2.48392954264563	0.65530519720723	1.67277988727138	0.621181700765033	1.50808180673071	0.456427455416237	1.60232467078672	1.65583383447914	2.95365365783566	0.916196403423405	0.373862375173814	1.08409905713751	2.36675214758573	2.07895028967829	1.67025207305764	0.907465337760877	2.08513664055569	2.60221586545906	2.32516085877426	0.673082356116137	1.47171785212217	1.41914320227557	2.11661077510915	2.14922456770487	1.52734106021782	2.05929705532022	1.1185472435209	2.60492434037045	1.69399043627638	2.30481137352174
172	0.0416666666666667	1	0.944697280650039	0.121453216015065	0	0.806835260407216	3.14761186994037	0.499688014386281	1.9928405644426	2.06249180311706	2.36059943521163	1.62476419977755	1.64532797107503	0.430053006611184	2.12458781460573	1.78245707766817	2.18106791674961	1.12423201455939	1.73879208424755	2.64506247064719	0.793259714960925	2.27354683405993	0.945651287493759	0.0767253395677721	0.456427455416237	1.48189347601367	1.4467746926705	2.86226151004586	0.815303626565369	0.961342657354275	1.0668785109307	2.18339938956339	1.82247064341389	1.47507676127938	0.464841991525513	1.67682465805387	1.98763924359807	2.28777676975175	1.24812214144028	1.66313665360841	1.24446529102164	1.33253682601965	2.49242966080833	1.8421478647909	2.20323671447338	1.56234355894184	1.27551295843635	2.11262909669958	2.47143110541076
185	7.5	0	1.01021723838337	0.187438187220588	0	1.31516772192655	3.23953667676828	0.740923513429271	0.568969903961996	1.37763735543881	2.20536332596025	2.07957460602923	1.37099032875733	0.87896570132303	1.83550219602674	1.46783329286665	1.88767781091117	0.756972009435704	2.20362818566892	2.4705198595418	1.14734269992284	1.93495936834595	0.621181700765033	0.792507130777785	1.14273553954169	1.20437869111406	1.58280486739687	2.73446212713771	0.807121216210997	0.172023763660315	1.0488944345986	2.04354267668464	1.52912520642691	1.43360256588698	0.750123086286369	1.78271065880146	2.19212218468563	2.12652844567054	0.962600329761756	0.890540980177512	1.06333873079568	1.56509750695053	2.50477019992547	1.33300307126583	1.94301283113237	1.38730168771259	1.84963781728474	1.5621632984875	2.38624025434344
186	6.41666666666667	0	0.490077619145256	0.354710451524287	0	0.153125092533533	3.18283414146737	-0.0876253716245141	0.933332295462126	1.89980506244916	0.0782819449904453	1.82834094603156	1.93668791149161	1.43857895222437	1.94888547398527	1.68771994833879	1.87644559654458	1.33711744041314	2.42109087306853	2.57382599050361	0.812823364145647	2.58308499455588	0.621181700765033	1.48351796963012	0.456427455416237	2.10942581254647	1.91443590934323	2.62678306550371	0.565861760382451	1.10418120071304	1.06325368243603	2.02823347580472	2.25913504491646	1.59625124779017	0.592648482904703	1.7925279616759	2.283635949071	2.41220430070647	1.01836927001358	1.79418754623899	1.04561276122272	1.17055338140106	2.62489921699838	1.62185578287136	1.99266902203095	1.69079321152029	2.15493332567036	0.956133221791575	2.68401886544721
198	2	0	0.934449204190053	0.205198140220747	0	0.779812577896695	3.06647092701347	0.91480450063752	0.612139856021334	1.7157275898731	1.58365418637328	1.97362412913118	1.39281402505021	1.07450348399723	1.77237104925416	1.87342177142528	1.37650338186903	1.17505067226441	2.11942965267295	2.16891171506626	0.522262391383863	1.81341574344422	0.621181700765033	1.46008056214723	0.456427455416237	1.19282440325824	1.77963383319178	2.85447036140098	0.56181945404978	0.0298238755704819	1.13211715674252	1.88877693544635	1.71017485147353	1.02273708220146	0.622424553624168	1.43757285176518	2.26924958745336	2.09037693492244	1.38255558244391	1.20936485037554	1.04167834545287	1.94918952224398	1.95512528740615	1.37020601205334	1.98453871206261	1.35852261602759	1.91885939784067	1.29854589063925	2.11831160851323
202	2.08333333333333	0	1.61213105461146	0.178789537648533	0	0.414905631286338	3.02642194386222	0.472073623715327	1.52945228647506	1.66582111419302	2.18532930392886	2.06520178123882	1.47043937179499	1.02167561930474	1.86472016702671	1.58890215282588	1.48648843109748	1.08018682865128	1.64328146857767	2.39731178870139	0.860407649243615	1.93757863704918	1.08291706290526	1.02167455555004	0.456427455416237	1.12251401761641	1.66709534552653	2.71266790393234	0.879854409530748	0.870488083132342	1.04008429582651	2.08523947221601	1.64843713049209	1.38069815486769	0.718812131292583	1.49868443768829	2.21200334744226	1.9752773559656	0.998367302555265	1.36617615029471	1.36816106147848	1.27835066235242	2.3001723459413	1.44883739189431	1.99858401357121	1.70165261633004	2.45450738957754	0.87089065054263	2.38657574787266
229	6.33333333333333	0	1.3705265485182	0.202614930228603	0	1.04700852296477	3.49857592882632	1.85124881482739	1.47459940652842	1.98986613282185	2.45379660856413	2.069869380347	1.80913557211703	0.948619011133832	2.57179864836981	1.34157268463371	1.81999421453344	1.34962845087742	2.10472513769526	2.34037561664877	0.46189285735841	2.45257786370882	0.621181700765033	1.58384767618404	0.946066539067434	1.41225735388163	1.89614606550813	2.90984966285487	0.831870790385212	-0.406865893013845	1.27130773005574	2.2277427030282	1.89667975738895	1.71950555908794	0.375052391209468	1.86494363126436	2.45416252555391	2.29782880195083	0.946408811670983	0.845820210981566	1.54366776374301	1.41478922238055	2.63046507019219	1.44360952678518	2.02088965641711	1.20820344169039	2.59897861955619	1.19223025935704	2.68241761586103
233	2.5	1	1.80620969529926	0.154328195902914	0	0.797326509691592	3.26489821324947	0.408239523064297	1.18494862765462	1.5459054677125	2.00112132911705	1.89932428384311	1.48252125388412	1.0954701962017	1.8508481383588	1.4912374351048	1.66491972557605	1.40017406989553	1.85554257509539	2.3764065103345	0.939937116061117	1.74062633860711	1.19922480395152	0.888746003286567	1.54608688558733	1.10103668334672	1.57379962351905	2.92998608858389	1.04386499078772	-0.0756518705208745	0.915067649314603	2.12947046081179	1.18169164620697	1.1559398753391	0.66979164022927	1.76724622889563	2.3519954819047	2.15923114986451	1.1900110015299	1.02045162857839	1.27071694095279	1.899909161149	2.25330115589877	1.5210692530441	2.02349029868117	1.56949305087282	2.03122489774383	1.62798974347353	2.38463283211198
258	7.08333333333333	0	1.42733318530015	0.303106671128896	0	0.648421727094587	3.23139900364957	1.11423739314538	0.815495739893	1.27074622788372	1.17861939434793	1.95773400313079	1.07024984688847	0.735004069240346	2.07690226010983	1.41482680912196	1.5952417856772	1.0208706529179	1.82833307052558	2.31923940338538	0.881167127539238	1.52263763015029	1.35207869905708	1.20122183512477	1.32118085660167	1.5682199041937	1.64528897079558	2.85896705851832	0.64814634250126	0.309780552423349	0.775694297185313	2.11405224786621	0.976835416287541	0.33650691914281	0.452688225948099	1.7653141787716	2.48889042637689	2.2994247152425	1.02113054087414	1.19067257760173	1.45995167468699	1.66715310903746	2.04347496243014	1.24060218315854	1.95362290220352	1.68528247264245	2.14965109280283	1.27456417290324	2.05981728902215
271	5.08333333333333	1	1.89866221934615	0.09911718532478	0	1.22554416359739	3.14232755885459	1.08783763732176	0.734020821093425	1.4623634983814	1.51536789963924	1.877411244963	1.60452856512457	0.538003613887544	1.94234838213231	1.41668361549042	1.37403396912017	1.18519726623065	2.04960653198673	2.44697611258512	0.947798561513991	1.55474266792026	1.43491278909727	1.39127220107569	1.26107595070639	1.47752485435685	1.7977463240035	2.80305325211067	0.920130702176197	-0.406865893013845	0.871003705078667	2.18052393597738	1.32868628920444	1.24439770102929	0.53014858271425	1.7078482262177	2.39981915153658	2.15170351899907	0.912507118009578	1.15157511356504	1.15738789676938	1.58473664837089	2.23914910264535	1.34852072204435	1.70730179423692	1.62650201253292	2.26499188052648	1.21628987845006	2.11974028786569
273	1.75	0	1.07590862550723	0.315105847309175	0	0.769658520900255	3.40207876505728	-0.0876253716245141	1.59820182372352	1.49291869608507	1.87417023635339	2.07569878173323	1.23555455036864	0.943848807134988	2.05763201223737	1.51523381598049	1.55956552263752	0.541093259152829	1.57959950681786	2.24464643617991	0.623225571999704	1.71763026310478	0.814538647248852	1.36669520324561	0.456427455416237	1.45540772830025	1.70567160966686	2.92028046493256	0.944714447163955	0.0601989728550524	0.619837328267001	2.40934857174328	1.27123356074785	0.915802808515526	0.348800388145713	1.78760276436395	2.43883974466867	2.57793771117618	1.13988773083766	1.32881085731395	1.39707301061139	1.28655659063348	2.5110349841096	1.3632126311853	2.02620049197555	1.4151139817291	2.3775399561776	1.8864188098611	2.35830038622757
279	3.08333333333333	1	0.801768363747265	0.100108864942289	0	0.60915823994877	3.19553055809398	-0.0876253716245141	1.20816717369426	1.62381730428645	1.58380265025734	1.7207089589938	1.72036823397516	1.13769574087778	1.8564910224434	1.51478844784022	1.91163301320818	1.07670198395501	1.12097793484546	2.03929351284356	0.980679719901821	1.82469919510853	0.903082697492648	0.854345649227152	0.456427455416237	1.47592924034913	1.87539188028326	2.94022811399988	0.953269655200987	-0.00968611150059021	0.947011636284555	2.03360510952194	2.04166051297128	1.55750938995219	0.602148405218538	1.08667027985726	2.42687463910776	2.20624294278894	1.13264347752068	1.05681006710823	1.31679336524844	1.86693642159916	2.48109692090308	1.54518452724444	1.62025408972009	1.1293744133149	1.19226676037641	0.615200168747714	2.44455911534632
286	4.41666666666667	1	0.81759304695633	0.0427824597422073	0	0.381105084255625	3.18071849271172	1.20289218975081	1.24566056968421	1.4397543266891	2.40022749816369	1.61867457781063	1.55541251398687	0.467647188823506	1.87026238512624	1.03611274499347	1.68451659256119	1.5205472238789	1.99878529678934	2.38393046417058	0.838756297265399	1.66374400955593	0.621181700765033	1.69638715481448	0.934580523744468	1.35600244905422	1.74718579369601	2.8756072223702	1.06117379036778	0.419475964907363	1.02814336562308	2.09805404781479	0.770973394559585	1.05220661793562	0.79298873116011	1.74876520859674	2.41439942784518	2.27031445464511	0.300076458468811	1.0226586487879	1.22629639920104	1.34976622994394	1.99916065956662	1.28609980911984	1.88210316131616	0.64792161524152	2.74631219450749	1.36558772050358	2.26864876578488
289	5.75	0	1.68996959578117	0.346494438242545	0	1.11291767142406	3.06647092701347	1.51599468631538	0.176335967494501	1.49071642000742	1.59224094298263	2.12242458375404	1.39889588942502	0.895422777313582	1.8488172990297	1.43095678516427	1.76282742437525	1.06801834901596	1.98550408367043	2.35729216239898	0.918354387174309	1.50207371445504	0.621181700765033	1.2456626340036	0.456427455416237	1.34114321377782	1.62474628432059	2.67060451730317	1.40675190087563	0.838855352584531	1.01667117135564	2.07781705716235	0.914235336406441	1.08124129447951	0.642322940492192	1.82425562197405	2.31212266992643	2.3734488008142	0.995945670520394	1.31697701424249	1.30730830958681	1.42433035068209	2.23493074659117	1.31338705772536	2.07100319625897	1.36785929895023	2.12494580911434	2.11928462190764	2.31336926427999
312	5.5	0	1.06530599225417	0.252604207146912	0	1.39180316396466	3.08922609802303	0.840544108734152	1.52283058425477	1.42492934304103	2.0229981885992	1.93184071818438	1.30345819183768	0.90405999363516	1.91533467265547	1.71562980363909	1.92152841507669	0.835005816650188	1.94764139271842	2.45525581317253	0.826201128098743	1.69000643960228	0.932021054336295	0.82111792082214	0.971791881941326	1.50349999750199	1.47658433971084	2.76084330988299	0.776925943466941	0.562896778270042	0.976868888675085	2.17589694304609	1.27494411541193	0.792935842924041	0.361495975338085	1.8965075723132	2.34424530911214	2.19203564953364	1.18001169577246	1.38360398937256	1.14966931103418	1.35209698922672	2.46538064157453	1.49666528770514	2.19952858227942	1.36344313393648	2.09464882801349	0.647424800460977	2.30233213210453
319	5.16666666666667	1	1.84439591574658	0.0427824597422073	0	0.696046178427314	3.16750349095806	1.45640068128628	1.44922398301557	1.49224182167124	1.75693876997129	2.11912879436775	1.22932035274906	0.623754337549683	2.11403073019602	1.49968659404435	1.8276824875938	1.02626139135262	1.67781308044034	2.28516024100373	0.929571171803928	1.25540011382151	0.621181700765033	1.16932733453492	0.456427455416237	1.40536431529194	1.56732857344659	2.91668270122398	1.33963865545062	0.772128119309936	0.878713327536696	2.14699609739573	1.22136278074199	0.982461538588489	0.608094767133089	1.86766066645692	2.31160064928381	2.17410834688783	1.05115509919472	1.0998830253885	1.27991335049985	1.42261485143982	2.22009072413394	1.38446854878186	1.96467550178848	1.59526837556652	2.33994128006038	1.46268949737373	2.21402949012113
326	3.25	1	1.47846952102633	0.175441780512451	0	0.669454714263592	3.22118093664973	-0.0876253716245141	1.21169056242901	1.66011362809017	1.6227922095354	1.94183975932569	1.15457142286949	0.667353828511725	1.78623614246155	1.42908515080617	1.78177546875136	1.48452098687421	1.72449178614268	2.33378603826301	0.422302463700346	1.67410208598827	0.954000048813848	1.30362000181075	1.00006278616463	1.34257238709497	1.65583383447914	2.88350798412892	0.895070828325782	0.488042794051268	0.984668975453119	2.24017296302577	0.973486357515863	1.38592203211523	0.405956157919957	1.77179154510847	2.33610607146179	2.1063282764252	0.842508927705437	1.53367800876082	1.63284458546685	1.55815291882838	2.17528850832204	1.36896976821694	2.35812455647161	1.39462467428282	2.35877283161054	1.5942735504449	2.26891184003533
330	2.83333333333333	1	0.259704084061361	0.153905147671029	0	0.913732675266291	3.44273513321925	1.20241195329116	0.718556016321669	1.86795081304608	1.140881449213	2.39834437379017	1.36822757089939	0.75359814083122	1.98525142515545	1.53764930792206	2.06372182844222	0.619946471999438	1.74588520006693	2.29985126617037	0.630500908939929	1.61300813026527	1.42876189198605	0.233513002724638	0.456427455416237	1.38405563339199	1.30144569423011	3.15309630079836	1.33783709854545	0.89093835485349	0.687980428613389	2.27761985875435	0.774263929501352	0.571767574838421	0.337682002764926	1.94995261540259	2.56675831752453	2.51443334895949	1.05888339833085	1.36224806220914	1.35403151670192	1.13613831802538	2.50127723677284	1.54641633639967	2.17741939000211	1.41813714946953	1.19849763684761	1.61300558199164	2.50950381467741
339	3.08333333333333	0	0.695309676329683	0.183705198066355	0	1.35879172900954	3.01909415745096	1.02544794249389	1.22929083478498	1.78216646583933	1.63869292016857	1.60296580861952	1.50861865031011	0.972117195408997	1.96051057879657	1.46653577961155	1.79949450607364	0.82989974284496	2.03060964815641	2.66518219815453	0.856384841997341	1.75849726221152	0.892716507051921	1.02668393878497	0.456427455416237	1.68515572521674	1.53659682853853	2.64983031472943	0.678339828376256	0.860300821324973	0.753891627129899	2.16230604776207	1.28999089322394	1.31145984791855	0.349839916386966	1.68208016463151	2.31968063573961	2.04601739466155	0.718155427621021	1.04655652234961	1.07789299719228	1.96154171685012	2.31757390149157	1.49038902234529	2.0409945985868	1.58296754303849	2.21337142641339	1.62989539514903	2.17683408294269
349	7.25	0	0.317964574208267	0.349723545783377	0	0.153125092533533	3.17719919257724	0.515251595868511	1.28287978925322	2.22313502027528	1.94196421253261	2.25010332391874	1.44092942080371	1.40088120534961	1.84490932896507	1.79302038723535	1.82552232034289	1.22439704020605	0.413375114075159	2.23898359890425	0.584907433924119	2.19788841768969	0.951212057359681	0.848024626070867	0.456427455416237	1.23679838038393	1.24371465186412	2.88350798412892	1.02427171978215	0.579186797641981	1.23168495198364	2.23158031612418	1.54591202681119	1.55859195463461	1.13891127232624	1.83038713406001	2.53705819913639	2.46827367725468	0.916884094931786	1.32548331837104	1.18716437360177	1.81666888092621	2.2526746792917	1.48805536127871	2.10328172352071	1.54063194330262	2.33087846958456	2.05608227956105	2.21725344826157
373	1.91666666666667	0	1.04449341183219	0.330833344047703	0	0.870551425878105	3.01909415745096	0.962724356627723	1.59018638052629	2.12971762081894	2.34991046318624	1.67589723547105	1.76297903513201	1.15019774672608	1.71225653313703	1.28246627799509	1.91374889092421	1.56616656978139	2.04887198487929	2.53292503922382	0.47023065692046	2.4176140265603	0.887478942330551	1.69220116783276	0.894485980757348	1.6224393594777	1.85911001709756	2.53178849251632	0.992621400327771	0.499451220398474	1.15487244618081	2.14991916887602	1.40282183340194	1.55027507986498	0.560689367195189	1.9253545070646	2.12791819079458	2.31877053872624	1.08100209755659	1.10061447399402	1.02879170680734	1.23615280462494	2.6257000043644	1.47463584118718	2.39365131067439	1.65989357756338	2.45432701810637	1.4851419327237	2.66802752880224
399	7.5	0	1.60981756252867	0.280217938825172	0	0.889643388165417	3.22203078794758	-0.0876253716245141	0.510221177075958	1.80974671688028	-0.546146870637785	2.24802547397058	1.47623165036974	0.620852201237841	2.07209085504304	1.43780976066512	1.56906220364041	0.914652752504097	1.87085088892131	2.23129551028567	0.724911022826208	1.63753173950132	1.27234823136103	1.53518293565383	0.456427455416237	1.68902232307252	1.50498412229343	2.8560047132148	1.08351871472497	0.874564643199154	0.701552303834943	2.26383307890335	0.957972221358733	1.26083615600008	0.836440301829852	1.69081588088731	2.47666766411592	2.54376190720581	1.24637775597456	1.16089481497834	1.26049026628642	2.09853689964655	2.57205091234871	1.16807359030313	1.79041141326744	0.971041012928605	2.53044250825466	1.37304877417917	2.39863679623605
408	5.91666666666667	0	1.51206869676179	0.199871231625157	0	1.29995114096997	3.48682575997406	1.22920899604026	1.23703979518852	1.64975223478386	1.58711383451731	2.08285900155293	1.47806782391553	0.966012322700289	1.65073989709114	1.35389712176994	1.86988404815701	1.42369464084595	1.77802897197865	2.39863625505911	1.10227691593398	1.85957112457118	0.85453901663981	1.35820480463413	0.456427455416237	1.59412349907869	1.74189160845463	2.90143877930585	1.02395522002877	0.328315538905501	1.14365592938572	2.12619072966992	0.755593222471111	1.63923480733866	0.576752366422062	1.56313677103476	2.28717419826848	2.54745478010159	0.959368316473351	1.12278775483965	1.22494582211103	1.80004783026962	2.42536487175209	1.49853686764106	1.94531500003009	1.31878442148011	2.07579640358424	1.89925028047528	2.39187178487751
431	0.0833333333333333	0	1.18411508066511	0.0427824597422073	0	0.940259479992439	3.32251183733322	0.342271908566572	1.63555503906619	2.03241780372051	0.877750468245655	1.9751024606527	1.53561280217835	0.67674079096559	2.10424994653973	1.46074534959046	2.15707685261045	1.88137901142786	1.86351597975176	1.88620431948255	0.653353040222417	1.27350358243149	1.13203212098858	1.00044996483492	0.782472377608358	0.985168363843105	1.77022259941592	2.77643961088224	1.27957517486218	-0.125375322828368	1.16762035360704	2.2277427030282	0.805102665356684	1.63558226923319	0.431041600417464	1.47755923982705	2.40545465796111	2.6114625278402	1.38971609929737	1.22927524730871	1.37527894472897	1.8300714743199	2.33251098996292	1.4439775164553	2.30891582477552	0.976723636899853	1.8067480822391	1.7674988024807	2.33195948557053
434	2	1	1.44589599293873	0.281773202426921	0	1.08452736361395	3.3443116833314	-0.0876253716245141	1.3348779808092	1.58090302174881	1.20497648574232	2.10090088119088	1.32544318929188	0.856630550735235	2.00006833740287	1.76681583373182	2.01988598560565	0.889391958837615	1.1805621104614	2.26328918341766	0.509313014638287	1.51621797011985	0.973762065361061	0.557262033361271	1.35271086617283	1.20971829372848	1.74007558438159	2.94814599926505	1.06611749215324	0.334836049794101	0.64277797789631	2.33328505830465	2.57183546833748	1.44210466667126	0.870572980589156	1.66624779427293	2.48581000760697	2.30108028680305	1.0348224248713	1.31137209572026	1.38193374178937	2.1887460561773	1.74918915090209	1.40331720402158	2.03546701691122	1.53044178634368	2.27352850837977	1.74423576107374	2.07623689146551
487	0.0833333333333333	1	1.30101393338405	0.113768848223273	0	0.971269309977657	3.08296171509289	0.849260580212327	0.996529149639046	0.906787858213747	-0.0110380050924078	1.96633228022451	1.33969842317232	0.935228963769262	1.70515338069999	1.29084232322383	1.74350148502496	1.16975774363773	1.90921020274938	2.08632140407146	1.0315760582412	1.52339859458879	0.621181700765033	1.42095374938778	0.456427455416237	1.0408719705268	1.77166761539988	2.94952316804777	0.899536880953118	-0.105173605570508	0.813415440927387	2.05537341796313	0.786249041226937	1.32695828331627	0.470825120210823	1.4062132280895	2.35145277347145	2.06029470163685	1.09396104703807	0.66745558752837	1.21801892966856	1.88790841603937	2.27215325604498	1.18761739936923	1.73062016080957	1.20353562855226	1.91898560734424	1.02778723371334	2.1181636047804
496	0.583333333333333	1	1.19083669520306	0.385628264007683	0	1.18255208362457	2.77913203211282	1.22662607692153	1.33566270294881	0.533132545493136	1.23756865577699	1.51775215597284	0.929036469355638	0.364324972346666	1.78104367770522	1.46123336769953	1.68318194310269	0.905940386950774	1.76885113391927	2.07266134106735	0.72721301432443	1.21513162796552	0.860734333130113	1.00682047540863	1.1889268199069	1.04672263833929	1.65509654884988	2.8071034305614	1.14866888905486	-0.0438545397990781	0.672123698237877	2.05216873980823	0.832183020418458	0.387843727322842	-0.127138655029819	1.77383839282462	2.38499385921434	2.29288258419872	1.06705959330999	1.11134110256114	1.31808385598339	1.1459080312757	1.70670267065243	0.789474405737235	2.01712081425977	1.14890219767963	2.26568972630376	1.74639018869517	1.75178126080237
574	5.16666666666667	0	0.355558354004665	0.381748155568837	0	0.603185964346122	3.2705664069652	-0.0876253716245141	1.37928894375645	1.79918652318454	-0.3321277307489	2.16892284858385	1.56934005556149	1.02794563177774	1.93833794177922	1.70421139747029	1.78581917767863	0.707488034837707	1.39720028496934	2.26011864746034	0.634339656144517	1.12012584755909	1.47988429700208	0.488851520744077	0.456427455416237	1.01585220641386	1.85760485161846	2.81963934279432	1.28993824048845	0.0131823465999444	1.02691167182758	2.33167107861735	1.60349644086431	1.36483535141393	0.69800441174778	1.60006856060595	2.50499694208422	2.30322041379075	0.953129262744058	1.00905846747833	1.62570053077955	2.11406155674939	2.25416155335215	1.32999294896115	2.19083778661612	1.43202907882819	2.27155208267391	1.96607955292914	2.13265279157336
577	9.5	0	0.758708321803169	0.585530378940868	0	0.912840720251569	3.19776111544916	0.428184108976898	0.92264080120291	1.67660322461199	1.74272604563091	1.87728373650819	1.24213251350306	1.00577089198971	2.01761612220531	1.83594596425777	1.78520318344623	0.543325795739469	1.92413985515275	2.27612460959707	0.864197678639243	1.47576843803935	1.34305167629052	0.812281152094781	0.862193844347713	1.27053389806705	1.74616182037687	2.94814599926505	1.11673313856746	-0.0567640944503898	0.831458368450844	2.22936783189952	1.17011936040843	0.943524749335114	0.370751226946544	1.68061047769082	2.3340230475849	2.08860044783125	1.14918538352796	1.26108455360023	1.21494590726025	1.72254726602469	2.32565876902572	1.37964194973371	2.003784826425	1.47853647917276	1.29086037928904	1.47454695115134	2.31305022213954
587	1.41666666666667	0	0.782184057401141	0.334847211690265	0	0.556658201751655	3.26294693949502	0.883750036876663	0.892968809726606	1.7067224797651	1.75507751716577	2.14262856703986	1.4065205991133	0.833487006413914	1.93107473775951	1.28727263500559	1.7122846032388	0.987811573129571	1.79007448756739	2.28347490222977	0.635833463191186	1.61919210850673	0.621181700765033	0.416541371452844	0.967660632434689	1.44953630623206	1.75350310937084	3.33931945637046	1.18593100855876	0.021114223007858	0.812775235615735	2.18876335762765	1.19260060329686	0.945680027880596	0.339674698446077	1.68438795765071	2.59493687198363	2.28632377966434	0.874617300530381	1.37390361353359	0.818586135808836	2.29365339774395	2.50424456169035	1.38699094441344	2.09665499596572	1.3733037367584	1.5403975890271	1.70995183191584	2.29351866097657
600	5.83333333333333	0	1.30643012454256	0.137602360713061	0	1.1527009074415	3.16690275310185	-0.0876253716245141	1.00097529711284	1.48926525897305	1.97883098374162	2.17348824381515	1.14363467016314	0.557568675216233	1.85413409775187	1.42699769806384	1.88981229973049	0.488531810138864	1.86780510727865	2.1731202452587	0.620240536930802	1.87437421929912	0.621181700765033	0.447764555217521	0.951973127925444	1.34970739978524	1.58893479745867	3.17324499010325	0.887735797615413	0.280374879635914	0.81696140105099	2.10071648249701	0.839769752601997	0.787956458829129	0.39758990250547	1.81606151756914	2.44373010879923	2.31249383347467	1.30352659290517	1.09034410917021	1.28624010881391	1.83870536303662	2.37129690033061	1.43114316070609	1.90178905217943	1.42635197297908	1.86923964453676	1.64053512307048	2.2706903845272
605	5.58333333333333	0	1.46028969613173	0.338504443557403	0	1.22968662308356	3.26003492984042	0.999700011594871	1.24524029536758	1.12055502090158	1.89164939732998	1.98105967228124	1.23194512844283	0.601956257113785	2.12766720378919	1.30491098787823	1.77192829052793	0.799468578228976	1.94956844535973	2.2858124162531	0.913169475665565	1.58241919050125	0.854182120719179	1.0988779724951	1.40254197003416	1.20971829372848	1.86785157136763	2.84296378686374	1.05322914177905	0.384971042076736	0.638138400800444	2.26065948088521	0.711080792423376	0.875848857147149	0.26827239899408	1.6461695461255	2.33672861740808	2.25539644020224	0.98971742664737	1.32826816421578	1.35157697514224	1.63949667322961	2.13358602476964	1.2748400065327	2.20376635585054	1.45078529178437	2.27607868120643	1.64863635936144	2.0871634468922
607	9.91666666666667	1	0.847926367462475	0.486223803178014	0	0.81688624379891	3.2295924495353	-0.0876253716245141	1.25911395575004	1.40097249568172	1.91301652225799	2.23898691114552	1.25628316683227	0.888411590681181	2.17876697779264	1.69062767117481	1.94452110014727	0.860751084848643	1.90425160671057	2.37076049350808	0.897168497397497	1.53748260183743	1.20614595420315	1.08270808014356	0.456427455416237	1.25356207754763	1.80172072655379	3.01985576512874	0.889432726728701	-0.406865893013845	0.90750848997306	2.34593475956834	0.621831187008331	0.382600696354041	0.536491209971498	1.94995261540259	2.44709120593641	1.94907571052175	1.07741189444802	1.35488615974654	1.4561908986188	2.07438706029727	2.08760231630142	1.45942089438943	2.07188145030555	1.71389361148782	1.42549950898993	1.73011058502075	2.28994914572921
637	4.91666666666667	0	1.1335824457011	0.0772481639082097	0	0.465002952246522	3.16304125716006	0.974024050215613	1.51187065643123	1.43056896725617	2.15085420454508	2.19722325294838	1.32182283259426	0.639433510521851	2.06792124062094	1.26972555650068	1.67985756251195	1.05284971771297	1.6909875256107	2.26535582739279	0.556051064592552	1.61825472299333	0.621181700765033	0.699584152315046	1.37556144426733	1.35328440393741	1.44411395758663	3.0045394326803	0.697766605172489	-0.406865893013845	0.885332043096952	2.22878884894442	1.2388239553234	1.04433192229788	0.430074164749936	1.65515878630747	2.51601989073858	2.38932642304923	0.912956659980696	1.37300822489844	1.39287680244874	1.52497230952826	1.94582619351134	1.08245506688384	2.28594029968841	0.185283411263925	2.35877283161054	1.33458133937647	2.40938464719566
643	5.41666666666667	1	1.47815471691393	0.192013700312001	0	0.785462049779708	3.24619321351601	0.54706488373401	1.24281033842471	1.58882792620785	1.90962043262783	2.24395119591382	0.855929413714236	0.873149784813388	2.13750250960054	1.30119856044919	1.75143110054923	1.04061134663928	2.00605249778943	2.18023511323808	0.564481664258353	1.75462050748984	0.926131399373194	1.22448704585436	0.9716144620834	1.38574210172094	1.84993376202565	2.9420483101287	1.04784897448143	0.609075397723375	0.829408141269066	2.31443059896862	1.23042452814824	1.78974289714086	0.299521931088591	1.94638557348042	2.42643693913857	2.1572280702631	1.20887157116265	1.44317488265824	1.46097232370269	1.37163010963664	2.29154667624096	1.28733781265193	2.15748303284391	1.47756494216557	2.59847325379979	1.59313681397292	2.30304602963587
661	7.83333333333333	0	1.56872084984884	0.185326278847177	0	0.844510740609264	3.26003492984042	1.43682470934274	1.25871613261901	1.41618396202223	2.13462188457868	1.82876633781428	1.30630154023562	0.799843289112473	1.98417088733833	1.15914386851249	1.67717129534793	1.02443983848848	1.85138400653391	2.17335248403026	0.783368969363804	1.72378684656903	0.901945096337005	1.627418917897	1.25203115718449	1.42983589690697	1.55617307438976	2.76974696064356	0.533224471927901	0.245130699393527	0.618001968403818	2.2480549691609	1.23557262010387	1.01549523008083	0.457575650424626	1.90466772534919	2.49901689095196	2.46654864547615	0.861466142894285	1.24232621915076	1.35067346123845	1.25678679175957	1.89834496955064	1.38822845935822	2.17443252774984	1.38053521621055	2.38386126739957	1.21015586783971	2.38147101837291
728	7.16666666666667	0	1.55035195361252	0.0427824597422073	0	0.814514229101157	3.13775023531084	0.811064293497736	1.3840864413872	1.82155791471993	1.73817779761579	1.82393994525842	1.12980817578315	0.737606234717044	1.68947058725628	1.67059546882021	1.88441020135725	1.01768472439803	1.97587742020937	2.3764065103345	0.731646539962702	1.69000643960228	0.906371030282406	1.22473222822827	0.935177803690617	1.37328093697091	1.61416649422628	2.86256264367024	0.700540270925109	-0.406865893013845	1.11691127088475	2.05875879480058	1.16759814215698	0.933423588834114	0.301251402706741	1.97801215444163	2.08789385379908	2.06815659170091	0.840008235313266	1.03102647352483	1.25787447831715	1.34416642184989	2.18142439936093	1.43023012350054	2.01359631969931	1.4872278285765	2.62824999013436	1.81832649303155	2.20044351157563
729	1.16666666666667	0	0.973824041828255	0.121858253749599	0	0.380290226166654	3.17654492339059	0.875112686254237	1.45690694620729	1.61876555002087	1.63052128132193	1.91496370369382	0.911484160138345	0.608104174347627	1.76405182410041	1.21961000542727	1.87760060847273	0.82590406766227	2.14625787401814	2.37004411634029	0.740369018520632	1.31047328510796	0.621181700765033	1.2962321108575	0.990519359184468	1.46767669337578	1.75909864397962	2.75697536531087	0.667882476962057	0.702647312851739	1.09729769243568	2.2148338049568	1.70374467355553	1.27371700975045	0.178282713132818	2.06048202642437	2.36357069484222	2.28383773035562	0.871525919462946	1.61436614167695	1.5247065461173	1.21903080959708	1.9593039228639	1.27362884278184	2.07128593322733	1.39749741488045	2.56030708019072	1.53783720959571	2.17739697711224
[truncated: 201 more columns]
