# Supplementary material for: Construction and validation of a novel cuproptosis-related long noncoding RNA signature for predicting the outcome of prostate cancer
Source: Front Genet. 2022 Dec 6;13:976850. doi: 10.3389/fgene.2022.976850 (PMC9763621; doi:10.3389/fgene.2022.976850)
Supplement: Supplementary file 2 [file DataSheet1.ZIP › Source data for review purpose only/Source data/09.survival/cuproptosis17.survial.R.bak]

######Video source: https://ke.biowolf.cn
######ÉúÐÅ×ÔÑ§Íø: https://www.biowolf.cn/
######Î¢ÐÅ¹«ÖÚºÅ£ºbiowolf_cn
######ºÏ×÷ÓÊÏä£ºbiowolf@foxmail.com
######´ðÒÉÎ¢ÐÅ: 18520221056

install.packages("survival")
install.packages("survminer")


#ÒýÓÃ°ü
library(survival)
library(survminer)
setwd("C:\\³¤º£-TCGA-Ç°ÁÐÏÙ°©-Í­ËÀÍö\\17.survival")     #ÉèÖÃ¹¤×÷Ä¿Â¼

#¶¨ÒåÉú´æ·ÖÎöµÄº¯Êý
bioSurvival=function(inputFile=null, outFile=null){
	#¶ÁÈ¡ÊäÈëÎÄ¼þ
	rt=read.table(inputFile, header=T, sep="\t")
	#±È½Ï¸ßµÍ·çÏÕ×éÉú´æ²îÒì£¬µÃµ½ÏÔÖøÐÔpÖµ
	diff=survdiff(Surv(futime, fustat) ~risk,data = rt)
	pValue=1-pchisq(diff$chisq,df=1)
	if(pValue<0.001){
		pValue="p<0.001"
	}else{
		pValue=paste0("p=",sprintf("%.03f",pValue))
	}
	fit <- survfit(Surv(futime, fustat) ~ risk, data = rt)
		
	#»æÖÆÉú´æÇúÏß
	surPlot=ggsurvplot(fit, 
		           data=rt,
		           conf.int=F,
		           pval=pValue,
		           pval.size=6,
		           legend.title="Risk",
		           legend.labs=c("High risk", "Low risk"),
		           xlab="Time(years)",
		           ylab="Disease-Free Survival",
		           break.time.by = 1,
		           palette=c("red", "blue"),
		           risk.table=TRUE,
		       	   risk.table.title="",
		           risk.table.col = "strata",
		           risk.table.height=.25)
	
	#Êä³öÍ¼ÐÎ
	pdf(file=outFile, width = 6.5, height =5.5, onefile = FALSE)
	print(surPlot)
	dev.off()
}

#µ÷ÓÃº¯Êý£¬»æÖÆÉú´æÇúÏß
bioSurvival(inputFile="risk.train.txt", outFile="surv.train.pdf")
bioSurvival(inputFile="risk.test.txt", outFile="surv.test.pdf")
bioSurvival(inputFile="risk.all.txt", outFile="surv.all.pdf")


######Video source: https://ke.biowolf.cn
######ÉúÐÅ×ÔÑ§Íø: https://www.biowolf.cn/
######Î¢ÐÅ¹«ÖÚºÅ£ºbiowolf_cn
######ºÏ×÷ÓÊÏä£ºbiowolf@foxmail.com
######´ðÒÉÎ¢ÐÅ: 18520221056
