# Supplementary material for: Construction and validation of a novel cuproptosis-related long noncoding RNA signature for predicting the outcome of prostate cancer
Source: Front Genet. 2022 Dec 6;13:976850. doi: 10.3389/fgene.2022.976850 (PMC9763621; doi:10.3389/fgene.2022.976850)
Supplement: Supplementary file 2 [file DataSheet1.ZIP › Source data for review purpose only/Source data/11.indep/all.multiCox.txt]

id	HR	HR.95L	HR.95H	pvalue
Age	1.01669535846724	0.991342064058709	1.042697056248	0.198766789182352
`Gleason score`	1.67854666045918	1.34921039029697	2.08827245298528	3.35490872068743e-06
`Surgical Margin`	1.22437431263359	0.82157720308202	1.82465196431128	0.319991253176048
T	1.52617853065555	1.05238558777851	2.21327708634883	0.0258009718105879
N	0.77542698733762	0.480477407536529	1.25143659880779	0.297640484843396
riskScore	1.05705292838698	1.01479320321762	1.10107250410099	0.00768965732406798
