# Supplementary material for: Construction and validation of a novel cuproptosis-related long noncoding RNA signature for predicting the outcome of prostate cancer
Source: Front Genet. 2022 Dec 6;13:976850. doi: 10.3389/fgene.2022.976850 (PMC9763621; doi:10.3389/fgene.2022.976850)
Supplement: Supplementary file 2 [file DataSheet1.ZIP › Source data for review purpose only/Source data/11.indep/all.uniCox.txt]

id	HR	HR.95L	HR.95H	pvalue
Age	1.02353195501602	0.998791996225358	1.04888471963941	0.0624424454075672
Gleason score	1.91208646703282	1.57598736087356	2.31986293048918	4.96689493812899e-11
Surgical Margin	1.79395222283098	1.2474106552911	2.57995597852992	0.00161909805618731
T	2.11357432216887	1.51871672130739	2.94142834714165	9.08315448864844e-06
N	1.42376847392506	0.919531260693681	2.20451087852487	0.113221274341574
riskScore	1.10187479729641	1.06339871414823	1.14174302899125	8.81289563207297e-08
