# Supplementary material for: Construction and validation of a novel cuproptosis-related long noncoding RNA signature for predicting the outcome of prostate cancer
Source: Front Genet. 2022 Dec 6;13:976850. doi: 10.3389/fgene.2022.976850 (PMC9763621; doi:10.3389/fgene.2022.976850)
Supplement: Supplementary file 2 [file DataSheet1.ZIP › Source data for review purpose only/Source data/12.ROC/clinical.txt]

Id	Age	GS	SM	T	N
TCGA-2A-A8VL	51	6	0	2	0
TCGA-2A-A8VT	47	9	1	4	1
TCGA-2A-A8VV	52	6	0	2	0
TCGA-2A-A8VX	70	8	0	3	0
TCGA-2A-A8W1	54	7	1	3	0
TCGA-2A-A8W3	69	9	0	3	0
TCGA-2A-AAYU	56	6	1	3	0
TCGA-4L-AA1F	64	8	1	3	0
TCGA-CH-5737	73	7	0	2	0
TCGA-CH-5739	65	7	0	3	0
TCGA-CH-5740	57	7	0	2	0
TCGA-CH-5741	56	9	1	3	1
TCGA-CH-5743	66	7	0	2	0
TCGA-CH-5744	64	7	0	2	0
TCGA-CH-5745	68	7	0	3	0
TCGA-CH-5746	57	7	1	2	0
TCGA-CH-5748	64	7	1	3	0
TCGA-CH-5750	72	7	0	2	0
TCGA-CH-5751	68	10	1	4	1
TCGA-CH-5752	66	8	0	3	0
TCGA-CH-5753	70	9	0	3	1
TCGA-CH-5754	65	9	1	3	1
TCGA-CH-5761	61	9	0	3	0
TCGA-CH-5762	60	7	1	3	0
TCGA-CH-5763	66	7	0	3	0
TCGA-CH-5764	66	7	0	3	0
TCGA-CH-5765	55	7	0	3	0
TCGA-CH-5766	55	7	0	3	1
TCGA-CH-5767	66	7	0	2	0
TCGA-CH-5768	72	6	0	3	0
TCGA-CH-5769	48	9	1	3	0
TCGA-CH-5771	63	7	0	2	0
TCGA-CH-5772	63	9	1	3	0
TCGA-CH-5788	69	7	0	3	1
TCGA-CH-5789	61	7	0	3	0
TCGA-CH-5790	64	7	0	2	0
TCGA-CH-5791	72	7	1	3	0
TCGA-CH-5792	57	9	1	3	0
TCGA-CH-5794	65	7	0	2	0
TCGA-EJ-5494	50	7	0	3	0
TCGA-EJ-5495	68	8	0	3	1
TCGA-EJ-5496	59	7	0	2	0
TCGA-EJ-5497	47	7	0	2	0
TCGA-EJ-5498	56	7	0	2	0
TCGA-EJ-5499	61	7	0	3	0
TCGA-EJ-5501	55	7	0	3	0
TCGA-EJ-5502	50	7	0	2	0
TCGA-EJ-5503	50	8	0	3	0
TCGA-EJ-5504	65	7	1	3	1
TCGA-EJ-5505	57	7	0	2	0
TCGA-EJ-5507	54	9	0	3	1
TCGA-EJ-5508	65	7	0	3	0
TCGA-EJ-5509	63	7	0	2	0
TCGA-EJ-5510	48	7	0	2	0
TCGA-EJ-5511	55	7	0	3	0
TCGA-EJ-5512	46	7	0	2	0
TCGA-EJ-5514	66	9	0	2	0
TCGA-EJ-5515	60	7	0	3	0
TCGA-EJ-5516	49	7	0	3	0
TCGA-EJ-5517	55	6	0	2	0
TCGA-EJ-5518	66	9	1	4	0
TCGA-EJ-5519	64	8	0	3	1
TCGA-EJ-5521	63	7	0	3	0
TCGA-EJ-5522	51	7	0	2	0
TCGA-EJ-5524	57	9	0	3	0
TCGA-EJ-5525	67	9	0	2	0
TCGA-EJ-5526	56	8	0	3	1
TCGA-EJ-5527	69	7	0	3	0
TCGA-EJ-5530	61	7	0	2	0
TCGA-EJ-5531	62	7	0	3	0
TCGA-EJ-5532	57	7	0	3	0
TCGA-EJ-5542	60	7	0	3	0
TCGA-EJ-7115	65	7	0	3	0
TCGA-EJ-7123	59	7	0	2	0
TCGA-EJ-7125	44	7	0	2	0
TCGA-EJ-7218	71	7	0	2	0
TCGA-EJ-7312	58	7	0	3	0
TCGA-EJ-7314	62	7	0	3	0
TCGA-EJ-7315	68	7	0	3	0
TCGA-EJ-7317	71	7	0	2	0
TCGA-EJ-7321	57	6	0	3	0
TCGA-EJ-7325	63	7	0	3	0
TCGA-EJ-7327	61	7	0	3	0
TCGA-EJ-7328	70	7	0	3	0
TCGA-EJ-7330	68	7	0	3	0
TCGA-EJ-7331	64	7	0	2	0
TCGA-EJ-7781	65	7	0	2	0
TCGA-EJ-7782	71	8	0	2	0
TCGA-EJ-7783	70	7	0	3	0
TCGA-EJ-7784	63	7	0	2	0
TCGA-EJ-7785	54	7	0	3	0
TCGA-EJ-7786	62	7	0	2	0
TCGA-EJ-7788	53	7	0	3	0
TCGA-EJ-7789	66	7	0	3	0
TCGA-EJ-7791	67	7	0	2	0
TCGA-EJ-7792	53	7	0	2	0
TCGA-EJ-7794	67	7	0	2	0
TCGA-EJ-7797	53	7	0	2	0
TCGA-EJ-8468	63	8	0	3	0
TCGA-EJ-8472	63	8	0	3	0
TCGA-EJ-8474	69	8	0	3	0
TCGA-EJ-A46B	66	8	0	3	0
TCGA-EJ-A46F	57	8	0	3	1
TCGA-EJ-A46G	71	8	0	3	0
TCGA-EJ-A46H	60	7	0	2	0
TCGA-EJ-A46I	57	7	0	3	0
TCGA-EJ-A65B	55	9	1	3	0
TCGA-EJ-A65D	66	8	0	3	0
TCGA-EJ-A65E	67	7	0	3	0
TCGA-EJ-A65F	59	9	0	3	0
TCGA-EJ-A65G	57	8	0	2	0
TCGA-EJ-A65J	62	9	0	3	0
TCGA-EJ-A6RA	70	8	0	3	1
TCGA-EJ-A7NF	56	7	0	2	0
TCGA-EJ-A7NG	64	7	0	3	0
TCGA-EJ-A7NH	56	7	0	2	0
TCGA-EJ-A7NJ	59	8	0	2	0
TCGA-EJ-A7NK	58	7	0	3	0
TCGA-EJ-A7NM	64	9	0	3	1
TCGA-EJ-A7NN	61	7	1	3	1
TCGA-EJ-A8FN	58	7	0	2	0
TCGA-EJ-A8FO	51	7	0	3	0
TCGA-EJ-A8FP	59	8	0	2	0
TCGA-EJ-A8FS	66	7	0	3	0
TCGA-EJ-A8FU	64	8	0	3	0
TCGA-EJ-AB20	61	6	0	2	0
TCGA-EJ-AB27	51	6	0	2	0
TCGA-FC-A5OB	53	9	1	3	0
TCGA-FC-A66V	74	7	0	3	0
TCGA-FC-A6HD	77	7	0	3	0
TCGA-FC-A8O0	68	6	0	3	0
TCGA-G9-6332	55	7	0	3	0
TCGA-G9-6333	66	7	0	2	0
TCGA-G9-6338	61	7	1	3	0
TCGA-G9-6339	58	7	0	3	0
TCGA-G9-6348	68	7	0	2	0
TCGA-G9-6356	60	9	1	3	0
TCGA-G9-6361	61	7	1	3	0
TCGA-G9-6362	57	7	1	3	0
TCGA-G9-6363	64	7	0	4	0
TCGA-G9-6364	72	7	0	3	0
TCGA-G9-6365	71	7	1	4	0
TCGA-G9-6367	60	9	1	3	0
TCGA-G9-6369	55	7	0	2	0
TCGA-G9-6370	52	7	0	3	0
TCGA-G9-6377	61	7	0	2	0
TCGA-G9-6379	68	7	1	3	0
TCGA-G9-6384	53	7	0	3	0
TCGA-G9-6494	66	7	1	4	0
TCGA-G9-6496	61	7	0	2	0
TCGA-G9-6499	66	9	0	3	0
TCGA-G9-7510	66	8	1	3	0
TCGA-G9-7521	52	8	0	3	1
TCGA-G9-7522	49	7	0	2	0
TCGA-G9-7523	44	10	1	3	0
TCGA-G9-7525	64	7	0	2	0
TCGA-G9-A9S0	53	8	1	3	1
TCGA-G9-A9S4	62	8	1	3	1
TCGA-G9-A9S7	55	8	0	3	0
TCGA-HC-7078	69	7	0	3	0
TCGA-HC-7079	51	7	0	3	0
TCGA-HC-7080	66	7	0	2	0
TCGA-HC-7209	60	6	0	2	0
TCGA-HC-7210	74	7	0	2	0
TCGA-HC-7211	62	7	0	2	0
TCGA-HC-7213	53	9	0	3	0
TCGA-HC-7230	50	7	0	2	0
TCGA-HC-7233	73	7	1	2	0
TCGA-HC-7736	59	7	0	2	0
TCGA-HC-7737	55	7	0	2	1
TCGA-HC-7740	59	7	0	2	0
TCGA-HC-7741	67	7	0	3	0
TCGA-HC-7742	58	7	0	3	0
TCGA-HC-7744	46	7	1	3	0
TCGA-HC-7745	65	7	0	3	0
TCGA-HC-7748	60	6	0	2	0
TCGA-HC-7749	70	7	0	3	0
TCGA-HC-7752	61	7	0	2	0
TCGA-HC-7818	66	7	0	2	0
TCGA-HC-7819	53	8	1	2	0
TCGA-HC-8212	53	7	0	3	0
TCGA-HC-8216	58	7	0	3	0
TCGA-HC-8257	70	7	1	3	1
TCGA-HC-8260	43	7	1	2	0
TCGA-HC-8262	57	8	0	2	0
TCGA-HC-8264	60	9	1	3	1
TCGA-HC-8265	66	8	1	3	0
TCGA-HC-8266	55	8	1	3	0
TCGA-HC-A48F	47	8	1	2	1
TCGA-HC-A4ZV	56	9	1	3	0
TCGA-HC-A631	67	9	1	2	0
TCGA-HC-A632	68	9	0	3	0
TCGA-HC-A6AL	64	7	0	2	0
TCGA-HC-A6AN	67	7	1	3	0
TCGA-HC-A6AS	70	7	0	2	0
TCGA-HC-A6HX	55	7	0	2	0
TCGA-HC-A76W	73	7	1	3	0
TCGA-HC-A76X	62	7	0	2	0
TCGA-HC-A8CY	63	9	1	3	1
TCGA-HC-A8D0	61	7	0	2	0
TCGA-HC-A8D1	68	7	0	2	0
TCGA-HC-A9TE	64	9	1	3	0
TCGA-HC-A9TH	58	9	1	3	0
TCGA-HI-7168	62	9	0	3	0
TCGA-HI-7169	55	7	1	3	0
TCGA-HI-7170	58	6	0	2	0
TCGA-HI-7171	56	9	1	3	0
TCGA-J4-8200	47	7	0	2	0
TCGA-J4-A67L	54	7	0	3	0
TCGA-J4-A67M	55	7	0	3	0
TCGA-J4-A67N	61	7	0	3	0
TCGA-J4-A67O	59	7	0	2	0
TCGA-J4-A67R	65	7	0	2	0
TCGA-J4-A67S	63	7	1	3	0
TCGA-J4-A6G1	68	8	0	3	0
TCGA-J4-A6G3	57	8	1	3	0
TCGA-J4-A83I	63	7	0	3	0
TCGA-J4-A83J	68	7	1	2	0
TCGA-J4-A83L	61	7	0	2	0
TCGA-J4-A83M	64	7	1	2	0
TCGA-J4-AATV	71	6	1	2	0
TCGA-J4-AATZ	66	9	1	3	0
TCGA-J4-AAU2	59	6	0	2	0
TCGA-J9-A52B	62	9	1	3	0
TCGA-J9-A52E	65	9	1	3	0
TCGA-J9-A8CM	66	9	1	3	1
TCGA-KC-A4BL	65	7	0	2	0
TCGA-KC-A4BN	55	7	0	2	0
TCGA-KC-A4BO	55	7	0	2	0
TCGA-KC-A4BR	75	9	0	3	1
TCGA-KC-A4BV	66	9	0	3	0
TCGA-KC-A7F3	67	7	0	2	0
TCGA-KC-A7F5	54	7	0	2	0
TCGA-KC-A7F6	63	7	0	2	0
TCGA-KC-A7FA	63	7	0	3	0
TCGA-KC-A7FD	62	7	0	3	0
TCGA-KC-A7FE	62	7	1	2	0
TCGA-KK-A59V	64	9	0	3	0
TCGA-KK-A59X	55	9	1	3	1
TCGA-KK-A59Z	66	7	0	2	0
TCGA-KK-A5A1	72	9	1	3	0
TCGA-KK-A6DY	50	7	1	2	0
TCGA-KK-A6E0	59	9	0	3	0
TCGA-KK-A6E2	54	7	0	2	0
TCGA-KK-A6E3	56	7	0	2	0
TCGA-KK-A6E4	69	7	0	2	0
TCGA-KK-A6E5	63	7	0	3	0
TCGA-KK-A6E6	69	9	0	3	0
TCGA-KK-A6E7	46	9	1	3	1
TCGA-KK-A7AP	55	9	1	3	1
TCGA-KK-A7AQ	62	7	0	2	0
TCGA-KK-A7AU	63	9	1	3	1
TCGA-KK-A7AW	57	7	0	3	1
TCGA-KK-A7AY	60	7	0	2	0
TCGA-KK-A7AZ	56	7	0	3	0
TCGA-KK-A7B0	67	9	0	3	0
TCGA-KK-A7B1	65	7	0	3	0
TCGA-KK-A7B2	68	9	0	3	1
TCGA-KK-A7B3	62	9	0	3	0
TCGA-KK-A7B4	64	9	1	3	1
TCGA-KK-A8I4	64	7	0	3	1
TCGA-KK-A8I5	55	7	0	2	0
TCGA-KK-A8I6	58	7	0	3	0
TCGA-KK-A8I7	55	9	1	3	0
TCGA-KK-A8I8	69	9	1	3	0
TCGA-KK-A8IB	65	9	0	3	0
TCGA-KK-A8IC	54	9	0	3	0
TCGA-KK-A8ID	70	9	1	3	1
TCGA-KK-A8IF	57	7	0	3	0
TCGA-KK-A8IG	55	7	1	3	0
TCGA-KK-A8IH	50	7	0	3	0
TCGA-KK-A8II	61	9	0	3	0
TCGA-KK-A8IJ	59	7	0	3	1
TCGA-KK-A8IK	56	9	0	2	0
TCGA-KK-A8IL	65	9	1	3	1
TCGA-KK-A8IM	55	7	0	2	0
TCGA-M7-A71Z	62	7	0	3	0
TCGA-M7-A722	65	8	1	3	0
TCGA-M7-A723	54	7	1	3	1
TCGA-M7-A724	64	8	1	3	0
TCGA-M7-A725	56	7	1	3	0
TCGA-MG-AAMC	59	9	0	3	0
TCGA-QU-A6IL	64	7	0	2	0
TCGA-QU-A6IM	59	7	0	2	0
TCGA-QU-A6IN	61	7	0	2	0
TCGA-QU-A6IO	53	6	1	2	0
TCGA-QU-A6IP	66	6	0	2	0
TCGA-SU-A7E7	60	8	0	2	0
TCGA-TP-A8TT	64	7	0	3	0
TCGA-TP-A8TV	62	7	1	2	0
TCGA-V1-A8MF	65	6	1	3	0
TCGA-V1-A8MJ	58	7	0	3	1
TCGA-V1-A8MK	41	6	0	2	0
TCGA-V1-A8ML	63	7	0	2	0
TCGA-V1-A8MM	60	7	0	3	0
TCGA-V1-A8MU	56	7	1	3	1
TCGA-V1-A8WL	64	7	0	3	0
TCGA-V1-A8WV	52	9	0	3	1
TCGA-V1-A8WW	59	9	0	3	1
TCGA-V1-A8X3	51	7	1	2	0
TCGA-V1-A9O5	64	9	1	4	1
TCGA-V1-A9O7	60	9	1	3	0
TCGA-V1-A9O9	56	8	0	3	0
TCGA-V1-A9OA	61	9	0	3	1
TCGA-V1-A9OL	65	9	0	3	0
TCGA-V1-A9OX	56	8	0	2	0
TCGA-V1-A9OY	57	7	1	3	1
TCGA-V1-A9Z7	54	9	0	3	0
TCGA-V1-A9Z8	59	9	1	3	0
TCGA-V1-A9Z9	63	9	0	2	0
TCGA-V1-A9ZG	64	9	0	2	0
TCGA-V1-A9ZI	68	9	0	3	0
TCGA-V1-A9ZK	68	8	0	3	0
TCGA-V1-A9ZR	68	8	1	4	0
TCGA-VN-A88I	59	8	0	3	0
TCGA-VN-A88K	58	8	0	3	1
TCGA-VN-A88L	54	7	0	2	0
TCGA-VN-A88M	55	7	0	2	0
TCGA-VN-A88N	62	7	0	2	0
TCGA-VN-A88O	49	7	0	2	0
TCGA-VN-A88P	60	7	0	2	0
TCGA-VN-A88Q	60	8	0	2	0
TCGA-VN-A88R	53	8	0	2	0
TCGA-VN-A943	71	8	0	2	0
TCGA-VP-A872	60	8	0	3	0
TCGA-VP-A875	67	7	0	3	0
TCGA-VP-A876	46	8	0	2	0
TCGA-VP-A878	58	9	1	2	1
TCGA-VP-A879	70	9	0	2	0
TCGA-VP-A87B	63	8	0	2	0
TCGA-VP-A87C	67	7	0	2	0
TCGA-VP-A87D	54	9	0	3	1
TCGA-VP-A87E	59	6	0	2	0
TCGA-VP-A87H	76	9	1	3	0
TCGA-VP-A87J	56	7	1	3	1
TCGA-VP-A87K	63	8	1	3	0
TCGA-VP-AA1N	70	9	1	3	0
TCGA-WW-A8ZI	70	8	0	2	0
TCGA-XA-A8JR	68	7	1	2	0
TCGA-XJ-A9DI	62	9	0	3	0
TCGA-XJ-A9DX	51	9	1	3	1
TCGA-XK-AAIR	75	8	0	2	0
TCGA-XK-AAIV	63	10	1	3	1
TCGA-XK-AAIW	78	9	1	3	0
TCGA-XK-AAJ3	56	8	0	3	0
TCGA-XK-AAJA	62	7	0	3	0
TCGA-XK-AAJP	66	7	0	3	0
TCGA-XK-AAJR	61	7	0	3	0
TCGA-XK-AAJT	75	7	1	3	0
TCGA-XK-AAJU	65	7	0	2	0
TCGA-XK-AAK1	62	7	0	2	0
TCGA-XQ-A8TB	67	9	1	3	0
TCGA-Y6-A8TL	65	6	0	3	0
TCGA-YJ-A8SW	67	9	1	3	0
TCGA-YL-A8HK	59	9	1	3	0
TCGA-YL-A8HL	58	9	1	3	1
TCGA-YL-A8HM	66	9	0	3	0
TCGA-YL-A8HO	67	7	1	3	0
TCGA-YL-A8S8	68	9	1	3	0
TCGA-YL-A8S9	63	9	1	3	0
TCGA-YL-A8SA	69	8	1	3	0
TCGA-YL-A8SB	62	9	1	3	0
TCGA-YL-A8SC	66	9	1	3	0
TCGA-YL-A8SF	62	8	1	3	0
TCGA-YL-A8SH	69	7	0	3	0
TCGA-YL-A8SI	69	9	0	3	0
TCGA-YL-A8SJ	60	9	0	3	0
TCGA-YL-A8SK	67	9	1	3	1
TCGA-YL-A8SL	74	8	0	3	1
TCGA-YL-A8SQ	61	9	1	3	0
TCGA-YL-A8SR	64	9	1	3	0
TCGA-YL-A9WH	67	9	1	3	1
TCGA-YL-A9WI	63	9	0	3	1
TCGA-YL-A9WJ	47	8	1	3	1
TCGA-YL-A9WK	63	9	1	3	0
TCGA-YL-A9WL	59	9	0	3	0
TCGA-YL-A9WX	68	9	1	3	1
TCGA-YL-A9WY	57	9	1	3	1
TCGA-ZG-A8QW	72	9	0	3	1
TCGA-ZG-A8QX	56	6	0	2	0
TCGA-ZG-A8QZ	65	9	1	3	1
TCGA-ZG-A9KY	73	9	1	4	1
TCGA-ZG-A9L0	71	9	1	3	1
TCGA-ZG-A9L1	66	9	1	3	1
TCGA-ZG-A9L2	70	9	1	3	0
TCGA-ZG-A9L4	61	9	1	3	0
TCGA-ZG-A9L5	58	9	1	4	1
TCGA-ZG-A9L6	64	9	1	3	0
TCGA-ZG-A9L9	60	9	1	3	1
TCGA-ZG-A9LB	72	9	1	3	0
TCGA-ZG-A9LM	72	9	0	3	1
TCGA-ZG-A9LN	57	9	1	3	1
TCGA-ZG-A9LS	64	9	1	3	1
TCGA-ZG-A9LU	67	9	1	3	0
TCGA-ZG-A9LY	60	9	1	3	1
TCGA-ZG-A9LZ	66	9	1	3	0
TCGA-ZG-A9M4	65	9	1	3	1
TCGA-ZG-A9MC	69	9	1	3	1
TCGA-ZG-A9N3	73	9	1	3	1
TCGA-ZG-A9ND	55	9	0	3	0
TCGA-ZG-A9NI	73	9	1	3	0
TCGA-AA-A001	70	7	1	2	0
TCGA-AA-A002	59	9	1	3	0
TCGA-AA-A003	65	7	0	3	0
TCGA-AA-A004	69	9	0	2	0
TCGA-AA-A006	75	9	0	2	0
TCGA-AA-A007	74	7	0	3	0
TCGA-AA-A008	67	9	0	3	1
TCGA-AA-A009	68	9	1	4	1
TCGA-AA-A010	66	9	1	3	0
TCGA-AA-A011	88	9	0	3	0
TCGA-AA-A012	64	8	1	2	0
TCGA-AA-A013	70	9	1	3	0
TCGA-AA-A014	78	7	0	2	0
TCGA-AA-A016	72	9	1	3	0
TCGA-AA-A017	69	8	0	2	0
TCGA-AA-A018	77	8	0	3	0
TCGA-AA-A019	70	8	0	2	0
TCGA-AA-A020	56	8	0	3	0
TCGA-AA-A021	66	9	1	2	0
TCGA-AA-A022	51	9	1	3	1
TCGA-AA-A023	75	8	0	3	0
TCGA-AA-A024	61	9	1	3	0
TCGA-AA-A025	72	9	1	3	0
TCGA-AA-A026	74	9	1	3	1
TCGA-AA-A027	69	8	1	3	1
TCGA-AA-A028	75	9	1	3	0
TCGA-AA-A029	75	6	0	2	0
TCGA-AA-A030	74	7	0	2	0
TCGA-AA-A031	68	8	1	3	0
TCGA-AA-A032	66	8	0	3	0
TCGA-AA-A033	74	7	0	2	0
TCGA-AA-A035	68	7	0	2	0
TCGA-AA-A036	65	7	0	2	0
TCGA-AA-A037	66	9	1	2	1
TCGA-AA-A038	74	9	0	3	0
TCGA-AA-A040	69	9	0	3	0
TCGA-AA-A041	78	9	0	2	0
TCGA-AA-A043	60	6	1	2	0
TCGA-AA-A044	67	8	0	2	0
TCGA-AA-A046	67	9	1	3	0
TCGA-AA-A049	64	7	1	2	0
TCGA-AA-A050	69	7	1	2	0
TCGA-AA-A051	67	8	0	3	0
TCGA-AA-A052	55	9	1	3	1
TCGA-AA-A053	70	8	0	2	0
TCGA-AA-A054	62	7	0	2	0
TCGA-AA-A055	74	7	0	2	0
TCGA-AA-A057	69	9	1	3	1
TCGA-AA-A058	74	7	1	3	0
TCGA-AA-A059	70	9	1	3	0
TCGA-AA-A060	69	7	0	3	0
TCGA-AA-A061	60	9	0	3	1
TCGA-AA-A063	68	7	0	2	0
TCGA-AA-A064	64	7	0	2	0
TCGA-AA-A065	69	7	1	2	0
TCGA-AA-A066	72	7	0	3	0
TCGA-AA-A067	78	7	0	2	0
TCGA-AA-A068	62	7	0	2	0
TCGA-AA-A069	71	9	1	3	1
TCGA-AA-A071	71	9	0	4	0
TCGA-AA-A072	64	7	1	3	0
TCGA-AA-A073	64	7	0	3	0
TCGA-AA-A074	78	7	0	3	0
TCGA-AA-A075	69	7	0	3	0
TCGA-AA-A076	76	9	0	3	0
TCGA-AA-A077	63	7	0	3	0
TCGA-AA-A078	71	9	0	3	0
TCGA-AA-A079	70	9	1	3	0
TCGA-AA-A080	79	7	1	3	0
TCGA-AA-A081	64	7	1	2	0
TCGA-AA-A082	66	7	0	2	0
TCGA-AA-A083	78	7	1	2	0
TCGA-AA-A084	71	9	1	3	0
TCGA-AA-A085	73	7	1	3	0
TCGA-AA-A086	61	8	0	2	0
TCGA-AA-A087	66	7	0	2	0
TCGA-AA-A088	73	8	0	2	0
TCGA-AA-A089	64	7	0	2	1
TCGA-AA-A090	64	9	0	2	0
TCGA-AA-A091	67	7	1	3	0
TCGA-AA-A092	60	7	1	3	1
TCGA-AA-A096	69	9	0	3	0
TCGA-AA-A097	60	9	0	2	1
TCGA-AA-A098	56	7	0	2	0
TCGA-AA-A099	59	7	0	3	0
TCGA-AA-A100	76	8	1	2	0
TCGA-AA-A101	77	7	0	3	0
TCGA-AA-A102	82	7	1	3	0
TCGA-AA-A103	66	7	0	3	0
TCGA-AA-A104	65	8	1	2	0
TCGA-AA-A105	62	8	1	2	0
TCGA-AA-A106	71	6	0	2	0
TCGA-AA-A107	70	9	0	3	0
TCGA-AA-A108	78	9	0	2	0
TCGA-AA-A109	70	6	1	3	0
TCGA-AA-A111	78	7	0	2	0
TCGA-AA-A112	74	8	0	2	0
TCGA-AA-A114	66	7	1	2	0
TCGA-AA-A115	79	9	1	4	1
TCGA-AA-A118	78	9	0	3	1
TCGA-AA-A119	76	9	0	2	0
TCGA-AA-A120	68	7	0	2	0
TCGA-AA-A121	72	6	1	2	0
TCGA-AA-A122	70	7	0	3	1
TCGA-AA-A123	68	7	1	2	0
TCGA-AA-A124	50	7	0	4	0
TCGA-AA-A125	68	7	1	3	0
TCGA-AA-A126	57	9	0	3	0
TCGA-AA-A127	68	7	0	2	1
TCGA-AA-A128	64	7	0	2	0
TCGA-AA-A129	63	6	0	2	0
TCGA-AA-A130	63	7	0	2	0
TCGA-AA-A134	64	7	1	3	1
