# Supplementary material for: Construction and validation of a novel cuproptosis-related long noncoding RNA signature for predicting the outcome of prostate cancer
Source: Front Genet. 2022 Dec 6;13:976850. doi: 10.3389/fgene.2022.976850 (PMC9763621; doi:10.3389/fgene.2022.976850)
Supplement: Supplementary file 2 [file DataSheet1.ZIP › Source data for review purpose only/Source data/12.ROC/cuproptosis21.ROC.R]

######Video source: https://ke.biowolf.cn
######ÉúÐÅ×ÔÑ§Íø: https://www.biowolf.cn/
######Î¢ÐÅ¹«ÖÚºÅ£ºbiowolf_cn
######ºÏ×÷ÓÊÏä£ºbiowolf@foxmail.com
######´ðÒÉÎ¢ÐÅ: 18520221056

#install.packages("survival")
#install.packages("survminer")
#install.packages("timeROC")


#ÒýÓÃ°ü
library(survival)
library(survminer)
library(timeROC)

riskFile="risk.all.txt"     #·çÏÕÎÄ¼þ
cliFile="clinical.txt"      #ÁÙ´²Êý¾ÝÎÄ¼þ
setwd("C:\\³¤º£-TCGA-Ç°ÁÐÏÙ°©-Í­ËÀÍö\\21.ROC")     #ÐÞ¸Ä¹¤×÷Ä¿Â¼

#¶ÁÈ¡·çÏÕÊäÈëÎÄ¼þ
risk=read.table(riskFile, header=T, sep="\t", check.names=F, row.names=1)
risk=risk[,c("futime", "fustat", "riskScore")]

#¶ÁÈ¡ÁÙ´²Êý¾ÝÎÄ¼þ
cli=read.table(cliFile, header=T, sep="\t", check.names=F, row.names=1)

#ºÏ²¢Êý¾Ý
samSample=intersect(row.names(risk), row.names(cli))
risk1=risk[samSample,,drop=F]
cli=cli[samSample,,drop=F]
rt=cbind(risk1, cli)

#¶¨ÒåÑÕÉ«
bioCol=rainbow(ncol(rt)-1, s=0.9, v=0.9)


######»æÖÆ1 3 5ÄêµÄROCÇúÏß######
ROC_rt=timeROC(T=risk$futime,delta=risk$fustat,
	           marker=risk$riskScore,cause=1,
	           weighting='aalen',
	           times=c(1,3,5),ROC=TRUE)
pdf(file="ROC.pdf", width=5, height=5)
plot(ROC_rt,time=1,col=bioCol[1],title=FALSE,lwd=2)
plot(ROC_rt,time=3,col=bioCol[2],add=TRUE,title=FALSE,lwd=2)
plot(ROC_rt,time=5,col=bioCol[3],add=TRUE,title=FALSE,lwd=2)
legend('bottomright',
	   c(paste0('AUC at 1 years: ',sprintf("%.03f",ROC_rt$AUC[1])),
	     paste0('AUC at 3 years: ',sprintf("%.03f",ROC_rt$AUC[2])),
	     paste0('AUC at 5 years: ',sprintf("%.03f",ROC_rt$AUC[3]))),
	   col=bioCol[1:3], lwd=2, bty = 'n')
dev.off()


######»æÖÆÁÙ´²µÄROCÇúÏß######
predictTime=1     #¶¨ÒåÔ¤²âÄêÏÞ
aucText=c()
pdf(file="cliROC.pdf", width=5, height=5)
#»æÖÆ·çÏÕµÃ·ÖµÄROCÇúÏß
i=3
ROC_rt=timeROC(T=risk$futime,
               delta=risk$fustat,
               marker=risk$riskScore, cause=1,
               weighting='aalen',
               times=c(predictTime),ROC=TRUE)
plot(ROC_rt, time=predictTime, col=bioCol[i-2], title=FALSE, lwd=2)
aucText=c(paste0("Risk", ", AUC=", sprintf("%.3f",ROC_rt$AUC[2])))
abline(0,1)
#¶ÔÁÙ´²Êý¾Ý½øÐÐÑ­»·£¬»æÖÆÁÙ´²Êý¾ÝµÄROCÇúÏß
for(i in 4:ncol(rt)){
	ROC_rt=timeROC(T=rt$futime,
				   delta=rt$fustat,
				   marker=rt[,i], cause=1,
				   weighting='aalen',
				   times=c(predictTime),ROC=TRUE)
	plot(ROC_rt, time=predictTime, col=bioCol[i-2], title=FALSE, lwd=2, add=TRUE)
	aucText=c(aucText, paste0(colnames(rt)[i],", AUC=",sprintf("%.3f",ROC_rt$AUC[2])))
}
#»æÖÆÍ¼Àý£¬µÃµ½ROCÇúÏßÏÂµÄÃæ»ý
legend("bottomright", aucText,lwd=2,bty="n",col=bioCol[1:(ncol(rt)-1)])
dev.off()


######Video source: https://ke.biowolf.cn
######ÉúÐÅ×ÔÑ§Íø: https://www.biowolf.cn/
######Î¢ÐÅ¹«ÖÚºÅ£ºbiowolf_cn
######ºÏ×÷ÓÊÏä£ºbiowolf@foxmail.com
######´ðÒÉÎ¢ÐÅ: 18520221056
