# Supplementary material for: Construction and validation of a novel cuproptosis-related long noncoding RNA signature for predicting the outcome of prostate cancer
Source: Front Genet. 2022 Dec 6;13:976850. doi: 10.3389/fgene.2022.976850 (PMC9763621; doi:10.3389/fgene.2022.976850)
Supplement: Supplementary file 2 [file DataSheet1.ZIP › Source data for review purpose only/Source data/15.cliGroupSur/all.clinical.xls]

## Sheet: all.clinical
Id	Age	GS	SM	T	N
TCGA-2A-A8VL	51	6	0	2	0
TCGA-2A-A8VT	47	9	1	4	1
TCGA-2A-A8VV	52	6	0	2	0
TCGA-2A-A8VX	70	8	0	3	0
TCGA-2A-A8W1	54	7	1	3	0
TCGA-2A-A8W3	69	9	0	3	0
TCGA-2A-AAYU	56	6	1	3	0
TCGA-4L-AA1F	64	8	1	3	0
TCGA-CH-5737	73	7	0	2	0
TCGA-CH-5739	65	7	0	3	0
TCGA-CH-5740	57	7	0	2	0
TCGA-CH-5741	56	9	1	3	1
TCGA-CH-5743	66	7	0	2	0
TCGA-CH-5744	64	7	0	2	0
TCGA-CH-5745	68	7	0	3	0
TCGA-CH-5746	57	7	1	2	0
TCGA-CH-5748	64	7	1	3	0
TCGA-CH-5750	72	7	0	2	0
TCGA-CH-5751	68	10	1	4	1
TCGA-CH-5752	66	8	0	3	0
TCGA-CH-5753	70	9	0	3	1
TCGA-CH-5754	65	9	1	3	1
TCGA-CH-5761	61	9	0	3	0
TCGA-CH-5762	60	7	1	3	0
TCGA-CH-5763	66	7	0	3	0
TCGA-CH-5764	66	7	0	3	0
TCGA-CH-5765	55	7	0	3	0
TCGA-CH-5766	55	7	0	3	1
TCGA-CH-5767	66	7	0	2	0
TCGA-CH-5768	72	6	0	3	0
TCGA-CH-5769	48	9	1	3	0
TCGA-CH-5771	63	7	0	2	0
TCGA-CH-5772	63	9	1	3	0
TCGA-CH-5788	69	7	0	3	1
TCGA-CH-5789	61	7	0	3	0
TCGA-CH-5790	64	7	0	2	0
TCGA-CH-5791	72	7	1	3	0
TCGA-CH-5792	57	9	1	3	0
TCGA-CH-5794	65	7	0	2	0
TCGA-EJ-5494	50	7	0	3	0
TCGA-EJ-5495	68	8	0	3	1
TCGA-EJ-5496	59	7	0	2	0
TCGA-EJ-5497	47	7	0	2	0
TCGA-EJ-5498	56	7	0	2	0
TCGA-EJ-5499	61	7	0	3	0
TCGA-EJ-5501	55	7	0	3	0
TCGA-EJ-5502	50	7	0	2	0
TCGA-EJ-5503	50	8	0	3	0
TCGA-EJ-5504	65	7	1	3	1
TCGA-EJ-5505	57	7	0	2	0
TCGA-EJ-5507	54	9	0	3	1
TCGA-EJ-5508	65	7	0	3	0
TCGA-EJ-5509	63	7	0	2	0
TCGA-EJ-5510	48	7	0	2	0
TCGA-EJ-5511	55	7	0	3	0
TCGA-EJ-5512	46	7	0	2	0
TCGA-EJ-5514	66	9	0	2	0
TCGA-EJ-5515	60	7	0	3	0
TCGA-EJ-5516	49	7	0	3	0
TCGA-EJ-5517	55	6	0	2	0
TCGA-EJ-5518	66	9	1	4	0
TCGA-EJ-5519	64	8	0	3	1
TCGA-EJ-5521	63	7	0	3	0
TCGA-EJ-5522	51	7	0	2	0
TCGA-EJ-5524	57	9	0	3	0
TCGA-EJ-5525	67	9	0	2	0
TCGA-EJ-5526	56	8	0	3	1
TCGA-EJ-5527	69	7	0	3	0
TCGA-EJ-5530	61	7	0	2	0
TCGA-EJ-5531	62	7	0	3	0
TCGA-EJ-5532	57	7	0	3	0
TCGA-EJ-5542	60	7	0	3	0
TCGA-EJ-7115	65	7	0	3	0
TCGA-EJ-7123	59	7	0	2	0
TCGA-EJ-7125	44	7	0	2	0
TCGA-EJ-7218	71	7	0	2	0
TCGA-EJ-7312	58	7	0	3	0
TCGA-EJ-7314	62	7	0	3	0
TCGA-EJ-7315	68	7	0	3	0
TCGA-EJ-7317	71	7	0	2	0
TCGA-EJ-7321	57	6	0	3	0
TCGA-EJ-7325	63	7	0	3	0
TCGA-EJ-7327	61	7	0	3	0
TCGA-EJ-7328	70	7	0	3	0
TCGA-EJ-7330	68	7	0	3	0
TCGA-EJ-7331	64	7	0	2	0
TCGA-EJ-7781	65	7	0	2	0
TCGA-EJ-7782	71	8	0	2	0
TCGA-EJ-7783	70	7	0	3	0
TCGA-EJ-7784	63	7	0	2	0
TCGA-EJ-7785	54	7	0	3	0
TCGA-EJ-7786	62	7	0	2	0
TCGA-EJ-7788	53	7	0	3	0
TCGA-EJ-7789	66	7	0	3	0
TCGA-EJ-7791	67	7	0	2	0
TCGA-EJ-7792	53	7	0	2	0
TCGA-EJ-7794	67	7	0	2	0
TCGA-EJ-7797	53	7	0	2	0
TCGA-EJ-8468	63	8	0	3	0
TCGA-EJ-8472	63	8	0	3	0
TCGA-EJ-8474	69	8	0	3	0
TCGA-EJ-A46B	66	8	0	3	0
TCGA-EJ-A46F	57	8	0	3	1
TCGA-EJ-A46G	71	8	0	3	0
TCGA-EJ-A46H	60	7	0	2	0
TCGA-EJ-A46I	57	7	0	3	0
TCGA-EJ-A65B	55	9	1	3	0
TCGA-EJ-A65D	66	8	0	3	0
TCGA-EJ-A65E	67	7	0	3	0
TCGA-EJ-A65F	59	9	0	3	0
TCGA-EJ-A65G	57	8	0	2	0
TCGA-EJ-A65J	62	9	0	3	0
TCGA-EJ-A6RA	70	8	0	3	1
TCGA-EJ-A7NF	56	7	0	2	0
TCGA-EJ-A7NG	64	7	0	3	0
TCGA-EJ-A7NH	56	7	0	2	0
TCGA-EJ-A7NJ	59	8	0	2	0
TCGA-EJ-A7NK	58	7	0	3	0
TCGA-EJ-A7NM	64	9	0	3	1
TCGA-EJ-A7NN	61	7	1	3	1
TCGA-EJ-A8FN	58	7	0	2	0
TCGA-EJ-A8FO	51	7	0	3	0
TCGA-EJ-A8FP	59	8	0	2	0
TCGA-EJ-A8FS	66	7	0	3	0
TCGA-EJ-A8FU	64	8	0	3	0
TCGA-EJ-AB20	61	6	0	2	0
TCGA-EJ-AB27	51	6	0	2	0
TCGA-FC-A5OB	53	9	1	3	0
TCGA-FC-A66V	74	7	0	3	0
TCGA-FC-A6HD	77	7	0	3	0
TCGA-FC-A8O0	68	6	0	3	0
TCGA-G9-6332	55	7	0	3	0
TCGA-G9-6333	66	7	0	2	0
TCGA-G9-6338	61	7	1	3	0
TCGA-G9-6339	58	7	0	3	0
TCGA-G9-6348	68	7	0	2	0
TCGA-G9-6356	60	9	1	3	0
TCGA-G9-6361	61	7	1	3	0
TCGA-G9-6362	57	7	1	3	0
TCGA-G9-6363	64	7	0	4	0
TCGA-G9-6364	72	7	0	3	0
TCGA-G9-6365	71	7	1	4	0
TCGA-G9-6367	60	9	1	3	0
TCGA-G9-6369	55	7	0	2	0
TCGA-G9-6370	52	7	0	3	0
TCGA-G9-6377	61	7	0	2	0
TCGA-G9-6379	68	7	1	3	0
TCGA-G9-6384	53	7	0	3	0
TCGA-G9-6494	66	7	1	4	0
TCGA-G9-6496	61	7	0	2	0
TCGA-G9-6499	66	9	0	3	0
TCGA-G9-7510	66	8	1	3	0
TCGA-G9-7521	52	8	0	3	1
TCGA-G9-7522	49	7	0	2	0
TCGA-G9-7523	44	10	1	3	0
TCGA-G9-7525	64	7	0	2	0
TCGA-G9-A9S0	53	8	1	3	1
TCGA-G9-A9S4	62	8	1	3	1
TCGA-G9-A9S7	55	8	0	3	0
TCGA-HC-7078	69	7	0	3	0
TCGA-HC-7079	51	7	0	3	0
TCGA-HC-7080	66	7	0	2	0
TCGA-HC-7209	60	6	0	2	0
TCGA-HC-7210	74	7	0	2	0
TCGA-HC-7211	62	7	0	2	0
TCGA-HC-7213	53	9	0	3	0
TCGA-HC-7230	50	7	0	2	0
TCGA-HC-7233	73	7	1	2	0
TCGA-HC-7736	59	7	0	2	0
TCGA-HC-7737	55	7	0	2	1
TCGA-HC-7740	59	7	0	2	0
TCGA-HC-7741	67	7	0	3	0
TCGA-HC-7742	58	7	0	3	0
TCGA-HC-7744	46	7	1	3	0
TCGA-HC-7745	65	7	0	3	0
TCGA-HC-7748	60	6	0	2	0
TCGA-HC-7749	70	7	0	3	0
TCGA-HC-7752	61	7	0	2	0
TCGA-HC-7818	66	7	0	2	0
TCGA-HC-7819	53	8	1	2	0
TCGA-HC-8212	53	7	0	3	0
TCGA-HC-8216	58	7	0	3	0
TCGA-HC-8257	70	7	1	3	1
TCGA-HC-8260	43	7	1	2	0
TCGA-HC-8262	57	8	0	2	0
TCGA-HC-8264	60	9	1	3	1
TCGA-HC-8265	66	8	1	3	0
TCGA-HC-8266	55	8	1	3	0
TCGA-HC-A48F	47	8	1	2	1
TCGA-HC-A4ZV	56	9	1	3	0
TCGA-HC-A631	67	9	1	2	0
TCGA-HC-A632	68	9	0	3	0
TCGA-HC-A6AL	64	7	0	2	0
TCGA-HC-A6AN	67	7	1	3	0
TCGA-HC-A6AS	70	7	0	2	0
TCGA-HC-A6HX	55	7	0	2	0
TCGA-HC-A76W	73	7	1	3	0
TCGA-HC-A76X	62	7	0	2	0
TCGA-HC-A8CY	63	9	1	3	1
TCGA-HC-A8D0	61	7	0	2	0
TCGA-HC-A8D1	68	7	0	2	0
TCGA-HC-A9TE	64	9	1	3	0
TCGA-HC-A9TH	58	9	1	3	0
TCGA-HI-7168	62	9	0	3	0
TCGA-HI-7169	55	7	1	3	0
TCGA-HI-7170	58	6	0	2	0
TCGA-HI-7171	56	9	1	3	0
TCGA-J4-8200	47	7	0	2	0
TCGA-J4-A67L	54	7	0	3	0
TCGA-J4-A67M	55	7	0	3	0
TCGA-J4-A67N	61	7	0	3	0
TCGA-J4-A67O	59	7	0	2	0
TCGA-J4-A67R	65	7	0	2	0
TCGA-J4-A67S	63	7	1	3	0
TCGA-J4-A6G1	68	8	0	3	0
TCGA-J4-A6G3	57	8	1	3	0
TCGA-J4-A83I	63	7	0	3	0
TCGA-J4-A83J	68	7	1	2	0
TCGA-J4-A83L	61	7	0	2	0
TCGA-J4-A83M	64	7	1	2	0
TCGA-J4-AATV	71	6	1	2	0
TCGA-J4-AATZ	66	9	1	3	0
TCGA-J4-AAU2	59	6	0	2	0
TCGA-J9-A52B	62	9	1	3	0
TCGA-J9-A52E	65	9	1	3	0
TCGA-J9-A8CM	66	9	1	3	1
TCGA-KC-A4BL	65	7	0	2	0
TCGA-KC-A4BN	55	7	0	2	0
TCGA-KC-A4BO	55	7	0	2	0
TCGA-KC-A4BR	75	9	0	3	1
TCGA-KC-A4BV	66	9	0	3	0
TCGA-KC-A7F3	67	7	0	2	0
TCGA-KC-A7F5	54	7	0	2	0
TCGA-KC-A7F6	63	7	0	2	0
TCGA-KC-A7FA	63	7	0	3	0
TCGA-KC-A7FD	62	7	0	3	0
TCGA-KC-A7FE	62	7	1	2	0
TCGA-KK-A59V	64	9	0	3	0
TCGA-KK-A59X	55	9	1	3	1
TCGA-KK-A59Z	66	7	0	2	0
TCGA-KK-A5A1	72	9	1	3	0
TCGA-KK-A6DY	50	7	1	2	0
TCGA-KK-A6E0	59	9	0	3	0
TCGA-KK-A6E2	54	7	0	2	0
TCGA-KK-A6E3	56	7	0	2	0
TCGA-KK-A6E4	69	7	0	2	0
TCGA-KK-A6E5	63	7	0	3	0
TCGA-KK-A6E6	69	9	0	3	0
TCGA-KK-A6E7	46	9	1	3	1
TCGA-KK-A7AP	55	9	1	3	1
TCGA-KK-A7AQ	62	7	0	2	0
TCGA-KK-A7AU	63	9	1	3	1
TCGA-KK-A7AW	57	7	0	3	1
TCGA-KK-A7AY	60	7	0	2	0
TCGA-KK-A7AZ	56	7	0	3	0
TCGA-KK-A7B0	67	9	0	3	0
TCGA-KK-A7B1	65	7	0	3	0
TCGA-KK-A7B2	68	9	0	3	1
TCGA-KK-A7B3	62	9	0	3	0
TCGA-KK-A7B4	64	9	1	3	1
TCGA-KK-A8I4	64	7	0	3	1
TCGA-KK-A8I5	55	7	0	2	0
TCGA-KK-A8I6	58	7	0	3	0
TCGA-KK-A8I7	55	9	1	3	0
TCGA-KK-A8I8	69	9	1	3	0
TCGA-KK-A8IB	65	9	0	3	0
TCGA-KK-A8IC	54	9	0	3	0
TCGA-KK-A8ID	70	9	1	3	1
TCGA-KK-A8IF	57	7	0	3	0
TCGA-KK-A8IG	55	7	1	3	0
TCGA-KK-A8IH	50	7	0	3	0
TCGA-KK-A8II	61	9	0	3	0
TCGA-KK-A8IJ	59	7	0	3	1
TCGA-KK-A8IK	56	9	0	2	0
TCGA-KK-A8IL	65	9	1	3	1
TCGA-KK-A8IM	55	7	0	2	0
TCGA-M7-A71Z	62	7	0	3	0
TCGA-M7-A722	65	8	1	3	0
TCGA-M7-A723	54	7	1	3	1
TCGA-M7-A724	64	8	1	3	0
TCGA-M7-A725	56	7	1	3	0
TCGA-MG-AAMC	59	9	0	3	0
TCGA-QU-A6IL	64	7	0	2	0
TCGA-QU-A6IM	59	7	0	2	0
TCGA-QU-A6IN	61	7	0	2	0
TCGA-QU-A6IO	53	6	1	2	0
TCGA-QU-A6IP	66	6	0	2	0
TCGA-SU-A7E7	60	8	0	2	0
TCGA-TP-A8TT	64	7	0	3	0
TCGA-TP-A8TV	62	7	1	2	0
TCGA-V1-A8MF	65	6	1	3	0
TCGA-V1-A8MJ	58	7	0	3	1
TCGA-V1-A8MK	41	6	0	2	0
TCGA-V1-A8ML	63	7	0	2	0
TCGA-V1-A8MM	60	7	0	3	0
TCGA-V1-A8MU	56	7	1	3	1
TCGA-V1-A8WL	64	7	0	3	0
TCGA-V1-A8WV	52	9	0	3	1
TCGA-V1-A8WW	59	9	0	3	1
TCGA-V1-A8X3	51	7	1	2	0
TCGA-V1-A9O5	64	9	1	4	1
TCGA-V1-A9O7	60	9	1	3	0
TCGA-V1-A9O9	56	8	0	3	0
TCGA-V1-A9OA	61	9	0	3	1
TCGA-V1-A9OL	65	9	0	3	0
TCGA-V1-A9OX	56	8	0	2	0
TCGA-V1-A9OY	57	7	1	3	1
TCGA-V1-A9Z7	54	9	0	3	0
TCGA-V1-A9Z8	59	9	1	3	0
TCGA-V1-A9Z9	63	9	0	2	0
TCGA-V1-A9ZG	64	9	0	2	0
TCGA-V1-A9ZI	68	9	0	3	0
TCGA-V1-A9ZK	68	8	0	3	0
TCGA-V1-A9ZR	68	8	1	4	0
TCGA-VN-A88I	59	8	0	3	0
TCGA-VN-A88K	58	8	0	3	1
TCGA-VN-A88L	54	7	0	2	0
TCGA-VN-A88M	55	7	0	2	0
TCGA-VN-A88N	62	7	0	2	0
TCGA-VN-A88O	49	7	0	2	0
TCGA-VN-A88P	60	7	0	2	0
TCGA-VN-A88Q	60	8	0	2	0
TCGA-VN-A88R	53	8	0	2	0
TCGA-VN-A943	71	8	0	2	0
TCGA-VP-A872	60	8	0	3	0
TCGA-VP-A875	67	7	0	3	0
TCGA-VP-A876	46	8	0	2	0
TCGA-VP-A878	58	9	1	2	1
TCGA-VP-A879	70	9	0	2	0
TCGA-VP-A87B	63	8	0	2	0
TCGA-VP-A87C	67	7	0	2	0
TCGA-VP-A87D	54	9	0	3	1
TCGA-VP-A87E	59	6	0	2	0
TCGA-VP-A87H	76	9	1	3	0
TCGA-VP-A87J	56	7	1	3	1
TCGA-VP-A87K	63	8	1	3	0
TCGA-VP-AA1N	70	9	1	3	0
TCGA-WW-A8ZI	70	8	0	2	0
TCGA-XA-A8JR	68	7	1	2	0
TCGA-XJ-A9DI	62	9	0	3	0
TCGA-XJ-A9DX	51	9	1	3	1
TCGA-XK-AAIR	75	8	0	2	0
TCGA-XK-AAIV	63	10	1	3	1
TCGA-XK-AAIW	78	9	1	3	0
TCGA-XK-AAJ3	56	8	0	3	0
TCGA-XK-AAJA	62	7	0	3	0
TCGA-XK-AAJP	66	7	0	3	0
TCGA-XK-AAJR	61	7	0	3	0
TCGA-XK-AAJT	75	7	1	3	0
TCGA-XK-AAJU	65	7	0	2	0
TCGA-XK-AAK1	62	7	0	2	0
TCGA-XQ-A8TB	67	9	1	3	0
TCGA-Y6-A8TL	65	6	0	3	0
TCGA-YJ-A8SW	67	9	1	3	0
TCGA-YL-A8HK	59	9	1	3	0
TCGA-YL-A8HL	58	9	1	3	1
TCGA-YL-A8HM	66	9	0	3	0
TCGA-YL-A8HO	67	7	1	3	0
TCGA-YL-A8S8	68	9	1	3	0
TCGA-YL-A8S9	63	9	1	3	0
TCGA-YL-A8SA	69	8	1	3	0
TCGA-YL-A8SB	62	9	1	3	0
TCGA-YL-A8SC	66	9	1	3	0
TCGA-YL-A8SF	62	8	1	3	0
TCGA-YL-A8SH	69	7	0	3	0
TCGA-YL-A8SI	69	9	0	3	0
TCGA-YL-A8SJ	60	9	0	3	0
TCGA-YL-A8SK	67	9	1	3	1
TCGA-YL-A8SL	74	8	0	3	1
TCGA-YL-A8SQ	61	9	1	3	0
TCGA-YL-A8SR	64	9	1	3	0
TCGA-YL-A9WH	67	9	1	3	1
TCGA-YL-A9WI	63	9	0	3	1
TCGA-YL-A9WJ	47	8	1	3	1
TCGA-YL-A9WK	63	9	1	3	0
TCGA-YL-A9WL	59	9	0	3	0
TCGA-YL-A9WX	68	9	1	3	1
TCGA-YL-A9WY	57	9	1	3	1
TCGA-ZG-A8QW	72	9	0	3	1
TCGA-ZG-A8QX	56	6	0	2	0
TCGA-ZG-A8QZ	65	9	1	3	1
TCGA-ZG-A9KY	73	9	1	4	1
TCGA-ZG-A9L0	71	9	1	3	1
TCGA-ZG-A9L1	66	9	1	3	1
TCGA-ZG-A9L2	70	9	1	3	0
TCGA-ZG-A9L4	61	9	1	3	0
TCGA-ZG-A9L5	58	9	1	4	1
TCGA-ZG-A9L6	64	9	1	3	0
TCGA-ZG-A9L9	60	9	1	3	1
TCGA-ZG-A9LB	72	9	1	3	0
TCGA-ZG-A9LM	72	9	0	3	1
TCGA-ZG-A9LN	57	9	1	3	1
TCGA-ZG-A9LS	64	9	1	3	1
TCGA-ZG-A9LU	67	9	1	3	0
TCGA-ZG-A9LY	60	9	1	3	1
TCGA-ZG-A9LZ	66	9	1	3	0
TCGA-ZG-A9M4	65	9	1	3	1
TCGA-ZG-A9MC	69	9	1	3	1
TCGA-ZG-A9N3	73	9	1	3	1
TCGA-ZG-A9ND	55	9	0	3	0
TCGA-ZG-A9NI	73	9	1	3	0
TCGA-AA-A001	70	7	1	2	0
TCGA-AA-A002	59	9	1	3	0
TCGA-AA-A003	65	7	0	3	0
TCGA-AA-A004	69	9	0	2	0
TCGA-AA-A006	75	9	0	2	0
TCGA-AA-A007	74	7	0	3	0
TCGA-AA-A008	67	9	0	3	1
TCGA-AA-A009	68	9	1	4	1
TCGA-AA-A010	66	9	1	3	0
TCGA-AA-A011	88	9	0	3	0
TCGA-AA-A012	64	8	1	2	0
TCGA-AA-A013	70	9	1	3	0
TCGA-AA-A014	78	7	0	2	0
TCGA-AA-A016	72	9	1	3	0
TCGA-AA-A017	69	8	0	2	0
TCGA-AA-A018	77	8	0	3	0
TCGA-AA-A019	70	8	0	2	0
TCGA-AA-A020	56	8	0	3	0
TCGA-AA-A021	66	9	1	2	0
TCGA-AA-A022	51	9	1	3	1
TCGA-AA-A023	75	8	0	3	0
TCGA-AA-A024	61	9	1	3	0
TCGA-AA-A025	72	9	1	3	0
TCGA-AA-A026	74	9	1	3	1
TCGA-AA-A027	69	8	1	3	1
TCGA-AA-A028	75	9	1	3	0
TCGA-AA-A029	75	6	0	2	0
TCGA-AA-A030	74	7	0	2	0
TCGA-AA-A031	68	8	1	3	0
TCGA-AA-A032	66	8	0	3	0
TCGA-AA-A033	74	7	0	2	0
TCGA-AA-A035	68	7	0	2	0
TCGA-AA-A036	65	7	0	2	0
TCGA-AA-A037	66	9	1	2	1
TCGA-AA-A038	74	9	0	3	0
TCGA-AA-A040	69	9	0	3	0
TCGA-AA-A041	78	9	0	2	0
TCGA-AA-A043	60	6	1	2	0
TCGA-AA-A044	67	8	0	2	0
TCGA-AA-A046	67	9	1	3	0
TCGA-AA-A049	64	7	1	2	0
TCGA-AA-A050	69	7	1	2	0
TCGA-AA-A051	67	8	0	3	0
TCGA-AA-A052	55	9	1	3	1
TCGA-AA-A053	70	8	0	2	0
TCGA-AA-A054	62	7	0	2	0
TCGA-AA-A055	74	7	0	2	0
TCGA-AA-A057	69	9	1	3	1
TCGA-AA-A058	74	7	1	3	0
TCGA-AA-A059	70	9	1	3	0
TCGA-AA-A060	69	7	0	3	0
TCGA-AA-A061	60	9	0	3	1
TCGA-AA-A063	68	7	0	2	0
TCGA-AA-A064	64	7	0	2	0
TCGA-AA-A065	69	7	1	2	0
TCGA-AA-A066	72	7	0	3	0
TCGA-AA-A067	78	7	0	2	0
TCGA-AA-A068	62	7	0	2	0
TCGA-AA-A069	71	9	1	3	1
TCGA-AA-A071	71	9	0	4	0
TCGA-AA-A072	64	7	1	3	0
TCGA-AA-A073	64	7	0	3	0
TCGA-AA-A074	78	7	0	3	0
TCGA-AA-A075	69	7	0	3	0
TCGA-AA-A076	76	9	0	3	0
TCGA-AA-A077	63	7	0	3	0
TCGA-AA-A078	71	9	0	3	0
TCGA-AA-A079	70	9	1	3	0
TCGA-AA-A080	79	7	1	3	0
TCGA-AA-A081	64	7	1	2	0
TCGA-AA-A082	66	7	0	2	0
TCGA-AA-A083	78	7	1	2	0
TCGA-AA-A084	71	9	1	3	0
TCGA-AA-A085	73	7	1	3	0
TCGA-AA-A086	61	8	0	2	0
TCGA-AA-A087	66	7	0	2	0
TCGA-AA-A088	73	8	0	2	0
TCGA-AA-A089	64	7	0	2	1
TCGA-AA-A090	64	9	0	2	0
TCGA-AA-A091	67	7	1	3	0
TCGA-AA-A092	60	7	1	3	1
TCGA-AA-A096	69	9	0	3	0
TCGA-AA-A097	60	9	0	2	1
TCGA-AA-A098	56	7	0	2	0
TCGA-AA-A099	59	7	0	3	0
TCGA-AA-A100	76	8	1	2	0
TCGA-AA-A101	77	7	0	3	0
TCGA-AA-A102	82	7	1	3	0
TCGA-AA-A103	66	7	0	3	0
TCGA-AA-A104	65	8	1	2	0
TCGA-AA-A105	62	8	1	2	0
TCGA-AA-A106	71	6	0	2	0
TCGA-AA-A107	70	9	0	3	0
TCGA-AA-A108	78	9	0	2	0
TCGA-AA-A109	70	6	1	3	0
TCGA-AA-A111	78	7	0	2	0
TCGA-AA-A112	74	8	0	2	0
TCGA-AA-A114	66	7	1	2	0
TCGA-AA-A115	79	9	1	4	1
TCGA-AA-A118	78	9	0	3	1
TCGA-AA-A119	76	9	0	2	0
TCGA-AA-A120	68	7	0	2	0
TCGA-AA-A121	72	6	1	2	0
TCGA-AA-A122	70	7	0	3	1
TCGA-AA-A123	68	7	1	2	0
TCGA-AA-A124	50	7	0	4	0
TCGA-AA-A125	68	7	1	3	0
TCGA-AA-A126	57	9	0	3	0
TCGA-AA-A127	68	7	0	2	1
TCGA-AA-A128	64	7	0	2	0
TCGA-AA-A129	63	6	0	2	0
TCGA-AA-A130	63	7	0	2	0
TCGA-AA-A134	64	7	1	3	1

## Sheet: age
Id	Age
TCGA-2A-A8VL	＜63
TCGA-2A-A8VT	＜63
TCGA-2A-A8VV	＜63
TCGA-2A-A8VX	＞63
TCGA-2A-A8W1	＜63
TCGA-2A-A8W3	＞63
TCGA-2A-AAYU	＜63
TCGA-4L-AA1F	＞63
TCGA-CH-5737	＞63
TCGA-CH-5739	＞63
TCGA-CH-5740	＜63
TCGA-CH-5741	＜63
TCGA-CH-5743	＞63
TCGA-CH-5744	＞63
TCGA-CH-5745	＞63
TCGA-CH-5746	＜63
TCGA-CH-5748	＞63
TCGA-CH-5750	＞63
TCGA-CH-5751	＞63
TCGA-CH-5752	＞63
TCGA-CH-5753	＞63
TCGA-CH-5754	＞63
TCGA-CH-5761	＜63
TCGA-CH-5762	＜63
TCGA-CH-5763	＞63
TCGA-CH-5764	＞63
TCGA-CH-5765	＜63
TCGA-CH-5766	＜63
TCGA-CH-5767	＞63
TCGA-CH-5768	＞63
TCGA-CH-5769	＜63
TCGA-CH-5771	＜63
TCGA-CH-5772	＜63
TCGA-CH-5788	＞63
TCGA-CH-5789	＜63
TCGA-CH-5790	＞63
TCGA-CH-5791	＞63
TCGA-CH-5792	＜63
TCGA-CH-5794	＞63
TCGA-EJ-5494	＜63
TCGA-EJ-5495	＞63
TCGA-EJ-5496	＜63
TCGA-EJ-5497	＜63
TCGA-EJ-5498	＜63
TCGA-EJ-5499	＜63
TCGA-EJ-5501	＜63
TCGA-EJ-5502	＜63
TCGA-EJ-5503	＜63
TCGA-EJ-5504	＞63
TCGA-EJ-5505	＜63
TCGA-EJ-5507	＜63
TCGA-EJ-5508	＞63
TCGA-EJ-5509	＜63
TCGA-EJ-5510	＜63
TCGA-EJ-5511	＜63
TCGA-EJ-5512	＜63
TCGA-EJ-5514	＞63
TCGA-EJ-5515	＜63
TCGA-EJ-5516	＜63
TCGA-EJ-5517	＜63
TCGA-EJ-5518	＞63
TCGA-EJ-5519	＞63
TCGA-EJ-5521	＜63
TCGA-EJ-5522	＜63
TCGA-EJ-5524	＜63
TCGA-EJ-5525	＞63
TCGA-EJ-5526	＜63
TCGA-EJ-5527	＞63
TCGA-EJ-5530	＜63
TCGA-EJ-5531	＜63
TCGA-EJ-5532	＜63
TCGA-EJ-5542	＜63
TCGA-EJ-7115	＞63
TCGA-EJ-7123	＜63
TCGA-EJ-7125	＜63
TCGA-EJ-7218	＞63
TCGA-EJ-7312	＜63
TCGA-EJ-7314	＜63
TCGA-EJ-7315	＞63
TCGA-EJ-7317	＞63
TCGA-EJ-7321	＜63
TCGA-EJ-7325	＜63
TCGA-EJ-7327	＜63
TCGA-EJ-7328	＞63
TCGA-EJ-7330	＞63
TCGA-EJ-7331	＞63
TCGA-EJ-7781	＞63
TCGA-EJ-7782	＞63
TCGA-EJ-7783	＞63
TCGA-EJ-7784	＜63
TCGA-EJ-7785	＜63
TCGA-EJ-7786	＜63
TCGA-EJ-7788	＜63
TCGA-EJ-7789	＞63
TCGA-EJ-7791	＞63
TCGA-EJ-7792	＜63
TCGA-EJ-7794	＞63
TCGA-EJ-7797	＜63
TCGA-EJ-8468	＜63
TCGA-EJ-8472	＜63
TCGA-EJ-8474	＞63
TCGA-EJ-A46B	＞63
TCGA-EJ-A46F	＜63
TCGA-EJ-A46G	＞63
TCGA-EJ-A46H	＜63
TCGA-EJ-A46I	＜63
TCGA-EJ-A65B	＜63
TCGA-EJ-A65D	＞63
TCGA-EJ-A65E	＞63
TCGA-EJ-A65F	＜63
TCGA-EJ-A65G	＜63
TCGA-EJ-A65J	＜63
TCGA-EJ-A6RA	＞63
TCGA-EJ-A7NF	＜63
TCGA-EJ-A7NG	＞63
TCGA-EJ-A7NH	＜63
TCGA-EJ-A7NJ	＜63
TCGA-EJ-A7NK	＜63
TCGA-EJ-A7NM	＞63
TCGA-EJ-A7NN	＜63
TCGA-EJ-A8FN	＜63
TCGA-EJ-A8FO	＜63
TCGA-EJ-A8FP	＜63
TCGA-EJ-A8FS	＞63
TCGA-EJ-A8FU	＞63
TCGA-EJ-AB20	＜63
TCGA-EJ-AB27	＜63
TCGA-FC-A5OB	＜63
TCGA-FC-A66V	＞63
TCGA-FC-A6HD	＞63
TCGA-FC-A8O0	＞63
TCGA-G9-6332	＜63
TCGA-G9-6333	＞63
TCGA-G9-6338	＜63
TCGA-G9-6339	＜63
TCGA-G9-6348	＞63
TCGA-G9-6356	＜63
TCGA-G9-6361	＜63
TCGA-G9-6362	＜63
TCGA-G9-6363	＞63
TCGA-G9-6364	＞63
TCGA-G9-6365	＞63
TCGA-G9-6367	＜63
TCGA-G9-6369	＜63
TCGA-G9-6370	＜63
TCGA-G9-6377	＜63
TCGA-G9-6379	＞63
TCGA-G9-6384	＜63
TCGA-G9-6494	＞63
TCGA-G9-6496	＜63
TCGA-G9-6499	＞63
TCGA-G9-7510	＞63
TCGA-G9-7521	＜63
TCGA-G9-7522	＜63
TCGA-G9-7523	＜63
TCGA-G9-7525	＞63
TCGA-G9-A9S0	＜63
TCGA-G9-A9S4	＜63
TCGA-G9-A9S7	＜63
TCGA-HC-7078	＞63
TCGA-HC-7079	＜63
TCGA-HC-7080	＞63
TCGA-HC-7209	＜63
TCGA-HC-7210	＞63
TCGA-HC-7211	＜63
TCGA-HC-7213	＜63
TCGA-HC-7230	＜63
TCGA-HC-7233	＞63
TCGA-HC-7736	＜63
TCGA-HC-7737	＜63
TCGA-HC-7740	＜63
TCGA-HC-7741	＞63
TCGA-HC-7742	＜63
TCGA-HC-7744	＜63
TCGA-HC-7745	＞63
TCGA-HC-7748	＜63
TCGA-HC-7749	＞63
TCGA-HC-7752	＜63
TCGA-HC-7818	＞63
TCGA-HC-7819	＜63
TCGA-HC-8212	＜63
TCGA-HC-8216	＜63
TCGA-HC-8257	＞63
TCGA-HC-8260	＜63
TCGA-HC-8262	＜63
TCGA-HC-8264	＜63
TCGA-HC-8265	＞63
TCGA-HC-8266	＜63
TCGA-HC-A48F	＜63
TCGA-HC-A4ZV	＜63
TCGA-HC-A631	＞63
TCGA-HC-A632	＞63
TCGA-HC-A6AL	＞63
TCGA-HC-A6AN	＞63
TCGA-HC-A6AS	＞63
TCGA-HC-A6HX	＜63
TCGA-HC-A76W	＞63
TCGA-HC-A76X	＜63
TCGA-HC-A8CY	＜63
TCGA-HC-A8D0	＜63
TCGA-HC-A8D1	＞63
TCGA-HC-A9TE	＞63
TCGA-HC-A9TH	＜63
TCGA-HI-7168	＜63
TCGA-HI-7169	＜63
TCGA-HI-7170	＜63
TCGA-HI-7171	＜63
TCGA-J4-8200	＜63
TCGA-J4-A67L	＜63
TCGA-J4-A67M	＜63
TCGA-J4-A67N	＜63
TCGA-J4-A67O	＜63
TCGA-J4-A67R	＞63
TCGA-J4-A67S	＜63
TCGA-J4-A6G1	＞63
TCGA-J4-A6G3	＜63
TCGA-J4-A83I	＜63
TCGA-J4-A83J	＞63
TCGA-J4-A83L	＜63
TCGA-J4-A83M	＞63
TCGA-J4-AATV	＞63
TCGA-J4-AATZ	＞63
TCGA-J4-AAU2	＜63
TCGA-J9-A52B	＜63
TCGA-J9-A52E	＞63
TCGA-J9-A8CM	＞63
TCGA-KC-A4BL	＞63
TCGA-KC-A4BN	＜63
TCGA-KC-A4BO	＜63
TCGA-KC-A4BR	＞63
TCGA-KC-A4BV	＞63
TCGA-KC-A7F3	＞63
TCGA-KC-A7F5	＜63
TCGA-KC-A7F6	＜63
TCGA-KC-A7FA	＜63
TCGA-KC-A7FD	＜63
TCGA-KC-A7FE	＜63
TCGA-KK-A59V	＞63
TCGA-KK-A59X	＜63
TCGA-KK-A59Z	＞63
TCGA-KK-A5A1	＞63
TCGA-KK-A6DY	＜63
TCGA-KK-A6E0	＜63
TCGA-KK-A6E2	＜63
TCGA-KK-A6E3	＜63
TCGA-KK-A6E4	＞63
TCGA-KK-A6E5	＜63
TCGA-KK-A6E6	＞63
TCGA-KK-A6E7	＜63
TCGA-KK-A7AP	＜63
TCGA-KK-A7AQ	＜63
TCGA-KK-A7AU	＜63
TCGA-KK-A7AW	＜63
TCGA-KK-A7AY	＜63
TCGA-KK-A7AZ	＜63
TCGA-KK-A7B0	＞63
TCGA-KK-A7B1	＞63
TCGA-KK-A7B2	＞63
TCGA-KK-A7B3	＜63
TCGA-KK-A7B4	＞63
TCGA-KK-A8I4	＞63
TCGA-KK-A8I5	＜63
TCGA-KK-A8I6	＜63
TCGA-KK-A8I7	＜63
TCGA-KK-A8I8	＞63
TCGA-KK-A8IB	＞63
TCGA-KK-A8IC	＜63
TCGA-KK-A8ID	＞63
TCGA-KK-A8IF	＜63
TCGA-KK-A8IG	＜63
TCGA-KK-A8IH	＜63
TCGA-KK-A8II	＜63
TCGA-KK-A8IJ	＜63
TCGA-KK-A8IK	＜63
TCGA-KK-A8IL	＞63
TCGA-KK-A8IM	＜63
TCGA-M7-A71Z	＜63
TCGA-M7-A722	＞63
TCGA-M7-A723	＜63
TCGA-M7-A724	＞63
TCGA-M7-A725	＜63
TCGA-MG-AAMC	＜63
TCGA-QU-A6IL	＞63
TCGA-QU-A6IM	＜63
TCGA-QU-A6IN	＜63
TCGA-QU-A6IO	＜63
TCGA-QU-A6IP	＞63
TCGA-SU-A7E7	＜63
TCGA-TP-A8TT	＞63
TCGA-TP-A8TV	＜63
TCGA-V1-A8MF	＞63
TCGA-V1-A8MJ	＜63
TCGA-V1-A8MK	＜63
TCGA-V1-A8ML	＜63
TCGA-V1-A8MM	＜63
TCGA-V1-A8MU	＜63
TCGA-V1-A8WL	＞63
TCGA-V1-A8WV	＜63
TCGA-V1-A8WW	＜63
TCGA-V1-A8X3	＜63
TCGA-V1-A9O5	＞63
TCGA-V1-A9O7	＜63
TCGA-V1-A9O9	＜63
TCGA-V1-A9OA	＜63
TCGA-V1-A9OL	＞63
TCGA-V1-A9OX	＜63
TCGA-V1-A9OY	＜63
TCGA-V1-A9Z7	＜63
TCGA-V1-A9Z8	＜63
TCGA-V1-A9Z9	＜63
TCGA-V1-A9ZG	＞63
TCGA-V1-A9ZI	＞63
TCGA-V1-A9ZK	＞63
TCGA-V1-A9ZR	＞63
TCGA-VN-A88I	＜63
TCGA-VN-A88K	＜63
TCGA-VN-A88L	＜63
TCGA-VN-A88M	＜63
TCGA-VN-A88N	＜63
TCGA-VN-A88O	＜63
TCGA-VN-A88P	＜63
TCGA-VN-A88Q	＜63
TCGA-VN-A88R	＜63
TCGA-VN-A943	＞63
TCGA-VP-A872	＜63
TCGA-VP-A875	＞63
TCGA-VP-A876	＜63
TCGA-VP-A878	＜63
TCGA-VP-A879	＞63
TCGA-VP-A87B	＜63
TCGA-VP-A87C	＞63
TCGA-VP-A87D	＜63
TCGA-VP-A87E	＜63
TCGA-VP-A87H	＞63
TCGA-VP-A87J	＜63
TCGA-VP-A87K	＜63
TCGA-VP-AA1N	＞63
TCGA-WW-A8ZI	＞63
TCGA-XA-A8JR	＞63
TCGA-XJ-A9DI	＜63
TCGA-XJ-A9DX	＜63
TCGA-XK-AAIR	＞63
TCGA-XK-AAIV	＜63
TCGA-XK-AAIW	＞63
TCGA-XK-AAJ3	＜63
TCGA-XK-AAJA	＜63
TCGA-XK-AAJP	＞63
TCGA-XK-AAJR	＜63
TCGA-XK-AAJT	＞63
TCGA-XK-AAJU	＞63
TCGA-XK-AAK1	＜63
TCGA-XQ-A8TB	＞63
TCGA-Y6-A8TL	＞63
TCGA-YJ-A8SW	＞63
TCGA-YL-A8HK	＜63
TCGA-YL-A8HL	＜63
TCGA-YL-A8HM	＞63
TCGA-YL-A8HO	＞63
TCGA-YL-A8S8	＞63
TCGA-YL-A8S9	＜63
TCGA-YL-A8SA	＞63
TCGA-YL-A8SB	＜63
TCGA-YL-A8SC	＞63
TCGA-YL-A8SF	＜63
TCGA-YL-A8SH	＞63
TCGA-YL-A8SI	＞63
TCGA-YL-A8SJ	＜63
TCGA-YL-A8SK	＞63
TCGA-YL-A8SL	＞63
TCGA-YL-A8SQ	＜63
TCGA-YL-A8SR	＞63
TCGA-YL-A9WH	＞63
TCGA-YL-A9WI	＜63
TCGA-YL-A9WJ	＜63
TCGA-YL-A9WK	＜63
TCGA-YL-A9WL	＜63
TCGA-YL-A9WX	＞63
TCGA-YL-A9WY	＜63
TCGA-ZG-A8QW	＞63
TCGA-ZG-A8QX	＜63
TCGA-ZG-A8QZ	＞63
TCGA-ZG-A9KY	＞63
TCGA-ZG-A9L0	＞63
TCGA-ZG-A9L1	＞63
TCGA-ZG-A9L2	＞63
TCGA-ZG-A9L4	＜63
TCGA-ZG-A9L5	＜63
TCGA-ZG-A9L6	＞63
TCGA-ZG-A9L9	＜63
TCGA-ZG-A9LB	＞63
TCGA-ZG-A9LM	＞63
TCGA-ZG-A9LN	＜63
TCGA-ZG-A9LS	＞63
TCGA-ZG-A9LU	＞63
TCGA-ZG-A9LY	＜63
TCGA-ZG-A9LZ	＞63
TCGA-ZG-A9M4	＞63
TCGA-ZG-A9MC	＞63
TCGA-ZG-A9N3	＞63
TCGA-ZG-A9ND	＜63
TCGA-ZG-A9NI	＞63
TCGA-AA-A001	＞63
TCGA-AA-A002	＜63
TCGA-AA-A003	＞63
TCGA-AA-A004	＞63
TCGA-AA-A006	＞63
TCGA-AA-A007	＞63
TCGA-AA-A008	＞63
TCGA-AA-A009	＞63
TCGA-AA-A010	＞63
TCGA-AA-A011	＞63
TCGA-AA-A012	＞63
TCGA-AA-A013	＞63
TCGA-AA-A014	＞63
TCGA-AA-A016	＞63
TCGA-AA-A017	＞63
TCGA-AA-A018	＞63
TCGA-AA-A019	＞63
TCGA-AA-A020	＜63
TCGA-AA-A021	＞63
TCGA-AA-A022	＜63
TCGA-AA-A023	＞63
TCGA-AA-A024	＜63
TCGA-AA-A025	＞63
TCGA-AA-A026	＞63
TCGA-AA-A027	＞63
TCGA-AA-A028	＞63
TCGA-AA-A029	＞63
TCGA-AA-A030	＞63
TCGA-AA-A031	＞63
TCGA-AA-A032	＞63
TCGA-AA-A033	＞63
TCGA-AA-A035	＞63
TCGA-AA-A036	＞63
TCGA-AA-A037	＞63
TCGA-AA-A038	＞63
TCGA-AA-A040	＞63
TCGA-AA-A041	＞63
TCGA-AA-A043	＜63
TCGA-AA-A044	＞63
TCGA-AA-A046	＞63
TCGA-AA-A049	＞63
TCGA-AA-A050	＞63
TCGA-AA-A051	＞63
TCGA-AA-A052	＜63
TCGA-AA-A053	＞63
TCGA-AA-A054	＜63
TCGA-AA-A055	＞63
TCGA-AA-A057	＞63
TCGA-AA-A058	＞63
TCGA-AA-A059	＞63
TCGA-AA-A060	＞63
TCGA-AA-A061	＜63
TCGA-AA-A063	＞63
TCGA-AA-A064	＞63
TCGA-AA-A065	＞63
TCGA-AA-A066	＞63
TCGA-AA-A067	＞63
TCGA-AA-A068	＜63
TCGA-AA-A069	＞63
TCGA-AA-A071	＞63
TCGA-AA-A072	＞63
TCGA-AA-A073	＞63
TCGA-AA-A074	＞63
TCGA-AA-A075	＞63
TCGA-AA-A076	＞63
TCGA-AA-A077	＜63
TCGA-AA-A078	＞63
TCGA-AA-A079	＞63
TCGA-AA-A080	＞63
TCGA-AA-A081	＞63
TCGA-AA-A082	＞63
TCGA-AA-A083	＞63
TCGA-AA-A084	＞63
TCGA-AA-A085	＞63
TCGA-AA-A086	＜63
TCGA-AA-A087	＞63
TCGA-AA-A088	＞63
TCGA-AA-A089	＞63
TCGA-AA-A090	＞63
TCGA-AA-A091	＞63
TCGA-AA-A092	＜63
TCGA-AA-A096	＞63
TCGA-AA-A097	＜63
TCGA-AA-A098	＜63
TCGA-AA-A099	＜63
TCGA-AA-A100	＞63
TCGA-AA-A101	＞63
TCGA-AA-A102	＞63
TCGA-AA-A103	＞63
TCGA-AA-A104	＞63
TCGA-AA-A105	＜63
TCGA-AA-A106	＞63
TCGA-AA-A107	＞63
TCGA-AA-A108	＞63
TCGA-AA-A109	＞63
TCGA-AA-A111	＞63
TCGA-AA-A112	＞63
TCGA-AA-A114	＞63
TCGA-AA-A115	＞63
TCGA-AA-A118	＞63
TCGA-AA-A119	＞63
TCGA-AA-A120	＞63
TCGA-AA-A121	＞63
TCGA-AA-A122	＞63
TCGA-AA-A123	＞63
TCGA-AA-A124	＜63
TCGA-AA-A125	＞63
TCGA-AA-A126	＜63
TCGA-AA-A127	＞63
TCGA-AA-A128	＞63
TCGA-AA-A129	＜63
TCGA-AA-A130	＜63
TCGA-AA-A134	＞63

## Sheet: GS
Id	GS
TCGA-2A-A8VL	6-7
TCGA-2A-A8VT	8-10
TCGA-2A-A8VV	6-7
TCGA-2A-A8VX	8-10
TCGA-2A-A8W1	6-7			6-7
TCGA-2A-A8W3	8-10
TCGA-2A-AAYU	6-7
TCGA-4L-AA1F	8-10
TCGA-CH-5737	6-7
TCGA-CH-5739	6-7
TCGA-CH-5740	6-7
TCGA-CH-5741	8-10
TCGA-CH-5743	6-7
TCGA-CH-5744	6-7
TCGA-CH-5745	6-7
TCGA-CH-5746	6-7
TCGA-CH-5748	6-7
TCGA-CH-5750	6-7
TCGA-CH-5751	8-10
TCGA-CH-5752	8-10
TCGA-CH-5753	8-10
TCGA-CH-5754	8-10
TCGA-CH-5761	8-10
TCGA-CH-5762	6-7
TCGA-CH-5763	6-7
TCGA-CH-5764	6-7
TCGA-CH-5765	6-7
TCGA-CH-5766	6-7
TCGA-CH-5767	6-7
TCGA-CH-5768	6-7
TCGA-CH-5769	8-10
TCGA-CH-5771	6-7
TCGA-CH-5772	8-10
TCGA-CH-5788	6-7
TCGA-CH-5789	6-7
TCGA-CH-5790	6-7
TCGA-CH-5791	6-7
TCGA-CH-5792	8-10
TCGA-CH-5794	6-7
TCGA-EJ-5494	6-7
TCGA-EJ-5495	8-10
TCGA-EJ-5496	6-7
TCGA-EJ-5497	6-7
TCGA-EJ-5498	6-7
TCGA-EJ-5499	6-7
TCGA-EJ-5501	6-7
TCGA-EJ-5502	6-7
TCGA-EJ-5503	8-10
TCGA-EJ-5504	6-7
TCGA-EJ-5505	6-7
TCGA-EJ-5507	8-10
TCGA-EJ-5508	6-7
TCGA-EJ-5509	6-7
TCGA-EJ-5510	6-7
TCGA-EJ-5511	6-7
TCGA-EJ-5512	6-7
TCGA-EJ-5514	8-10
TCGA-EJ-5515	6-7
TCGA-EJ-5516	6-7
TCGA-EJ-5517	6-7
TCGA-EJ-5518	8-10
TCGA-EJ-5519	8-10
TCGA-EJ-5521	6-7
TCGA-EJ-5522	6-7
TCGA-EJ-5524	8-10
TCGA-EJ-5525	8-10
TCGA-EJ-5526	8-10
TCGA-EJ-5527	6-7
TCGA-EJ-5530	6-7
TCGA-EJ-5531	6-7
TCGA-EJ-5532	6-7
TCGA-EJ-5542	6-7
TCGA-EJ-7115	6-7
TCGA-EJ-7123	6-7
TCGA-EJ-7125	6-7
TCGA-EJ-7218	6-7
TCGA-EJ-7312	6-7
TCGA-EJ-7314	6-7
TCGA-EJ-7315	6-7
TCGA-EJ-7317	6-7
TCGA-EJ-7321	6-7
TCGA-EJ-7325	6-7
TCGA-EJ-7327	6-7
TCGA-EJ-7328	6-7
TCGA-EJ-7330	6-7
TCGA-EJ-7331	6-7
TCGA-EJ-7781	6-7
TCGA-EJ-7782	8-10
TCGA-EJ-7783	6-7
TCGA-EJ-7784	6-7
TCGA-EJ-7785	6-7
TCGA-EJ-7786	6-7
TCGA-EJ-7788	6-7
TCGA-EJ-7789	6-7
TCGA-EJ-7791	6-7
TCGA-EJ-7792	6-7
TCGA-EJ-7794	6-7
TCGA-EJ-7797	6-7
TCGA-EJ-8468	8-10
TCGA-EJ-8472	8-10
TCGA-EJ-8474	8-10
TCGA-EJ-A46B	8-10
TCGA-EJ-A46F	8-10
TCGA-EJ-A46G	8-10
TCGA-EJ-A46H	6-7
TCGA-EJ-A46I	6-7
TCGA-EJ-A65B	8-10
TCGA-EJ-A65D	8-10
TCGA-EJ-A65E	6-7
TCGA-EJ-A65F	8-10
TCGA-EJ-A65G	8-10
TCGA-EJ-A65J	8-10
TCGA-EJ-A6RA	8-10
TCGA-EJ-A7NF	6-7
TCGA-EJ-A7NG	6-7
TCGA-EJ-A7NH	6-7
TCGA-EJ-A7NJ	8-10
TCGA-EJ-A7NK	6-7
TCGA-EJ-A7NM	8-10
TCGA-EJ-A7NN	6-7
TCGA-EJ-A8FN	6-7
TCGA-EJ-A8FO	6-7
TCGA-EJ-A8FP	8-10
TCGA-EJ-A8FS	6-7
TCGA-EJ-A8FU	8-10
TCGA-EJ-AB20	6-7
TCGA-EJ-AB27	6-7
TCGA-FC-A5OB	8-10
TCGA-FC-A66V	6-7
TCGA-FC-A6HD	6-7
TCGA-FC-A8O0	6-7
TCGA-G9-6332	6-7
TCGA-G9-6333	6-7
TCGA-G9-6338	6-7
TCGA-G9-6339	6-7
TCGA-G9-6348	6-7
TCGA-G9-6356	8-10
TCGA-G9-6361	6-7
TCGA-G9-6362	6-7
TCGA-G9-6363	6-7
TCGA-G9-6364	6-7
TCGA-G9-6365	6-7
TCGA-G9-6367	8-10
TCGA-G9-6369	6-7
TCGA-G9-6370	6-7
TCGA-G9-6377	6-7
TCGA-G9-6379	6-7
TCGA-G9-6384	6-7
TCGA-G9-6494	6-7
TCGA-G9-6496	6-7
TCGA-G9-6499	8-10
TCGA-G9-7510	8-10
TCGA-G9-7521	8-10
TCGA-G9-7522	6-7
TCGA-G9-7523	8-10
TCGA-G9-7525	6-7
TCGA-G9-A9S0	8-10
TCGA-G9-A9S4	8-10
TCGA-G9-A9S7	8-10
TCGA-HC-7078	6-7
TCGA-HC-7079	6-7
TCGA-HC-7080	6-7
TCGA-HC-7209	6-7
TCGA-HC-7210	6-7
TCGA-HC-7211	6-7
TCGA-HC-7213	8-10
TCGA-HC-7230	6-7
TCGA-HC-7233	6-7
TCGA-HC-7736	6-7
TCGA-HC-7737	6-7
TCGA-HC-7740	6-7
TCGA-HC-7741	6-7
TCGA-HC-7742	6-7
TCGA-HC-7744	6-7
TCGA-HC-7745	6-7
TCGA-HC-7748	6-7
TCGA-HC-7749	6-7
TCGA-HC-7752	6-7
TCGA-HC-7818	6-7
TCGA-HC-7819	8-10
TCGA-HC-8212	6-7
TCGA-HC-8216	6-7
TCGA-HC-8257	6-7
TCGA-HC-8260	6-7
TCGA-HC-8262	8-10
TCGA-HC-8264	8-10
TCGA-HC-8265	8-10
TCGA-HC-8266	8-10
TCGA-HC-A48F	8-10
TCGA-HC-A4ZV	8-10
TCGA-HC-A631	8-10
TCGA-HC-A632	8-10
TCGA-HC-A6AL	6-7
TCGA-HC-A6AN	6-7
TCGA-HC-A6AS	6-7
TCGA-HC-A6HX	6-7
TCGA-HC-A76W	6-7
TCGA-HC-A76X	6-7
TCGA-HC-A8CY	8-10
TCGA-HC-A8D0	6-7
TCGA-HC-A8D1	6-7
TCGA-HC-A9TE	8-10
TCGA-HC-A9TH	8-10
TCGA-HI-7168	8-10
TCGA-HI-7169	6-7
TCGA-HI-7170	6-7
TCGA-HI-7171	8-10
TCGA-J4-8200	6-7
TCGA-J4-A67L	6-7
TCGA-J4-A67M	6-7
TCGA-J4-A67N	6-7
TCGA-J4-A67O	6-7
TCGA-J4-A67R	6-7
TCGA-J4-A67S	6-7
TCGA-J4-A6G1	8-10
TCGA-J4-A6G3	8-10
TCGA-J4-A83I	6-7
TCGA-J4-A83J	6-7
TCGA-J4-A83L	6-7
TCGA-J4-A83M	6-7
TCGA-J4-AATV	6-7
TCGA-J4-AATZ	8-10
TCGA-J4-AAU2	6-7
TCGA-J9-A52B	8-10
TCGA-J9-A52E	8-10
TCGA-J9-A8CM	8-10
TCGA-KC-A4BL	6-7
TCGA-KC-A4BN	6-7
TCGA-KC-A4BO	6-7
TCGA-KC-A4BR	8-10
TCGA-KC-A4BV	8-10
TCGA-KC-A7F3	6-7
TCGA-KC-A7F5	6-7
TCGA-KC-A7F6	6-7
TCGA-KC-A7FA	6-7
TCGA-KC-A7FD	6-7
TCGA-KC-A7FE	6-7
TCGA-KK-A59V	8-10
TCGA-KK-A59X	8-10
TCGA-KK-A59Z	6-7
TCGA-KK-A5A1	8-10
TCGA-KK-A6DY	6-7
TCGA-KK-A6E0	8-10
TCGA-KK-A6E2	6-7
TCGA-KK-A6E3	6-7
TCGA-KK-A6E4	6-7
TCGA-KK-A6E5	6-7
TCGA-KK-A6E6	8-10
TCGA-KK-A6E7	8-10
TCGA-KK-A7AP	8-10
TCGA-KK-A7AQ	6-7
TCGA-KK-A7AU	8-10
TCGA-KK-A7AW	6-7
TCGA-KK-A7AY	6-7
TCGA-KK-A7AZ	6-7
TCGA-KK-A7B0	8-10
TCGA-KK-A7B1	6-7
TCGA-KK-A7B2	8-10
TCGA-KK-A7B3	8-10
TCGA-KK-A7B4	8-10
TCGA-KK-A8I4	6-7
TCGA-KK-A8I5	6-7
TCGA-KK-A8I6	6-7
TCGA-KK-A8I7	8-10
TCGA-KK-A8I8	8-10
TCGA-KK-A8IB	8-10
TCGA-KK-A8IC	8-10
TCGA-KK-A8ID	8-10
TCGA-KK-A8IF	6-7
TCGA-KK-A8IG	6-7
TCGA-KK-A8IH	6-7
TCGA-KK-A8II	8-10
TCGA-KK-A8IJ	6-7
TCGA-KK-A8IK	8-10
TCGA-KK-A8IL	8-10
TCGA-KK-A8IM	6-7
TCGA-M7-A71Z	6-7
TCGA-M7-A722	8-10
TCGA-M7-A723	6-7
TCGA-M7-A724	8-10
TCGA-M7-A725	6-7
TCGA-MG-AAMC	8-10
TCGA-QU-A6IL	6-7
TCGA-QU-A6IM	6-7
TCGA-QU-A6IN	6-7
TCGA-QU-A6IO	6-7
TCGA-QU-A6IP	6-7
TCGA-SU-A7E7	8-10
TCGA-TP-A8TT	6-7
TCGA-TP-A8TV	6-7
TCGA-V1-A8MF	6-7
TCGA-V1-A8MJ	6-7
TCGA-V1-A8MK	6-7
TCGA-V1-A8ML	6-7
TCGA-V1-A8MM	6-7
TCGA-V1-A8MU	6-7
TCGA-V1-A8WL	6-7
TCGA-V1-A8WV	8-10
TCGA-V1-A8WW	8-10
TCGA-V1-A8X3	6-7
TCGA-V1-A9O5	8-10
TCGA-V1-A9O7	8-10
TCGA-V1-A9O9	8-10
TCGA-V1-A9OA	8-10
TCGA-V1-A9OL	8-10
TCGA-V1-A9OX	8-10
TCGA-V1-A9OY	6-7
TCGA-V1-A9Z7	8-10
TCGA-V1-A9Z8	8-10
TCGA-V1-A9Z9	8-10
TCGA-V1-A9ZG	8-10
TCGA-V1-A9ZI	8-10
TCGA-V1-A9ZK	8-10
TCGA-V1-A9ZR	8-10
TCGA-VN-A88I	8-10
TCGA-VN-A88K	8-10
TCGA-VN-A88L	6-7
TCGA-VN-A88M	6-7
TCGA-VN-A88N	6-7
TCGA-VN-A88O	6-7
TCGA-VN-A88P	6-7
TCGA-VN-A88Q	8-10
TCGA-VN-A88R	8-10
TCGA-VN-A943	8-10
TCGA-VP-A872	8-10
TCGA-VP-A875	6-7
TCGA-VP-A876	8-10
TCGA-VP-A878	8-10
TCGA-VP-A879	8-10
TCGA-VP-A87B	8-10
TCGA-VP-A87C	6-7
TCGA-VP-A87D	8-10
TCGA-VP-A87E	6-7
TCGA-VP-A87H	8-10
TCGA-VP-A87J	6-7
TCGA-VP-A87K	8-10
TCGA-VP-AA1N	8-10
TCGA-WW-A8ZI	8-10
TCGA-XA-A8JR	6-7
TCGA-XJ-A9DI	8-10
TCGA-XJ-A9DX	8-10
TCGA-XK-AAIR	8-10
TCGA-XK-AAIV	8-10
TCGA-XK-AAIW	8-10
TCGA-XK-AAJ3	8-10
TCGA-XK-AAJA	6-7
TCGA-XK-AAJP	6-7
TCGA-XK-AAJR	6-7
TCGA-XK-AAJT	6-7
TCGA-XK-AAJU	6-7
TCGA-XK-AAK1	6-7
TCGA-XQ-A8TB	8-10
TCGA-Y6-A8TL	6-7
TCGA-YJ-A8SW	8-10
TCGA-YL-A8HK	8-10
TCGA-YL-A8HL	8-10
TCGA-YL-A8HM	8-10
TCGA-YL-A8HO	6-7
TCGA-YL-A8S8	8-10
TCGA-YL-A8S9	8-10
TCGA-YL-A8SA	8-10
TCGA-YL-A8SB	8-10
TCGA-YL-A8SC	8-10
TCGA-YL-A8SF	8-10
TCGA-YL-A8SH	6-7
TCGA-YL-A8SI	8-10
TCGA-YL-A8SJ	8-10
TCGA-YL-A8SK	8-10
TCGA-YL-A8SL	8-10
TCGA-YL-A8SQ	8-10
TCGA-YL-A8SR	8-10
TCGA-YL-A9WH	8-10
TCGA-YL-A9WI	8-10
TCGA-YL-A9WJ	8-10
TCGA-YL-A9WK	8-10
TCGA-YL-A9WL	8-10
TCGA-YL-A9WX	8-10
TCGA-YL-A9WY	8-10
TCGA-ZG-A8QW	8-10
TCGA-ZG-A8QX	6-7
TCGA-ZG-A8QZ	8-10
TCGA-ZG-A9KY	8-10
TCGA-ZG-A9L0	8-10
TCGA-ZG-A9L1	8-10
TCGA-ZG-A9L2	8-10
TCGA-ZG-A9L4	8-10
TCGA-ZG-A9L5	8-10
TCGA-ZG-A9L6	8-10
TCGA-ZG-A9L9	8-10
TCGA-ZG-A9LB	8-10
TCGA-ZG-A9LM	8-10
TCGA-ZG-A9LN	8-10
TCGA-ZG-A9LS	8-10
TCGA-ZG-A9LU	8-10
TCGA-ZG-A9LY	8-10
TCGA-ZG-A9LZ	8-10
TCGA-ZG-A9M4	8-10
TCGA-ZG-A9MC	8-10
TCGA-ZG-A9N3	8-10
TCGA-ZG-A9ND	8-10
TCGA-ZG-A9NI	8-10
TCGA-AA-A001	6-7
TCGA-AA-A002	8-10
TCGA-AA-A003	6-7
TCGA-AA-A004	8-10
TCGA-AA-A006	8-10
TCGA-AA-A007	6-7
TCGA-AA-A008	8-10
TCGA-AA-A009	8-10
TCGA-AA-A010	8-10
TCGA-AA-A011	8-10
TCGA-AA-A012	8-10
TCGA-AA-A013	8-10
TCGA-AA-A014	6-7
TCGA-AA-A016	8-10
TCGA-AA-A017	8-10
TCGA-AA-A018	8-10
TCGA-AA-A019	8-10
TCGA-AA-A020	8-10
TCGA-AA-A021	8-10
TCGA-AA-A022	8-10
TCGA-AA-A023	8-10
TCGA-AA-A024	8-10
TCGA-AA-A025	8-10
TCGA-AA-A026	8-10
TCGA-AA-A027	8-10
TCGA-AA-A028	8-10
TCGA-AA-A029	6-7
TCGA-AA-A030	6-7
TCGA-AA-A031	8-10
TCGA-AA-A032	8-10
TCGA-AA-A033	6-7
TCGA-AA-A035	6-7
TCGA-AA-A036	6-7
TCGA-AA-A037	8-10
TCGA-AA-A038	8-10
TCGA-AA-A040	8-10
TCGA-AA-A041	8-10
TCGA-AA-A043	6-7
TCGA-AA-A044	8-10
TCGA-AA-A046	8-10
TCGA-AA-A049	6-7
TCGA-AA-A050	6-7
TCGA-AA-A051	8-10
TCGA-AA-A052	8-10
TCGA-AA-A053	8-10
TCGA-AA-A054	6-7
TCGA-AA-A055	6-7
TCGA-AA-A057	8-10
TCGA-AA-A058	6-7
TCGA-AA-A059	8-10
TCGA-AA-A060	6-7
TCGA-AA-A061	8-10
TCGA-AA-A063	6-7
TCGA-AA-A064	6-7
TCGA-AA-A065	6-7
TCGA-AA-A066	6-7
TCGA-AA-A067	6-7
TCGA-AA-A068	6-7
TCGA-AA-A069	8-10
TCGA-AA-A071	8-10
TCGA-AA-A072	6-7
TCGA-AA-A073	6-7
TCGA-AA-A074	6-7
TCGA-AA-A075	6-7
TCGA-AA-A076	8-10
TCGA-AA-A077	6-7
TCGA-AA-A078	8-10
TCGA-AA-A079	8-10
TCGA-AA-A080	6-7
TCGA-AA-A081	6-7
TCGA-AA-A082	6-7
TCGA-AA-A083	6-7
TCGA-AA-A084	8-10
TCGA-AA-A085	6-7
TCGA-AA-A086	8-10
TCGA-AA-A087	6-7
TCGA-AA-A088	8-10
TCGA-AA-A089	6-7
TCGA-AA-A090	8-10
TCGA-AA-A091	6-7
TCGA-AA-A092	6-7
TCGA-AA-A096	8-10
TCGA-AA-A097	8-10
TCGA-AA-A098	6-7
TCGA-AA-A099	6-7
TCGA-AA-A100	8-10
TCGA-AA-A101	6-7
TCGA-AA-A102	6-7
TCGA-AA-A103	6-7
TCGA-AA-A104	8-10
TCGA-AA-A105	8-10
TCGA-AA-A106	6-7
TCGA-AA-A107	8-10
TCGA-AA-A108	8-10
TCGA-AA-A109	6-7
TCGA-AA-A111	6-7
TCGA-AA-A112	8-10
TCGA-AA-A114	6-7
TCGA-AA-A115	8-10
TCGA-AA-A118	8-10
TCGA-AA-A119	8-10
TCGA-AA-A120	6-7
TCGA-AA-A121	6-7
TCGA-AA-A122	6-7
TCGA-AA-A123	6-7
TCGA-AA-A124	6-7
TCGA-AA-A125	6-7
TCGA-AA-A126	8-10
TCGA-AA-A127	6-7
TCGA-AA-A128	6-7
TCGA-AA-A129	6-7
TCGA-AA-A130	6-7
TCGA-AA-A134	6-7

## Sheet: SM
Id	SM
TCGA-2A-A8VL	NO
TCGA-2A-A8VT	YES
TCGA-2A-A8VV	NO
TCGA-2A-A8VX	NO
TCGA-2A-A8W1	YES
TCGA-2A-A8W3	NO
TCGA-2A-AAYU	YES
TCGA-4L-AA1F	YES
TCGA-CH-5737	NO
TCGA-CH-5739	NO
TCGA-CH-5740	NO
TCGA-CH-5741	YES
TCGA-CH-5743	NO
TCGA-CH-5744	NO
TCGA-CH-5745	NO
TCGA-CH-5746	YES
TCGA-CH-5748	YES
TCGA-CH-5750	NO
TCGA-CH-5751	YES
TCGA-CH-5752	NO
TCGA-CH-5753	NO
TCGA-CH-5754	YES
TCGA-CH-5761	NO
TCGA-CH-5762	YES
TCGA-CH-5763	NO
TCGA-CH-5764	NO
TCGA-CH-5765	NO
TCGA-CH-5766	NO
TCGA-CH-5767	NO
TCGA-CH-5768	NO
TCGA-CH-5769	YES
TCGA-CH-5771	NO
TCGA-CH-5772	YES
TCGA-CH-5788	NO
TCGA-CH-5789	NO
TCGA-CH-5790	NO
TCGA-CH-5791	YES
TCGA-CH-5792	YES
TCGA-CH-5794	NO
TCGA-EJ-5494	NO
TCGA-EJ-5495	NO
TCGA-EJ-5496	NO
TCGA-EJ-5497	NO
TCGA-EJ-5498	NO
TCGA-EJ-5499	NO
TCGA-EJ-5501	NO
TCGA-EJ-5502	NO
TCGA-EJ-5503	NO
TCGA-EJ-5504	YES
TCGA-EJ-5505	NO
TCGA-EJ-5507	NO
TCGA-EJ-5508	NO
TCGA-EJ-5509	NO
TCGA-EJ-5510	NO
TCGA-EJ-5511	NO
TCGA-EJ-5512	NO
TCGA-EJ-5514	NO
TCGA-EJ-5515	NO
TCGA-EJ-5516	NO
TCGA-EJ-5517	NO
TCGA-EJ-5518	YES
TCGA-EJ-5519	NO
TCGA-EJ-5521	NO
TCGA-EJ-5522	NO
TCGA-EJ-5524	NO
TCGA-EJ-5525	NO
TCGA-EJ-5526	NO
TCGA-EJ-5527	NO
TCGA-EJ-5530	NO
TCGA-EJ-5531	NO
TCGA-EJ-5532	NO
TCGA-EJ-5542	NO
TCGA-EJ-7115	NO
TCGA-EJ-7123	NO
TCGA-EJ-7125	NO
TCGA-EJ-7218	NO
TCGA-EJ-7312	NO
TCGA-EJ-7314	NO
TCGA-EJ-7315	NO
TCGA-EJ-7317	NO
TCGA-EJ-7321	NO
TCGA-EJ-7325	NO
TCGA-EJ-7327	NO
TCGA-EJ-7328	NO
TCGA-EJ-7330	NO
TCGA-EJ-7331	NO
TCGA-EJ-7781	NO
TCGA-EJ-7782	NO
TCGA-EJ-7783	NO
TCGA-EJ-7784	NO
TCGA-EJ-7785	NO
TCGA-EJ-7786	NO
TCGA-EJ-7788	NO
TCGA-EJ-7789	NO
TCGA-EJ-7791	NO
TCGA-EJ-7792	NO
TCGA-EJ-7794	NO
TCGA-EJ-7797	NO
TCGA-EJ-8468	NO
TCGA-EJ-8472	NO
TCGA-EJ-8474	NO
TCGA-EJ-A46B	NO
TCGA-EJ-A46F	NO
TCGA-EJ-A46G	NO
TCGA-EJ-A46H	NO
TCGA-EJ-A46I	NO
TCGA-EJ-A65B	YES
TCGA-EJ-A65D	NO
TCGA-EJ-A65E	NO
TCGA-EJ-A65F	NO
TCGA-EJ-A65G	NO
TCGA-EJ-A65J	NO
TCGA-EJ-A6RA	NO
TCGA-EJ-A7NF	NO
TCGA-EJ-A7NG	NO
TCGA-EJ-A7NH	NO
TCGA-EJ-A7NJ	NO
TCGA-EJ-A7NK	NO
TCGA-EJ-A7NM	NO
TCGA-EJ-A7NN	YES
TCGA-EJ-A8FN	NO
TCGA-EJ-A8FO	NO
TCGA-EJ-A8FP	NO
TCGA-EJ-A8FS	NO
TCGA-EJ-A8FU	NO
TCGA-EJ-AB20	NO
TCGA-EJ-AB27	NO
TCGA-FC-A5OB	YES
TCGA-FC-A66V	NO
TCGA-FC-A6HD	NO
TCGA-FC-A8O0	NO
TCGA-G9-6332	NO
TCGA-G9-6333	NO
TCGA-G9-6338	YES
TCGA-G9-6339	NO
TCGA-G9-6348	NO
TCGA-G9-6356	YES
TCGA-G9-6361	YES
TCGA-G9-6362	YES
TCGA-G9-6363	NO
TCGA-G9-6364	NO
TCGA-G9-6365	YES
TCGA-G9-6367	YES
TCGA-G9-6369	NO
TCGA-G9-6370	NO
TCGA-G9-6377	NO
TCGA-G9-6379	YES
TCGA-G9-6384	NO
TCGA-G9-6494	YES
TCGA-G9-6496	NO
TCGA-G9-6499	NO
TCGA-G9-7510	YES
TCGA-G9-7521	NO
TCGA-G9-7522	NO
TCGA-G9-7523	YES
TCGA-G9-7525	NO
TCGA-G9-A9S0	YES
TCGA-G9-A9S4	YES
TCGA-G9-A9S7	NO
TCGA-HC-7078	NO
TCGA-HC-7079	NO
TCGA-HC-7080	NO
TCGA-HC-7209	NO
TCGA-HC-7210	NO
TCGA-HC-7211	NO
TCGA-HC-7213	NO
TCGA-HC-7230	NO
TCGA-HC-7233	YES
TCGA-HC-7736	NO
TCGA-HC-7737	NO
TCGA-HC-7740	NO
TCGA-HC-7741	NO
TCGA-HC-7742	NO
TCGA-HC-7744	YES
TCGA-HC-7745	NO
TCGA-HC-7748	NO
TCGA-HC-7749	NO
TCGA-HC-7752	NO
TCGA-HC-7818	NO
TCGA-HC-7819	YES
TCGA-HC-8212	NO
TCGA-HC-8216	NO
TCGA-HC-8257	YES
TCGA-HC-8260	YES
TCGA-HC-8262	NO
TCGA-HC-8264	YES
TCGA-HC-8265	YES
TCGA-HC-8266	YES
TCGA-HC-A48F	YES
TCGA-HC-A4ZV	YES
TCGA-HC-A631	YES
TCGA-HC-A632	NO
TCGA-HC-A6AL	NO
TCGA-HC-A6AN	YES
TCGA-HC-A6AS	NO
TCGA-HC-A6HX	NO
TCGA-HC-A76W	YES
TCGA-HC-A76X	NO
TCGA-HC-A8CY	YES
TCGA-HC-A8D0	NO
TCGA-HC-A8D1	NO
TCGA-HC-A9TE	YES
TCGA-HC-A9TH	YES
TCGA-HI-7168	NO
TCGA-HI-7169	YES
TCGA-HI-7170	NO
TCGA-HI-7171	YES
TCGA-J4-8200	NO
TCGA-J4-A67L	NO
TCGA-J4-A67M	NO
TCGA-J4-A67N	NO
TCGA-J4-A67O	NO
TCGA-J4-A67R	NO
TCGA-J4-A67S	YES
TCGA-J4-A6G1	NO
TCGA-J4-A6G3	YES
TCGA-J4-A83I	NO
TCGA-J4-A83J	YES
TCGA-J4-A83L	NO
TCGA-J4-A83M	YES
TCGA-J4-AATV	YES
TCGA-J4-AATZ	YES
TCGA-J4-AAU2	NO
TCGA-J9-A52B	YES
TCGA-J9-A52E	YES
TCGA-J9-A8CM	YES
TCGA-KC-A4BL	NO
TCGA-KC-A4BN	NO
TCGA-KC-A4BO	NO
TCGA-KC-A4BR	NO
TCGA-KC-A4BV	NO
TCGA-KC-A7F3	NO
TCGA-KC-A7F5	NO
TCGA-KC-A7F6	NO
TCGA-KC-A7FA	NO
TCGA-KC-A7FD	NO
TCGA-KC-A7FE	YES
TCGA-KK-A59V	NO
TCGA-KK-A59X	YES
TCGA-KK-A59Z	NO
TCGA-KK-A5A1	YES
TCGA-KK-A6DY	YES
TCGA-KK-A6E0	NO
TCGA-KK-A6E2	NO
TCGA-KK-A6E3	NO
TCGA-KK-A6E4	NO
TCGA-KK-A6E5	NO
TCGA-KK-A6E6	NO
TCGA-KK-A6E7	YES
TCGA-KK-A7AP	YES
TCGA-KK-A7AQ	NO
TCGA-KK-A7AU	YES
TCGA-KK-A7AW	NO
TCGA-KK-A7AY	NO
TCGA-KK-A7AZ	NO
TCGA-KK-A7B0	NO
TCGA-KK-A7B1	NO
TCGA-KK-A7B2	NO
TCGA-KK-A7B3	NO
TCGA-KK-A7B4	YES
TCGA-KK-A8I4	NO
TCGA-KK-A8I5	NO
TCGA-KK-A8I6	NO
TCGA-KK-A8I7	YES
TCGA-KK-A8I8	YES
TCGA-KK-A8IB	NO
TCGA-KK-A8IC	NO
TCGA-KK-A8ID	YES
TCGA-KK-A8IF	NO
TCGA-KK-A8IG	YES
TCGA-KK-A8IH	NO
TCGA-KK-A8II	NO
TCGA-KK-A8IJ	NO
TCGA-KK-A8IK	NO
TCGA-KK-A8IL	YES
TCGA-KK-A8IM	NO
TCGA-M7-A71Z	NO
TCGA-M7-A722	YES
TCGA-M7-A723	YES
TCGA-M7-A724	YES
TCGA-M7-A725	YES
TCGA-MG-AAMC	NO
TCGA-QU-A6IL	NO
TCGA-QU-A6IM	NO
TCGA-QU-A6IN	NO
TCGA-QU-A6IO	YES
TCGA-QU-A6IP	NO
TCGA-SU-A7E7	NO
TCGA-TP-A8TT	NO
TCGA-TP-A8TV	YES
TCGA-V1-A8MF	YES
TCGA-V1-A8MJ	NO
TCGA-V1-A8MK	NO
TCGA-V1-A8ML	NO
TCGA-V1-A8MM	NO
TCGA-V1-A8MU	YES
TCGA-V1-A8WL	NO
TCGA-V1-A8WV	NO
TCGA-V1-A8WW	NO
TCGA-V1-A8X3	YES
TCGA-V1-A9O5	YES
TCGA-V1-A9O7	YES
TCGA-V1-A9O9	NO
TCGA-V1-A9OA	NO
TCGA-V1-A9OL	NO
TCGA-V1-A9OX	NO
TCGA-V1-A9OY	YES
TCGA-V1-A9Z7	NO
TCGA-V1-A9Z8	YES
TCGA-V1-A9Z9	NO
TCGA-V1-A9ZG	NO
TCGA-V1-A9ZI	NO
TCGA-V1-A9ZK	NO
TCGA-V1-A9ZR	YES
TCGA-VN-A88I	NO
TCGA-VN-A88K	NO
TCGA-VN-A88L	NO
TCGA-VN-A88M	NO
TCGA-VN-A88N	NO
TCGA-VN-A88O	NO
TCGA-VN-A88P	NO
TCGA-VN-A88Q	NO
TCGA-VN-A88R	NO
TCGA-VN-A943	NO
TCGA-VP-A872	NO
TCGA-VP-A875	NO
TCGA-VP-A876	NO
TCGA-VP-A878	YES
TCGA-VP-A879	NO
TCGA-VP-A87B	NO
TCGA-VP-A87C	NO
TCGA-VP-A87D	NO
TCGA-VP-A87E	NO
TCGA-VP-A87H	YES
TCGA-VP-A87J	YES
TCGA-VP-A87K	YES
TCGA-VP-AA1N	YES
TCGA-WW-A8ZI	NO
TCGA-XA-A8JR	YES
TCGA-XJ-A9DI	NO
TCGA-XJ-A9DX	YES
TCGA-XK-AAIR	NO
TCGA-XK-AAIV	YES
TCGA-XK-AAIW	YES
TCGA-XK-AAJ3	NO
TCGA-XK-AAJA	NO
TCGA-XK-AAJP	NO
TCGA-XK-AAJR	NO
TCGA-XK-AAJT	YES
TCGA-XK-AAJU	NO
TCGA-XK-AAK1	NO
TCGA-XQ-A8TB	YES
TCGA-Y6-A8TL	NO
TCGA-YJ-A8SW	YES
TCGA-YL-A8HK	YES
TCGA-YL-A8HL	YES
TCGA-YL-A8HM	NO
TCGA-YL-A8HO	YES
TCGA-YL-A8S8	YES
TCGA-YL-A8S9	YES
TCGA-YL-A8SA	YES
TCGA-YL-A8SB	YES
TCGA-YL-A8SC	YES
TCGA-YL-A8SF	YES
TCGA-YL-A8SH	NO
TCGA-YL-A8SI	NO
TCGA-YL-A8SJ	NO
TCGA-YL-A8SK	YES
TCGA-YL-A8SL	NO
TCGA-YL-A8SQ	YES
TCGA-YL-A8SR	YES
TCGA-YL-A9WH	YES
TCGA-YL-A9WI	NO
TCGA-YL-A9WJ	YES
TCGA-YL-A9WK	YES
TCGA-YL-A9WL	NO
TCGA-YL-A9WX	YES
TCGA-YL-A9WY	YES
TCGA-ZG-A8QW	NO
TCGA-ZG-A8QX	NO
TCGA-ZG-A8QZ	YES
TCGA-ZG-A9KY	YES
TCGA-ZG-A9L0	YES
TCGA-ZG-A9L1	YES
TCGA-ZG-A9L2	YES
TCGA-ZG-A9L4	YES
TCGA-ZG-A9L5	YES
TCGA-ZG-A9L6	YES
TCGA-ZG-A9L9	YES
TCGA-ZG-A9LB	YES
TCGA-ZG-A9LM	NO
TCGA-ZG-A9LN	YES
TCGA-ZG-A9LS	YES
TCGA-ZG-A9LU	YES
TCGA-ZG-A9LY	YES
TCGA-ZG-A9LZ	YES
TCGA-ZG-A9M4	YES
TCGA-ZG-A9MC	YES
TCGA-ZG-A9N3	YES
TCGA-ZG-A9ND	NO
TCGA-ZG-A9NI	YES
TCGA-AA-A001	YES
TCGA-AA-A002	YES
TCGA-AA-A003	NO
TCGA-AA-A004	NO
TCGA-AA-A006	NO
TCGA-AA-A007	NO
TCGA-AA-A008	NO
TCGA-AA-A009	YES
TCGA-AA-A010	YES
TCGA-AA-A011	NO
TCGA-AA-A012	YES
TCGA-AA-A013	YES
TCGA-AA-A014	NO
TCGA-AA-A016	YES
TCGA-AA-A017	NO
TCGA-AA-A018	NO
TCGA-AA-A019	NO
TCGA-AA-A020	NO
TCGA-AA-A021	YES
TCGA-AA-A022	YES
TCGA-AA-A023	NO
TCGA-AA-A024	YES
TCGA-AA-A025	YES
TCGA-AA-A026	YES
TCGA-AA-A027	YES
TCGA-AA-A028	YES
TCGA-AA-A029	NO
TCGA-AA-A030	NO
TCGA-AA-A031	YES
TCGA-AA-A032	NO
TCGA-AA-A033	NO
TCGA-AA-A035	NO
TCGA-AA-A036	NO
TCGA-AA-A037	YES
TCGA-AA-A038	NO
TCGA-AA-A040	NO
TCGA-AA-A041	NO
TCGA-AA-A043	YES
TCGA-AA-A044	NO
TCGA-AA-A046	YES
TCGA-AA-A049	YES
TCGA-AA-A050	YES
TCGA-AA-A051	NO
TCGA-AA-A052	YES
TCGA-AA-A053	NO
TCGA-AA-A054	NO
TCGA-AA-A055	NO
TCGA-AA-A057	YES
TCGA-AA-A058	YES
TCGA-AA-A059	YES
TCGA-AA-A060	NO
TCGA-AA-A061	NO
TCGA-AA-A063	NO
TCGA-AA-A064	NO
TCGA-AA-A065	YES
TCGA-AA-A066	NO
TCGA-AA-A067	NO
TCGA-AA-A068	NO
TCGA-AA-A069	YES
TCGA-AA-A071	NO
TCGA-AA-A072	YES
TCGA-AA-A073	NO
TCGA-AA-A074	NO
TCGA-AA-A075	NO
TCGA-AA-A076	NO
TCGA-AA-A077	NO
TCGA-AA-A078	NO
TCGA-AA-A079	YES
TCGA-AA-A080	YES
TCGA-AA-A081	YES
TCGA-AA-A082	NO
TCGA-AA-A083	YES
TCGA-AA-A084	YES
TCGA-AA-A085	YES
TCGA-AA-A086	NO
TCGA-AA-A087	NO
TCGA-AA-A088	NO
TCGA-AA-A089	NO
TCGA-AA-A090	NO
TCGA-AA-A091	YES
TCGA-AA-A092	YES
TCGA-AA-A096	NO
TCGA-AA-A097	NO
TCGA-AA-A098	NO
TCGA-AA-A099	NO
TCGA-AA-A100	YES
TCGA-AA-A101	NO
TCGA-AA-A102	YES
TCGA-AA-A103	NO
TCGA-AA-A104	YES
TCGA-AA-A105	YES
TCGA-AA-A106	NO
TCGA-AA-A107	NO
TCGA-AA-A108	NO
TCGA-AA-A109	YES
TCGA-AA-A111	NO
TCGA-AA-A112	NO
TCGA-AA-A114	YES
TCGA-AA-A115	YES
TCGA-AA-A118	NO
TCGA-AA-A119	NO
TCGA-AA-A120	NO
TCGA-AA-A121	YES
TCGA-AA-A122	NO
TCGA-AA-A123	YES
TCGA-AA-A124	NO
TCGA-AA-A125	YES
TCGA-AA-A126	NO
TCGA-AA-A127	NO
TCGA-AA-A128	NO
TCGA-AA-A129	NO
TCGA-AA-A130	NO
TCGA-AA-A134	YES

## Sheet: T
Id	T
TCGA-2A-A8VL	T2
TCGA-2A-A8VT	T3-T4
TCGA-2A-A8VV	T2
TCGA-2A-A8VX	T3-T4
TCGA-2A-A8W1	T3-T4
TCGA-2A-A8W3	T3-T4
TCGA-2A-AAYU	T3-T4
TCGA-4L-AA1F	T3-T4
TCGA-CH-5737	T2
TCGA-CH-5739	T3-T4
TCGA-CH-5740	T2
TCGA-CH-5741	T3-T4
TCGA-CH-5743	T2
TCGA-CH-5744	T2
TCGA-CH-5745	T3-T4
TCGA-CH-5746	T2
TCGA-CH-5748	T3-T4
TCGA-CH-5750	T2
TCGA-CH-5751	T3-T4
TCGA-CH-5752	T3-T4
TCGA-CH-5753	T3-T4
TCGA-CH-5754	T3-T4
TCGA-CH-5761	T3-T4
TCGA-CH-5762	T3-T4
TCGA-CH-5763	T3-T4
TCGA-CH-5764	T3-T4
TCGA-CH-5765	T3-T4
TCGA-CH-5766	T3-T4
TCGA-CH-5767	T2
TCGA-CH-5768	T3-T4
TCGA-CH-5769	T3-T4
TCGA-CH-5771	T2
TCGA-CH-5772	T3-T4
TCGA-CH-5788	T3-T4
TCGA-CH-5789	T3-T4
TCGA-CH-5790	T2
TCGA-CH-5791	T3-T4
TCGA-CH-5792	T3-T4
TCGA-CH-5794	T2
TCGA-EJ-5494	T3-T4
TCGA-EJ-5495	T3-T4
TCGA-EJ-5496	T2
TCGA-EJ-5497	T2
TCGA-EJ-5498	T2
TCGA-EJ-5499	T3-T4
TCGA-EJ-5501	T3-T4
TCGA-EJ-5502	T2
TCGA-EJ-5503	T3-T4
TCGA-EJ-5504	T3-T4
TCGA-EJ-5505	T2
TCGA-EJ-5507	T3-T4
TCGA-EJ-5508	T3-T4
TCGA-EJ-5509	T2
TCGA-EJ-5510	T2
TCGA-EJ-5511	T3-T4
TCGA-EJ-5512	T2
TCGA-EJ-5514	T2
TCGA-EJ-5515	T3-T4
TCGA-EJ-5516	T3-T4
TCGA-EJ-5517	T2
TCGA-EJ-5518	T3-T4
TCGA-EJ-5519	T3-T4
TCGA-EJ-5521	T3-T4
TCGA-EJ-5522	T2
TCGA-EJ-5524	T3-T4
TCGA-EJ-5525	T2
TCGA-EJ-5526	T3-T4
TCGA-EJ-5527	T3-T4
TCGA-EJ-5530	T2
TCGA-EJ-5531	T3-T4
TCGA-EJ-5532	T3-T4
TCGA-EJ-5542	T3-T4
TCGA-EJ-7115	T3-T4
TCGA-EJ-7123	T2
TCGA-EJ-7125	T2
TCGA-EJ-7218	T2
TCGA-EJ-7312	T3-T4
TCGA-EJ-7314	T3-T4
TCGA-EJ-7315	T3-T4
TCGA-EJ-7317	T2
TCGA-EJ-7321	T3-T4
TCGA-EJ-7325	T3-T4
TCGA-EJ-7327	T3-T4
TCGA-EJ-7328	T3-T4
TCGA-EJ-7330	T3-T4
TCGA-EJ-7331	T2
TCGA-EJ-7781	T2
TCGA-EJ-7782	T2
TCGA-EJ-7783	T3-T4
TCGA-EJ-7784	T2
TCGA-EJ-7785	T3-T4
TCGA-EJ-7786	T2
TCGA-EJ-7788	T3-T4
TCGA-EJ-7789	T3-T4
TCGA-EJ-7791	T2
TCGA-EJ-7792	T2
TCGA-EJ-7794	T2
TCGA-EJ-7797	T2
TCGA-EJ-8468	T3-T4
TCGA-EJ-8472	T3-T4
TCGA-EJ-8474	T3-T4
TCGA-EJ-A46B	T3-T4
TCGA-EJ-A46F	T3-T4
TCGA-EJ-A46G	T3-T4
TCGA-EJ-A46H	T2
TCGA-EJ-A46I	T3-T4
TCGA-EJ-A65B	T3-T4
TCGA-EJ-A65D	T3-T4
TCGA-EJ-A65E	T3-T4
TCGA-EJ-A65F	T3-T4
TCGA-EJ-A65G	T2
TCGA-EJ-A65J	T3-T4
TCGA-EJ-A6RA	T3-T4
TCGA-EJ-A7NF	T2
TCGA-EJ-A7NG	T3-T4
TCGA-EJ-A7NH	T2
TCGA-EJ-A7NJ	T2
TCGA-EJ-A7NK	T3-T4
TCGA-EJ-A7NM	T3-T4
TCGA-EJ-A7NN	T3-T4
TCGA-EJ-A8FN	T2
TCGA-EJ-A8FO	T3-T4
TCGA-EJ-A8FP	T2
TCGA-EJ-A8FS	T3-T4
TCGA-EJ-A8FU	T3-T4
TCGA-EJ-AB20	T2
TCGA-EJ-AB27	T2
TCGA-FC-A5OB	T3-T4
TCGA-FC-A66V	T3-T4
TCGA-FC-A6HD	T3-T4
TCGA-FC-A8O0	T3-T4
TCGA-G9-6332	T3-T4
TCGA-G9-6333	T2
TCGA-G9-6338	T3-T4
TCGA-G9-6339	T3-T4
TCGA-G9-6348	T2
TCGA-G9-6356	T3-T4
TCGA-G9-6361	T3-T4
TCGA-G9-6362	T3-T4
TCGA-G9-6363	T3-T4
TCGA-G9-6364	T3-T4
TCGA-G9-6365	T3-T4
TCGA-G9-6367	T3-T4
TCGA-G9-6369	T2
TCGA-G9-6370	T3-T4
TCGA-G9-6377	T2
TCGA-G9-6379	T3-T4
TCGA-G9-6384	T3-T4
TCGA-G9-6494	T3-T4
TCGA-G9-6496	T2
TCGA-G9-6499	T3-T4
TCGA-G9-7510	T3-T4
TCGA-G9-7521	T3-T4
TCGA-G9-7522	T2
TCGA-G9-7523	T3-T4
TCGA-G9-7525	T2
TCGA-G9-A9S0	T3-T4
TCGA-G9-A9S4	T3-T4
TCGA-G9-A9S7	T3-T4
TCGA-HC-7078	T3-T4
TCGA-HC-7079	T3-T4
TCGA-HC-7080	T2
TCGA-HC-7209	T2
TCGA-HC-7210	T2
TCGA-HC-7211	T2
TCGA-HC-7213	T3-T4
TCGA-HC-7230	T2
TCGA-HC-7233	T2
TCGA-HC-7736	T2
TCGA-HC-7737	T2
TCGA-HC-7740	T2
TCGA-HC-7741	T3-T4
TCGA-HC-7742	T3-T4
TCGA-HC-7744	T3-T4
TCGA-HC-7745	T3-T4
TCGA-HC-7748	T2
TCGA-HC-7749	T3-T4
TCGA-HC-7752	T2
TCGA-HC-7818	T2
TCGA-HC-7819	T2
TCGA-HC-8212	T3-T4
TCGA-HC-8216	T3-T4
TCGA-HC-8257	T3-T4
TCGA-HC-8260	T2
TCGA-HC-8262	T2
TCGA-HC-8264	T3-T4
TCGA-HC-8265	T3-T4
TCGA-HC-8266	T3-T4
TCGA-HC-A48F	T2
TCGA-HC-A4ZV	T3-T4
TCGA-HC-A631	T2
TCGA-HC-A632	T3-T4
TCGA-HC-A6AL	T2
TCGA-HC-A6AN	T3-T4
TCGA-HC-A6AS	T2
TCGA-HC-A6HX	T2
TCGA-HC-A76W	T3-T4
TCGA-HC-A76X	T2
TCGA-HC-A8CY	T3-T4
TCGA-HC-A8D0	T2
TCGA-HC-A8D1	T2
TCGA-HC-A9TE	T3-T4
TCGA-HC-A9TH	T3-T4
TCGA-HI-7168	T3-T4
TCGA-HI-7169	T3-T4
TCGA-HI-7170	T2
TCGA-HI-7171	T3-T4
TCGA-J4-8200	T2
TCGA-J4-A67L	T3-T4
TCGA-J4-A67M	T3-T4
TCGA-J4-A67N	T3-T4
TCGA-J4-A67O	T2
TCGA-J4-A67R	T2
TCGA-J4-A67S	T3-T4
TCGA-J4-A6G1	T3-T4
TCGA-J4-A6G3	T3-T4
TCGA-J4-A83I	T3-T4
TCGA-J4-A83J	T2
TCGA-J4-A83L	T2
TCGA-J4-A83M	T2
TCGA-J4-AATV	T2
TCGA-J4-AATZ	T3-T4
TCGA-J4-AAU2	T2
TCGA-J9-A52B	T3-T4
TCGA-J9-A52E	T3-T4
TCGA-J9-A8CM	T3-T4
TCGA-KC-A4BL	T2
TCGA-KC-A4BN	T2
TCGA-KC-A4BO	T2
TCGA-KC-A4BR	T3-T4
TCGA-KC-A4BV	T3-T4
TCGA-KC-A7F3	T2
TCGA-KC-A7F5	T2
TCGA-KC-A7F6	T2
TCGA-KC-A7FA	T3-T4
TCGA-KC-A7FD	T3-T4
TCGA-KC-A7FE	T2
TCGA-KK-A59V	T3-T4
TCGA-KK-A59X	T3-T4
TCGA-KK-A59Z	T2
TCGA-KK-A5A1	T3-T4
TCGA-KK-A6DY	T2
TCGA-KK-A6E0	T3-T4
TCGA-KK-A6E2	T2
TCGA-KK-A6E3	T2
TCGA-KK-A6E4	T2
TCGA-KK-A6E5	T3-T4
TCGA-KK-A6E6	T3-T4
TCGA-KK-A6E7	T3-T4
TCGA-KK-A7AP	T3-T4
TCGA-KK-A7AQ	T2
TCGA-KK-A7AU	T3-T4
TCGA-KK-A7AW	T3-T4
TCGA-KK-A7AY	T2
TCGA-KK-A7AZ	T3-T4
TCGA-KK-A7B0	T3-T4
TCGA-KK-A7B1	T3-T4
TCGA-KK-A7B2	T3-T4
TCGA-KK-A7B3	T3-T4
TCGA-KK-A7B4	T3-T4
TCGA-KK-A8I4	T3-T4
TCGA-KK-A8I5	T2
TCGA-KK-A8I6	T3-T4
TCGA-KK-A8I7	T3-T4
TCGA-KK-A8I8	T3-T4
TCGA-KK-A8IB	T3-T4
TCGA-KK-A8IC	T3-T4
TCGA-KK-A8ID	T3-T4
TCGA-KK-A8IF	T3-T4
TCGA-KK-A8IG	T3-T4
TCGA-KK-A8IH	T3-T4
TCGA-KK-A8II	T3-T4
TCGA-KK-A8IJ	T3-T4
TCGA-KK-A8IK	T2
TCGA-KK-A8IL	T3-T4
TCGA-KK-A8IM	T2
TCGA-M7-A71Z	T3-T4
TCGA-M7-A722	T3-T4
TCGA-M7-A723	T3-T4
TCGA-M7-A724	T3-T4
TCGA-M7-A725	T3-T4
TCGA-MG-AAMC	T3-T4
TCGA-QU-A6IL	T2
TCGA-QU-A6IM	T2
TCGA-QU-A6IN	T2
TCGA-QU-A6IO	T2
TCGA-QU-A6IP	T2
TCGA-SU-A7E7	T2
TCGA-TP-A8TT	T3-T4
TCGA-TP-A8TV	T2
TCGA-V1-A8MF	T3-T4
TCGA-V1-A8MJ	T3-T4
TCGA-V1-A8MK	T2
TCGA-V1-A8ML	T2
TCGA-V1-A8MM	T3-T4
TCGA-V1-A8MU	T3-T4
TCGA-V1-A8WL	T3-T4
TCGA-V1-A8WV	T3-T4
TCGA-V1-A8WW	T3-T4
TCGA-V1-A8X3	T2
TCGA-V1-A9O5	T3-T4
TCGA-V1-A9O7	T3-T4
TCGA-V1-A9O9	T3-T4
TCGA-V1-A9OA	T3-T4
TCGA-V1-A9OL	T3-T4
TCGA-V1-A9OX	T2
TCGA-V1-A9OY	T3-T4
TCGA-V1-A9Z7	T3-T4
TCGA-V1-A9Z8	T3-T4
TCGA-V1-A9Z9	T2
TCGA-V1-A9ZG	T2
TCGA-V1-A9ZI	T3-T4
TCGA-V1-A9ZK	T3-T4
TCGA-V1-A9ZR	T3-T4
TCGA-VN-A88I	T3-T4
TCGA-VN-A88K	T3-T4
TCGA-VN-A88L	T2
TCGA-VN-A88M	T2
TCGA-VN-A88N	T2
TCGA-VN-A88O	T2
TCGA-VN-A88P	T2
TCGA-VN-A88Q	T2
TCGA-VN-A88R	T2
TCGA-VN-A943	T2
TCGA-VP-A872	T3-T4
TCGA-VP-A875	T3-T4
TCGA-VP-A876	T2
TCGA-VP-A878	T2
TCGA-VP-A879	T2
TCGA-VP-A87B	T2
TCGA-VP-A87C	T2
TCGA-VP-A87D	T3-T4
TCGA-VP-A87E	T2
TCGA-VP-A87H	T3-T4
TCGA-VP-A87J	T3-T4
TCGA-VP-A87K	T3-T4
TCGA-VP-AA1N	T3-T4
TCGA-WW-A8ZI	T2
TCGA-XA-A8JR	T2
TCGA-XJ-A9DI	T3-T4
TCGA-XJ-A9DX	T3-T4
TCGA-XK-AAIR	T2
TCGA-XK-AAIV	T3-T4
TCGA-XK-AAIW	T3-T4
TCGA-XK-AAJ3	T3-T4
TCGA-XK-AAJA	T3-T4
TCGA-XK-AAJP	T3-T4
TCGA-XK-AAJR	T3-T4
TCGA-XK-AAJT	T3-T4
TCGA-XK-AAJU	T2
TCGA-XK-AAK1	T2
TCGA-XQ-A8TB	T3-T4
TCGA-Y6-A8TL	T3-T4
TCGA-YJ-A8SW	T3-T4
TCGA-YL-A8HK	T3-T4
TCGA-YL-A8HL	T3-T4
TCGA-YL-A8HM	T3-T4
TCGA-YL-A8HO	T3-T4
TCGA-YL-A8S8	T3-T4
TCGA-YL-A8S9	T3-T4
TCGA-YL-A8SA	T3-T4
TCGA-YL-A8SB	T3-T4
TCGA-YL-A8SC	T3-T4
TCGA-YL-A8SF	T3-T4
TCGA-YL-A8SH	T3-T4
TCGA-YL-A8SI	T3-T4
TCGA-YL-A8SJ	T3-T4
TCGA-YL-A8SK	T3-T4
TCGA-YL-A8SL	T3-T4
TCGA-YL-A8SQ	T3-T4
TCGA-YL-A8SR	T3-T4
TCGA-YL-A9WH	T3-T4
TCGA-YL-A9WI	T3-T4
TCGA-YL-A9WJ	T3-T4
TCGA-YL-A9WK	T3-T4
TCGA-YL-A9WL	T3-T4
TCGA-YL-A9WX	T3-T4
TCGA-YL-A9WY	T3-T4
TCGA-ZG-A8QW	T3-T4
TCGA-ZG-A8QX	T2
TCGA-ZG-A8QZ	T3-T4
TCGA-ZG-A9KY	T3-T4
TCGA-ZG-A9L0	T3-T4
TCGA-ZG-A9L1	T3-T4
TCGA-ZG-A9L2	T3-T4
TCGA-ZG-A9L4	T3-T4
TCGA-ZG-A9L5	T3-T4
TCGA-ZG-A9L6	T3-T4
TCGA-ZG-A9L9	T3-T4
TCGA-ZG-A9LB	T3-T4
TCGA-ZG-A9LM	T3-T4
TCGA-ZG-A9LN	T3-T4
TCGA-ZG-A9LS	T3-T4
TCGA-ZG-A9LU	T3-T4
TCGA-ZG-A9LY	T3-T4
TCGA-ZG-A9LZ	T3-T4
TCGA-ZG-A9M4	T3-T4
TCGA-ZG-A9MC	T3-T4
TCGA-ZG-A9N3	T3-T4
TCGA-ZG-A9ND	T3-T4
TCGA-ZG-A9NI	T3-T4
TCGA-AA-A001	T2
TCGA-AA-A002	T3-T4
TCGA-AA-A003	T3-T4
TCGA-AA-A004	T2
TCGA-AA-A006	T2
TCGA-AA-A007	T3-T4
TCGA-AA-A008	T3-T4
TCGA-AA-A009	T3-T4
TCGA-AA-A010	T3-T4
TCGA-AA-A011	T3-T4
TCGA-AA-A012	T2
TCGA-AA-A013	T3-T4
TCGA-AA-A014	T2
TCGA-AA-A016	T3-T4
TCGA-AA-A017	T2
TCGA-AA-A018	T3-T4
TCGA-AA-A019	T2
TCGA-AA-A020	T3-T4
TCGA-AA-A021	T2
TCGA-AA-A022	T3-T4
TCGA-AA-A023	T3-T4
TCGA-AA-A024	T3-T4
TCGA-AA-A025	T3-T4
TCGA-AA-A026	T3-T4
TCGA-AA-A027	T3-T4
TCGA-AA-A028	T3-T4
TCGA-AA-A029	T2
TCGA-AA-A030	T2
TCGA-AA-A031	T3-T4
TCGA-AA-A032	T3-T4
TCGA-AA-A033	T2
TCGA-AA-A035	T2
TCGA-AA-A036	T2
TCGA-AA-A037	T2
TCGA-AA-A038	T3-T4
TCGA-AA-A040	T3-T4
TCGA-AA-A041	T2
TCGA-AA-A043	T2
TCGA-AA-A044	T2
TCGA-AA-A046	T3-T4
TCGA-AA-A049	T2
TCGA-AA-A050	T2
TCGA-AA-A051	T3-T4
TCGA-AA-A052	T3-T4
TCGA-AA-A053	T2
TCGA-AA-A054	T2
TCGA-AA-A055	T2
TCGA-AA-A057	T3-T4
TCGA-AA-A058	T3-T4
TCGA-AA-A059	T3-T4
TCGA-AA-A060	T3-T4
TCGA-AA-A061	T3-T4
TCGA-AA-A063	T2
TCGA-AA-A064	T2
TCGA-AA-A065	T2
TCGA-AA-A066	T3-T4
TCGA-AA-A067	T2
TCGA-AA-A068	T2
TCGA-AA-A069	T3-T4
TCGA-AA-A071	T3-T4
TCGA-AA-A072	T3-T4
TCGA-AA-A073	T3-T4
TCGA-AA-A074	T3-T4
TCGA-AA-A075	T3-T4
TCGA-AA-A076	T3-T4
TCGA-AA-A077	T3-T4
TCGA-AA-A078	T3-T4
TCGA-AA-A079	T3-T4
TCGA-AA-A080	T3-T4
TCGA-AA-A081	T2
TCGA-AA-A082	T2
TCGA-AA-A083	T2
TCGA-AA-A084	T3-T4
TCGA-AA-A085	T3-T4
TCGA-AA-A086	T2
TCGA-AA-A087	T2
TCGA-AA-A088	T2
TCGA-AA-A089	T2
TCGA-AA-A090	T2
TCGA-AA-A091	T3-T4
TCGA-AA-A092	T3-T4
TCGA-AA-A096	T3-T4
TCGA-AA-A097	T2
TCGA-AA-A098	T2
TCGA-AA-A099	T3-T4
TCGA-AA-A100	T2
TCGA-AA-A101	T3-T4
TCGA-AA-A102	T3-T4
TCGA-AA-A103	T3-T4
TCGA-AA-A104	T2
TCGA-AA-A105	T2
TCGA-AA-A106	T2
TCGA-AA-A107	T3-T4
TCGA-AA-A108	T2
TCGA-AA-A109	T3-T4
TCGA-AA-A111	T2
TCGA-AA-A112	T2
TCGA-AA-A114	T2
TCGA-AA-A115	T3-T4
TCGA-AA-A118	T3-T4
TCGA-AA-A119	T2
TCGA-AA-A120	T2
TCGA-AA-A121	T2
TCGA-AA-A122	T3-T4
TCGA-AA-A123	T2
TCGA-AA-A124	T3-T4
TCGA-AA-A125	T3-T4
TCGA-AA-A126	T3-T4
TCGA-AA-A127	T2
TCGA-AA-A128	T2
TCGA-AA-A129	T2
TCGA-AA-A130	T2
TCGA-AA-A134	T3-T4

## Sheet: N
Id	N
TCGA-2A-A8VL	N0
TCGA-2A-A8VT	N1
TCGA-2A-A8VV	N0
TCGA-2A-A8VX	N0
TCGA-2A-A8W1	N0
TCGA-2A-A8W3	N0
TCGA-2A-AAYU	N0
TCGA-4L-AA1F	N0
TCGA-CH-5737	N0
TCGA-CH-5739	N0
TCGA-CH-5740	N0
TCGA-CH-5741	N1
TCGA-CH-5743	N0
TCGA-CH-5744	N0
TCGA-CH-5745	N0
TCGA-CH-5746	N0
TCGA-CH-5748	N0
TCGA-CH-5750	N0
TCGA-CH-5751	N1
TCGA-CH-5752	N0
TCGA-CH-5753	N1
TCGA-CH-5754	N1
TCGA-CH-5761	N0
TCGA-CH-5762	N0
TCGA-CH-5763	N0
TCGA-CH-5764	N0
TCGA-CH-5765	N0
TCGA-CH-5766	N1
TCGA-CH-5767	N0
TCGA-CH-5768	N0
TCGA-CH-5769	N0
TCGA-CH-5771	N0
TCGA-CH-5772	N0
TCGA-CH-5788	N1
TCGA-CH-5789	N0
TCGA-CH-5790	N0
TCGA-CH-5791	N0
TCGA-CH-5792	N0
TCGA-CH-5794	N0
TCGA-EJ-5494	N0
TCGA-EJ-5495	N1
TCGA-EJ-5496	N0
TCGA-EJ-5497	N0
TCGA-EJ-5498	N0
TCGA-EJ-5499	N0
TCGA-EJ-5501	N0
TCGA-EJ-5502	N0
TCGA-EJ-5503	N0
TCGA-EJ-5504	N1
TCGA-EJ-5505	N0
TCGA-EJ-5507	N1
TCGA-EJ-5508	N0
TCGA-EJ-5509	N0
TCGA-EJ-5510	N0
TCGA-EJ-5511	N0
TCGA-EJ-5512	N0
TCGA-EJ-5514	N0
TCGA-EJ-5515	N0
TCGA-EJ-5516	N0
TCGA-EJ-5517	N0
TCGA-EJ-5518	N0
TCGA-EJ-5519	N1
TCGA-EJ-5521	N0
TCGA-EJ-5522	N0
TCGA-EJ-5524	N0
TCGA-EJ-5525	N0
TCGA-EJ-5526	N1
TCGA-EJ-5527	N0
TCGA-EJ-5530	N0
TCGA-EJ-5531	N0
TCGA-EJ-5532	N0
TCGA-EJ-5542	N0
TCGA-EJ-7115	N0
TCGA-EJ-7123	N0
TCGA-EJ-7125	N0
TCGA-EJ-7218	N0
TCGA-EJ-7312	N0
TCGA-EJ-7314	N0
TCGA-EJ-7315	N0
TCGA-EJ-7317	N0
TCGA-EJ-7321	N0
TCGA-EJ-7325	N0
TCGA-EJ-7327	N0
TCGA-EJ-7328	N0
TCGA-EJ-7330	N0
TCGA-EJ-7331	N0
TCGA-EJ-7781	N0
TCGA-EJ-7782	N0
TCGA-EJ-7783	N0
TCGA-EJ-7784	N0
TCGA-EJ-7785	N0
TCGA-EJ-7786	N0
TCGA-EJ-7788	N0
TCGA-EJ-7789	N0
TCGA-EJ-7791	N0
TCGA-EJ-7792	N0
TCGA-EJ-7794	N0
TCGA-EJ-7797	N0
TCGA-EJ-8468	N0
TCGA-EJ-8472	N0
TCGA-EJ-8474	N0
TCGA-EJ-A46B	N0
TCGA-EJ-A46F	N1
TCGA-EJ-A46G	N0
TCGA-EJ-A46H	N0
TCGA-EJ-A46I	N0
TCGA-EJ-A65B	N0
TCGA-EJ-A65D	N0
TCGA-EJ-A65E	N0
TCGA-EJ-A65F	N0
TCGA-EJ-A65G	N0
TCGA-EJ-A65J	N0
TCGA-EJ-A6RA	N1
TCGA-EJ-A7NF	N0
TCGA-EJ-A7NG	N0
TCGA-EJ-A7NH	N0
TCGA-EJ-A7NJ	N0
TCGA-EJ-A7NK	N0
TCGA-EJ-A7NM	N1
TCGA-EJ-A7NN	N1
TCGA-EJ-A8FN	N0
TCGA-EJ-A8FO	N0
TCGA-EJ-A8FP	N0
TCGA-EJ-A8FS	N0
TCGA-EJ-A8FU	N0
TCGA-EJ-AB20	N0
TCGA-EJ-AB27	N0
TCGA-FC-A5OB	N0
TCGA-FC-A66V	N0
TCGA-FC-A6HD	N0
TCGA-FC-A8O0	N0
TCGA-G9-6332	N0
TCGA-G9-6333	N0
TCGA-G9-6338	N0
TCGA-G9-6339	N0
TCGA-G9-6348	N0
TCGA-G9-6356	N0
TCGA-G9-6361	N0
TCGA-G9-6362	N0
TCGA-G9-6363	N0
TCGA-G9-6364	N0
TCGA-G9-6365	N0
TCGA-G9-6367	N0
TCGA-G9-6369	N0
TCGA-G9-6370	N0
TCGA-G9-6377	N0
TCGA-G9-6379	N0
TCGA-G9-6384	N0
TCGA-G9-6494	N0
TCGA-G9-6496	N0
TCGA-G9-6499	N0
TCGA-G9-7510	N0
TCGA-G9-7521	N1
TCGA-G9-7522	N0
TCGA-G9-7523	N0
TCGA-G9-7525	N0
TCGA-G9-A9S0	N1
TCGA-G9-A9S4	N1
TCGA-G9-A9S7	N0
TCGA-HC-7078	N0
TCGA-HC-7079	N0
TCGA-HC-7080	N0
TCGA-HC-7209	N0
TCGA-HC-7210	N0
TCGA-HC-7211	N0
TCGA-HC-7213	N0
TCGA-HC-7230	N0
TCGA-HC-7233	N0
TCGA-HC-7736	N0
TCGA-HC-7737	N1
TCGA-HC-7740	N0
TCGA-HC-7741	N0
TCGA-HC-7742	N0
TCGA-HC-7744	N0
TCGA-HC-7745	N0
TCGA-HC-7748	N0
TCGA-HC-7749	N0
TCGA-HC-7752	N0
TCGA-HC-7818	N0
TCGA-HC-7819	N0
TCGA-HC-8212	N0
TCGA-HC-8216	N0
TCGA-HC-8257	N1
TCGA-HC-8260	N0
TCGA-HC-8262	N0
TCGA-HC-8264	N1
TCGA-HC-8265	N0
TCGA-HC-8266	N0
TCGA-HC-A48F	N1
TCGA-HC-A4ZV	N0
TCGA-HC-A631	N0
TCGA-HC-A632	N0
TCGA-HC-A6AL	N0
TCGA-HC-A6AN	N0
TCGA-HC-A6AS	N0
TCGA-HC-A6HX	N0
TCGA-HC-A76W	N0
TCGA-HC-A76X	N0
TCGA-HC-A8CY	N1
TCGA-HC-A8D0	N0
TCGA-HC-A8D1	N0
TCGA-HC-A9TE	N0
TCGA-HC-A9TH	N0
TCGA-HI-7168	N0
TCGA-HI-7169	N0
TCGA-HI-7170	N0
TCGA-HI-7171	N0
TCGA-J4-8200	N0
TCGA-J4-A67L	N0
TCGA-J4-A67M	N0
TCGA-J4-A67N	N0
TCGA-J4-A67O	N0
TCGA-J4-A67R	N0
TCGA-J4-A67S	N0
TCGA-J4-A6G1	N0
TCGA-J4-A6G3	N0
TCGA-J4-A83I	N0
TCGA-J4-A83J	N0
TCGA-J4-A83L	N0
TCGA-J4-A83M	N0
TCGA-J4-AATV	N0
TCGA-J4-AATZ	N0
TCGA-J4-AAU2	N0
TCGA-J9-A52B	N0
TCGA-J9-A52E	N0
TCGA-J9-A8CM	N1
TCGA-KC-A4BL	N0
TCGA-KC-A4BN	N0
TCGA-KC-A4BO	N0
TCGA-KC-A4BR	N1
TCGA-KC-A4BV	N0
TCGA-KC-A7F3	N0
TCGA-KC-A7F5	N0
TCGA-KC-A7F6	N0
TCGA-KC-A7FA	N0
TCGA-KC-A7FD	N0
TCGA-KC-A7FE	N0
TCGA-KK-A59V	N0
TCGA-KK-A59X	N1
TCGA-KK-A59Z	N0
TCGA-KK-A5A1	N0
TCGA-KK-A6DY	N0
TCGA-KK-A6E0	N0
TCGA-KK-A6E2	N0
TCGA-KK-A6E3	N0
TCGA-KK-A6E4	N0
TCGA-KK-A6E5	N0
TCGA-KK-A6E6	N0
TCGA-KK-A6E7	N1
TCGA-KK-A7AP	N1
TCGA-KK-A7AQ	N0
TCGA-KK-A7AU	N1
TCGA-KK-A7AW	N1
TCGA-KK-A7AY	N0
TCGA-KK-A7AZ	N0
TCGA-KK-A7B0	N0
TCGA-KK-A7B1	N0
TCGA-KK-A7B2	N1
TCGA-KK-A7B3	N0
TCGA-KK-A7B4	N1
TCGA-KK-A8I4	N1
TCGA-KK-A8I5	N0
TCGA-KK-A8I6	N0
TCGA-KK-A8I7	N0
TCGA-KK-A8I8	N0
TCGA-KK-A8IB	N0
TCGA-KK-A8IC	N0
TCGA-KK-A8ID	N1
TCGA-KK-A8IF	N0
TCGA-KK-A8IG	N0
TCGA-KK-A8IH	N0
TCGA-KK-A8II	N0
TCGA-KK-A8IJ	N1
TCGA-KK-A8IK	N0
TCGA-KK-A8IL	N1
TCGA-KK-A8IM	N0
TCGA-M7-A71Z	N0
TCGA-M7-A722	N0
TCGA-M7-A723	N1
TCGA-M7-A724	N0
TCGA-M7-A725	N0
TCGA-MG-AAMC	N0
TCGA-QU-A6IL	N0
TCGA-QU-A6IM	N0
TCGA-QU-A6IN	N0
TCGA-QU-A6IO	N0
TCGA-QU-A6IP	N0
TCGA-SU-A7E7	N0
TCGA-TP-A8TT	N0
TCGA-TP-A8TV	N0
TCGA-V1-A8MF	N0
TCGA-V1-A8MJ	N1
TCGA-V1-A8MK	N0
TCGA-V1-A8ML	N0
TCGA-V1-A8MM	N0
TCGA-V1-A8MU	N1
TCGA-V1-A8WL	N0
TCGA-V1-A8WV	N1
TCGA-V1-A8WW	N1
TCGA-V1-A8X3	N0
TCGA-V1-A9O5	N1
TCGA-V1-A9O7	N0
TCGA-V1-A9O9	N0
TCGA-V1-A9OA	N1
TCGA-V1-A9OL	N0
TCGA-V1-A9OX	N0
TCGA-V1-A9OY	N1
TCGA-V1-A9Z7	N0
TCGA-V1-A9Z8	N0
TCGA-V1-A9Z9	N0
TCGA-V1-A9ZG	N0
TCGA-V1-A9ZI	N0
TCGA-V1-A9ZK	N0
TCGA-V1-A9ZR	N0
TCGA-VN-A88I	N0
TCGA-VN-A88K	N1
TCGA-VN-A88L	N0
TCGA-VN-A88M	N0
TCGA-VN-A88N	N0
TCGA-VN-A88O	N0
TCGA-VN-A88P	N0
TCGA-VN-A88Q	N0
TCGA-VN-A88R	N0
TCGA-VN-A943	N0
TCGA-VP-A872	N0
TCGA-VP-A875	N0
TCGA-VP-A876	N0
TCGA-VP-A878	N1
TCGA-VP-A879	N0
TCGA-VP-A87B	N0
TCGA-VP-A87C	N0
TCGA-VP-A87D	N1
TCGA-VP-A87E	N0
TCGA-VP-A87H	N0
TCGA-VP-A87J	N1
TCGA-VP-A87K	N0
TCGA-VP-AA1N	N0
TCGA-WW-A8ZI	N0
TCGA-XA-A8JR	N0
TCGA-XJ-A9DI	N0
TCGA-XJ-A9DX	N1
TCGA-XK-AAIR	N0
TCGA-XK-AAIV	N1
TCGA-XK-AAIW	N0
TCGA-XK-AAJ3	N0
TCGA-XK-AAJA	N0
TCGA-XK-AAJP	N0
TCGA-XK-AAJR	N0
TCGA-XK-AAJT	N0
TCGA-XK-AAJU	N0
TCGA-XK-AAK1	N0
TCGA-XQ-A8TB	N0
TCGA-Y6-A8TL	N0
TCGA-YJ-A8SW	N0
TCGA-YL-A8HK	N0
TCGA-YL-A8HL	N1
TCGA-YL-A8HM	N0
TCGA-YL-A8HO	N0
TCGA-YL-A8S8	N0
TCGA-YL-A8S9	N0
TCGA-YL-A8SA	N0
TCGA-YL-A8SB	N0
TCGA-YL-A8SC	N0
TCGA-YL-A8SF	N0
TCGA-YL-A8SH	N0
TCGA-YL-A8SI	N0
TCGA-YL-A8SJ	N0
TCGA-YL-A8SK	N1
TCGA-YL-A8SL	N1
TCGA-YL-A8SQ	N0
TCGA-YL-A8SR	N0
TCGA-YL-A9WH	N1
TCGA-YL-A9WI	N1
TCGA-YL-A9WJ	N1
TCGA-YL-A9WK	N0
TCGA-YL-A9WL	N0
TCGA-YL-A9WX	N1
TCGA-YL-A9WY	N1
TCGA-ZG-A8QW	N1
TCGA-ZG-A8QX	N0
TCGA-ZG-A8QZ	N1
TCGA-ZG-A9KY	N1
TCGA-ZG-A9L0	N1
TCGA-ZG-A9L1	N1
TCGA-ZG-A9L2	N0
TCGA-ZG-A9L4	N0
TCGA-ZG-A9L5	N1
TCGA-ZG-A9L6	N0
TCGA-ZG-A9L9	N1
TCGA-ZG-A9LB	N0
TCGA-ZG-A9LM	N1
TCGA-ZG-A9LN	N1
TCGA-ZG-A9LS	N1
TCGA-ZG-A9LU	N0
TCGA-ZG-A9LY	N1
TCGA-ZG-A9LZ	N0
TCGA-ZG-A9M4	N1
TCGA-ZG-A9MC	N1
TCGA-ZG-A9N3	N1
TCGA-ZG-A9ND	N0
TCGA-ZG-A9NI	N0
TCGA-AA-A001	N0
TCGA-AA-A002	N0
TCGA-AA-A003	N0
TCGA-AA-A004	N0
TCGA-AA-A006	N0
TCGA-AA-A007	N0
TCGA-AA-A008	N1
TCGA-AA-A009	N1
TCGA-AA-A010	N0
TCGA-AA-A011	N0
TCGA-AA-A012	N0
TCGA-AA-A013	N0
TCGA-AA-A014	N0
TCGA-AA-A016	N0
TCGA-AA-A017	N0
TCGA-AA-A018	N0
TCGA-AA-A019	N0
TCGA-AA-A020	N0
TCGA-AA-A021	N0
TCGA-AA-A022	N1
TCGA-AA-A023	N0
TCGA-AA-A024	N0
TCGA-AA-A025	N0
TCGA-AA-A026	N1
TCGA-AA-A027	N1
TCGA-AA-A028	N0
TCGA-AA-A029	N0
TCGA-AA-A030	N0
TCGA-AA-A031	N0
TCGA-AA-A032	N0
TCGA-AA-A033	N0
TCGA-AA-A035	N0
TCGA-AA-A036	N0
TCGA-AA-A037	N1
TCGA-AA-A038	N0
TCGA-AA-A040	N0
TCGA-AA-A041	N0
TCGA-AA-A043	N0
TCGA-AA-A044	N0
TCGA-AA-A046	N0
TCGA-AA-A049	N0
TCGA-AA-A050	N0
TCGA-AA-A051	N0
TCGA-AA-A052	N1
TCGA-AA-A053	N0
TCGA-AA-A054	N0
TCGA-AA-A055	N0
TCGA-AA-A057	N1
TCGA-AA-A058	N0
TCGA-AA-A059	N0
TCGA-AA-A060	N0
TCGA-AA-A061	N1
TCGA-AA-A063	N0
TCGA-AA-A064	N0
TCGA-AA-A065	N0
TCGA-AA-A066	N0
TCGA-AA-A067	N0
TCGA-AA-A068	N0
TCGA-AA-A069	N1
TCGA-AA-A071	N0
TCGA-AA-A072	N0
TCGA-AA-A073	N0
TCGA-AA-A074	N0
TCGA-AA-A075	N0
TCGA-AA-A076	N0
TCGA-AA-A077	N0
TCGA-AA-A078	N0
TCGA-AA-A079	N0
TCGA-AA-A080	N0
TCGA-AA-A081	N0
TCGA-AA-A082	N0
TCGA-AA-A083	N0
TCGA-AA-A084	N0
TCGA-AA-A085	N0
TCGA-AA-A086	N0
TCGA-AA-A087	N0
TCGA-AA-A088	N0
TCGA-AA-A089	N1
TCGA-AA-A090	N0
TCGA-AA-A091	N0
TCGA-AA-A092	N1
TCGA-AA-A096	N0
TCGA-AA-A097	N1
TCGA-AA-A098	N0
TCGA-AA-A099	N0
TCGA-AA-A100	N0
TCGA-AA-A101	N0
TCGA-AA-A102	N0
TCGA-AA-A103	N0
TCGA-AA-A104	N0
TCGA-AA-A105	N0
TCGA-AA-A106	N0
TCGA-AA-A107	N0
TCGA-AA-A108	N0
TCGA-AA-A109	N0
TCGA-AA-A111	N0
TCGA-AA-A112	N0
TCGA-AA-A114	N0
TCGA-AA-A115	N1
TCGA-AA-A118	N1
TCGA-AA-A119	N0
TCGA-AA-A120	N0
TCGA-AA-A121	N0
TCGA-AA-A122	N1
TCGA-AA-A123	N0
TCGA-AA-A124	N0
TCGA-AA-A125	N0
TCGA-AA-A126	N0
TCGA-AA-A127	N1
TCGA-AA-A128	N0
TCGA-AA-A129	N0
TCGA-AA-A130	N0
TCGA-AA-A134	N1
