# Supplementary material for: Construction and validation of a novel cuproptosis-related long noncoding RNA signature for predicting the outcome of prostate cancer
Source: Front Genet. 2022 Dec 6;13:976850. doi: 10.3389/fgene.2022.976850 (PMC9763621; doi:10.3389/fgene.2022.976850)
Supplement: Supplementary file 2 [file DataSheet1.ZIP › Source data for review purpose only/Source data/15.cliGroupSur/clinical.txt]

Id	N
TCGA-2A-A8VL	N0
TCGA-2A-A8VT	N1
TCGA-2A-A8VV	N0
TCGA-2A-A8VX	N0
TCGA-2A-A8W1	N0
TCGA-2A-A8W3	N0
TCGA-2A-AAYU	N0
TCGA-4L-AA1F	N0
TCGA-CH-5737	N0
TCGA-CH-5739	N0
TCGA-CH-5740	N0
TCGA-CH-5741	N1
TCGA-CH-5743	N0
TCGA-CH-5744	N0
TCGA-CH-5745	N0
TCGA-CH-5746	N0
TCGA-CH-5748	N0
TCGA-CH-5750	N0
TCGA-CH-5751	N1
TCGA-CH-5752	N0
TCGA-CH-5753	N1
TCGA-CH-5754	N1
TCGA-CH-5761	N0
TCGA-CH-5762	N0
TCGA-CH-5763	N0
TCGA-CH-5764	N0
TCGA-CH-5765	N0
TCGA-CH-5766	N1
TCGA-CH-5767	N0
TCGA-CH-5768	N0
TCGA-CH-5769	N0
TCGA-CH-5771	N0
TCGA-CH-5772	N0
TCGA-CH-5788	N1
TCGA-CH-5789	N0
TCGA-CH-5790	N0
TCGA-CH-5791	N0
TCGA-CH-5792	N0
TCGA-CH-5794	N0
TCGA-EJ-5494	N0
TCGA-EJ-5495	N1
TCGA-EJ-5496	N0
TCGA-EJ-5497	N0
TCGA-EJ-5498	N0
TCGA-EJ-5499	N0
TCGA-EJ-5501	N0
TCGA-EJ-5502	N0
TCGA-EJ-5503	N0
TCGA-EJ-5504	N1
TCGA-EJ-5505	N0
TCGA-EJ-5507	N1
TCGA-EJ-5508	N0
TCGA-EJ-5509	N0
TCGA-EJ-5510	N0
TCGA-EJ-5511	N0
TCGA-EJ-5512	N0
TCGA-EJ-5514	N0
TCGA-EJ-5515	N0
TCGA-EJ-5516	N0
TCGA-EJ-5517	N0
TCGA-EJ-5518	N0
TCGA-EJ-5519	N1
TCGA-EJ-5521	N0
TCGA-EJ-5522	N0
TCGA-EJ-5524	N0
TCGA-EJ-5525	N0
TCGA-EJ-5526	N1
TCGA-EJ-5527	N0
TCGA-EJ-5530	N0
TCGA-EJ-5531	N0
TCGA-EJ-5532	N0
TCGA-EJ-5542	N0
TCGA-EJ-7115	N0
TCGA-EJ-7123	N0
TCGA-EJ-7125	N0
TCGA-EJ-7218	N0
TCGA-EJ-7312	N0
TCGA-EJ-7314	N0
TCGA-EJ-7315	N0
TCGA-EJ-7317	N0
TCGA-EJ-7321	N0
TCGA-EJ-7325	N0
TCGA-EJ-7327	N0
TCGA-EJ-7328	N0
TCGA-EJ-7330	N0
TCGA-EJ-7331	N0
TCGA-EJ-7781	N0
TCGA-EJ-7782	N0
TCGA-EJ-7783	N0
TCGA-EJ-7784	N0
TCGA-EJ-7785	N0
TCGA-EJ-7786	N0
TCGA-EJ-7788	N0
TCGA-EJ-7789	N0
TCGA-EJ-7791	N0
TCGA-EJ-7792	N0
TCGA-EJ-7794	N0
TCGA-EJ-7797	N0
TCGA-EJ-8468	N0
TCGA-EJ-8472	N0
TCGA-EJ-8474	N0
TCGA-EJ-A46B	N0
TCGA-EJ-A46F	N1
TCGA-EJ-A46G	N0
TCGA-EJ-A46H	N0
TCGA-EJ-A46I	N0
TCGA-EJ-A65B	N0
TCGA-EJ-A65D	N0
TCGA-EJ-A65E	N0
TCGA-EJ-A65F	N0
TCGA-EJ-A65G	N0
TCGA-EJ-A65J	N0
TCGA-EJ-A6RA	N1
TCGA-EJ-A7NF	N0
TCGA-EJ-A7NG	N0
TCGA-EJ-A7NH	N0
TCGA-EJ-A7NJ	N0
TCGA-EJ-A7NK	N0
TCGA-EJ-A7NM	N1
TCGA-EJ-A7NN	N1
TCGA-EJ-A8FN	N0
TCGA-EJ-A8FO	N0
TCGA-EJ-A8FP	N0
TCGA-EJ-A8FS	N0
TCGA-EJ-A8FU	N0
TCGA-EJ-AB20	N0
TCGA-EJ-AB27	N0
TCGA-FC-A5OB	N0
TCGA-FC-A66V	N0
TCGA-FC-A6HD	N0
TCGA-FC-A8O0	N0
TCGA-G9-6332	N0
TCGA-G9-6333	N0
TCGA-G9-6338	N0
TCGA-G9-6339	N0
TCGA-G9-6348	N0
TCGA-G9-6356	N0
TCGA-G9-6361	N0
TCGA-G9-6362	N0
TCGA-G9-6363	N0
TCGA-G9-6364	N0
TCGA-G9-6365	N0
TCGA-G9-6367	N0
TCGA-G9-6369	N0
TCGA-G9-6370	N0
TCGA-G9-6377	N0
TCGA-G9-6379	N0
TCGA-G9-6384	N0
TCGA-G9-6494	N0
TCGA-G9-6496	N0
TCGA-G9-6499	N0
TCGA-G9-7510	N0
TCGA-G9-7521	N1
TCGA-G9-7522	N0
TCGA-G9-7523	N0
TCGA-G9-7525	N0
TCGA-G9-A9S0	N1
TCGA-G9-A9S4	N1
TCGA-G9-A9S7	N0
TCGA-HC-7078	N0
TCGA-HC-7079	N0
TCGA-HC-7080	N0
TCGA-HC-7209	N0
TCGA-HC-7210	N0
TCGA-HC-7211	N0
TCGA-HC-7213	N0
TCGA-HC-7230	N0
TCGA-HC-7233	N0
TCGA-HC-7736	N0
TCGA-HC-7737	N1
TCGA-HC-7740	N0
TCGA-HC-7741	N0
TCGA-HC-7742	N0
TCGA-HC-7744	N0
TCGA-HC-7745	N0
TCGA-HC-7748	N0
TCGA-HC-7749	N0
TCGA-HC-7752	N0
TCGA-HC-7818	N0
TCGA-HC-7819	N0
TCGA-HC-8212	N0
TCGA-HC-8216	N0
TCGA-HC-8257	N1
TCGA-HC-8260	N0
TCGA-HC-8262	N0
TCGA-HC-8264	N1
TCGA-HC-8265	N0
TCGA-HC-8266	N0
TCGA-HC-A48F	N1
TCGA-HC-A4ZV	N0
TCGA-HC-A631	N0
TCGA-HC-A632	N0
TCGA-HC-A6AL	N0
TCGA-HC-A6AN	N0
TCGA-HC-A6AS	N0
TCGA-HC-A6HX	N0
TCGA-HC-A76W	N0
TCGA-HC-A76X	N0
TCGA-HC-A8CY	N1
TCGA-HC-A8D0	N0
TCGA-HC-A8D1	N0
TCGA-HC-A9TE	N0
TCGA-HC-A9TH	N0
TCGA-HI-7168	N0
TCGA-HI-7169	N0
TCGA-HI-7170	N0
TCGA-HI-7171	N0
TCGA-J4-8200	N0
TCGA-J4-A67L	N0
TCGA-J4-A67M	N0
TCGA-J4-A67N	N0
TCGA-J4-A67O	N0
TCGA-J4-A67R	N0
TCGA-J4-A67S	N0
TCGA-J4-A6G1	N0
TCGA-J4-A6G3	N0
TCGA-J4-A83I	N0
TCGA-J4-A83J	N0
TCGA-J4-A83L	N0
TCGA-J4-A83M	N0
TCGA-J4-AATV	N0
TCGA-J4-AATZ	N0
TCGA-J4-AAU2	N0
TCGA-J9-A52B	N0
TCGA-J9-A52E	N0
TCGA-J9-A8CM	N1
TCGA-KC-A4BL	N0
TCGA-KC-A4BN	N0
TCGA-KC-A4BO	N0
TCGA-KC-A4BR	N1
TCGA-KC-A4BV	N0
TCGA-KC-A7F3	N0
TCGA-KC-A7F5	N0
TCGA-KC-A7F6	N0
TCGA-KC-A7FA	N0
TCGA-KC-A7FD	N0
TCGA-KC-A7FE	N0
TCGA-KK-A59V	N0
TCGA-KK-A59X	N1
TCGA-KK-A59Z	N0
TCGA-KK-A5A1	N0
TCGA-KK-A6DY	N0
TCGA-KK-A6E0	N0
TCGA-KK-A6E2	N0
TCGA-KK-A6E3	N0
TCGA-KK-A6E4	N0
TCGA-KK-A6E5	N0
TCGA-KK-A6E6	N0
TCGA-KK-A6E7	N1
TCGA-KK-A7AP	N1
TCGA-KK-A7AQ	N0
TCGA-KK-A7AU	N1
TCGA-KK-A7AW	N1
TCGA-KK-A7AY	N0
TCGA-KK-A7AZ	N0
TCGA-KK-A7B0	N0
TCGA-KK-A7B1	N0
TCGA-KK-A7B2	N1
TCGA-KK-A7B3	N0
TCGA-KK-A7B4	N1
TCGA-KK-A8I4	N1
TCGA-KK-A8I5	N0
TCGA-KK-A8I6	N0
TCGA-KK-A8I7	N0
TCGA-KK-A8I8	N0
TCGA-KK-A8IB	N0
TCGA-KK-A8IC	N0
TCGA-KK-A8ID	N1
TCGA-KK-A8IF	N0
TCGA-KK-A8IG	N0
TCGA-KK-A8IH	N0
TCGA-KK-A8II	N0
TCGA-KK-A8IJ	N1
TCGA-KK-A8IK	N0
TCGA-KK-A8IL	N1
TCGA-KK-A8IM	N0
TCGA-M7-A71Z	N0
TCGA-M7-A722	N0
TCGA-M7-A723	N1
TCGA-M7-A724	N0
TCGA-M7-A725	N0
TCGA-MG-AAMC	N0
TCGA-QU-A6IL	N0
TCGA-QU-A6IM	N0
TCGA-QU-A6IN	N0
TCGA-QU-A6IO	N0
TCGA-QU-A6IP	N0
TCGA-SU-A7E7	N0
TCGA-TP-A8TT	N0
TCGA-TP-A8TV	N0
TCGA-V1-A8MF	N0
TCGA-V1-A8MJ	N1
TCGA-V1-A8MK	N0
TCGA-V1-A8ML	N0
TCGA-V1-A8MM	N0
TCGA-V1-A8MU	N1
TCGA-V1-A8WL	N0
TCGA-V1-A8WV	N1
TCGA-V1-A8WW	N1
TCGA-V1-A8X3	N0
TCGA-V1-A9O5	N1
TCGA-V1-A9O7	N0
TCGA-V1-A9O9	N0
TCGA-V1-A9OA	N1
TCGA-V1-A9OL	N0
TCGA-V1-A9OX	N0
TCGA-V1-A9OY	N1
TCGA-V1-A9Z7	N0
TCGA-V1-A9Z8	N0
TCGA-V1-A9Z9	N0
TCGA-V1-A9ZG	N0
TCGA-V1-A9ZI	N0
TCGA-V1-A9ZK	N0
TCGA-V1-A9ZR	N0
TCGA-VN-A88I	N0
TCGA-VN-A88K	N1
TCGA-VN-A88L	N0
TCGA-VN-A88M	N0
TCGA-VN-A88N	N0
TCGA-VN-A88O	N0
TCGA-VN-A88P	N0
TCGA-VN-A88Q	N0
TCGA-VN-A88R	N0
TCGA-VN-A943	N0
TCGA-VP-A872	N0
TCGA-VP-A875	N0
TCGA-VP-A876	N0
TCGA-VP-A878	N1
TCGA-VP-A879	N0
TCGA-VP-A87B	N0
TCGA-VP-A87C	N0
TCGA-VP-A87D	N1
TCGA-VP-A87E	N0
TCGA-VP-A87H	N0
TCGA-VP-A87J	N1
TCGA-VP-A87K	N0
TCGA-VP-AA1N	N0
TCGA-WW-A8ZI	N0
TCGA-XA-A8JR	N0
TCGA-XJ-A9DI	N0
TCGA-XJ-A9DX	N1
TCGA-XK-AAIR	N0
TCGA-XK-AAIV	N1
TCGA-XK-AAIW	N0
TCGA-XK-AAJ3	N0
TCGA-XK-AAJA	N0
TCGA-XK-AAJP	N0
TCGA-XK-AAJR	N0
TCGA-XK-AAJT	N0
TCGA-XK-AAJU	N0
TCGA-XK-AAK1	N0
TCGA-XQ-A8TB	N0
TCGA-Y6-A8TL	N0
TCGA-YJ-A8SW	N0
TCGA-YL-A8HK	N0
TCGA-YL-A8HL	N1
TCGA-YL-A8HM	N0
TCGA-YL-A8HO	N0
TCGA-YL-A8S8	N0
TCGA-YL-A8S9	N0
TCGA-YL-A8SA	N0
TCGA-YL-A8SB	N0
TCGA-YL-A8SC	N0
TCGA-YL-A8SF	N0
TCGA-YL-A8SH	N0
TCGA-YL-A8SI	N0
TCGA-YL-A8SJ	N0
TCGA-YL-A8SK	N1
TCGA-YL-A8SL	N1
TCGA-YL-A8SQ	N0
TCGA-YL-A8SR	N0
TCGA-YL-A9WH	N1
TCGA-YL-A9WI	N1
TCGA-YL-A9WJ	N1
TCGA-YL-A9WK	N0
TCGA-YL-A9WL	N0
TCGA-YL-A9WX	N1
TCGA-YL-A9WY	N1
TCGA-ZG-A8QW	N1
TCGA-ZG-A8QX	N0
TCGA-ZG-A8QZ	N1
TCGA-ZG-A9KY	N1
TCGA-ZG-A9L0	N1
TCGA-ZG-A9L1	N1
TCGA-ZG-A9L2	N0
TCGA-ZG-A9L4	N0
TCGA-ZG-A9L5	N1
TCGA-ZG-A9L6	N0
TCGA-ZG-A9L9	N1
TCGA-ZG-A9LB	N0
TCGA-ZG-A9LM	N1
TCGA-ZG-A9LN	N1
TCGA-ZG-A9LS	N1
TCGA-ZG-A9LU	N0
TCGA-ZG-A9LY	N1
TCGA-ZG-A9LZ	N0
TCGA-ZG-A9M4	N1
TCGA-ZG-A9MC	N1
TCGA-ZG-A9N3	N1
TCGA-ZG-A9ND	N0
TCGA-ZG-A9NI	N0
TCGA-AA-A001	N0
TCGA-AA-A002	N0
TCGA-AA-A003	N0
TCGA-AA-A004	N0
TCGA-AA-A006	N0
TCGA-AA-A007	N0
TCGA-AA-A008	N1
TCGA-AA-A009	N1
TCGA-AA-A010	N0
TCGA-AA-A011	N0
TCGA-AA-A012	N0
TCGA-AA-A013	N0
TCGA-AA-A014	N0
TCGA-AA-A016	N0
TCGA-AA-A017	N0
TCGA-AA-A018	N0
TCGA-AA-A019	N0
TCGA-AA-A020	N0
TCGA-AA-A021	N0
TCGA-AA-A022	N1
TCGA-AA-A023	N0
TCGA-AA-A024	N0
TCGA-AA-A025	N0
TCGA-AA-A026	N1
TCGA-AA-A027	N1
TCGA-AA-A028	N0
TCGA-AA-A029	N0
TCGA-AA-A030	N0
TCGA-AA-A031	N0
TCGA-AA-A032	N0
TCGA-AA-A033	N0
TCGA-AA-A035	N0
TCGA-AA-A036	N0
TCGA-AA-A037	N1
TCGA-AA-A038	N0
TCGA-AA-A040	N0
TCGA-AA-A041	N0
TCGA-AA-A043	N0
TCGA-AA-A044	N0
TCGA-AA-A046	N0
TCGA-AA-A049	N0
TCGA-AA-A050	N0
TCGA-AA-A051	N0
TCGA-AA-A052	N1
TCGA-AA-A053	N0
TCGA-AA-A054	N0
TCGA-AA-A055	N0
TCGA-AA-A057	N1
TCGA-AA-A058	N0
TCGA-AA-A059	N0
TCGA-AA-A060	N0
TCGA-AA-A061	N1
TCGA-AA-A063	N0
TCGA-AA-A064	N0
TCGA-AA-A065	N0
TCGA-AA-A066	N0
TCGA-AA-A067	N0
TCGA-AA-A068	N0
TCGA-AA-A069	N1
TCGA-AA-A071	N0
TCGA-AA-A072	N0
TCGA-AA-A073	N0
TCGA-AA-A074	N0
TCGA-AA-A075	N0
TCGA-AA-A076	N0
TCGA-AA-A077	N0
TCGA-AA-A078	N0
TCGA-AA-A079	N0
TCGA-AA-A080	N0
TCGA-AA-A081	N0
TCGA-AA-A082	N0
TCGA-AA-A083	N0
TCGA-AA-A084	N0
TCGA-AA-A085	N0
TCGA-AA-A086	N0
TCGA-AA-A087	N0
TCGA-AA-A088	N0
TCGA-AA-A089	N1
TCGA-AA-A090	N0
TCGA-AA-A091	N0
TCGA-AA-A092	N1
TCGA-AA-A096	N0
TCGA-AA-A097	N1
TCGA-AA-A098	N0
TCGA-AA-A099	N0
TCGA-AA-A100	N0
TCGA-AA-A101	N0
TCGA-AA-A102	N0
TCGA-AA-A103	N0
TCGA-AA-A104	N0
TCGA-AA-A105	N0
TCGA-AA-A106	N0
TCGA-AA-A107	N0
TCGA-AA-A108	N0
TCGA-AA-A109	N0
TCGA-AA-A111	N0
TCGA-AA-A112	N0
TCGA-AA-A114	N0
TCGA-AA-A115	N1
TCGA-AA-A118	N1
TCGA-AA-A119	N0
TCGA-AA-A120	N0
TCGA-AA-A121	N0
TCGA-AA-A122	N1
TCGA-AA-A123	N0
TCGA-AA-A124	N0
TCGA-AA-A125	N0
TCGA-AA-A126	N0
TCGA-AA-A127	N1
TCGA-AA-A128	N0
TCGA-AA-A129	N0
TCGA-AA-A130	N0
TCGA-AA-A134	N1
