# Supplementary material for: Construction and validation of a novel cuproptosis-related long noncoding RNA signature for predicting the outcome of prostate cancer
Source: Front Genet. 2022 Dec 6;13:976850. doi: 10.3389/fgene.2022.976850 (PMC9763621; doi:10.3389/fgene.2022.976850)
Supplement: Supplementary file 2 [file DataSheet1.ZIP › Source data for review purpose only/Source data/17riskDiff/riskDiff.txt]

gene	lowMean	highMean	logFC	pValue	fdr
MST1	1.70178870613029	2.33710285191667	0.635314145786374	3.73815926759824e-32	2.41984579861638e-29
PEBP4	5.24228040985831	4.64245621936438	-0.599824190493927	0.000334039427708671	0.000650353900945232
FOS	8.70750807204235	8.03696634403431	-0.670541728008033	2.87184295247269e-06	7.678577388227e-06
ATP1A2	3.6111608931873	2.84190977381863	-0.769251119368669	3.06620011611477e-14	3.35401549328329e-13
SYCE1L	3.2695930026987	3.88384909489216	0.61425609219346	7.9756576969907e-09	3.17395091864749e-08
SNHG19	8.03850325196091	8.73127457411765	0.692771322156734	1.8128200704944e-16	3.18036001984824e-15
CHTF18	2.53069713269055	3.14374892612255	0.613051793431995	3.67533842480479e-35	1.17996740128358e-31
DICER1-AS1	1.83729643783225	2.42631261652614	0.589016178693896	6.74289503582767e-33	6.18516128929278e-30
TROAP	1.20129343577199	1.81223836063235	0.610944924860366	1.04476414519872e-23	9.3172646893347e-22
ADRA1A	1.74037544476059	1.11531630036438	-0.625059144396207	2.45678806488807e-21	1.28775805425684e-19
COCH	3.41552643291368	2.81173157384641	-0.603794859067276	2.99595317380597e-11	1.84882415463798e-10
SLC22A3	5.39512521391531	4.53236467384477	-0.862760540070538	3.43964940253535e-10	1.75564298995862e-09
MYBL2	2.16687834658469	2.83113730127778	0.664258954693087	1.20123318806434e-14	1.4126590294068e-13
PRUNE2	5.20529879392997	4.49822328668954	-0.707075507240424	5.90362580087785e-19	1.86734883090821e-17
HSF4	4.14557890337948	4.97104493045098	0.825466027071501	1.48371984734804e-19	5.32232689375518e-18
RSRP1	5.01022574947883	5.6280129390768	0.61778718959797	7.36528757746767e-17	1.39918673180236e-15
LINC00930	1.74514323893322	2.33714500234641	0.592001763413181	1.7098461140623e-11	1.10174830892062e-10
FMOD	7.46259436989251	6.69190940661438	-0.770684963278129	1.24105779834903e-10	6.84607570721574e-10
MYOCD	2.62341696419055	1.90902909735621	-0.714387866834345	1.31783812945843e-18	3.76919315334191e-17
PAQR6	2.93330244584365	3.58898281060294	0.655680364759293	8.3743547063147e-13	6.87178678201236e-12
KCNN4	4.95202389968404	4.22498059012255	-0.727043309561489	4.95047253240468e-06	1.27684210205143e-05
MT1M	5.46331163611889	4.8113286821634	-0.651982953955494	1.33061570101013e-05	3.22289076431009e-05
CCK	2.52855132180456	1.81534246220261	-0.713208859601946	4.20868542000671e-08	1.49427531555782e-07
DLX1	3.71918942252443	4.42542553597059	0.706236113446158	1.2243614212501e-07	4.05342855676561e-07
UNC5D	2.3038933319316	1.65859149876471	-0.64530183316689	2.78708186044487e-09	1.20389186854467e-08
CPED1	3.78755028063355	3.16741702980556	-0.620133250827995	1.34368920107997e-16	2.42354729217261e-15
SNHG6	6.23318429194625	6.82323518737909	0.590050895432831	3.00081159086424e-22	1.93650364069742e-20
KIFC2	3.07463008588111	3.95196895428595	0.87733886840484	1.52779148394137e-34	3.03230382616532e-31
YJEFN3	1.76770907457003	2.60401241729085	0.836303342720817	1.51189696012849e-31	8.4416438095522e-29
EPHA5	1.44622970837622	0.848399445035948	-0.597830263340274	1.96107900331867e-18	5.33563062724965e-17
TK1	3.87912808588925	4.50396565245425	0.624837566564997	1.03424492591339e-18	3.0665950613385e-17
ZNF692	4.48747126245277	5.11281688358824	0.625345621135466	4.12123572710339e-29	1.23081184203399e-26
PCDHGC3	3.5297663334544	2.93967923635621	-0.590087097098188	1.85576106020374e-17	4.07379205728828e-16
LCN2	5.01608952464821	4.35348343063562	-0.662606094012587	0.000198610458924226	0.000401788833255342
C7	5.24229406038599	4.6099972729951	-0.632296787390895	4.89081370151594e-09	2.01759812254634e-08
SCNN1D	1.7905614794202	2.46717932985294	0.676617850432746	9.39142668523619e-29	2.49932187118956e-26
CPE	8.9138976846987	8.3211948861683	-0.592702798530397	3.3481984981394e-11	2.04555495304977e-10
ANPEP	6.60336043240391	5.89042853447386	-0.712931897930052	0.00365368795261001	0.00597411009516396
OGN	4.49457914219707	3.8496936653219	-0.644885476875173	1.77534693109767e-11	1.14052052472017e-10
NEFH	7.05674823011401	5.80305436993301	-1.253693860181	1.61783522588737e-09	7.26696046549339e-09
PABPC1L	2.83790043214006	3.57362766509314	0.735727232953072	5.4570670532493e-23	4.17140804153735e-21
UBE2C	2.66168097700163	3.47555281540359	0.813871838401966	1.88709565919808e-18	5.17822274688499e-17
CKM	2.46617962846906	1.86227864920752	-0.603900979261539	8.45688947447212e-08	2.87386543083279e-07
MT1G	7.24281956768078	6.30559541920425	-0.937224148476533	6.32454456583862e-07	1.86755119141181e-06
ARG2	6.62728634186645	5.99902891422876	-0.628257427637691	2.13809541895532e-08	7.95647045640142e-08
MYO15B	3.1235400109544	3.71599997751797	0.592459966563576	1.2638684064014e-16	2.28599972887419e-15
NPY	9.45020303533876	8.63871824230065	-0.811484793038108	0.0317386305243773	0.0440064233636421
MXD3	1.67046662407655	2.41017070829085	0.739704084214303	3.0979289253329e-43	3.97836032591251e-39
KLK12	2.37745678585668	2.99821940947712	0.620762623620447	0.000955875402921116	0.00172721991336893
COMTD1	3.66572212431433	4.25705103834314	0.591328914028805	6.60898683227918e-19	2.0751249119836e-17
AOC1	2.55451477087296	1.66605914979085	-0.888455621082115	1.48327959410643e-10	8.07472511552131e-10
JPH4	2.66530302502769	2.00640808728105	-0.658894937746641	2.93336436915742e-13	2.65096870012101e-12
AMH	0.702911723729642	1.39998207823203	0.697070354502385	6.22591718999294e-19	1.95963795475219e-17
EME2	2.51490839374756	3.2402213270098	0.725312933262247	3.72803202933435e-32	2.41984579861638e-29
FLNA	8.64627924984528	7.94743968694608	-0.698839562899199	1.45471255197135e-12	1.14210185643782e-11
ST6GAL1	6.3986301825684	5.62906575771242	-0.769564424855986	1.21772873102655e-12	9.69502316419278e-12
PDE5A	4.60502297223779	4.00681625805392	-0.598206714183863	1.02307407092149e-11	6.87510058543892e-11
KL	3.33764261667915	2.5664779437549	-0.771164672924251	1.29241680004022e-10	7.11410910677947e-10
TP63	2.95109264731433	2.34657175871895	-0.604520888595378	9.97260716088016e-08	3.343817784857e-07
UCN	2.19482406801466	2.82554635873529	0.630722290720636	1.65660892345818e-22	1.14377267715322e-20
ASIC3	1.31959257702769	1.9209962579085	0.601403680880809	1.60080787255534e-23	1.34363233329122e-21
CACNA2D1	3.74230579315147	3.09150480386275	-0.650800989288721	9.66279353025202e-14	9.59702973824412e-13
MYH11	8.65100476734039	7.73796022321732	-0.91304454412307	9.48186080633689e-16	1.40953257244214e-14
LDB3	3.15295252468241	2.51010595027614	-0.642846574406267	4.18224925259999e-13	3.68370678339431e-12
CCER2	1.00266542340391	1.64065554460458	0.637990121200666	1.26910691758815e-26	2.2635931993982e-24
SNHG1	4.48020711596906	5.10987719380392	0.629670077834866	4.44646151751363e-34	5.79065700441816e-31
PTTG1	2.56575001029153	3.23894245003268	0.673192439741149	1.33378586409942e-19	4.80763073874159e-18
CD38	4.12122414442182	3.17992497307516	-0.941299171346661	1.98434648535886e-09	8.78117765850396e-09
CRYBG3	2.81771406372313	2.18086419660948	-0.63684986711365	4.23483244475819e-24	4.21579211283602e-22
F3	6.86394290622801	6.17855763953758	-0.685385266690432	6.84356184021199e-07	2.01063878178912e-06
EGR3	3.42131329361726	2.81489567176634	-0.606417621850924	4.25963811587546e-07	1.29197620888221e-06
SYNM	6.05149633962215	5.3175511544232	-0.733945185198947	1.71520307190912e-11	1.10464582996273e-10
MSMB	11.1301686687427	10.3394726573219	-0.790696011420776	5.45109352794997e-05	0.000120882305449721
FLNC	5.8153139469544	5.05040150112255	-0.764912445831849	3.7100307992953e-12	2.69786044872878e-11
HES4	4.86080838700489	5.57979367994281	0.718985292937924	5.9917216555721e-18	1.45180546228032e-16
CCDC78	1.35652183210423	2.09159165919771	0.735069827093478	1.72890774536775e-22	1.18099113117089e-20
RDH11	9.67585236019055	9.07365606655229	-0.602196293638267	1.70561259164994e-12	1.31789873056369e-11
PPP1R35	3.88366405258143	4.48829274679085	0.604628694209417	5.2155056708458e-32	3.18940589642866e-29
PGM5-AS1	2.90234153945277	2.23959819340359	-0.662743346049174	1.00176296359765e-08	3.9233424759137e-08
MAPK15	0.910640365894137	1.52449456594444	0.613854200050308	1.87550768279575e-24	2.02397224054311e-22
CCNL2	5.28002907730619	5.91325293323856	0.633223855932373	5.85258178186535e-24	5.65104174757254e-22
BIRC5	2.07874678740228	2.74077200285294	0.662025215450661	5.10993804395534e-16	8.11147396297583e-15
CNN1	8.27248196133062	7.68439458377778	-0.588087377552842	3.13506978677829e-07	9.73888877644093e-07
RHPN1	3.70618654181759	4.41905123198693	0.712864690169338	8.75772403445296e-25	1.00416689330754e-22
MYLK	6.45663949221661	5.61295711747549	-0.843682374741122	1.64834226344671e-16	2.91570404231166e-15
CD177	4.41422547834691	3.37872807729739	-1.03549740104952	5.02639643003897e-08	1.7641154128057e-07
OR51E2	8.7959444739772	7.81313513645588	-0.982809337521317	1.12356460894519e-09	5.20895910038777e-09
SYNPO2	5.97975894473616	5.15639355751307	-0.823365387223085	2.75961418652527e-15	3.7225803974115e-14
RGS11	2.52765094069055	3.15182128602451	0.624170345333956	2.12339161556295e-16	3.67501282035841e-15
GOLGA8B	2.7088798045342	3.35594161243954	0.647061807905341	2.21398740629595e-18	5.92333880659429e-17
NDNF	3.2289552425456	2.60255344657026	-0.626401795975341	1.16474592497908e-11	7.75008661584526e-11
ANGPT1	2.7579141964658	2.1359131846634	-0.622001011802399	1.62664465418848e-17	3.64561442392469e-16
ATP2B4	4.91139537061075	4.25717164518301	-0.654223725427743	7.39382267603945e-17	1.40253280362923e-15
LPAR3	5.29463977005212	4.6402841816732	-0.654355588378914	1.25241597102177e-06	3.54731493159717e-06
SERPINA11	2.64500046847231	1.85353168281209	-0.791468785660221	3.42640696921182e-09	1.45508989082732e-08
NOXA1	4.20330017609609	4.93984180008987	0.736541623993778	1.08936708072125e-30	4.99630430379368e-28
KCNK3	3.36405936512866	2.66027085511601	-0.703788510012651	2.06331522287036e-12	1.57346164442406e-11
PLA2G2A	9.77599158696254	9.05500086587418	-0.720990721088357	0.000737338033797019	0.0013544407137779
HMGCS2	5.94226405683713	5.12055511430719	-0.821708942529944	2.31988796120648e-07	7.37065939619055e-07
LMNTD2	1.76571593652769	2.3589221845719	0.593206248044208	5.28892639297539e-29	1.54364528951341e-26
ACTG2	9.24985738882573	8.45433939240196	-0.795517996423772	9.4475285460526e-11	5.32361393542815e-10
HSPB8	5.58868520489739	4.91833089321895	-0.67035431167844	9.01809060060825e-10	4.26557346198936e-09
CDO1	3.44264557766612	2.84853615631046	-0.594109421355666	5.2839665271505e-08	1.84895635263397e-07
SPON1	3.61931104562052	3.01273959683333	-0.606571448787188	1.52308659765369e-14	1.75578797909055e-13
CHRDL1	5.46825022500652	4.66642631563725	-0.801823909369261	1.6895650996037e-13	1.59892372948495e-12
CPNE7	2.14993482180293	3.08893587396895	0.939001052166023	6.60276708862219e-20	2.55399804072549e-18
ORM2	3.9059452389772	3.3094763572549	-0.596468881722297	0.000615326822890896	0.0011467571289337
TMEM238	4.63476162096905	5.26457960259477	0.629817981625716	3.22968216369456e-17	6.63609253538649e-16
KRT5	5.61869884840879	4.98942051215196	-0.629278336256834	0.00012860960368899	0.000268335423326403
SNHG9	4.97433987373941	5.6998271461781	0.72548727243869	1.8087638594794e-19	6.39034283811377e-18
PDIA2	0.983122385586319	1.86344037011928	0.880317984532962	2.90042541880916e-21	1.48989052913389e-19
AOX1	3.49508568659121	2.83736643770915	-0.657719248882055	9.08230628451749e-15	1.10032997458277e-13
DNASE1L2	1.11033814413518	1.71111815362092	0.600780009485736	3.86211219731968e-28	9.72494996823124e-26
KMT2E-AS1	3.92298297838274	4.58342706411111	0.660444085728375	2.06505604442263e-24	2.19169005970871e-22
HAGHL	1.75999706829479	2.37375003738562	0.613752969090833	3.746604554819e-16	6.12136077518901e-15
SLC14A1	3.93468778363844	3.34526992071895	-0.589417862919482	1.58163417863715e-06	4.40306657751101e-06
SNHG25	2.61849317837134	3.73596058180229	1.11746740343095	2.5893316006137e-29	7.91718962263837e-27
LSAMP	3.73753264124756	3.09655308693627	-0.640979554311283	1.15620819561483e-09	5.34293834044104e-09
GLI4	3.03500576311075	3.63626257318464	0.601256810073891	1.13046405459744e-30	5.00600668591046e-28
CDC20	2.37864291157492	3.03077882926307	0.652135917688153	5.79389128948508e-16	9.09598434469039e-15
ACTC1	3.02747960104072	2.30074414655556	-0.726735454485161	5.2161206396132e-09	2.13874660234732e-08
RN7SL521P	1.0059370650798	1.63802074781209	0.632083682732287	2.96452806230505e-25	3.84550195718399e-23
TNS1	6.27510321324104	5.65926181621405	-0.61584139702699	1.09009728163519e-12	8.74392835150475e-12
CCDC85B	4.91079954716124	5.65709465983333	0.746295112672096	8.14470052754646e-22	4.75428382612507e-20
SYT13	2.42969115858795	1.79757270633333	-0.632118452254614	1.4717299183548e-09	6.65960380955333e-09
KIAA1210	2.06864175677524	1.35253830514379	-0.716103451631453	5.12601104379913e-15	6.55659699446897e-14
SLC7A4	2.33152549388274	1.5864767738219	-0.745048720060841	7.14265175060309e-12	4.94746136899918e-11
APOC1	4.11119981677362	4.73087015796242	0.619670341188803	6.36004717789688e-11	3.69406268016968e-10
SRD5A2	3.34015078011238	2.54124117970915	-0.798909600403227	9.58495954960828e-15	1.15794967578617e-13
PGM5	5.42352435989739	4.68529704561111	-0.738227314286283	2.4485255967426e-11	1.53534988834807e-10
ITPR1	3.20601231326222	2.5678814390768	-0.638130874185418	2.8271087308258e-19	9.47930295594384e-18
B4GALNT4	3.33983163303094	3.9289355309085	0.589103897877552	7.75736168859553e-13	6.40231611856965e-12
TMEM252	2.08220898516612	1.28708102563072	-0.795127959535405	4.74233925743711e-21	2.31563196745275e-19
EGR1	8.13625620733388	7.50090554661928	-0.635350660714595	2.66538566701149e-06	7.1548667925923e-06
STAC	2.12679740556189	1.47784279452778	-0.648954611034112	1.31086632594592e-13	1.26763142754499e-12
CHRM3	2.09905775048208	1.43279764110458	-0.66626010937751	3.07481218679099e-12	2.27196421765074e-11
SMOC1	3.79251774976059	3.11833816503268	-0.674179584727907	1.87851622014665e-09	8.36763971526995e-09
CPM	4.44763657249837	3.80895974513235	-0.638676827366019	2.93032232589689e-09	1.25941095412208e-08
FABP5	4.18183737898208	5.00426358471895	0.822426205736869	2.09695247842003e-06	5.71864268006987e-06
SNHG12	2.63852313336808	3.31082234134477	0.672299207976693	1.45695429402429e-30	6.03555065930966e-28
MAMDC4	2.08698325974267	2.80099339342484	0.714010133682166	3.58339022525326e-30	1.31479706493435e-27
PRKAG2-AS1	4.08240516014495	4.68314601845752	0.600740858312565	4.2740275334074e-19	1.39307262903599e-17
SCX	1.61756114511564	2.27349226952778	0.655931124412143	3.01662598464822e-21	1.53728217836716e-19
BPIFB2	3.28525872266124	2.66231683184314	-0.622941890818101	1.66815889747316e-06	4.6308898749136e-06
PLIN5	2.5069269887443	3.16195699956373	0.655030010819426	4.39733320823415e-10	2.20588097891183e-09
LTF	6.45895592342671	5.66467651452941	-0.794279408897298	0.000690016485861779	0.00127407501242803
SPOCK3	4.64174336302932	4.05557853370425	-0.586164829325067	4.22752551746743e-10	2.12401731984807e-09
PROK1	1.92520242484039	1.2327162090915	-0.692486215748888	2.66742236235807e-14	2.94034660750235e-13
HES6	2.79212824603583	3.47972179862092	0.687593552585084	5.65226916623859e-17	1.09647191288272e-15
FOSB	5.68949566109609	4.99187844600654	-0.697617215089556	8.01179494114247e-05	0.000172601024382069
CYSRT1	2.32969547049023	3.09986167765196	0.770166207161733	5.92388097490833e-36	2.53581598265909e-32
OLFM4	4.70416502898046	3.93904513410784	-0.765119894872613	0.000179122128114449	0.000365589060592141
SORBS1	5.42873553343485	4.72750799572386	-0.701227537710997	1.23387621924738e-14	1.44971989090346e-13
BRICD5	1.4476004643127	2.03452869066176	0.586928226349061	6.74243974834376e-31	3.33024658647041e-28
LINC01004	2.33656772955049	2.93356096285458	0.596993233304087	1.18082004759429e-23	1.03863637337027e-21
LINC01089	3.33546908634202	4.10920801411438	0.773738927772359	1.7161281246329e-26	2.93846898353809e-24
ADCK5	3.0206550413241	3.62030879348856	0.599653752164458	1.27031433293338e-33	1.48303424213913e-30
