# Supplementary material for: Construction and validation of a novel cuproptosis-related long noncoding RNA signature for predicting the outcome of prostate cancer
Source: Front Genet. 2022 Dec 6;13:976850. doi: 10.3389/fgene.2022.976850 (PMC9763621; doi:10.3389/fgene.2022.976850)
Supplement: Supplementary file 2 [file DataSheet1.ZIP › Source data for review purpose only/Source data/18.GO/GO.txt]

ONTOLOGY	ID	Description	GeneRatio	BgRatio	pvalue	p.adjust	qvalue	geneID	Count
BP	GO:0006936	muscle contraction	17/130	347/18723	2.96617502302718e-10	7.10992153019615e-07	6.2851687593197e-07	ATP1A2/ADRA1A/MYOCD/ARG2/FLNA/UCN/CACNA2D1/MYH11/CD38/SYNM/CCDC78/CNN1/MYLK/ATP2B4/ACTC1/STAC/CHRM3	17
BP	GO:0003012	muscle system process	17/130	452/18723	1.58729963042722e-08	1.90237860706702e-05	1.68170218739473e-05	ATP1A2/ADRA1A/MYOCD/ARG2/FLNA/UCN/CACNA2D1/MYH11/CD38/SYNM/CCDC78/CNN1/MYLK/ATP2B4/ACTC1/STAC/CHRM3	17
BP	GO:0006939	smooth muscle contraction	9/130	110/18723	7.29401248501882e-08	5.82791597553004e-05	5.15187618678698e-05	ATP1A2/ADRA1A/MYOCD/MYH11/CD38/CNN1/MYLK/ATP2B4/CHRM3	9
BP	GO:0006941	striated muscle contraction	10/130	179/18723	4.91093561530753e-07	0.000294287816747304	0.000260150352463528	ATP1A2/ADRA1A/ARG2/FLNA/UCN/CACNA2D1/SYNM/CCDC78/ACTC1/STAC	10
BP	GO:0032098	regulation of appetite	4/130	22/18723	1.47317763592074e-05	0.007062413586604	0.00624317174970198	SLC22A3/CCK/NPY/UCN	4
BP	GO:0140694	non-membrane-bounded organelle assembly	11/130	367/18723	5.12395008350975e-05	0.0204701805836215	0.0180956342422897	MYBL2/KIFC2/FLNA/MYH11/LDB3/CCDC78/MAPK15/GOLGA8B/CDC20/ACTC1/PGM5	11
BP	GO:0071248	cellular response to metal ion	8/130	197/18723	7.07678623907273e-05	0.0242329380215105	0.021421910825945	FOS/MT1M/MT1G/AOC1/KCNK3/CPNE7/SYT13/FOSB	8
BP	GO:0006940	regulation of smooth muscle contraction	5/130	64/18723	8.20317953034924e-05	0.0245787766678089	0.0217276320981487	ATP1A2/ADRA1A/MYOCD/CNN1/CHRM3	5
BP	GO:0003018	vascular process in circulatory system	9/130	263/18723	9.31636186910486e-05	0.0248125771113826	0.0219343116286644	ATP1A2/ADRA1A/SLC22A3/UCN/CD38/ANGPT1/ATP2B4/CHRM3/FABP5	9
BP	GO:0010959	regulation of metal ion transport	11/130	406/18723	0.000125720022256328	0.0284645282841312	0.0251626355031316	ATP1A2/KCNN4/LCN2/JPH4/FLNA/UCN/CACNA2D1/MYLK/ATP2B4/LPAR3/STAC	11
BP	GO:0043270	positive regulation of ion transport	9/130	275/18723	0.000130625703431557	0.0284645282841312	0.0251626355031316	KCNN4/CCK/LCN2/FLNA/UCN/CACNA2D1/MYLK/LPAR3/STAC	9
BP	GO:0051225	spindle assembly	6/130	117/18723	0.000166260251400812	0.0313285867225896	0.0276944624080859	MYBL2/KIFC2/FLNA/MAPK15/GOLGA8B/CDC20	6
BP	GO:0006816	calcium ion transport	11/130	422/18723	0.000176079547254733	0.0313285867225896	0.0276944624080859	ATP1A2/ADRA1A/KCNN4/JPH4/UCN/CACNA2D1/MYLK/ATP2B4/LPAR3/ITPR1/STAC	11
BP	GO:0071241	cellular response to inorganic substance	8/130	226/18723	0.00018297881273102	0.0313285867225896	0.0276944624080859	FOS/MT1M/MT1G/AOC1/KCNK3/CPNE7/SYT13/FOSB	8
BP	GO:0032095	regulation of response to food	3/130	18/18723	0.000247295153280461	0.0395177654942177	0.0349336942844609	CCK/NPY/UCN	3
BP	GO:0045933	positive regulation of muscle contraction	4/130	45/18723	0.000265197751268877	0.0397299381119686	0.0351212548226479	ADRA1A/MYOCD/UCN/CHRM3	4
BP	GO:0060048	cardiac muscle contraction	6/130	137/18723	0.000390295817913806	0.0550317103258467	0.0486480174278942	ATP1A2/ADRA1A/FLNA/UCN/CACNA2D1/ACTC1	6
BP	GO:1903522	regulation of blood circulation	8/130	256/18723	0.000423448928792098	0.0563892823508143	0.0498481107402627	ATP1A2/ADRA1A/FLNA/UCN/CACNA2D1/CD38/ATP2B4/CHRM3	8
CC	GO:0042383	sarcolemma	9/142	138/19550	7.55685183097747e-07	0.000175318962478677	0.000155114327056906	ATP1A2/ADRA1A/CACNA2D1/SYNM/FLNC/CCDC78/ATP2B4/PGM5/STAC	9
CC	GO:0031674	I band	8/142	141/19550	8.92609997981997e-06	0.00077498280465545	0.000685669904300421	ADRA1A/FLNA/LDB3/FLNC/SYNPO2/ATP2B4/ACTC1/PGM5	8
CC	GO:0043292	contractile fiber	10/142	239/19550	1.00213293705446e-05	0.00077498280465545	0.000685669904300421	ADRA1A/FLNA/MYH11/LDB3/SYNM/FLNC/SYNPO2/ATP2B4/ACTC1/PGM5	10
CC	GO:0032432	actin filament bundle	6/142	80/19550	2.55199046717669e-05	0.00148015447096248	0.00130957405552488	FLNA/LDB3/MYLK/SYNPO2/PGM5/SORBS1	6
CC	GO:0030315	T-tubule	5/142	51/19550	3.3823082689233e-05	0.00156939103678041	0.00138852655250536	ATP1A2/ADRA1A/CACNA2D1/ATP2B4/STAC	5
CC	GO:0030018	Z disc	7/142	130/19550	4.61636070256997e-05	0.0016304167595372	0.00144251936528926	ADRA1A/FLNA/LDB3/FLNC/SYNPO2/ATP2B4/PGM5	7
CC	GO:0030016	myofibril	9/142	231/19550	4.91936091239672e-05	0.0016304167595372	0.00144251936528926	ADRA1A/FLNA/LDB3/SYNM/FLNC/SYNPO2/ATP2B4/ACTC1/PGM5	9
CC	GO:0035580	specific granule lumen	5/142	62/19550	8.73956825239591e-05	0.00253447479319481	0.00224238922265421	LCN2/AOC1/ORM2/LTF/OLFM4	5
CC	GO:0030017	sarcomere	8/142	211/19550	0.000157038135894551	0.0035197130258912	0.00311408366628305	ADRA1A/FLNA/LDB3/FLNC/SYNPO2/ATP2B4/ACTC1/PGM5	8
CC	GO:0001725	stress fiber	5/142	71/19550	0.000166882945193117	0.0035197130258912	0.00311408366628305	LDB3/MYLK/SYNPO2/PGM5/SORBS1	5
CC	GO:0097517	contractile actin filament bundle	5/142	71/19550	0.000166882945193117	0.0035197130258912	0.00311408366628305	LDB3/MYLK/SYNPO2/PGM5/SORBS1	5
CC	GO:0016528	sarcoplasm	5/142	79/19550	0.000275767862923802	0.00504357247300616	0.00446232591758712	JPH4/CACNA2D1/FLNC/CCDC78/ITPR1	5
CC	GO:0043034	costamere	3/142	18/19550	0.000282613974780518	0.00504357247300616	0.00446232591758712	SYNM/FLNC/PGM5	3
CC	GO:0042641	actomyosin	5/142	81/19550	0.000309888751152009	0.00513529930480472	0.00454348168982269	LDB3/MYLK/SYNPO2/PGM5/SORBS1	5
CC	GO:0042581	specific granule	6/142	160/19550	0.00112078234588749	0.0173347669497265	0.0153370215753025	LCN2/AOC1/CD177/ORM2/LTF/OLFM4	6
CC	GO:0044853	plasma membrane raft	5/142	116/19550	0.00158434701224148	0.0229730316775014	0.0203255044333611	ATP1A2/ADRA1A/CD177/ATP2B4/SORBS1	5
CC	GO:0016529	sarcoplasmic reticulum	4/142	70/19550	0.00168742909387426	0.0230284441046369	0.0203745308548285	JPH4/CACNA2D1/CCDC78/ITPR1	4
CC	GO:0005901	caveola	4/142	84/19550	0.0032841923320143	0.0403427232211554	0.035693425717447	ATP1A2/ADRA1A/ATP2B4/SORBS1	4
CC	GO:0005911	cell-cell junction	10/142	494/19550	0.00330392991897394	0.0403427232211554	0.035693425717447	ATP1A2/AOC1/FLNA/LDB3/SYNM/MAPK15/CCDC85B/KIAA1210/PGM5/SORBS1	10
CC	GO:0062023	collagen-containing extracellular matrix	9/142	425/19550	0.00392167550246522	0.0454914358285966	0.040248774893722	MST1/COCH/FMOD/OGN/F3/ANGPT1/SPON1/ORM2/SMOC1	9
