# Supplementary material for: Construction and validation of a novel cuproptosis-related long noncoding RNA signature for predicting the outcome of prostate cancer
Source: Front Genet. 2022 Dec 6;13:976850. doi: 10.3389/fgene.2022.976850 (PMC9763621; doi:10.3389/fgene.2022.976850)
Supplement: Supplementary file 2 [file DataSheet1.ZIP › Source data for review purpose only/Source data/19.KEGG/KEGG.txt]

ID	Description	GeneRatio	BgRatio	pvalue	p.adjust	qvalue	geneID	Count
hsa04970	Salivary secretion	7/69	92/8157	1.12674106525805e-05	0.0019218148338824	0.00178909443008219	ATP1A2/ADRA1A/KCNN4/CD38/ATP2B4/ITPR1/CHRM3	7
hsa04972	Pancreatic secretion	7/69	102/8157	2.22175125304324e-05	0.0019218148338824	0.00178909443008219	ATP1A2/CCK/CD38/ATP2B4/PLA2G2A/ITPR1/CHRM3	7
hsa04270	Vascular smooth muscle contraction	6/69	134/8157	0.00090192139804645	0.0520108006206786	0.0484189382109147	ADRA1A/MYH11/MYLK/PLA2G2A/ACTG2/ITPR1	6
hsa04978	Mineral absorption	4/69	60/8157	0.00160104764661525	0.0692453107161095	0.0644632341926665	ATP1A2/MT1M/MT1G/ATP2B4	4
hsa04022	cGMP-PKG signaling pathway	6/69	167/8157	0.00278040562054333	0.0864040872393686	0.080437026757672	ATP1A2/ADRA1A/PDE5A/MYLK/ATP2B4/ITPR1	6
hsa03320	PPAR signaling pathway	4/69	75/8157	0.003629452658525	0.0864040872393686	0.080437026757672	HMGCS2/FABP5/PLIN5/SORBS1	4
hsa04971	Gastric acid secretion	4/69	76/8157	0.00380697161138393	0.0864040872393686	0.080437026757672	ATP1A2/MYLK/ITPR1/CHRM3	4
hsa04020	Calcium signaling pathway	7/69	240/8157	0.00399556472783207	0.0864040872393686	0.080437026757672	MST1/ADRA1A/CD38/MYLK/ATP2B4/ITPR1/CHRM3	7
hsa04911	Insulin secretion	4/69	86/8157	0.00591602751693757	0.113719195603356	0.105865755566251	ATP1A2/KCNN4/CCK/CHRM3	4
hsa04657	IL-17 signaling pathway	4/69	94/8157	0.00807832111075494	0.1157372940363	0.107744484256489	FOS/LCN2/MAPK15/FOSB	4
hsa04261	Adrenergic signaling in cardiomyocytes	5/69	150/8157	0.0085987287664758	0.1157372940363	0.107744484256489	ATP1A2/ADRA1A/CACNA2D1/ATP2B4/ACTC1	5
hsa00330	Arginine and proline metabolism	3/69	51/8157	0.00902838822527014	0.1157372940363	0.107744484256489	CKM/ARG2/AOC1	3
hsa04925	Aldosterone synthesis and secretion	4/69	98/8157	0.00933148282420004	0.1157372940363	0.107744484256489	ATP1A2/ATP2B4/KCNK3/ITPR1	4
hsa04921	Oxytocin signaling pathway	5/69	154/8157	0.00957478424858192	0.1157372940363	0.107744484256489	FOS/CACNA2D1/CD38/MYLK/ITPR1	5
hsa04961	Endocrine and other factor-regulated calcium reabsorption	3/69	53/8157	0.0100350254944769	0.1157372940363	0.107744484256489	ATP1A2/KL/ATP2B4	3
hsa04928	Parathyroid hormone synthesis, secretion and action	4/69	106/8157	0.012204114040705	0.131956983065123	0.12284404264657	FOS/KL/ITPR1/EGR1	4
hsa00760	Nicotinate and nicotinamide metabolism	2/69	36/8157	0.0369323859537196	0.351999084943996	0.327690051697179	CD38/AOX1	2
hsa04260	Cardiac muscle contraction	3/69	87/8157	0.0370848988358055	0.351999084943996	0.327690051697179	ATP1A2/CACNA2D1/ACTC1	3
hsa04024	cAMP signaling pathway	5/69	221/8157	0.038658859040092	0.351999084943996	0.327690051697179	FOS/ATP1A2/NPY/AMH/ATP2B4	5
hsa00380	Tryptophan metabolism	2/69	42/8157	0.0488742939083483	0.422762642307212	0.39356668252512	AOC1/AOX1	2
