# Supplementary material for: Construction and validation of a novel cuproptosis-related long noncoding RNA signature for predicting the outcome of prostate cancer
Source: Front Genet. 2022 Dec 6;13:976850. doi: 10.3389/fgene.2022.976850 (PMC9763621; doi:10.3389/fgene.2022.976850)
Supplement: Supplementary file 2 [file DataSheet1.ZIP › Source data for review purpose only/Source data/20.immFunction/immFunScore.txt]

id	TCGA-HC-7737-11A-02R-2118-07	TCGA-HC-7738-11A-01R-2118-07	TCGA-EJ-7331-11A-01R-2118-07	TCGA-G9-6348-11A-01R-1789-07	TCGA-EJ-7789-11A-01R-2118-07	TCGA-CH-5768-11A-01R-1580-07	TCGA-HC-8259-11A-01R-2263-07	TCGA-HC-8260-11A-01R-2263-07	TCGA-HC-8262-11A-01R-2263-07	TCGA-EJ-7327-11A-01R-2118-07	TCGA-G9-6496-11A-01R-1789-07	TCGA-EJ-7782-11A-01R-2118-07	TCGA-HC-8258-11A-01R-2263-07	TCGA-HC-7742-11A-01R-2118-07	TCGA-G9-6362-11A-01R-1789-07	TCGA-G9-6365-11A-01R-1789-07	TCGA-HC-7211-11A-01R-2118-07	TCGA-EJ-7314-11A-01R-2118-07	TCGA-EJ-7328-11A-01R-2118-07	TCGA-HC-7747-11A-01R-2118-07	TCGA-EJ-7330-11A-01R-2118-07	TCGA-EJ-7797-11A-01R-2263-07	TCGA-HC-7752-11A-01R-2118-07	TCGA-EJ-7317-11A-01R-2118-07	TCGA-EJ-7793-11A-01R-2263-07	TCGA-HC-7745-11A-01R-2118-07	TCGA-EJ-7786-11A-01R-2118-07	TCGA-EJ-7781-11A-01R-2118-07	TCGA-G9-6363-11A-01R-1789-07	TCGA-G9-6499-11A-02R-1965-07	TCGA-EJ-7784-11A-01R-2118-07	TCGA-EJ-7315-11A-01R-2118-07	TCGA-G9-6356-11A-01R-1789-07	TCGA-CH-5769-11A-01R-1580-07	TCGA-CH-5761-11A-01R-1580-07	TCGA-G9-6351-11A-01R-1965-07	TCGA-HC-7740-11A-01R-2118-07	TCGA-EJ-7123-11A-01R-1965-07	TCGA-EJ-7321-11A-01R-2263-07	TCGA-EJ-7125-11A-01R-1965-07	TCGA-EJ-7792-11A-01R-2118-07	TCGA-EJ-7783-11A-01R-2118-07	TCGA-G9-6384-11A-01R-1858-07	TCGA-G9-6333-11A-01R-1965-07	TCGA-EJ-7115-11A-01R-2118-07	TCGA-J4-A83J-11A-11R-A36G-07	TCGA-HC-7819-11A-01R-2118-07	TCGA-EJ-7794-11A-01R-2118-07	TCGA-EJ-7785-11A-01R-2118-07
APC_co_inhibition	0.421795313914375	0.352040792154552	0.367035353049302	0.320603286347991	0.324494952626542	0.259478761999049	0.27562844484259	0.262980724784322	0.395934895210129	0.281778274872229	0.327899898222638	0.375911413652925	0.389037048541909	0.286395738036961	0.31207003259437	0.341350004537738	0.4374522004895	0.360828371512754	0.429740603884395	0.389786068083904	0.400243314021428	0.348750606579859	0.422276502486357	0.274946866565224	0.32562590638127	0.344699150384515	0.351197535618064	0.404338516126455	0.305629779212199	0.285469939854177	0.370962663420968	0.460969654580678	0.410915132253091	0.293799076491061	0.29934761854251	0.263910952718985	0.346366536276138	0.334668766851201	0.335377987514722	0.321796806496749	0.359732557955849	0.369795631130075	0.314174045287095	0.35933093920989	0.303193424505799	0.347357407054099	0.294863022212731	0.388791721886124	0.324446312297782
APC_co_stimulation	0.263926124562427	0.237576864423214	0.270481261410192	0.264717820222668	0.304041027361906	0.267490340491316	0.288366196783415	0.239579424704016	0.320756172269543	0.261319722408244	0.273860434538569	0.368074074538439	0.279568475710197	0.253207587958997	0.269476541391256	0.291046251062017	0.248537780833638	0.275573859583451	0.281913317339881	0.258003541771187	0.322299765701046	0.289564019441137	0.275865479613524	0.264106241555677	0.294388031110946	0.24015694888291	0.300058206246291	0.326669907038874	0.23720775135703	0.278919291429006	0.290073931713193	0.359378439014792	0.343561646671738	0.246622945478818	0.330871386813507	0.240476896744217	0.237037985132754	0.264064892140772	0.314808804346627	0.311647880028494	0.307422482682863	0.300116419141362	0.275657626503543	0.273625760888969	0.275518613246521	0.318419745580865	0.26592442490008	0.340793296531802	0.295228107157781
CCR	0.329756787159825	0.313788927516366	0.369740305457499	0.347797508724105	0.358401201498216	0.301021409254401	0.329455996788736	0.30109956357635	0.36465264272872	0.314970640225286	0.345250498330771	0.405913935907321	0.32606818958028	0.325975613912385	0.303681332805285	0.331187705121925	0.303607145673479	0.368999821692261	0.377808471504397	0.309611294487417	0.395935347623417	0.352815011161934	0.373536503309111	0.316642205967734	0.351398401214224	0.322248154429005	0.388466009453435	0.393486537915072	0.334749944070694	0.33758515694381	0.371549014583415	0.426848211647933	0.363657312400832	0.354447074855646	0.35989440280333	0.304754831368736	0.320512150884532	0.349694478091678	0.359888369951279	0.362763918280483	0.385107845457393	0.366798272869308	0.335915902476145	0.343956554209561	0.324381271582559	0.391033402244154	0.319723677822533	0.39663700554352	0.359043956551231
Check-point	0.285503005005665	0.248871342305854	0.302474245705258	0.294756085420251	0.302161465863181	0.243624374744473	0.266488620403369	0.245438126210945	0.301610531884869	0.252914256591265	0.281226567123831	0.367052947033522	0.283075798971292	0.2534168094206	0.255669634292677	0.280166336984429	0.245055893026706	0.295782004337978	0.318045412202655	0.244302228727823	0.330991646019621	0.295167338809601	0.328012174697324	0.246523973976813	0.29549957415359	0.264277936421828	0.314520037804899	0.337711225407202	0.274682407004407	0.272922704472818	0.301437444731723	0.392421578319476	0.335034368690528	0.284457365880411	0.296717854153946	0.249426674935132	0.248972158386412	0.279993985144349	0.314300147229544	0.325299692241523	0.331285546903461	0.296897951995605	0.2662007410197	0.292818335595667	0.266496432767074	0.333537574244502	0.269658161720165	0.337461244839722	0.293826729254081
Cytolytic_activity	0.319821473863921	0.292432139363856	0.391347946617932	0.386417667348174	0.456557683274723	0.279399525596194	0.388116743799751	0.319826039120199	0.386677830901216	0.361320396561606	0.343557275802717	0.537114900633629	0.359509183634222	0.386243004329885	0.247642648491212	0.387182102058123	0.278602516305527	0.378788739322244	0.433431063732723	0.278242174584757	0.61807161210999	0.445871907609264	0.461449235827238	0.29070514562227	0.355397085013075	0.369981801613699	0.463181259980087	0.570371021566054	0.335675725477271	0.353392023501164	0.472740310913045	0.651041030937972	0.504704622031345	0.391202253021312	0.360793713332516	0.340902499223231	0.265714618605281	0.363473207796159	0.488988013344781	0.54250114374763	0.48638104220694	0.423709756586699	0.345397213519384	0.387993540989983	0.375051354132498	0.447319471559731	0.321637295926614	0.436480480204264	0.47129293391043
HLA	0.747120305856076	0.709584847563509	0.796592133106687	0.758303679304231	0.796145067653083	0.6560065240164	0.753012998913069	0.708413482418212	0.786013020961116	0.686504682258246	0.746652563710006	0.86538192470231	0.73026823076015	0.753065057381048	0.690132989254928	0.713416225446162	0.669486042894534	0.783549015088012	0.807422426137151	0.685713023800606	0.82258119231724	0.806741640756943	0.837289139673901	0.702764912266779	0.800119654679821	0.731690636850789	0.764963343031114	0.820326181103326	0.735151219928992	0.743215078619124	0.78965921853685	0.873035618723481	0.835597344133448	0.796778855464411	0.81580793472327	0.745340900297934	0.689644716806879	0.741293096958902	0.801440119224957	0.804813543122184	0.819041929151267	0.75958137048466	0.738452817360197	0.764279598813101	0.763528437091693	0.807125905819577	0.71358899672421	0.807519706782584	0.7971336804251
Inflammation-promoting	0.246406206141605	0.246000435675099	0.441364315658005	0.429655085784336	0.371655671604982	0.259452019354857	0.389005654503197	0.321146043123343	0.381226151293963	0.390579112301634	0.371910137592679	0.52488717836834	0.284640025192889	0.31040597545675	0.339401638785401	0.382418072484044	0.215859594152939	0.393649234304687	0.472023311451218	0.235884679754689	0.457432016049368	0.406580547089989	0.488072260590141	0.258490021592019	0.395702656156017	0.288025823560206	0.377355577575908	0.479874810941446	0.375341701652312	0.388967654372563	0.422739192576725	0.549011051594817	0.495862837333229	0.398527735072408	0.321952859648506	0.299670900624838	0.245237379432567	0.355086057797679	0.387965614174074	0.49779940222104	0.408704213800352	0.345264469997401	0.365023639179854	0.359160709579591	0.294127338157395	0.459336475551127	0.344826410185272	0.394539547648103	0.443353805373477
MHC_class_I	0.874755777242234	0.853021950210997	0.951373997331572	0.900224745130996	0.96378103773034	0.875023779563506	0.924512531728997	0.909082965474105	0.93439719203948	0.914974825222777	0.907699466963468	0.968671366969074	0.858083783592114	0.930935193047707	0.83174469036109	0.912459947937444	0.841454520197547	0.941831841158427	0.953353684285893	0.852774174268944	0.942323298405072	0.933147786049051	0.929021101637109	0.907546678460633	0.929810204422596	0.895860218193752	0.930765206701645	0.929286893435343	0.899698238123835	0.891975278390068	0.9411900398215	0.959097128643382	0.973769011958295	0.946701308567942	0.940367821333189	0.926011161130371	0.852870544452899	0.893364672816325	0.954352369146772	0.950534524783466	0.934698462695726	0.894799339218383	0.927206666087508	0.905360512259018	0.917691023741024	0.95463119698371	0.928918123617713	0.938372164614255	0.939212627015737
Parainflammation	0.631952155798177	0.561200859181753	0.661258484586419	0.577174987161589	0.654580594178443	0.560500861521048	0.575541057081069	0.534014982321759	0.694029934468647	0.578286767586431	0.602574529154505	0.684971065445141	0.608857550811221	0.581160413688618	0.541352536878226	0.60427005758685	0.595210330072459	0.637973330685456	0.651935240854611	0.587118751823486	0.687189692570255	0.622627568424719	0.641933606504056	0.558270237816978	0.604368472052264	0.584184759092987	0.627506039026261	0.65417369399348	0.614900338848784	0.579423616925468	0.660080136981073	0.691109529942979	0.701419519503756	0.646459974458837	0.601577836896723	0.532595282514827	0.634421898952864	0.590789510444781	0.651480548680151	0.642908261845155	0.647945164122794	0.590757731172481	0.582900897586281	0.632009397769626	0.577294205400459	0.681899130513145	0.585039707763356	0.69453302868937	0.624017878107235
T_cell_co-inhibition	0.233975843815259	0.180408301687095	0.246452387105312	0.196680146448584	0.242859718006482	0.15523450098655	0.201060555612857	0.176861820486139	0.227850460168106	0.186886633031709	0.244215828222247	0.301785773943306	0.209412659113905	0.196955085413217	0.186933770398969	0.215362941371532	0.199364662006739	0.233901700901829	0.252343865062379	0.181141750728416	0.29012464587861	0.26112439241549	0.270239712310167	0.171852973336406	0.260785130674668	0.21377429639135	0.273768015597859	0.305743306188202	0.184703691238693	0.192945515450138	0.269925485760604	0.350149285804499	0.270455902245917	0.224505100766508	0.22326742505602	0.212548179482585	0.173253761533358	0.244761828264927	0.252759701106842	0.276838322906884	0.279769130593752	0.248046420643145	0.191888418236627	0.230482999029238	0.20657672601776	0.264382253238887	0.18827950454173	0.258463236635311	0.229422988514443
T_cell_co-stimulation	0.110846222902615	0.103392130132988	0.221266581255927	0.238792941265593	0.225690381025228	0.125200701501579	0.179572820258361	0.134855180382416	0.18358394092505	0.170673026647437	0.194127523347855	0.323658059873663	0.163356936074434	0.171105957598054	0.171883675605708	0.188996623552676	0.0956312588179346	0.181729906482159	0.216408310316934	0.0853401485541298	0.247557856024987	0.220590568843699	0.280187740202258	0.1386604458032	0.204219702911915	0.138555449378745	0.234753279333781	0.279605950555444	0.233977592961407	0.204978084149984	0.226592593563283	0.397483801870434	0.232796946820041	0.213145354409179	0.226498785404496	0.161588305449261	0.0886671660592954	0.187419008174886	0.254690706637485	0.241988440132141	0.273449072860193	0.206401986128835	0.174716597783965	0.166630648195588	0.165846722617214	0.274035058872256	0.177541540384977	0.250480139754513	0.204043329378167
Type_I_IFN_Reponse	0.538794644323026	0.4980076448353	0.557711659280033	0.458870228386029	0.566588792722746	0.45602502249491	0.469370393199106	0.459555495048069	0.490721105597712	0.445270933324724	0.486630963278623	0.536840042329156	0.585089281391481	0.455830906151236	0.425992536455881	0.506353656043973	0.475674683784502	0.479596928718373	0.5063269333232	0.532947476324502	0.575247789479348	0.556279853881782	0.509642543417882	0.460996288636045	0.45057842107489	0.510794659960883	0.44745732051596	0.519746759111101	0.480802419467687	0.478638663826985	0.523607546080669	0.563256402513856	0.593212244206808	0.473707517092202	0.491240960427727	0.445422186706961	0.5926008954609	0.458745403625519	0.576188691782581	0.555084775035154	0.540288648900767	0.504241432216153	0.470105708242069	0.5446091820328	0.48409620253998	0.566803737354606	0.462820204346316	0.571044757145181	0.534808683344228
Type_II_IFN_Reponse	0.506757350748656	0.534811152153708	0.532476439513405	0.438358462789017	0.462631239539302	0.387283626898294	0.410555928383807	0.369181691707643	0.654922428397177	0.33999721505846	0.410355434166045	0.499049729355232	0.447751798278714	0.435346298846807	0.32842365512437	0.392307675998055	0.450710181430244	0.56639981383476	0.576673862632563	0.50267675345948	0.597406062174668	0.382105490557767	0.503777108278656	0.445089228912337	0.371985245532635	0.499823166538094	0.571508034238318	0.51241265138689	0.417426835907621	0.437776677875302	0.498634837310938	0.615524264096222	0.48265731864209	0.419259768507459	0.463611717704511	0.392748209168297	0.48342121272974	0.491833703478623	0.417069728650868	0.446628702150048	0.557136827068946	0.562198798324238	0.496935224977293	0.44035322568027	0.443505962182358	0.523431897268448	0.393837069433932	0.597567526182002	0.441474144809011
[truncated: 627 more columns]
