# Supplementary material for: Construction and validation of a novel cuproptosis-related long noncoding RNA signature for predicting the outcome of prostate cancer
Source: Front Genet. 2022 Dec 6;13:976850. doi: 10.3389/fgene.2022.976850 (PMC9763621; doi:10.3389/fgene.2022.976850)
Supplement: Supplementary file 2 [file DataSheet1.ZIP › Source data for review purpose only/Source data/21.maftools/ann.txt]

Tumor_Sample_Barcode	Risk
TCGA-HC-A48F	high
TCGA-J4-A6G1	high
TCGA-XJ-A9DX	high
TCGA-EJ-7784	high
TCGA-FC-A4JI	high
TCGA-EJ-A7NH	high
TCGA-HI-7168	high
TCGA-G9-6332	low
TCGA-ZG-A9L1	high
TCGA-V1-A8MG	high
TCGA-CH-5764	low
TCGA-HC-A8CY	high
TCGA-X4-A8KQ	high
TCGA-CH-5737	low
TCGA-EJ-5514	low
TCGA-CH-5767	high
TCGA-VP-A875	high
TCGA-YL-A9WH	high
TCGA-FC-A8O0	low
TCGA-CH-5746	low
TCGA-HC-A6AQ	high
TCGA-J4-A83J	high
TCGA-2A-AAYU	low
TCGA-M7-A71Y	high
TCGA-EJ-A46E	high
TCGA-KK-A6E3	low
TCGA-VP-A87E	low
TCGA-XJ-A83F	high
TCGA-HC-7752	high
TCGA-EJ-5532	low
TCGA-G9-6373	high
TCGA-EJ-A7NJ	high
TCGA-EJ-7125	low
TCGA-CH-5754	high
TCGA-ZG-A9MC	high
TCGA-HC-7744	low
TCGA-EJ-5509	low
TCGA-HC-7079	high
TCGA-XK-AAIV	high
TCGA-HC-8261	low
TCGA-G9-6356	low
TCGA-EJ-A6RC	low
TCGA-ZG-A9L0	high
TCGA-CH-5744	low
TCGA-CH-5768	high
TCGA-V1-A9O5	high
TCGA-HC-8257	low
TCGA-HC-7740	low
TCGA-G9-6333	low
TCGA-EJ-7327	low
TCGA-KK-A8ID	high
TCGA-EJ-7792	low
TCGA-ZG-A9M4	high
TCGA-J4-A83I	high
TCGA-V1-A8WN	low
TCGA-J4-A83N	low
TCGA-2A-AAYO	high
TCGA-H9-A6BY	high
TCGA-J9-A52C	low
TCGA-G9-6342	low
TCGA-EJ-5495	low
TCGA-EJ-A65J	high
TCGA-YL-A8HJ	low
TCGA-HC-8256	low
TCGA-EJ-A8FU	low
TCGA-EJ-A7NG	high
TCGA-V1-A9Z7	high
TCGA-EJ-AB20	low
TCGA-QU-A6IL	high
TCGA-EJ-7123	low
TCGA-EJ-7331	low
TCGA-EJ-5497	low
TCGA-G9-6365	low
TCGA-ZG-A9LS	low
TCGA-XJ-A9DK	high
TCGA-YL-A9WX	low
TCGA-KK-A7AW	low
TCGA-KK-A8IB	high
TCGA-HC-A8D0	low
TCGA-V1-A9OL	high
TCGA-ZG-A9LN	high
TCGA-V1-A8X3	high
TCGA-HC-8266	high
TCGA-CH-5771	low
TCGA-HC-A6AN	high
TCGA-EJ-5503	low
TCGA-HC-7233	low
TCGA-EJ-5512	low
TCGA-CH-5740	low
TCGA-G9-7523	low
TCGA-KK-A8IM	high
TCGA-KK-A8IF	high
TCGA-EJ-8472	high
TCGA-H9-A6BX	low
TCGA-EJ-8474	low
TCGA-HC-7232	low
TCGA-CH-5765	low
TCGA-M7-A720	low
TCGA-CH-5750	high
TCGA-EJ-5506	low
TCGA-EJ-7315	low
TCGA-HC-A6AS	high
TCGA-EJ-7791	low
TCGA-EJ-A46B	low
TCGA-KK-A59X	high
TCGA-HC-7748	low
TCGA-EJ-8470	high
TCGA-VN-A88O	high
TCGA-CH-5741	low
TCGA-ZG-A8QY	low
TCGA-YL-A8HL	high
TCGA-KK-A7AY	high
TCGA-EJ-5527	low
TCGA-KK-A8IC	low
TCGA-YL-A8SA	low
TCGA-J9-A8CL	high
TCGA-HC-7747	low
TCGA-J4-A67L	low
TCGA-ZG-A9LU	high
TCGA-J9-A52E	high
TCGA-V1-A9ZR	high
TCGA-EJ-A65E	high
TCGA-G9-7525	low
TCGA-KK-A59Z	high
TCGA-G9-7522	low
TCGA-YL-A8SI	low
TCGA-YL-A8HK	high
TCGA-ZG-A9L4	low
TCGA-KK-A8I7	high
TCGA-H9-7775	high
TCGA-CH-5769	high
TCGA-HC-7212	low
TCGA-CH-5789	low
TCGA-ZG-A9LM	high
TCGA-2A-A8VV	low
TCGA-V1-A8WV	high
TCGA-V1-A8ML	low
TCGA-V1-A9OF	high
TCGA-EJ-8469	high
TCGA-EJ-A46I	high
TCGA-KK-A7B0	high
TCGA-J9-A8CP	high
TCGA-CH-5763	low
TCGA-CH-5751	high
TCGA-EJ-7781	low
TCGA-G9-A9S7	high
TCGA-J9-A52B	high
TCGA-KK-A6E0	high
TCGA-CH-5792	low
TCGA-EJ-7783	high
TCGA-CH-5748	low
TCGA-YL-A8SL	high
TCGA-VN-A88I	high
TCGA-HC-7231	low
TCGA-KK-A6E7	high
TCGA-HC-A631	low
TCGA-HC-7080	high
TCGA-J4-A67R	high
TCGA-KC-A7F3	high
TCGA-YL-A8SR	high
TCGA-G9-7521	low
TCGA-EJ-7328	high
TCGA-HC-7230	low
TCGA-HC-8265	high
TCGA-KC-A7F6	high
TCGA-ZG-A8QW	high
TCGA-KK-A7AQ	high
TCGA-YL-A8S9	high
TCGA-KK-A8IJ	high
TCGA-HC-7750	low
TCGA-G9-6366	low
TCGA-J4-A67Q	high
TCGA-G9-6343	low
TCGA-J4-A67K	high
TCGA-KK-A59V	low
TCGA-CH-5788	high
TCGA-EJ-7318	low
TCGA-XK-AAJA	high
TCGA-HI-7169	low
TCGA-EJ-A65F	high
TCGA-G9-6338	high
TCGA-HC-7077	low
TCGA-TP-A8TT	low
TCGA-2A-A8W1	high
TCGA-Y6-A8TL	high
TCGA-KC-A7F5	high
TCGA-M7-A723	high
TCGA-KC-A4BN	low
TCGA-YL-A8HM	high
TCGA-KK-A8IA	high
TCGA-XK-AAJP	high
TCGA-HC-A76X	low
TCGA-EJ-5507	low
TCGA-CH-5790	low
TCGA-V1-A9ZG	low
TCGA-VN-A88P	high
TCGA-V1-A9Z9	high
TCGA-EJ-7797	low
TCGA-HC-A4ZV	high
TCGA-G9-6348	low
TCGA-M7-A71Z	high
TCGA-EJ-5511	low
TCGA-G9-7509	low
TCGA-KK-A6DY	low
TCGA-V1-A8MF	high
TCGA-V1-A9OT	high
TCGA-EJ-5508	low
TCGA-KK-A7B1	high
TCGA-J9-A8CM	high
TCGA-EJ-5499	low
TCGA-G9-6379	high
TCGA-G9-7510	low
TCGA-EJ-5496	low
TCGA-EJ-7782	low
TCGA-HC-A6AL	high
TCGA-SU-A7E7	high
TCGA-V1-A9OX	high
TCGA-EJ-5505	low
TCGA-HC-7819	high
TCGA-HC-7209	low
TCGA-EJ-A7NN	low
TCGA-KC-A7FD	low
TCGA-2A-A8VL	low
TCGA-YL-A9WK	high
TCGA-ZG-A9N3	high
TCGA-XJ-A83H	high
TCGA-J4-A83M	high
TCGA-G9-6339	low
TCGA-HC-7210	low
TCGA-XJ-A9DQ	low
TCGA-V1-A8WW	high
TCGA-KK-A6E2	high
TCGA-YL-A9WY	high
TCGA-G9-6384	low
TCGA-EJ-A46D	low
TCGA-KK-A8I8	high
TCGA-XK-AAIW	high
TCGA-CH-5766	low
TCGA-VP-A876	low
TCGA-G9-6369	low
TCGA-HC-7821	low
TCGA-YL-A8SK	high
TCGA-FC-A6HD	high
TCGA-G9-6347	low
TCGA-AA-A006	low
TCGA-AA-A008	high
TCGA-AA-A009	low
TCGA-AA-A010	high
TCGA-AA-A012	high
TCGA-AA-A014	high
TCGA-AA-A015	low
TCGA-AA-A016	low
TCGA-AA-A017	high
TCGA-AA-A019	high
TCGA-AA-A020	low
TCGA-AA-A022	low
TCGA-AA-A024	low
TCGA-AA-A025	high
TCGA-AA-A027	low
TCGA-AA-A028	high
TCGA-AA-A029	low
TCGA-AA-A032	high
TCGA-AA-A035	high
TCGA-AA-A036	low
TCGA-AA-A039	low
TCGA-AA-A041	high
TCGA-AA-A044	low
TCGA-AA-A046	high
TCGA-AA-A049	low
TCGA-AA-A050	low
TCGA-AA-A051	low
TCGA-AA-A057	high
TCGA-AA-A058	low
TCGA-AA-A059	low
TCGA-AA-A061	high
TCGA-AA-A063	low
TCGA-AA-A064	low
TCGA-AA-A070	low
TCGA-AA-A074	low
TCGA-AA-A076	high
TCGA-AA-A077	low
TCGA-AA-A079	high
TCGA-AA-A081	low
TCGA-AA-A082	low
TCGA-AA-A083	high
TCGA-AA-A084	high
TCGA-AA-A088	high
TCGA-AA-A091	low
TCGA-AA-A093	low
TCGA-AA-A097	low
TCGA-AA-A099	low
TCGA-AA-A102	low
TCGA-AA-A105	high
TCGA-AA-A106	low
TCGA-AA-A108	low
TCGA-AA-A109	low
TCGA-AA-A110	low
TCGA-AA-A113	low
TCGA-AA-A115	high
TCGA-AA-A118	high
TCGA-AA-A120	low
TCGA-AA-A121	high
TCGA-AA-A123	low
TCGA-AA-A129	low
TCGA-AA-A131	low
TCGA-AA-A132	high
TCGA-AA-A133	high
TCGA-EJ-7321	low
TCGA-KK-A8IH	high
TCGA-HC-8216	high
TCGA-J4-AAU2	high
TCGA-VN-A88Q	high
TCGA-HC-7820	low
TCGA-KK-A6E6	low
TCGA-EJ-5502	low
TCGA-EJ-5498	low
TCGA-EJ-5524	low
TCGA-VP-A87H	high
TCGA-HC-8258	low
TCGA-HI-7170	low
TCGA-KK-A59Y	high
TCGA-EJ-A8FS	high
TCGA-CH-5745	low
TCGA-HC-A8D1	low
TCGA-G9-6354	high
TCGA-EJ-5510	low
TCGA-EJ-A7NK	high
TCGA-XK-AAIR	high
TCGA-2A-A8VO	high
TCGA-ZG-A9KY	high
TCGA-G9-6377	low
TCGA-VP-A878	high
TCGA-ZG-A9LZ	high
TCGA-HC-8262	high
TCGA-M7-A722	high
TCGA-ZG-A9L5	high
TCGA-J4-8198	low
TCGA-X4-A8KS	high
TCGA-EJ-7325	low
TCGA-ZG-A9LB	high
TCGA-EJ-A6RA	high
TCGA-V1-A9ZI	high
TCGA-HC-7213	high
TCGA-EJ-5522	low
TCGA-HC-7738	low
TCGA-J4-AATV	high
TCGA-G9-A9S0	high
TCGA-G9-6367	low
TCGA-EJ-7793	low
TCGA-HC-7749	low
TCGA-XQ-A8TB	high
TCGA-YL-A8HO	high
TCGA-G9-6494	low
TCGA-KK-A8IK	high
TCGA-VN-A88M	high
TCGA-EJ-7785	low
TCGA-Y6-A9XI	high
TCGA-VP-A87J	low
TCGA-G9-6378	low
TCGA-G9-6371	low
TCGA-G9-7519	low
TCGA-2A-AAYF	low
TCGA-J4-A67T	low
TCGA-KK-A7B4	high
TCGA-EJ-5542	low
TCGA-EJ-A65G	high
TCGA-V1-A9O7	high
TCGA-V1-A8MU	high
TCGA-KK-A7AU	high
TCGA-V1-A9OY	high
TCGA-G9-6353	low
TCGA-KK-A8I9	high
TCGA-V1-A9OH	high
TCGA-VP-A87C	high
TCGA-HC-A9TE	high
TCGA-G9-6361	low
TCGA-G9-6385	low
TCGA-HC-8264	low
TCGA-J4-A83K	high
TCGA-KC-A4BL	low
TCGA-HC-A76W	high
TCGA-HC-8260	low
TCGA-ZG-A8QX	high
TCGA-VN-A88L	low
TCGA-EJ-5501	low
TCGA-TK-A8OK	low
TCGA-J4-A67N	low
TCGA-J9-A8CN	high
TCGA-EJ-5525	high
TCGA-EJ-7786	low
TCGA-HC-7081	low
TCGA-G9-6364	low
TCGA-EJ-5515	low
TCGA-FC-A5OB	low
TCGA-HC-A9TH	high
TCGA-KK-A7AP	high
TCGA-J4-8200	low
TCGA-KK-A7AV	high
TCGA-EJ-5530	high
TCGA-FC-7708	low
TCGA-KK-A8I4	high
TCGA-EJ-A8FN	high
TCGA-XK-AAJR	high
TCGA-XJ-A9DI	high
TCGA-QU-A6IM	high
TCGA-HC-7075	high
TCGA-V1-A9OA	high
TCGA-EJ-AB27	low
TCGA-HC-7736	low
TCGA-EJ-5526	low
TCGA-KK-A7B2	low
TCGA-XK-AAK1	high
TCGA-MG-AAMC	high
TCGA-CH-5738	low
TCGA-YL-A8SJ	high
TCGA-EJ-5518	low
TCGA-J4-A67S	high
TCGA-EJ-5504	low
TCGA-M7-A721	low
TCGA-HC-A632	high
TCGA-HC-7078	high
TCGA-J4-A6G3	high
TCGA-HC-A6HX	high
TCGA-KC-A4BR	high
TCGA-EJ-7789	high
TCGA-EJ-A7NF	high
TCGA-EJ-5517	low
TCGA-XA-A8JR	low
TCGA-XK-AAJU	low
TCGA-ZG-A9LY	low
TCGA-HC-8213	low
TCGA-G9-6336	low
TCGA-KK-A8I6	high
TCGA-G9-6351	low
TCGA-YL-A8S8	low
TCGA-KK-A6E8	high
TCGA-KK-A8I5	low
TCGA-EJ-7788	low
TCGA-ZG-A8QZ	low
TCGA-KC-A7FE	low
TCGA-EJ-A65M	high
TCGA-TP-A8TV	high
TCGA-EJ-5531	low
TCGA-QU-A6IP	high
TCGA-KK-A7B3	high
TCGA-YL-A8SF	high
TCGA-EJ-7314	low
TCGA-YL-A8SB	high
TCGA-HC-7818	low
TCGA-HC-A6HY	high
TCGA-4L-AA1F	low
TCGA-HC-7745	low
TCGA-J4-A67O	low
TCGA-EJ-5494	low
TCGA-HC-A6AO	high
TCGA-HC-7817	low
TCGA-V1-A8WS	low
TCGA-VN-A88K	high
TCGA-QU-A6IO	low
TCGA-M7-A725	high
TCGA-EJ-7115	low
TCGA-VP-A87D	high
TCGA-XJ-A83G	high
TCGA-J4-A6M7	low
TCGA-2A-A8VX	high
TCGA-G9-6499	low
TCGA-XK-AAJT	high
TCGA-VN-A943	low
TCGA-EJ-5516	low
TCGA-VN-A88R	high
TCGA-M7-A724	high
TCGA-YL-A8SQ	high
TCGA-2A-A8W3	low
TCGA-ZG-A9ND	high
TCGA-HC-8259	low
TCGA-HC-7742	low
TCGA-HC-A6AP	high
TCGA-J4-A83L	low
TCGA-YL-A9WL	high
TCGA-FC-7961	high
TCGA-ZG-A9L9	high
TCGA-EJ-8468	low
TCGA-KK-A5A1	high
TCGA-VP-A87B	high
TCGA-KC-A7FA	high
TCGA-ZG-A9L2	high
TCGA-YL-A8SP	low
TCGA-G9-A9S4	high
TCGA-YL-A8SO	high
TCGA-J9-A8CK	high
TCGA-G9-6329	low
TCGA-YL-A8SC	high
TCGA-EJ-A65B	high
TCGA-G9-6362	high
TCGA-HC-7737	low
TCGA-EJ-7317	low
TCGA-EJ-5521	low
TCGA-G9-6363	low
TCGA-CH-5791	low
TCGA-V1-A9Z8	low
TCGA-HC-7211	low
TCGA-CH-5762	low
TCGA-G9-6370	low
TCGA-EJ-A46F	high
TCGA-V1-A8MJ	low
TCGA-KK-A7AZ	high
TCGA-CH-5753	low
TCGA-G9-6496	low
TCGA-V1-A9O9	high
TCGA-YL-A9WJ	high
TCGA-V1-A9OQ	low
TCGA-VN-A88N	low
TCGA-V1-A9ZK	high
TCGA-ZG-A9NI	high
TCGA-EJ-5519	low
TCGA-KC-A4BV	high
TCGA-EJ-7218	high
TCGA-CH-5772	high
TCGA-CH-5743	low
TCGA-EJ-7794	low
TCGA-KK-A8IG	high
TCGA-WW-A8ZI	high
TCGA-VP-AA1N	high
TCGA-J4-AATZ	high
TCGA-G9-6498	low
TCGA-EJ-7312	low
TCGA-EJ-7330	low
TCGA-KK-A6E5	high
TCGA-FC-A66V	high
TCGA-J4-A67M	high
TCGA-EJ-A46H	low
TCGA-XK-AAJ3	high
TCGA-YL-A9WI	high
TCGA-CH-5739	low
TCGA-CH-5752	low
TCGA-CH-5794	low
TCGA-KK-A6E1	low
TCGA-ZG-A9L6	low
TCGA-V1-A8WL	high
TCGA-V1-A8MM	high
TCGA-QU-A6IN	low
TCGA-2A-A8VT	high
TCGA-CH-5761	high
TCGA-V1-A8MK	low
TCGA-AA-A001	low
TCGA-AA-A002	high
TCGA-AA-A003	high
TCGA-AA-A004	low
TCGA-AA-A005	high
TCGA-AA-A007	low
TCGA-AA-A011	high
TCGA-AA-A013	low
TCGA-AA-A018	high
TCGA-AA-A021	high
TCGA-AA-A023	low
TCGA-AA-A026	low
TCGA-AA-A030	low
TCGA-AA-A031	high
TCGA-AA-A033	low
TCGA-AA-A034	low
TCGA-AA-A037	high
TCGA-AA-A038	low
TCGA-AA-A040	high
TCGA-AA-A042	low
TCGA-AA-A043	low
TCGA-AA-A045	low
TCGA-AA-A047	low
TCGA-AA-A048	low
TCGA-AA-A052	high
TCGA-AA-A053	low
TCGA-AA-A054	high
TCGA-AA-A055	low
TCGA-AA-A056	low
TCGA-AA-A060	low
TCGA-AA-A062	low
TCGA-AA-A065	high
TCGA-AA-A066	high
TCGA-AA-A067	low
TCGA-AA-A068	low
TCGA-AA-A069	high
TCGA-AA-A071	low
TCGA-AA-A072	high
TCGA-AA-A073	high
TCGA-AA-A075	low
TCGA-AA-A078	high
TCGA-AA-A080	low
TCGA-AA-A085	low
TCGA-AA-A086	low
TCGA-AA-A087	high
TCGA-AA-A090	low
TCGA-AA-A092	low
TCGA-AA-A094	high
TCGA-AA-A095	high
TCGA-AA-A096	low
TCGA-AA-A098	low
TCGA-AA-A100	low
TCGA-AA-A101	low
TCGA-AA-A103	high
TCGA-AA-A104	high
TCGA-AA-A107	high
TCGA-AA-A111	low
TCGA-AA-A112	low
TCGA-AA-A114	high
TCGA-AA-A116	low
TCGA-AA-A117	high
TCGA-AA-A119	high
TCGA-AA-A122	high
TCGA-AA-A124	high
TCGA-AA-A126	low
TCGA-AA-A127	high
TCGA-AA-A128	high
TCGA-AA-A130	low
TCGA-AA-A134	high
