# Supplementary material for: Construction and validation of a novel cuproptosis-related long noncoding RNA signature for predicting the outcome of prostate cancer
Source: Front Genet. 2022 Dec 6;13:976850. doi: 10.3389/fgene.2022.976850 (PMC9763621; doi:10.3389/fgene.2022.976850)
Supplement: Supplementary file 2 [file DataSheet1.ZIP › Source data for review purpose only/Source data/21.maftools/cuproptosis31.maftools.R]

######Video source: https://ke.biowolf.cn
######ÉúÐÅ×ÔÑ§Íø: https://www.biowolf.cn/
######Î¢ÐÅ¹«ÖÚºÅ£ºbiowolf_cn
######ºÏ×÷ÓÊÏä£ºbiowolf@foxmail.com
######´ðÒÉÎ¢ÐÅ: 18520221056

#if (!require("BiocManager"))
#    install.packages("BiocManager")
#BiocManager::install("maftools")


library(maftools)       #ÒýÓÃ°ü
setwd("C:\\³¤º£-TCGA-Ç°ÁÐÏÙ°©-Í­ËÀÍö\\31.maftools")      #ÉèÖÃ¹¤×÷Ä¿Â¼

#¶ÁÈ¡·çÏÕÎÄ¼þ,µÃµ½×¢ÊÍÎÄ¼þ
risk=read.table("risk.all.txt", header=T, sep="\t", check.names=F)
outTab=risk[,c(1, ncol(risk))]
colnames(outTab)=c("Tumor_Sample_Barcode", "Risk")
write.table(outTab, file="ann.txt", sep="\t", quote=F, row.names=F)

#¶ÁÈ¡»ùÒòÍ»±äµÄÎÄ¼þ£¬Ñ¡È¡Í»±äÆµÂÊ×î¸ßµÄ15¸ö»ùÒò½øÐÐ¿ÉÊÓ»¯
geneNum=15      #ÉèÖÃ»ùÒòµÄÊýÄ¿
geneMut=read.table("geneMut.txt", header=T, sep="\t", check.names=F, row.names=1)
gene=row.names(geneMut)[1:geneNum]

#×¢ÊÍµÄÑÕÉ«
ann_colors=list()
col=c("blue", "red")
names(col)=c("low", "high")
ann_colors[["Risk"]]=col

#»æÖÆµÍ·çÏÕ×éÆÙ²¼Í¼
pdf(file="low.pdf", width=6, height=6)
maf=read.maf(maf="low.maf", clinicalData="ann.txt")    #¶ÁÈ¡µÍ·çÏÕ×éµÄÍ»±äÎÄ¼þ
oncoplot(maf=maf, clinicalFeatures="Risk", genes=gene, annotationColor=ann_colors, keepGeneOrder=T)
dev.off()

#»æÖÆ¸ß·çÏÕ×éÆÙ²¼Í¼
pdf(file="high.pdf", width=6, height=6)
maf=read.maf(maf="high.maf", clinicalData="ann.txt")    #¶ÁÈ¡¸ß·çÏÕ×éµÄÍ»±äÎÄ¼þ
oncoplot(maf=maf, clinicalFeatures="Risk", genes=gene, annotationColor=ann_colors, keepGeneOrder=T)
dev.off()


######Video source: https://ke.biowolf.cn
######ÉúÐÅ×ÔÑ§Íø: https://www.biowolf.cn/
######Î¢ÐÅ¹«ÖÚºÅ£ºbiowolf_cn
######ºÏ×÷ÓÊÏä£ºbiowolf@foxmail.com
######´ðÒÉÎ¢ÐÅ: 18520221056
