# Supplementary material for: Construction and validation of a novel cuproptosis-related long noncoding RNA signature for predicting the outcome of prostate cancer
Source: Front Genet. 2022 Dec 6;13:976850. doi: 10.3389/fgene.2022.976850 (PMC9763621; doi:10.3389/fgene.2022.976850)
Supplement: Supplementary file 2 [file DataSheet1.ZIP › Source data for review purpose only/Source data/21.maftools/geneMut.txt]

Gene	Num
SPOP	54
TTN	48
TP53	47
KMT2D	28
FOXA1	27
MUC16	26
SYNE1	22
SPTA1	19
KMT2C	19
LRP1B	19
ATM	18
RYR2	16
PTEN	15
MUC17	14
CSMD3	14
CACNA1E	14
RP1	13
USH2A	12
MYO15A	12
FAT3	12
KDM6A	12
HMCN1	12
RYR1	11
MACF1	11
APC	11
ADGRB3	11
OBSCN	11
CNTNAP5	11
ABCA13	10
GRIA1	10
ZFHX3	10
FBN3	10
EPB41L3	10
ZMYM3	10
CSMD1	10
RYR3	10
COL11A1	10
MXRA5	9
PIK3CA	9
CUBN	9
CACNA1A	9
NALCN	9
GRIN2A	9
SALL1	9
PCLO	9
CDK12	9
SACS	8
CDH23	8
ANK2	8
BSN	8
GRM1	8
MYO9A	8
PLCB4	8
FBN1	8
STAB2	8
BRCA2	8
RAG1	8
UNC79	8
CSMD2	8
DNAH17	8
ADGRV1	8
ARID2	8
FLG	8
SPEN	7
NRXN3	7
TNXB	7
CHD3	7
CTNNB1	7
SPHKAP	7
PCDHB7	7
PTPRC	7
ADGRL3	7
ITPR2	7
SETD2	7
DCC	7
NDST4	7
VPS13D	7
GAD2	7
MUC5B	7
COL5A1	7
XIRP2	7
PKHD1	7
MED13	7
RNF213	7
SMARCA1	7
CFH	7
PKHD1L1	7
MECOM	7
MYH4	7
DNAH3	7
BRAF	7
KIF1A	7
AHNAK2	7
FAT4	7
GPR158	7
DNAH9	7
IGSF10	7
ANK3	7
AKAP9	7
CHD6	6
FREM2	6
DGKI	6
KIF13A	6
BRPF1	6
PTCHD4	6
KIAA1549L	6
LINGO2	6
COL7A1	6
MYH6	6
DST	6
ABCB1	6
LYST	6
ADAM29	6
SIGLEC1	6
DNHD1	6
ROBO2	6
ASTN1	6
ZC3H13	6
DNAH5	6
PCDHA12	6
PCDHGA2	6
VWF	6
PCDH15	6
SORCS1	6
ZNF208	6
TRANK1	6
FLG2	6
AHNAK	6
MUC5AC	6
MED12	6
KMT2A	6
ANK1	6
ASH1L	6
FCGBP	6
NEB	6
ZNF142	6
NTM	6
ZAN	6
LAMA3	6
PCDH11X	6
TP53BP1	6
CHD5	6
DNAH10	6
PIWIL1	6
MYH10	6
SPATA31A1	6
PKD1	6
TRPM6	6
EP300	6
GRIN2B	6
XIRP1	6
ERF	6
TG	6
VPS13B	6
DAPK1	6
ADAMTS20	6
TACC2	6
CHD4	6
ZFHX4	6
NAV2	6
FRAS1	6
NCOR1	6
CTTNBP2	6
RNF31	6
VRTN	6
HECTD4	6
SRCAP	6
CDKN1B	6
FAM47B	6
FILIP1	6
TAF1L	6
HSPA8	6
MYO3A	6
TIAM2	6
MYCBP2	6
ACAN	6
PCDH10	6
CFAP65	6
APOB	6
OTOF	6
COL12A1	6
FAM214A	6
SCN1A	6
PCSK2	5
ZNF536	5
SMAD4	5
PKD1L1	5
EPHB1	5
HSPG2	5
DOCK2	5
NLRP4	5
SCN10A	5
LILRB5	5
UFL1	5
DIDO1	5
OTOGL	5
WDR17	5
TJP2	5
DHX30	5
NDST2	5
TMEM132D	5
PIKFYVE	5
IFT172	5
FMN2	5
CNOT1	5
CDH6	5
CASZ1	5
SCN5A	5
ALPK2	5
PDZRN3	5
GAS2L2	5
PPRC1	5
DDX23	5
NYNRIN	5
ATP13A5	5
HTR1E	5
MUC2	5
USP31	5
ARID1A	5
VPS13C	5
CHAF1A	5
ANKRD30A	5
PLEKHH2	5
CTNNAL1	5
ANO4	5
KAT6B	5
TMPRSS2	5
CELSR3	5
THSD7B	5
ZNFX1	5
ADGRE2	5
NRAP	5
LRRTM1	5
ITGAL	5
XKR4	5
ZNF276	5
LCT	5
ROBO4	5
JAK1	5
LAMB1	5
HELB	5
ETV3	5
CPNE9	5
EPPK1	5
DOCK10	5
TUBB4A	5
SIPA1L3	5
RELN	5
KIF16B	5
IDH1	5
WNK1	5
PTPRU	5
ATP10B	5
UTRN	5
RPRD2	5
CDH12	5
CNTN6	5
NID2	5
KPRP	5
CD5L	5
WDFY3	5
MYH11	5
TPR	5
SMC2	5
MAP1A	5
TBC1D2	5
FAT2	5
RP1L1	5
DYNC1H1	5
DCAF4L2	5
HCN1	5
VILL	5
PTPRD	5
CRACD	5
PLEC	5
SCN7A	5
ZNF292	5
ADAMTSL1	5
XYLT1	5
EIF4G3	5
PTCH2	5
LAMA4	5
PCDHA5	5
CMYA5	5
FAM83B	5
LMTK2	5
PCDHA1	5
ZZEF1	5
SYNE2	5
PEAK1	5
TENM2	5
ADGRG4	5
LRP1	5
SCN4A	5
NIPBL	5
ADGRB1	5
ANKAR	5
SIPA1L1	5
IGDCC3	5
DMD	5
HFM1	5
RNF43	5
RAPGEF6	5
TRIO	5
PRKDC	5
PCF11	5
A1CF	5
CNOT3	5
CHD7	5
KCNT2	5
NWD1	5
LRP4	5
FLNC	4
KMT2E	4
HOXD10	4
ACACA	4
ATF7IP	4
AKAP1	4
UACA	4
ARSF	4
SLITRK1	4
ABCB5	4
TET3	4
ARHGAP32	4
ANKRD11	4
TNFRSF21	4
LRRIQ3	4
DCHS1	4
UBR4	4
IRAG1	4
MAGEB6B	4
PPP4R1	4
ESF1	4
PCDHB2	4
DSP	4
DSEL	4
POLR2B	4
APBB2	4
CYTIP	4
DNAH8	4
ERBB3	4
MRGPRX2	4
ITPRIP	4
TRPM3	4
POSTN	4
ZDBF2	4
AMZ1	4
IFT122	4
POLR1A	4
BRWD1	4
CREBBP	4
ZEB1	4
DNAH2	4
FAM83C	4
IL6ST	4
RO60	4
TPTE	4
CSPP1	4
PCDH11Y	4
FGA	4
SV2B	4
RPTOR	4
SI	4
TUBGCP3	4
CCDC85A	4
NOTCH2	4
ROBO1	4
PCDHA9	4
SVEP1	4
ZNF182	4
PTK7	4
RANBP2	4
SCN8A	4
KRT31	4
LRRC66	4
GRIA2	4
HERC2	4
PCDHB6	4
GABRG1	4
KIF11	4
PCDH17	4
ARID4B	4
USP9X	4
LIG4	4
ADGRL2	4
TRRAP	4
CDKL2	4
ARHGAP5	4
CUL3	4
OR4D5	4
CALCR	4
MYH3	4
ADAMTS16	4
EXOC2	4
ANAPC5	4
KCNA3	4
SYCP2	4
GRIK3	4
TSC2	4
ERICH3	4
PROKR2	4
NELL1	4
TNS1	4
LCE2D	4
MYH13	4
CNTROB	4
PTPRO	4
COL16A1	4
MYH8	4
ZNF804B	4
UBR2	4
KCNB2	4
POM121L12	4
CDH8	4
CDH5	4
MET	4
CD1B	4
ITGAD	4
FNDC1	4
FRYL	4
NBAS	4
SLC9A5	4
PCDHAC1	4
MPEG1	4
NEURL4	4
TRAPPC8	4
TEX14	4
STAT4	4
BCHE	4
WDR33	4
OR10G8	4
ZCCHC14	4
INO80	4
THSD7A	4
WDR72	4
ADGRA3	4
ERMARD	4
SZT2	4
KDM3B	4
MED15	4
ITGA2B	4
SHROOM4	4
CLTCL1	4
GAB2	4
ZMYND12	4
ABCA12	4
C1S	4
ARHGEF2	4
PCDHGA9	4
CAD	4
CDC42BPB	4
PLAA	4
UHRF1BP1	4
CCDC180	4
PASD1	4
IFI16	4
ZFYVE26	4
ITGA9	4
ZFAT	4
ALMS1	4
PCDHA8	4
HRAS	4
ADCY8	4
PRICKLE2	4
SDK1	4
XPO4	4
HUWE1	4
IGF1R	4
MYT1L	4
CAMTA1	4
NOX3	4
IRF4	4
PAPPA2	4
VPS50	4
FAM135B	4
SLC12A5	4
ELAPOR2	4
PTPRA	4
ADAM23	4
SLC8A1	4
FAM71B	4
LRIF1	4
DMBT1	4
ESCO1	4
SNRNP200	4
DSCAM	4
HCN4	4
MYO9B	4
OR5AS1	4
TBX3	4
CROCC	4
BNC2	4
GABRE	4
KIRREL1	4
ATP12A	4
KCNH7	4
ATP2B2	4
GALNT3	4
GRIK1	4
MAP2K4	4
MYH9	4
DHX34	4
CDH11	4
SCN2A	4
ZNF48	4
ANOS1	4
BIRC6	4
GUCY1A2	4
CDH18	4
HOXB13	4
TP53BP2	4
SPEG	4
COL22A1	4
KCNU1	4
HELQ	4
NLRP3	4
PPL	4
TET1	4
MIS18BP1	4
SLC9C2	4
DOCK11	4
MKI67	4
SF3B1	4
COL27A1	4
NGLY1	4
GUCY2C	4
KIF21B	4
COL6A3	4
NCOR2	4
BAZ2B	4
COLGALT1	4
ADAMTS19	4
MTUS2	4
AFF2	4
ERBB4	4
DNAH11	4
ZNF462	4
BMP5	4
CHD1	4
MYH15	4
USP15	4
MYBPC2	4
TRPA1	4
NETO1	4
FAM47A	4
AP3B2	4
PLA2G4A	4
PCDHB12	4
ACTL7B	4
TMEM132E	4
BTBD11	4
NRG1	4
TUBA3C	4
KRT78	4
CADPS	4
VLDLR	4
LRRC8B	4
DDX60	4
ZNF521	4
COL17A1	4
TTI1	4
DEGS2	4
ZNF518A	4
NCAN	4
SLC5A10	4
SSH2	4
EGR1	4
GALNS	4
AADACL4	4
NKX3-1	4
KRT27	4
PDZD2	4
LRP12	4
MSH3	4
TOP3A	4
ZNF827	4
ZFPM2	4
DBH	4
CHD2	4
SMG7	4
KCNN1	4
ABCC4	4
MYH7	4
PCDHA6	4
DNAJC13	4
MAN2A2	4
EHHADH	4
ZC3H18	4
SLC6A5	4
EML4	4
ARFGEF1	4
DOP1A	4
LAMC1	4
LPA	4
PARP4	4
FILIP1L	4
SHANK2	4
CTC1	4
FSCN3	4
PLCH1	4
CNR1	4
INSRR	4
RBP3	4
ATRX	4
ARHGEF10	4
LTBP2	4
F5	4
SLC6A6	4
DMXL1	4
SPTB	4
RIMBP2	4
PI4KA	4
STAT3	4
CUL2	4
WDR49	4
CCT8L2	4
URGCP	4
NOS2	4
ITIH2	4
SCN11A	4
PPFIBP1	4
MYH2	4
UTP20	4
PCDHA2	4
USP28	4
NYAP2	4
CCDC88B	4
USP29	3
PDE10A	3
KRT6C	3
F13A1	3
KCNK5	3
SBF1	3
CPT1C	3
CACNA1G	3
ASIC4	3
CCT2	3
PPFIBP2	3
CARMIL2	3
CYP4Z1	3
FAM47C	3
ADGRL1	3
EWSR1	3
SESN2	3
PLCG2	3
IGDCC4	3
KIAA1109	3
BCORL1	3
BIVM-ERCC5	3
POLQ	3
TLN1	3
TRAF3IP2	3
KIN	3
RAD54B	3
FSTL4	3
TENM3	3
TAOK2	3
EGF	3
DLL3	3
CRY2	3
MDN1	3
MCMBP	3
TIGD3	3
SNX19	3
ARPP21	3
MLH3	3
CEP152	3
PRAMEF19	3
ACAD10	3
WDR48	3
ABCC11	3
OR6K2	3
DNAH1	3
ANKRD6	3
KLHL26	3
MOSPD3	3
TPTE2	3
LPIN1	3
OTOA	3
PROX1	3
HTT	3
EXTL1	3
ZNF831	3
NEBL	3
TMEM132B	3
DMRT2	3
KIF26B	3
TNC	3
CNGA4	3
LRRC7	3
CENPJ	3
OR10J1	3
AGBL5	3
THEMIS	3
PLXNA1	3
PASK	3
MOV10	3
IL4R	3
GOLGB1	3
SIPA1L2	3
DUS3L	3
CLCNKB	3
FZD6	3
GIGYF2	3
ISLR	3
XPO7	3
RSPO2	3
CSDC2	3
MEGF6	3
KLHDC7A	3
KIF1C	3
NSMAF	3
EPB41L2	3
ZNF366	3
NXPE4	3
HYDIN	3
PTPN3	3
LRRC3B	3
AMBRA1	3
ALDOC	3
DLG4	3
CEP170B	3
ADAMTS13	3
BMT2	3
PLXNA2	3
PAPLN	3
LARS1	3
XRCC6	3
USP6	3
MROH2B	3
PRAMEF20	3
PDE8A	3
BAZ1A	3
ASAP1	3
BDKRB1	3
BOD1L1	3
FZR1	3
TEX11	3
TTBK2	3
TBC1D32	3
SEC24C	3
ZNF112	3
ASTN2	3
CYP2A13	3
FCRL5	3
ATP6V1C2	3
DNM1L	3
APOBEC3B	3
LPP	3
SIN3B	3
PUM1	3
ATP8B2	3
F10	3
EYA2	3
MOV10L1	3
INPP5D	3
BRIP1	3
ABCG2	3
SEMA4C	3
AGL	3
ZNF804A	3
GIPC3	3
SEMA6A	3
KCNK2	3
LINGO1	3
ABHD14A-ACY1	3
FLT1	3
CCDC186	3
HCRTR2	3
GIGYF1	3
OR4C6	3
NBN	3
CDCA2	3
PATZ1	3
DISP3	3
APLP1	3
LTBP3	3
DHX33	3
CPNE6	3
DOCK7	3
CYP27B1	3
SRGAP1	3
SLC37A4	3
PDE1C	3
MYOT	3
ANKRD26	3
EXOC1	3
COQ8A	3
TMEM260	3
CELSR2	3
IGF2BP1	3
LARP4B	3
BARD1	3
ANKK1	3
AXL	3
HHIP	3
TBX18	3
IL16	3
MEN1	3
MAP2	3
KRT16	3
LIPG	3
ZNF746	3
RERE	3
SRSF1	3
AGFG1	3
PCDHB1	3
CCDC66	3
AMER3	3
ABCC12	3
RELA	3
P4HA1	3
MFHAS1	3
CHAT	3
CD163	3
OR10Q1	3
CACNA1B	3
PCDHB5	3
CCDC144A	3
CFAP47	3
GPR87	3
CCR1	3
NXN	3
SASS6	3
EHMT2	3
CELF2	3
RETSAT	3
DACT1	3
SEC14L5	3
FEM1A	3
SON	3
ACVR2A	3
FAM186B	3
CCNL2	3
STAU2	3
ZFYVE16	3
ARHGEF26	3
CLSTN2	3
USP26	3
SEPTIN4	3
CCDC80	3
TNRC18	3
TRIM42	3
ANAPC1	3
SYNRG	3
ROCK1	3
UBLCP1	3
G3BP2	3
PCDHB15	3
CLPTM1	3
CDH26	3
TSPOAP1	3
USP34	3
NTRK1	3
RPL10A	3
STK4	3
CHM	3
PITRM1	3
UBTF	3
MYCT1	3
CEP104	3
PIK3CB	3
DNMT1	3
BICRAL	3
FAM83G	3
HEPHL1	3
CRTAC1	3
TAS1R2	3
DDI1	3
OR10Z1	3
VCAN	3
ZNF99	3
NR3C2	3
DPP10	3
KIF2B	3
HPS5	3
BAHCC1	3
CACNA2D4	3
ROR2	3
ASPM	3
MFSD2B	3
ADORA3	3
SLC16A6	3
COL4A2	3
KDM2A	3
ARHGAP21	3
BCL6	3
PLEKHG1	3
ARID1B	3
CDC25B	3
PSRC1	3
IGKV1-6	3
KCNV1	3
CES1	3
SEC16B	3
RAPH1	3
MAP1B	3
ULK4	3
SNX31	3
MYOM1	3
ATP2A1	3
GOT1L1	3
LILRA4	3
DGCR8	3
NSD1	3
FLII	3
DCAF12L1	3
MBD1	3
KCNQ3	3
BAHD1	3
MYLK2	3
GTPBP10	3
EFCAB7	3
PRKCZ	3
FGFR2	3
AGTR1	3
C10orf71	3
WNK4	3
PLPPR4	3
ITPR1	3
EIF2AK3	3
OR10J3	3
NES	3
LRFN4	3
PCDHA13	3
PREX2	3
BBS9	3
SMCHD1	3
HHAT	3
WDCP	3
RB1	3
TXNRD1	3
CSF1R	3
FRMPD1	3
OR5D16	3
EFCAB6	3
C2CD2L	3
LRIG3	3
PFN2	3
KBTBD7	3
PFKM	3
CFAP43	3
PCDHB14	3
PKD2L1	3
CDH19	3
DDN	3
ANKRD27	3
IL17RA	3
LRRC4C	3
DLX5	3
ZNF287	3
RAP1GAP	3
PCDHB10	3
TNKS	3
TLN2	3
PKN2	3
PCDHA4	3
NAV3	3
ADGRE5	3
MYO18B	3
SMARCA2	3
PROC	3
NPAP1	3
CWF19L1	3
CDC73	3
KNDC1	3
PRKAA2	3
OR5L1	3
GLI1	3
FRMD7	3
C2orf16	3
SLC4A7	3
TTC6	3
PCDH9	3
ALDH1L1	3
SYT9	3
SPTBN1	3
MAP3K13	3
ATF2	3
IRAK2	3
ASCC2	3
MTCL1	3
ARAP1	3
CDK13	3
KIRREL2	3
ENOX1	3
ADAMTS10	3
DACH2	3
COL1A2	3
N4BP2	3
PDPR	3
NRG3	3
SP4	3
SETBP1	3
TTC3	3
NLRP14	3
MMP9	3
ADAM18	3
GRM4	3
ANKRD28	3
PMEL	3
NAA15	3
SGIP1	3
ARID5B	3
IFIT2	3
ARFGEF3	3
PRDM16	3
MDGA2	3
HTR1A	3
RFC3	3
SNW1	3
GCN1	3
PAN2	3
SLC26A4	3
NLRP8	3
PSD4	3
OR2D2	3
ZNF385D	3
ZBTB16	3
TIMELESS	3
GPR32	3
GGT7	3
ADAM28	3
RTP1	3
ATP1A3	3
SLIT3	3
NEO1	3
AFF3	3
OR2M3	3
PGLYRP2	3
PDS5B	3
OR4A16	3
DNMT3B	3
KDM6B	3
SNTG1	3
GBF1	3
TECPR1	3
AFG3L2	3
HECA	3
SLF2	3
PCDHB8	3
AMPD1	3
KEAP1	3
NEU4	3
MEF2C	3
TCF20	3
CRTC1	3
LRRC15	3
PCDH18	3
SARDH	3
SFRP2	3
HIVEP3	3
NOD1	3
RPS6KA5	3
ITK	3
CCDC87	3
IFT140	3
GRM5	3
QTRT1	3
PCNX4	3
ITGA2	3
HOXC4	3
GALNT10	3
GDAP2	3
RNF20	3
AP4B1	3
GALNT14	3
USP24	3
VARS2	3
DPEP2	3
GRIP2	3
PDLIM5	3
LTBP4	3
FAM120B	3
LY9	3
CFAP206	3
CLCN3	3
KCNH5	3
KIF3B	3
ABCA4	3
CARD11	3
TP63	3
PDS5A	3
TOPORS	3
CBLN1	3
NRP2	3
PHF2	3
ATOH1	3
IQGAP1	3
RREB1	3
ZNF813	3
PCDHGA8	3
MINDY4	3
SECISBP2L	3
OSBPL10	3
TAB1	3
VARS1	3
ZNF883	3
PTGS2	3
UBR3	3
CAMK4	3
ATIC	3
GRIP1	3
FAF1	3
NBEAL1	3
FHL5	3
SLC9C1	3
CRMP1	3
MCF2L	3
CA2	3
CCDC15	3
FASN	3
AKT1	3
LCOR	3
CASR	3
SYT10	3
ARHGEF1	3
MMRN1	3
ATP9A	3
OR13C5	3
TRIP12	3
SLITRK3	3
THSD1	3
PNPLA7	3
PCDHB4	3
PHIP	3
ZCWPW1	3
NLRP13	3
NCAM2	3
USP12	3
LIMK1	3
TRIM33	3
COL21A1	3
PRSS48	3
PLCZ1	3
KRBA1	3
TRIOBP	3
CYP2C9	3
PDCD11	3
ZFP37	3
CDK5RAP2	3
ASNSD1	3
SAMD9L	3
CYP4F2	3
DDX24	3
WDR70	3
STAG1	3
XAB2	3
BDP1	3
DCDC1	3
DTX1	3
OSBPL3	3
SLC5A7	3
AKAP12	3
GFI1B	3
MYH1	3
NIBAN2	3
NRCAM	3
A4GALT	3
CD248	3
CHRNA10	3
ARNTL2	3
RBFOX1	3
DDX41	3
COBLL1	3
SLC12A4	3
SRFBP1	3
STOX2	3
DVL2	3
MGA	3
FSCB	3
BRINP3	3
GALNT15	3
TBX20	3
RAI14	3
NHS	3
OLFML2A	3
SUPT20HL2	3
MYO5A	3
H3C8	3
TBXA2R	3
SCMH1	3
CLASP1	3
BICD2	3
KDM2B	3
DDX50	3
RPS6KA4	3
GCNA	3
SLCO1C1	3
PGAP4	3
SSRP1	3
INTS1	3
KCNH8	3
SSTR1	3
RNF186	3
NLRC5	3
GLRA2	3
DHX57	3
ATP6V0A2	3
PPP2R2B	3
PIK3CD	3
SETX	3
CNTNAP1	3
FAM83H	3
HSPA4	3
MCM3AP	3
SPAG16	3
NRG2	3
PPEF2	3
ZNF326	3
KRT4	3
FOXD2	3
PCDH7	3
POU3F4	3
FOXG1	3
FOXB2	3
HOXB3	3
BICD1	3
TRAP1	3
IL3RA	3
PCDHAC2	3
SEMA5A	3
NPHP1	3
ADAMTS9	3
SENP7	3
ITGA7	3
IRAK3	3
ZC3H4	3
MYOF	3
ZNF91	3
CNNM4	3
ACVRL1	3
TIE1	3
WDR37	3
CC2D1A	3
TECTA	3
SSH1	3
LRIG1	3
RAPGEF4	3
LAMA1	3
MRGPRX4	3
NEUROD6	3
CFAP70	3
MIEF1	3
PLXNA4	3
SNCAIP	3
ADAD2	3
SEMA3D	3
KMT2B	3
AKAP6	3
MGAM	3
HIC2	3
GBP3	3
TTLL5	3
MTOR	3
DSCAML1	3
KAT6A	3
PHKB	3
ASXL2	3
ATP8B4	3
C19orf47	3
RAB5C	3
PIGO	3
KDR	3
C20orf194	3
TXNIP	3
LAMA2	3
JMJD7-PLA2G4B	3
IL1RAPL2	3
PSG7	3
AHDC1	3
LHX8	3
POLR3A	3
POGZ	3
GLI3	3
IWS1	3
CYFIP2	3
MMP16	3
PIK3CG	3
CCDC178	3
SIRT1	3
TRPM1	3
COQ5	3
EXTL3	3
DNAJB8	3
LRRK2	3
KCNC1	3
HLTF	3
PLEKHA6	3
SPTBN4	3
COL5A3	3
ALS2CL	3
OR10P1	3
RASAL2	3
KRT25	3
LTF	3
ENPP5	3
SLC22A7	3
PRKCSH	3
TRIM37	3
CYP2C8	3
SKIV2L	3
CCDC150	3
RRP12	3
TLE1	3
EP400	3
SNX17	3
WASHC2C	3
ERBB2	3
TTF1	3
CTNND2	3
WSCD1	3
ELOVL6	3
GABBR2	3
MSH6	3
ADAMTS12	3
NUP133	3
RTKN	3
FRS3	3
ERCC2	3
SIPA1	3
TSSK2	3
TASOR2	3
ZNF37A	3
PARD3B	3
EPHB3	3
COBL	3
ZNF778	3
DKK1	3
AFDN	3
CD1C	3
PCDHB9	3
EGFLAM	3
ARHGEF15	3
QRICH1	3
ZMYM4	3
POLE	3
ZC3HAV1	3
THTPA	3
BAZ1B	3
OR2B11	3
TAF1D	3
CYP2C19	3
PTPRK	3
PPP1R3A	3
LANCL1	3
ZNF148	3
PTPRG	3
GFUS	3
KANSL1	3
FOXP1	3
OR4K15	3
ZIC4	3
SESN3	3
TKTL2	3
DYRK1B	3
C1orf87	3
PCDHA7	3
ILVBL	3
CCDC136	3
EPHA2	3
CAND2	3
CTCF	3
ACTBL2	3
ATG2A	3
PRPF8	3
GMIP	3
NTNG1	3
TMCO4	3
RAI1	3
LMNA	3
HDLBP	3
PCDHGB6	3
HIC1	3
GLB1	3
RASEF	3
OCRL	3
LTN1	3
KDM5A	3
GJA5	3
TRPS1	3
PLXNB1	3
MUC6	3
KIAA1217	3
KDM4B	3
GJA8	3
PLCH2	3
HS6ST1	3
SLC6A1	3
TBCD	3
EPG5	3
EGFR	3
MYO1H	3
PRAMEF8	3
C6	3
DHX38	3
CTNNA2	3
ITGB6	3
CYB5R4	3
CECR2	3
UPF2	3
TMPRSS7	3
LRBA	3
CHRNA6	3
PHF1	3
ZNF420	3
GRIK4	3
NCOA6	3
FH	3
ATP2B3	3
DAAM2	3
PRG4	3
MRGPRX1	3
TTC17	3
ZMYND15	3
PTPN5	3
AMDHD1	3
FBXO38	3
ABL1	3
TLE4	3
TIAM1	3
HRNR	3
FANCB	3
THSD4	3
SOBP	3
TARS1	3
F11	3
ESPL1	3
MAPK8IP3	3
PAX5	3
RASGRF1	3
FAM171A1	3
MTMR12	3
FARP2	3
PDGFRA	3
CDC42BPG	3
OR52L1	3
PYHIN1	3
ITGA4	3
NRIP1	3
PLPPR5	3
MTHFD1L	3
NUMA1	3
OR5D18	3
LRFN3	3
BPIFB1	3
RUNX1T1	3
ABCA1	3
TCN1	3
DLGAP2	3
NID1	3
ZNF398	3
MED23	3
ARHGEF10L	3
MTF1	3
ZNF839	3
KIAA0319L	3
ZCCHC12	3
VAV3	3
DDX60L	3
SIAH3	3
ZIC1	3
L1CAM	3
NUP210	3
KIAA2026	3
PCNX1	3
GRID2	3
ANKRD52	3
CPS1	3
PDE9A	3
FBN2	3
POM121C	3
PPARGC1A	3
ATF7IP2	3
UNC13C	3
MCC	3
DNASE2B	3
GUF1	3
LRRC41	3
NDNF	3
OR5W2	3
NTN5	2
ADGRD1	2
NSA2	2
COL10A1	2
TEX13A	2
AFAP1	2
TTLL12	2
TOX4	2
THOP1	2
IRS4	2
VEPH1	2
TAOK1	2
CACNA1C	2
LRIT2	2
HOMEZ	2
TSPAN7	2
TIPARP	2
PIGR	2
ZNF614	2
PER1	2
IRAG2	2
CFAP157	2
ZNF502	2
GTPBP1	2
TTC13	2
DIP2B	2
BTG3	2
WAPL	2
EPHA3	2
RPL7	2
ITSN1	2
BCAN	2
RNF103	2
MLLT6	2
GLI2	2
DPP6	2
DENND4B	2
OR5D13	2
MAST1	2
TINAG	2
TEKT2	2
METTL14	2
SUN2	2
PLCB1	2
DISC1	2
HOXD4	2
RNMT	2
PTK2	2
KIAA1328	2
TGFBR1	2
NCAPG2	2
CCDC7	2
FCRL1	2
POLR1B	2
SCUBE3	2
CELSR1	2
VCAM1	2
LIPI	2
LCE1A	2
PKN1	2
ADORA1	2
TAF5L	2
GPBP1L1	2
PDE12	2
STRIP2	2
IGHMBP2	2
LRP8	2
SOX5	2
TRIM68	2
GRB14	2
ZNF23	2
SUSD2	2
GCK	2
FBXW11	2
TNRC6B	2
COL19A1	2
CAMK2A	2
COMP	2
MYORG	2
COL11A2	2
ADARB2	2
TAF1	2
PLAT	2
ATP5F1A	2
AUTS2	2
KMT5B	2
SLC25A25	2
OR4C12	2
BABAM2	2
SOAT2	2
CHSY3	2
FBXO5	2
ANKRD49	2
AJAP1	2
ITSN2	2
CILP	2
MAST2	2
FBXL7	2
PRKAG1	2
FLT4	2
DOCK8	2
NLRP10	2
TEKT1	2
SNRPA1	2
KLHL30	2
ZKSCAN5	2
ABCA9	2
TSHZ3	2
STX1A	2
ECE1	2
REST	2
MOAP1	2
MTBP	2
PLEKHG4	2
UGT2A3	2
SLC45A2	2
FANCM	2
VAC14	2
ATP2B4	2
SORCS2	2
LILRB1	2
VCPIP1	2
TMEM209	2
EPHB2	2
DIO2	2
BCL11B	2
HPCAL4	2
FREM1	2
NCAPD3	2
ANO2	2
CDH20	2
SARS1	2
RPN2	2
HTR2A	2
SSH3	2
PRSS23	2
ZCCHC7	2
CHRNA9	2
LIG1	2
SLC38A8	2
GDPD5	2
SLC16A4	2
HDAC6	2
KCNJ4	2
LMTK3	2
PACS2	2
DLX3	2
EMID1	2
NT5DC3	2
RIMS2	2
PTPRH	2
NUP43	2
ZNF324	2
GPLD1	2
DOP1B	2
NPY5R	2
MIDEAS	2
ZBTB7B	2
ADAMTS1	2
MARF1	2
ABCF1	2
CRAMP1	2
KCNH6	2
ISLR2	2
ADAMTSL3	2
NUP85	2
MAP3K9	2
TBCCD1	2
HNRNPH1	2
STAC	2
HAVCR1	2
IVNS1ABP	2
CSPG4	2
SYNPO2	2
GAK	2
CNDP1	2
TMPRSS9	2
UBXN4	2
CLTC	2
GRM7	2
MSH2	2
DNAJC10	2
ALKBH4	2
PROS1	2
PYCR1	2
CD93	2
RASGRF2	2
GPR153	2
ANXA2	2
KDM5B	2
NAA25	2
NGEF	2
TBX15	2
OR4P4	2
KRT37	2
OPN5	2
OR51A4	2
IQCF2	2
ENGASE	2
KLHL6	2
GAD1	2
MMUT	2
MAML2	2
ZBTB3	2
RGS6	2
WWP1	2
ESR1	2
NUTM1	2
PHF10	2
DUSP8	2
PDILT	2
DDX46	2
PXDN	2
ACTL8	2
USP35	2
SRPX	2
FXR2	2
THBS4	2
ACTC1	2
MOXD1	2
PICK1	2
LAMB4	2
TNR	2
EFNB3	2
TCERG1	2
VPS16	2
TOP2A	2
PAX4	2
ZBTB41	2
AP3M1	2
RRH	2
H2BC8	2
TRIM6	2
DSC3	2
CHST8	2
MRNIP	2
GRK6	2
SLC7A5	2
KLB	2
RALGDS	2
LHX9	2
ZNF713	2
LRRTM3	2
ARFGEF2	2
PRTFDC1	2
POLR2A	2
IRF6	2
USPL1	2
ZBTB34	2
BCL11A	2
SDK2	2
MAN2B1	2
ZNF3	2
FRY	2
SLC16A7	2
NDST1	2
EEF2K	2
CD160	2
IFNA13	2
PTGIR	2
KIAA0100	2
SWT1	2
ABHD17B	2
FAM83D	2
MYLK4	2
KATNIP	2
DYM	2
FES	2
IRS1	2
ITGB4	2
ZSCAN21	2
IGHG4	2
P2RX4	2
MIB1	2
PSG3	2
SLAIN2	2
ALPK1	2
PPP1R14C	2
HERC1	2
BMPER	2
TNS2	2
PRAG1	2
LGSN	2
MARCHF1	2
DIS3	2
GALNT12	2
MCMDC2	2
KLK4	2
KLK15	2
FGFRL1	2
CCDC93	2
CYTL1	2
FOXL1	2
ZFYVE27	2
GPATCH8	2
PDZD9	2
TSG101	2
FASLG	2
HECTD3	2
BEST3	2
OR10R2	2
CCER1	2
FAP	2
SH3BP4	2
NDUFS2	2
GPS2	2
ERI2	2
LMX1B	2
VPS35	2
BACE2	2
TMEM94	2
RXRG	2
ZNF532	2
MORN4	2
ITIH3	2
TLR8	2
ACVR1B	2
LRRC8D	2
NUP160	2
ITGA11	2
ELAVL2	2
ATP6V1B1	2
CPLX4	2
CRYBG3	2
PIWIL3	2
H2BC7	2
CARD14	2
GPHN	2
PRPS1L1	2
PRKCQ	2
PRKX	2
NOMO1	2
ATG2B	2
ZNF33B	2
RHOC	2
CBX4	2
PALB2	2
KIDINS220	2
ZFP42	2
TRIM51	2
CCHCR1	2
MICAL2	2
MCM3	2
CLK3	2
POTEH	2
MAGEA6	2
UNC13B	2
KRT3	2
CFAP45	2
HAPLN1	2
CNOT2	2
ADGRA1	2
MAN2B2	2
RAD21	2
RNF149	2
LSR	2
SLC34A1	2
TTBK1	2
BMP7	2
LRRC37A2	2
DOCK5	2
MAN2C1	2
CACNA1D	2
SDSL	2
CLDN9	2
TMEM268	2
DNAAF5	2
WDR11	2
CHID1	2
PFKFB1	2
JAG2	2
STT3A	2
CACNB2	2
VIL1	2
FHOD3	2
DNAH7	2
PALMD	2
MAP2K7	2
PRKAR1B	2
PIGG	2
ADRA2A	2
TOP3B	2
ZFP36L1	2
SPICE1	2
HADH	2
TARBP1	2
DIRAS3	2
CYTH4	2
TUB	2
FGD5	2
GPRIN3	2
SERPINB5	2
DIP2C	2
SERINC1	2
PTPN9	2
ZNF468	2
ZNF485	2
GNA13	2
AMIGO3	2
C10orf90	2
PAPOLB	2
OR2A12	2
SLC5A8	2
MCM6	2
PSD2	2
PIP5K1C	2
TMEM50A	2
KRT6B	2
PAX9	2
P4HA2	2
BBS2	2
POMC	2
USP32	2
PRDM9	2
AKAP8L	2
IGHV1-18	2
KDM1A	2
OR5M1	2
ZNF658	2
RPA1	2
TENT4A	2
SPATA31E1	2
TLL1	2
TAAR6	2
SLC4A3	2
AGPAT4	2
MYO7A	2
PHACTR1	2
LHX4	2
ZNF563	2
TTLL11	2
B3GNT9	2
CEACAM7	2
FN1	2
MRC2	2
KANK2	2
TRIM71	2
GIT2	2
SERPINB8	2
VN1R2	2
ILKAP	2
FBLN1	2
KMO	2
ZBTB9	2
ACE	2
WDR24	2
FSCN2	2
KLHL22	2
NR1D1	2
YEATS2	2
SELENOI	2
OGFOD3	2
GPR108	2
DENND3	2
TACR1	2
SPANXD	2
CYP2C18	2
AGBL1	2
OR5A1	2
FAM181A	2
ZNF33A	2
UNC80	2
GPATCH4	2
TRIM56	2
FGB	2
SPARCL1	2
AGAP3	2
PROCR	2
VSTM2A	2
DDR2	2
LUZP1	2
MOCS1	2
CACNA1H	2
ALPP	2
ALDH1A3	2
CLEC4C	2
HEPH	2
SUPT16H	2
AMOT	2
AADAT	2
PAX1	2
SLC2A5	2
RECQL4	2
VAV2	2
TMC1	2
MED14	2
CFAP46	2
ZSWIM3	2
CERS2	2
DDX39B	2
MYO1E	2
TMEM199	2
KBTBD3	2
BPNT1	2
SAMSN1	2
GALNTL5	2
CDH3	2
TBC1D4	2
ARRDC5	2
DGKD	2
FANCD2OS	2
AGER	2
GBP4	2
DDX6	2
DSTYK	2
PPP5C	2
H2AC8	2
AP1G2	2
PLXND1	2
TMEM161A	2
TMEM131	2
NR1D2	2
ZNF35	2
TNFRSF11B	2
AP1B1	2
BCL9L	2
MARK4	2
DDHD1	2
[truncated: 7,226 more rows]
