# Supplementary material for: Construction and validation of a novel cuproptosis-related long noncoding RNA signature for predicting the outcome of prostate cancer
Source: Front Genet. 2022 Dec 6;13:976850. doi: 10.3389/fgene.2022.976850 (PMC9763621; doi:10.3389/fgene.2022.976850)
Supplement: Supplementary file 2 [file DataSheet1.ZIP › Source data for review purpose only/Source data/22.riskTMB/TMB.txt]

id	TMB
TCGA-YL-A8SQ	0.684210526315789
TCGA-CH-5737	0.894736842105263
TCGA-EJ-5506	0.0789473684210526
TCGA-EJ-5521	0.789473684210526
TCGA-KK-A8IB	0.868421052631579
TCGA-EJ-7794	0.289473684210526
TCGA-G9-6351	0.394736842105263
TCGA-YL-A8SF	0.368421052631579
TCGA-J4-A6M7	0.263157894736842
TCGA-KK-A8IL	0.5
TCGA-HC-A9TE	1.07894736842105
TCGA-QU-A6IO	0.552631578947368
TCGA-CH-5791	0.815789473684211
TCGA-EJ-8472	1
TCGA-CH-5744	0.473684210526316
TCGA-J4-A67N	0.421052631578947
TCGA-V1-A8WS	0.526315789473684
TCGA-V1-A8MK	0.131578947368421
TCGA-CH-5739	0.631578947368421
TCGA-KC-A4BN	0.263157894736842
TCGA-V1-A8MG	0.342105263157895
TCGA-EJ-7317	0.631578947368421
TCGA-4L-AA1F	0.552631578947368
TCGA-J4-A83N	0.368421052631579
TCGA-HC-7211	0.368421052631579
TCGA-G9-6333	0.578947368421053
TCGA-G9-6364	0.421052631578947
TCGA-EJ-8468	0.473684210526316
TCGA-YL-A8SA	0.552631578947368
TCGA-G9-7519	0.552631578947368
TCGA-HC-7080	0.526315789473684
TCGA-HC-7213	0.684210526315789
TCGA-YL-A8HK	0.342105263157895
TCGA-XQ-A8TB	0.473684210526316
TCGA-VP-A87B	0.763157894736842
TCGA-YL-A8SC	0.789473684210526
TCGA-EJ-5495	1.36842105263158
TCGA-KK-A6E5	0.447368421052632
TCGA-YL-A8SI	0.342105263157895
TCGA-G9-6353	0.0526315789473684
TCGA-EJ-A8FU	0.0526315789473684
TCGA-XK-AAIW	147.710526315789
TCGA-QU-A6IN	0.421052631578947
TCGA-YL-A9WH	1.13157894736842
TCGA-KC-A7FD	0.789473684210526
TCGA-HC-7818	0.315789473684211
TCGA-G9-A9S7	0.447368421052632
TCGA-J4-A67O	0.394736842105263
TCGA-HC-A6AS	0.447368421052632
TCGA-J9-A8CL	0.921052631578947
TCGA-HC-A8D1	0.368421052631579
TCGA-ZG-A9ND	0.605263157894737
TCGA-VN-A88K	0.552631578947368
TCGA-HC-8256	0.368421052631579
TCGA-ZG-A9N3	1
TCGA-EJ-A65M	0.605263157894737
TCGA-QU-A6IL	0.5
TCGA-J9-A8CN	0.368421052631579
TCGA-EJ-A65E	0.710526315789474
TCGA-EJ-5524	0.763157894736842
TCGA-KC-A7F3	0.552631578947368
TCGA-HC-7075	0.526315789473684
TCGA-G9-6354	0.552631578947368
TCGA-EJ-7791	0.210526315789474
TCGA-EJ-5517	0.447368421052632
TCGA-HC-8258	0.473684210526316
TCGA-KK-A7AW	0.473684210526316
TCGA-V1-A9O9	0.473684210526316
TCGA-ZG-A9M4	0.684210526315789
TCGA-HC-A9TH	0.947368421052632
TCGA-M7-A71Y	0.210526315789474
TCGA-CH-5741	0.421052631578947
TCGA-CH-5794	0.552631578947368
TCGA-G9-7523	0.236842105263158
TCGA-V1-A8MJ	0.289473684210526
TCGA-G9-6363	0.763157894736842
TCGA-KK-A8I4	0.421052631578947
TCGA-G9-6384	0.526315789473684
TCGA-EJ-7789	0.526315789473684
TCGA-EJ-7321	0.526315789473684
TCGA-HC-8266	0.394736842105263
TCGA-HC-7230	0.394736842105263
TCGA-V1-A9O7	0.473684210526316
TCGA-G9-6494	0.605263157894737
TCGA-KK-A7AZ	0.710526315789474
TCGA-G9-6347	0.210526315789474
TCGA-V1-A9OT	0.473684210526316
TCGA-KK-A6E2	0.684210526315789
TCGA-FC-A6HD	0.552631578947368
TCGA-KK-A8ID	0.894736842105263
TCGA-EJ-5519	1.55263157894737
TCGA-HI-7171	0.5
TCGA-G9-6361	0.605263157894737
TCGA-KC-A4BL	0.263157894736842
TCGA-G9-6377	0.5
TCGA-XK-AAJT	0.526315789473684
TCGA-EJ-7125	0.5
TCGA-KK-A7B2	0.342105263157895
TCGA-Y6-A8TL	0.684210526315789
TCGA-VP-A87D	1.10526315789474
TCGA-YL-A9WI	0.868421052631579
TCGA-J4-A83L	0.236842105263158
TCGA-EJ-A65F	1.47368421052632
TCGA-CH-5769	1.65789473684211
TCGA-HC-7749	1.02631578947368
TCGA-YL-A8SH	0.578947368421053
TCGA-FC-A4JI	0.552631578947368
TCGA-ZG-A9L9	0.657894736842105
TCGA-YL-A8HJ	0.631578947368421
TCGA-VP-AA1N	0.710526315789474
TCGA-2A-AAYO	0.526315789473684
TCGA-HC-8260	0.210526315789474
TCGA-EJ-5508	0.394736842105263
TCGA-CH-5767	0.815789473684211
TCGA-CH-5771	0.578947368421053
TCGA-ZG-A9LZ	0.631578947368421
TCGA-HI-7169	0.394736842105263
TCGA-G9-6379	0.473684210526316
TCGA-J4-A67L	0.552631578947368
TCGA-HC-A8CY	0.552631578947368
TCGA-EJ-7793	0.184210526315789
TCGA-HC-A6AP	0.473684210526316
TCGA-HC-8213	0.394736842105263
TCGA-EJ-5532	0.473684210526316
TCGA-G9-7521	0.473684210526316
TCGA-HC-7747	0.447368421052632
TCGA-XK-AAIV	0.947368421052632
TCGA-FC-A5OB	0.421052631578947
TCGA-HC-7210	0.736842105263158
TCGA-CH-5748	0.526315789473684
TCGA-M7-A725	0.552631578947368
TCGA-2A-A8W3	0.763157894736842
TCGA-2A-A8VO	0.631578947368421
TCGA-HC-7736	0.421052631578947
TCGA-V1-A8WL	0.526315789473684
TCGA-EJ-A65G	0.394736842105263
TCGA-EJ-5503	0.0789473684210526
TCGA-EJ-AB27	0.315789473684211
TCGA-XJ-A9DX	1.36842105263158
TCGA-VP-A876	0.552631578947368
TCGA-EJ-A46H	0.0526315789473684
TCGA-EJ-7315	0.473684210526316
TCGA-CH-5762	1.26315789473684
TCGA-KK-A7AU	0.368421052631579
TCGA-V1-A9OA	0.447368421052632
TCGA-SU-A7E7	0.421052631578947
TCGA-ZG-A9L2	0.5
TCGA-WW-A8ZI	0.578947368421053
TCGA-EJ-7328	0.605263157894737
TCGA-G9-6329	0.447368421052632
TCGA-QU-A6IP	0.315789473684211
TCGA-HC-7742	0.631578947368421
TCGA-EJ-7782	7.84210526315789
TCGA-G9-6496	0.763157894736842
TCGA-HC-A8D0	0.421052631578947
TCGA-TK-A8OK	0.789473684210526
TCGA-KK-A59Y	0.447368421052632
TCGA-HC-A6AL	0.894736842105263
TCGA-G9-6336	0.342105263157895
TCGA-YL-A8SJ	0.526315789473684
TCGA-KK-A59X	0.973684210526316
TCGA-EJ-5499	0.736842105263158
TCGA-XK-AAJA	0.789473684210526
TCGA-KK-A8I6	0.5
TCGA-EJ-5512	0.289473684210526
TCGA-HC-8264	0.631578947368421
TCGA-J4-A67R	0.184210526315789
TCGA-G9-6356	0.421052631578947
TCGA-FC-A8O0	0.368421052631579
TCGA-V1-A9OQ	0.868421052631579
TCGA-HC-7750	0.315789473684211
TCGA-2A-A8W1	0.394736842105263
TCGA-ZG-A9LU	0.368421052631579
TCGA-KC-A4BR	0.0789473684210526
TCGA-YL-A9WK	0.552631578947368
TCGA-HC-7081	0.578947368421053
TCGA-KK-A7AQ	0.578947368421053
TCGA-ZG-A9LM	0.605263157894737
TCGA-EJ-5497	0.394736842105263
TCGA-V1-A9OF	0.289473684210526
TCGA-G9-6342	0.394736842105263
TCGA-EJ-5526	0.473684210526316
TCGA-EJ-5501	0.473684210526316
TCGA-KK-A6E7	0.578947368421053
TCGA-EJ-5515	0.184210526315789
TCGA-EJ-A65J	0.657894736842105
TCGA-EJ-7785	0.394736842105263
TCGA-HC-7231	0.578947368421053
TCGA-2A-A8VL	0.5
TCGA-EJ-A46I	0.210526315789474
TCGA-HC-7077	1.07894736842105
TCGA-V1-A9O5	1.47368421052632
TCGA-2A-A8VX	0.710526315789474
TCGA-EJ-A46E	0.0263157894736842
TCGA-CH-5740	0.447368421052632
TCGA-VN-A88Q	0.763157894736842
TCGA-ZG-A8QY	1.15789473684211
TCGA-V1-A8MM	0.315789473684211
TCGA-G9-6498	0.552631578947368
TCGA-J4-8200	0.368421052631579
TCGA-V1-A8MU	0.5
TCGA-G9-6366	0.552631578947368
TCGA-ZG-A8QX	0.552631578947368
TCGA-G9-6338	0.736842105263158
TCGA-V1-A9OH	1.21052631578947
TCGA-KK-A8I8	0.368421052631579
TCGA-HC-A6AN	0.789473684210526
TCGA-J9-A8CP	0.578947368421053
TCGA-VN-A88I	0.236842105263158
TCGA-EJ-A7NN	0.684210526315789
TCGA-VP-A878	0.578947368421053
TCGA-YL-A8HM	0.789473684210526
TCGA-YL-A8SK	0.605263157894737
TCGA-HC-A6AO	0.605263157894737
TCGA-M7-A722	0.684210526315789
TCGA-J4-AAU2	0.578947368421053
TCGA-J4-A67S	0.394736842105263
TCGA-HC-A631	0.684210526315789
TCGA-J9-A52B	0.763157894736842
TCGA-HC-8261	0.5
TCGA-X4-A8KS	0.526315789473684
TCGA-ZG-A9L5	1.07894736842105
TCGA-V1-A9ZR	0.657894736842105
TCGA-EJ-A46F	0.631578947368421
TCGA-V1-A8MF	0.631578947368421
TCGA-HC-A76W	0.736842105263158
TCGA-HC-8216	1.73684210526316
TCGA-KK-A7AV	0.236842105263158
TCGA-V1-A8WN	0.315789473684211
TCGA-HC-A6HX	0.447368421052632
TCGA-HC-7745	0.394736842105263
TCGA-CH-5746	0.236842105263158
TCGA-VN-A88M	0.263157894736842
TCGA-HC-A6HY	0.447368421052632
TCGA-CH-5752	0.868421052631579
TCGA-EJ-7312	0.447368421052632
TCGA-YL-A9WJ	0.552631578947368
TCGA-YL-A8S9	0.657894736842105
TCGA-V1-A9Z8	0.526315789473684
TCGA-CH-5765	0.605263157894737
TCGA-HC-7233	0.552631578947368
TCGA-HI-7170	0.473684210526316
TCGA-EJ-5504	0.736842105263158
TCGA-HC-7209	0.394736842105263
TCGA-HC-7738	0.736842105263158
TCGA-KK-A8IK	0.657894736842105
TCGA-EJ-AB20	0.263157894736842
TCGA-KK-A8I7	0.236842105263158
TCGA-KK-A8IG	0.631578947368421
TCGA-ZG-A9LN	0.552631578947368
TCGA-KK-A7B0	0.578947368421053
TCGA-XK-AAK1	0.710526315789474
TCGA-CH-5751	0.578947368421053
TCGA-G9-6339	0.894736842105263
TCGA-EJ-5496	0.763157894736842
TCGA-J4-AATV	0.0526315789473684
TCGA-KK-A6E6	0.552631578947368
TCGA-EJ-5527	0.473684210526316
TCGA-KK-A8I9	0.736842105263158
TCGA-EJ-A7NH	0.394736842105263
TCGA-EJ-7784	0.736842105263158
TCGA-EJ-5530	0.842105263157895
TCGA-HC-7078	0.631578947368421
TCGA-HC-A632	0.631578947368421
TCGA-G9-6499	0.763157894736842
TCGA-HC-8262	0.657894736842105
TCGA-V1-A8ML	0.184210526315789
TCGA-KK-A59V	18.0789473684211
TCGA-M7-A721	0.605263157894737
TCGA-EJ-5514	0.605263157894737
TCGA-YL-A8HL	0.421052631578947
TCGA-EJ-5505	0.657894736842105
TCGA-V1-A9Z7	0.552631578947368
TCGA-J9-A52E	0.526315789473684
TCGA-XJ-A83G	0.552631578947368
TCGA-HC-7737	0.315789473684211
TCGA-V1-A8WV	0.894736842105263
TCGA-V1-A9ZK	0.473684210526316
TCGA-CH-5764	0.605263157894737
TCGA-EJ-5542	0.5
TCGA-FC-7708	0.526315789473684
TCGA-VP-A879	0.868421052631579
TCGA-HC-7744	0.605263157894737
TCGA-J4-A83J	1
TCGA-ZG-A9L4	0.5
TCGA-TP-A8TV	0.736842105263158
TCGA-V1-A9ZG	0.5
TCGA-VN-A88L	0.236842105263158
TCGA-HC-7820	0.736842105263158
TCGA-J9-A8CK	0.447368421052632
TCGA-KK-A6E0	0.5
TCGA-YL-A8S8	0.894736842105263
TCGA-V1-A9Z9	0.657894736842105
TCGA-J9-A52C	11.4210526315789
TCGA-YL-A8SP	0.421052631578947
TCGA-EJ-7115	0.789473684210526
TCGA-YL-A8SR	0.526315789473684
TCGA-ZG-A9KY	1.26315789473684
TCGA-CH-5753	1
TCGA-HC-7232	0.552631578947368
TCGA-KK-A8IJ	0.5
TCGA-EJ-7327	0.473684210526316
TCGA-HC-A6AQ	0.5
TCGA-XK-AAJ3	1.07894736842105
TCGA-G9-6373	0.447368421052632
TCGA-V1-A9OY	0.289473684210526
TCGA-EJ-7330	0.763157894736842
TCGA-VN-A88N	0.394736842105263
TCGA-V1-A9OX	0.315789473684211
TCGA-KK-A7AY	0.973684210526316
TCGA-EJ-5502	0.184210526315789
TCGA-EJ-A46D	0.184210526315789
TCGA-VN-A943	0.289473684210526
TCGA-CH-5754	1.92105263157895
TCGA-EJ-7314	0.815789473684211
TCGA-H9-A6BY	0.552631578947368
TCGA-V1-A9OL	0.605263157894737
TCGA-EJ-7781	1.05263157894737
TCGA-CH-5763	0.157894736842105
TCGA-XJ-A9DI	0.184210526315789
TCGA-H9-A6BX	0.0789473684210526
TCGA-EJ-7797	0.447368421052632
TCGA-M7-A71Z	0.578947368421053
TCGA-EJ-5511	0.657894736842105
TCGA-M7-A724	0.657894736842105
TCGA-G9-6369	0.578947368421053
TCGA-ZG-A9LY	0.657894736842105
TCGA-EJ-5498	0.578947368421053
TCGA-EJ-7783	0.631578947368421
TCGA-2A-A8VV	0.421052631578947
TCGA-KK-A6E8	0.789473684210526
TCGA-CH-5761	1
TCGA-EJ-8470	0.421052631578947
TCGA-EJ-A8FS	0.684210526315789
TCGA-J4-A83K	0.394736842105263
TCGA-YL-A8HO	0.631578947368421
TCGA-ZG-A9L1	0.526315789473684
TCGA-XJ-A9DQ	0.0789473684210526
TCGA-G9-A9S4	0.736842105263158
TCGA-J4-8198	0.552631578947368
TCGA-HC-8265	2.15789473684211
TCGA-Y6-A9XI	0.947368421052632
TCGA-G9-6367	0.0263157894736842
TCGA-EJ-A7NF	0.342105263157895
TCGA-G9-6371	0.447368421052632
TCGA-ZG-A9LB	1.05263157894737
TCGA-J4-A67T	0.210526315789474
TCGA-G9-6343	0.447368421052632
TCGA-J4-A67K	0.552631578947368
TCGA-VP-A87J	0.5
TCGA-VN-A88O	0.605263157894737
TCGA-KK-A8IH	0.447368421052632
TCGA-KK-A7AP	0.605263157894737
TCGA-M7-A720	0.0789473684210526
TCGA-XJ-A9DK	0.0789473684210526
TCGA-G9-6348	0.631578947368421
TCGA-CH-5772	0.552631578947368
TCGA-HC-8259	0.736842105263158
TCGA-G9-6385	0.0789473684210526
TCGA-HC-A4ZV	2.26315789473684
TCGA-QU-A6IM	1.39473684210526
TCGA-G9-7522	0.236842105263158
TCGA-EJ-5531	0.631578947368421
TCGA-EJ-A8FN	0.763157894736842
TCGA-EJ-A65B	0.578947368421053
TCGA-TP-A8TT	0.552631578947368
TCGA-KK-A8I5	0.736842105263158
TCGA-X4-A8KQ	0.868421052631579
TCGA-KK-A7B1	0.368421052631579
TCGA-CH-5750	0.763157894736842
TCGA-HC-8257	0.815789473684211
TCGA-EJ-5518	0.684210526315789
TCGA-J4-A67Q	0.342105263157895
TCGA-G9-6362	0.578947368421053
TCGA-EJ-7788	0.605263157894737
TCGA-KK-A6E3	0.631578947368421
TCGA-EJ-5525	1.34210526315789
TCGA-V1-A8WW	0.631578947368421
TCGA-EJ-A7NG	0.0526315789473684
TCGA-YL-A9WY	0.657894736842105
TCGA-KK-A7B3	0.763157894736842
TCGA-V1-A8X3	0.5
TCGA-KC-A7FE	0.105263157894737
TCGA-HC-7748	0.473684210526316
TCGA-YL-A8SO	0.710526315789474
TCGA-XA-A8JR	0.421052631578947
TCGA-EJ-5507	0.710526315789474
TCGA-CH-5768	0.921052631578947
TCGA-KK-A6E1	0.473684210526316
TCGA-YL-A9WX	0.0789473684210526
TCGA-KC-A7FA	0.763157894736842
TCGA-XJ-A83H	0.473684210526316
TCGA-J4-A83M	0.578947368421053
TCGA-HC-7821	0.394736842105263
TCGA-EJ-7218	0.526315789473684
TCGA-XK-AAJP	0.684210526315789
TCGA-G9-A9S0	0.631578947368421
TCGA-KK-A59Z	1.21052631578947
TCGA-VP-A875	0.631578947368421
TCGA-XK-AAJR	0.473684210526316
TCGA-J4-A83I	0.394736842105263
TCGA-YL-A9WL	0.368421052631579
TCGA-J4-AATZ	0.842105263157895
TCGA-HI-7168	0.710526315789474
TCGA-G9-6378	0.447368421052632
TCGA-VP-A87H	0.5
TCGA-G9-7510	0.657894736842105
TCGA-EJ-8474	0.763157894736842
TCGA-EJ-7792	0.421052631578947
TCGA-ZG-A9NI	1.89473684210526
TCGA-EJ-5509	0.342105263157895
TCGA-FC-7961	0.921052631578947
TCGA-J4-A67M	0.631578947368421
TCGA-ZG-A9MC	0.578947368421053
TCGA-EJ-7318	0.552631578947368
TCGA-EJ-5510	0.526315789473684
TCGA-KK-A8IM	0.552631578947368
TCGA-ZG-A8QZ	0.473684210526316
TCGA-2A-A8VT	0.842105263157895
TCGA-G9-7509	0.368421052631579
TCGA-EJ-7325	0.421052631578947
TCGA-KK-A8IA	0.710526315789474
TCGA-KC-A4BV	0.736842105263158
TCGA-EJ-7123	0.921052631578947
TCGA-XJ-A83F	0.684210526315789
TCGA-EJ-A6RC	0.289473684210526
TCGA-KK-A7B4	0.552631578947368
TCGA-J4-A6G1	0.210526315789474
TCGA-2A-AAYF	0.342105263157895
TCGA-CH-5745	0.5
TCGA-MG-AAMC	0.473684210526316
TCGA-ZG-A9L6	0.578947368421053
TCGA-ZG-A8QW	0.552631578947368
TCGA-EJ-A7NJ	0.105263157894737
TCGA-EJ-A6RA	0.157894736842105
TCGA-CH-5738	0.289473684210526
TCGA-EJ-7331	0.342105263157895
TCGA-KK-A8IC	0.368421052631579
TCGA-KK-A6DY	0.605263157894737
TCGA-CH-5788	0.684210526315789
TCGA-CH-5766	0.5
TCGA-HC-7752	0.605263157894737
TCGA-KK-A5A1	2
TCGA-YL-A8SB	0.578947368421053
TCGA-KK-A8IF	0.5
TCGA-HC-7817	0.315789473684211
TCGA-G9-7525	0.710526315789474
TCGA-J4-A6G3	0.368421052631579
TCGA-YL-A8SL	0.947368421052632
TCGA-G9-6332	0.552631578947368
TCGA-HC-A48F	0.447368421052632
TCGA-VP-A87C	0.421052631578947
TCGA-EJ-5516	0.394736842105263
TCGA-G9-6370	0.0263157894736842
TCGA-ZG-A9LS	0.447368421052632
TCGA-VN-A88R	0.473684210526316
TCGA-EJ-5494	0.5
TCGA-KC-A7F5	0.710526315789474
TCGA-HC-7212	0.421052631578947
TCGA-KK-A6E4	0.657894736842105
TCGA-VN-A88P	0.815789473684211
TCGA-EJ-7786	0.447368421052632
TCGA-EJ-8469	0.526315789473684
TCGA-ZG-A9L0	0.763157894736842
TCGA-EJ-5522	0.315789473684211
TCGA-XQ-A8TA	2.39473684210526
TCGA-XK-AAIR	0.421052631578947
TCGA-J9-A8CM	1.36842105263158
TCGA-HC-7740	0.789473684210526
TCGA-2A-AAYU	0.5
TCGA-HC-7819	0.394736842105263
TCGA-V1-A9ZI	0.684210526315789
TCGA-H9-7775	0.526315789473684
TCGA-VP-A87E	0.315789473684211
TCGA-CH-5792	0.657894736842105
TCGA-G9-6365	0.368421052631579
TCGA-HC-A76X	0.605263157894737
