# Supplementary material for: Construction and validation of a novel cuproptosis-related long noncoding RNA signature for predicting the outcome of prostate cancer
Source: Front Genet. 2022 Dec 6;13:976850. doi: 10.3389/fgene.2022.976850 (PMC9763621; doi:10.3389/fgene.2022.976850)
Supplement: Supplementary file 2 [file DataSheet1.ZIP › Source data for review purpose only/Source data/24.Sankey/mRNA-lncRNA-risk.txt]

id	mRNA	lncRNA	risk type
1	ATP7A	MCPH1-AS1	Protect
2	DBT	MCPH1-AS1	Protect
3	ATP7B	SGMS1-AS1	Protect
4	MTF1	SNHG1	Risk
5	NFE2L2	C1orf229	Risk
6	PDHB	PRR26	Protect
7	DLAT	LIPE-AS1	Protect
8	DLAT	C9orf139	Risk
9	MTF1	C9orf139	Risk
