# Supplementary material for: Construction and validation of a novel cuproptosis-related long noncoding RNA signature for predicting the outcome of prostate cancer
Source: Front Genet. 2022 Dec 6;13:976850. doi: 10.3389/fgene.2022.976850 (PMC9763621; doi:10.3389/fgene.2022.976850)
Supplement: Supplementary file 2 [file DataSheet1.ZIP › Source data for review purpose only/Source data/24.Sankey/mRNA-lncRNA-risk.xls]

## Sheet: corResult
Cuproptosis	lncRNA	type					A	B
NFE2L2	MIR222HG	#N/A					MCPH1-AS1	1	Protect
LIPT2	MIR222HG	#N/A					SGMS1-AS1	1	Protect
PDHB	AC073130.2	#N/A					SNHG1	1	Risk
NFE2L2	SNHG19	#N/A					C1orf229	1	Risk
NLRP3	SNHG19	#N/A					PRR26	1	Protect
MTF1	SNHG19	#N/A					LIPE-AS1	1	Protect
NFE2L2	CAHM	#N/A					C9orf139	1	Risk
ATP7A	CAHM	#N/A
SLC31A1	CAHM	#N/A
DLAT	CAHM	#N/A
MTF1	CAHM	#N/A
NFE2L2	DICER1-AS1	#N/A
SLC31A1	DICER1-AS1	#N/A
DLAT	DICER1-AS1	#N/A
MTF1	DICER1-AS1	#N/A
ATP7B	AC144450.1	#N/A
DLAT	AC144450.1	#N/A
NFE2L2	ZNF793-AS1	#N/A
NLRP3	ZNF793-AS1	#N/A
LIPT2	ZNF793-AS1	#N/A
GCSH	ZNF793-AS1	#N/A
ATP7A	MCPH1-AS1	1
DBT	MCPH1-AS1	1
NLRP3	SLC25A21-AS1	#N/A
NFE2L2	NPTN-IT1	#N/A
PDHB	NPTN-IT1	#N/A
NFE2L2	AC009065.4	#N/A
ATP7A	AC009065.4	#N/A
SLC31A1	AC009065.4	#N/A
DLAT	AC009065.4	#N/A
MTF1	AC009065.4	#N/A
NFE2L2	ARRDC1-AS1	#N/A
NLRP3	ARRDC1-AS1	#N/A
ATP7A	ARRDC1-AS1	#N/A
DLAT	ARRDC1-AS1	#N/A
MTF1	ARRDC1-AS1	#N/A
LIPT2	NR2F2-AS1	#N/A
ATP7A	AC010976.2	#N/A
NFE2L2	PXN-AS1	#N/A
NLRP3	PXN-AS1	#N/A
MTF1	SNHG6	#N/A
NFE2L2	RAP2C-AS1	#N/A
ATP7A	RAP2C-AS1	#N/A
DLAT	RAP2C-AS1	#N/A
MTF1	RAP2C-AS1	#N/A
DBT	RAP2C-AS1	#N/A
PDHB	KCND3-IT1	#N/A
DLAT	PP7080	#N/A
MTF1	PP7080	#N/A
NLRP3	ZNF667-AS1	#N/A
LIPT2	ZNF667-AS1	#N/A
PDHB	AP001429.1	#N/A
NFE2L2	MAPKAPK5-AS1	#N/A
LIAS	MAPKAPK5-AS1	#N/A
MTF1	MAPKAPK5-AS1	#N/A
NFE2L2	SNHG15	#N/A
ATP7A	SNHG15	#N/A
MTF1	SNHG15	#N/A
MTF1	GNG12-AS1	#N/A
NFE2L2	TOB1-AS1	#N/A
NLRP3	TOB1-AS1	#N/A
ATP7A	OTUD6B-AS1	#N/A
ATP7B	SGMS1-AS1	1
GCSH	VPS9D1-AS1	#N/A
NFE2L2	FLJ37453	#N/A
LIPT1	RGMB-AS1	#N/A
ATP7B	NALT1	#N/A
ATP7A	NALT1	#N/A
DLAT	NALT1	#N/A
MTF1	NALT1	#N/A
NLRP3	LINC00665	#N/A
NFE2L2	TP53TG1	#N/A
LIPT2	TP53TG1	#N/A
MTF1	TP53TG1	#N/A
GCSH	TP53TG1	#N/A
DLAT	SPATA41	#N/A
NLRP3	ZNF790-AS1	#N/A
LIAS	LINC00909	#N/A
NFE2L2	ZNF503-AS2	#N/A
NFE2L2	SNHG17	#N/A
ATP7A	SNHG17	#N/A
DLAT	SNHG17	#N/A
PDHB	LINC00954	#N/A
MTF1	C8orf44	#N/A
NFE2L2	DNAJC27-AS1	#N/A
DLAT	DNAJC27-AS1	#N/A
PDHB	AC093690.1	#N/A
PDHB	LINC00517	#N/A
PDHB	APOA1-AS	#N/A
NFE2L2	DANCR	#N/A
NLRP3	DANCR	#N/A
LIAS	DANCR	#N/A
GCSH	DANCR	#N/A
NFE2L2	ATP2A1-AS1	#N/A
MTF1	ATP2A1-AS1	#N/A
NFE2L2	TIPARP-AS1	#N/A
LIAS	TIPARP-AS1	#N/A
LIPT2	TIPARP-AS1	#N/A
LIAS	AP001372.2	#N/A
LIPT2	AP001372.2	#N/A
PDHB	AP001372.2	#N/A
PDHB	KCNMA1-AS1	#N/A
PDHB	SCAMP1-AS1	#N/A
NFE2L2	IDH1-AS1	#N/A
GLS	IDH1-AS1	#N/A
NFE2L2	HCG11	#N/A
LIAS	RALY-AS1	#N/A
PDHB	DANT2	#N/A
MTF1	SNHG1	1
NFE2L2	SNHG20	#N/A
NFE2L2	SNHG7	#N/A
MTF1	SNHG7	#N/A
NFE2L2	PCAT6	#N/A
ATP7A	MRGPRF-AS1	#N/A
GLS	NOP14-AS1	#N/A
PDHB	SLIT2-IT1	#N/A
PDHB	TTC21B-AS1	#N/A
PDHB	FAM13A-AS1	#N/A
PDHB	MALAT1	#N/A
PDHB	ASH1L-IT1	#N/A
NFE2L2	LINC01311	#N/A
SLC31A1	LINC01311	#N/A
DLAT	LINC01311	#N/A
MTF1	LINC01311	#N/A
NFE2L2	RAB11B-AS1	#N/A
NLRP3	RAB11B-AS1	#N/A
DLAT	RAB11B-AS1	#N/A
MTF1	RAB11B-AS1	#N/A
DBT	AC156455.1	#N/A
DBT	C8orf34-AS1	#N/A
LIAS	LINC00467	#N/A
LIPT2	LINC00467	#N/A
MTF1	FOXP4-AS1	#N/A
DLAT	AGBL5-IT1	#N/A
PDHB	LINC01359	#N/A
NFE2L2	MBNL1-AS1	#N/A
DLAT	LINC00893	#N/A
DLD	SH3BP5-AS1	#N/A
DBT	RTCA-AS1	#N/A
DLAT	OIP5-AS1	#N/A
LIAS	IQCH-AS1	#N/A
LIAS	SRP14-AS1	#N/A
ATP7B	AC226118.1	#N/A
ATP7A	LINC00630	#N/A
DLAT	LINC00630	#N/A
MTF1	LINC00630	#N/A
NLRP3	MSC-AS1	#N/A
CDKN2A	CDKN2B-AS1	#N/A
ATP7B	LINC00571	#N/A
ATP7A	LINC00571	#N/A
SLC31A1	LINC00571	#N/A
DLAT	LINC00571	#N/A
MTF1	LINC00571	#N/A
PDHB	EDRF1-AS1	#N/A
CDKN2A	LEF1-AS1	#N/A
NLRP3	ZNF528-AS1	#N/A
NFE2L2	MIR100HG	#N/A
NFE2L2	GS1-124K5.4	#N/A
LIPT2	GS1-124K5.4	#N/A
PDHB	ASAP1-IT2	#N/A
PDHB	MAGI1-IT1	#N/A
NFE2L2	C1orf229	1
NFE2L2	MINCR	#N/A
MTF1	MINCR	#N/A
NFE2L2	STARD7-AS1	#N/A
NFE2L2	LINC01315	#N/A
DLAT	LINC01315	#N/A
MTF1	LINC01315	#N/A
ATP7B	LINC01023	#N/A
ATP7A	LINC01023	#N/A
DLAT	LINC01023	#N/A
MTF1	LINC01023	#N/A
PDHB	JPX	#N/A
PDHB	PRR26	1
NFE2L2	ENO1-AS1	#N/A
NFE2L2	LINC01138	#N/A
NLRP3	LINC01138	#N/A
DLAT	SNHG9	#N/A
MTF1	SNHG9	#N/A
DLAT	LIPE-AS1	1
DLAT	LINC-PINT	#N/A
PDHB	LINC-PINT	#N/A
GLS	TTC39A-AS1	#N/A
ATP7B	DLG5-AS1	#N/A
DLAT	DLG5-AS1	#N/A
MTF1	DLG5-AS1	#N/A
LIAS	EPB41L4A-AS1	#N/A
MTF1	EPB41L4A-AS1	#N/A
NFE2L2	KMT2E-AS1	#N/A
NLRP3	KMT2E-AS1	#N/A
DLAT	KMT2E-AS1	#N/A
MTF1	KMT2E-AS1	#N/A
NFE2L2	LINC01137	#N/A
GLS	LINC01137	#N/A
MTF1	PAXIP1-AS1	#N/A
NFE2L2	SRRM2-AS1	#N/A
NLRP3	SRRM2-AS1	#N/A
LIPT2	UBAC2-AS1	#N/A
NFE2L2	SNHG25	#N/A
ATP7A	SNHG25	#N/A
DLAT	SNHG25	#N/A
MTF1	SNHG25	#N/A
ATP7A	SERTAD4-AS1	#N/A
MTF1	SERTAD4-AS1	#N/A
DBT	SERTAD4-AS1	#N/A
LIPT2	KIF9-AS1	#N/A
NFE2L2	LINC01569	#N/A
PDHB	GHRLOS	#N/A
LIAS	MIR22HG	#N/A
DBT	TFAP2A-AS1	#N/A
GLS	LINC01547	#N/A
NFE2L2	TMEM44-AS1	#N/A
ATP7A	HMGA1P4	#N/A
DLAT	HMGA1P4	#N/A
MTF1	HMGA1P4	#N/A
DBT	CASC2	#N/A
DLAT	C9orf139	1
MTF1	C9orf139	1
MTF1	ZFAS1	#N/A
DLAT	LINC00539	#N/A
NFE2L2	RNASEH1-AS1	#N/A
LIPT2	RNASEH1-AS1	#N/A
NLRP3	ZNF529-AS1	#N/A
LIPT2	ZNF529-AS1	#N/A
PDHB	KCNQ1OT1	#N/A
ATP7A	DIO3OS	#N/A
DLAT	DIO3OS	#N/A
MTF1	DIO3OS	#N/A
LIPT2	AC062029.1	#N/A
LIPT2	FAM201A	#N/A
LIAS	GAS5	#N/A
NFE2L2	LINC01431	#N/A
NFE2L2	LINC01144	#N/A
DBT	LINC01351	#N/A
PDHB	DOCK4-AS1	#N/A
LIPT2	MEG3	#N/A
PDHB	MEG3	#N/A
PDHB	AC092168.2	#N/A
MTF1	WAC-AS1	#N/A
LIPT2	UBA6-AS1	#N/A
ATP7A	HCG15	#N/A
PDHB	LINC00894	#N/A
NFE2L2	MIR762HG	#N/A
LIPT2	MIR762HG	#N/A
NFE2L2	FGD5-AS1	#N/A
ATP7A	FGD5-AS1	#N/A
DLAT	FGD5-AS1	#N/A
LIPT2	TMEM254-AS1	#N/A
NLRP3	SERPINB9P1	#N/A
NFE2L2	PRR34-AS1	#N/A
NFE2L2	SCGB1B2P	#N/A
ATP7A	SCGB1B2P	#N/A
DLAT	SCGB1B2P	#N/A
MTF1	SCGB1B2P	#N/A
NFE2L2	FENDRR	#N/A
ATP7A	SNHG12	#N/A
SLC31A1	SNHG12	#N/A
DLAT	SNHG12	#N/A
MTF1	SNHG12	#N/A
NFE2L2	SNHG10	#N/A
NLRP3	SNHG10	#N/A
MTF1	SNHG10	#N/A
NFE2L2	ADAMTS9-AS2	#N/A
LIPT2	ADAMTS9-AS2	#N/A
NFE2L2	MAGI2-AS3	#N/A
NLRP3	MAGI2-AS3	#N/A
LIPT2	MAGI2-AS3	#N/A
LIPT2	LINC00240	#N/A
GCSH	LINC00240	#N/A
NFE2L2	MZF1-AS1	#N/A
PDHB	INE1	#N/A
NFE2L2	LINC00623	#N/A
DLAT	LINC00623	#N/A
NFE2L2	TOLLIP-AS1	#N/A
PDHB	FAM53B-AS1	#N/A
DLAT	ASB16-AS1	#N/A
PDHB	KIZ-AS1	#N/A
PDHB	DIP2A-IT1	#N/A
ATP7A	PAXIP1-AS2	#N/A
SLC31A1	PAXIP1-AS2	#N/A
DLD	PAXIP1-AS2	#N/A
DLAT	PAXIP1-AS2	#N/A
MTF1	PAXIP1-AS2	#N/A
NFE2L2	ZNF213-AS1	#N/A
NLRP3	ZNF213-AS1	#N/A
ATP7A	LINC01503	#N/A
LIAS	STX18-AS1	#N/A
NLRP3	LINC01004	#N/A
MTF1	LINC01004	#N/A
LIPT2	RNU6ATAC35P	#N/A
NFE2L2	LINC01089	#N/A
NLRP3	LINC01089	#N/A
ATP7A	LINC01089	#N/A
SLC31A1	LINC01089	#N/A
DLD	LINC01089	#N/A
DLAT	LINC01089	#N/A
MTF1	LINC01089	#N/A
NFE2L2	CH17-340M24.3	#N/A
DLAT	CH17-340M24.3	#N/A
GLS	CH17-340M24.3	#N/A
NFE2L2	SNHG8	#N/A
LIAS	SNHG8	#N/A
NFE2L2	RPARP-AS1	#N/A
NLRP3	RPARP-AS1	#N/A
GCSH	RPARP-AS1	#N/A

## Sheet: Sheet1
mRNA	lncRNA	risk type
ATP7A	MCPH1-AS1	Protect
DBT	MCPH1-AS1	Protect
ATP7B	SGMS1-AS1	Protect
MTF1	SNHG1	Risk
NFE2L2	C1orf229	Risk
PDHB	PRR26	Protect
DLAT	LIPE-AS1	Protect
DLAT	C9orf139	Risk
MTF1	C9orf139	Risk
