# Supplementary material for: Construction and validation of a novel cuproptosis-related long noncoding RNA signature for predicting the outcome of prostate cancer
Source: Front Genet. 2022 Dec 6;13:976850. doi: 10.3389/fgene.2022.976850 (PMC9763621; doi:10.3389/fgene.2022.976850)
Supplement: Supplementary file 2 [file DataSheet1.ZIP › Source data for review purpose only/Source data/24.Sankey/╔ú╗∙═╝]

## µ¼ÈëR°ü
#BiocManager::install("ggalluvial")
library("ggplot2")
library("ggalluvial")

setwd("C:\\³¤º£-TCGA-Ç°ÁÐÏÙ°©-Í­ËÀÍö\\35.ggalluvial")     #ÉèÖÃ¹¤×÷Ä¿Â¼

df <- read.table("mRNA-lncRNA-risk.txt", header = T, row.names = 1, sep = '\t')

mycol <- rep(c("#223D6C","#D20A13","#FFD121","#088247","#11AA4D","#58CDD9",
"#7A142C","#5D90BA","#029149","#431A3D","#91612D","#6E568C",
"#E0367A","#D8D155","#64495D","#7CC767"),2)

#¸ñÊ½×ª»»
UCB_lodes <- to_lodes_form(df[,1:ncol(df)],
                           axes = 1:ncol(df),
                           id = "Cohort")
      
      #É£»ùÍ¼                    
pdf("Sankey.pdf",width = 8, height = 6)
ggplot(UCB_lodes,
       aes(x = x, stratum = stratum, alluvium = Cohort,
           fill = stratum, label = stratum)) +
  scale_x_discrete(expand = c(0, 0)) + 
  geom_flow(width = 1/8) + #Ïß¸ú·½¿é¼ä¿ÕÏ¶µÄ¿íÕ­
  geom_stratum(alpha = .9,width = 1/10) + #·½¿éµÄÍ¸Ã÷¶È¡¢¿í¶È
  geom_text(stat = "stratum", size = 3,color="black") + #ÎÄ×Ö´óÐ¡¡¢ÑÕÉ«

  #²»Ï²»¶Ä¬ÈÏµÄÅäÉ«·½°¸£¬ÓÃÇ°Ãæ×Ô¼ºÐ´µÄÅäÉ«·½°¸
  scale_fill_manual(values = mycol) +

  xlab("") + ylab("") +
  theme_bw() + #È¥³ý±³¾°É«
  theme(panel.grid =element_blank()) + #È¥³ýÍø¸ñÏß
  theme(panel.border = element_blank()) + #È¥³ýÍâ²ã±ß¿ò
  theme(axis.line = element_blank(),axis.ticks = element_blank(),axis.text = element_blank()) + #È¥µô×ø±êÖá
  ggtitle("")+
  guides(fill = FALSE) 
dev.off()
